# Supplementary material for: Systematic analysis of gut microbiota in pregnant women and its correlations with individual heterogeneity
Source: NPJ Biofilms Microbiomes. 2020 Sep 11;6:32. doi: 10.1038/s41522-020-00142-y (PMC7486914; doi:10.1038/s41522-020-00142-y)
Supplement: Supplementary file 3 — Supplementary Data 1 [file 41522_2020_142_MOESM3_ESM.xlsx]

## Sheet: Sheet1
Supplementary Data 1: Summary of metadata.
Variable name	Value descriptor	Variable group	Type	No. of recorded values	Mean	S.D.
Adverse_pregnancy	0(NO), 1(YES)	Host properties	Discrete	1426	945/481	-
AFP	-	Hepatitis virus infection	Continuous	914	51.52	37.24
Age (years)	-	Host properties	Continuous	1479	30.61	4.25
Age_group	0(≤29), 1(30-34), 2(≥35)	Host properties	Discrete	1479	275/556/648	-
Allergic_history	0(NO), 1(YES)	Disease	Discrete	1373	1265/108	-
Amniodic_fluid	1(nature), 2(others)	Pregnancy outcome	Discrete	1364	1153/211	-
Anamnesis	0(NO), 1(YES)	Disease	Discrete	1373	1109/264	-
Anemia	0(NO), 1(YES)	Disease	Discrete	1071	1031/40	-
B-A/G	-	Blood parameters	Continuous	1436	1.26	0.15
B-ALB	-	Blood parameters	Continuous	1436	39.12	2.77
B-ALT	-	Blood parameters	Continuous	1468	17.74	17.27
B-APTT	-	Blood parameters	Continuous	1469	32.79	2.54
B-AST	-	Blood parameters	Continuous	1468	18.21	6.82
B-BA#	-	Blood parameters	Continuous	1404	0.01	0.03
B-BA%	-	Blood parameters	Continuous	1404	0.08	0.26
B-Crea	-	Blood parameters	Continuous	1380	40.84	6.79
B-CysC	-	Blood parameters	Continuous	1368	0.57	0.14
B-DBIL	-	Blood parameters	Continuous	1444	1.9	1.02
B-DBP	-	Blood parameters	Continuous	1440	59.97	8.24
B-EO#	-	Blood parameters	Continuous	1404	0.13	0.12
B-EO%	-	Blood parameters	Continuous	1404	1.34	1.13
B-FIB	-	Blood parameters	Continuous	1469	4.46	0.69
B-GLO	-	Blood parameters	Continuous	1436	31.43	3.01
B-GLU	-	Blood parameters	Continuous	1315	4.32	0.57
B-HCT	-	Blood parameters	Continuous	1404	35.29	2.8
B-HGB	-	Blood parameters	Continuous	1464	116.76	10.5
B-IBIL	-	Blood parameters	Continuous	1444	5.42	1.71
B-INR	-	Blood parameters	Continuous	1469	0.93	0.05
Blood_type (A/B/O/AB)	1(A), 2(B), 3(O), 4(AB)	Host properties	Discrete	1467	401/356/602/108	-
B-LYMPH#	-	Blood parameters	Continuous	1404	1.98	0.48
B-LYMPH%	-	Blood parameters	Continuous	1404	20.3	4.94
B-MCH	-	Blood parameters	Continuous	1404	29.42	2.92
B-MCHC	-	Blood parameters	Continuous	1404	328.56	10.33
B-MCV	-	Blood parameters	Continuous	1404	89.38	7.49
BMI_before_pregnancy	-	Host properties	Continuous	1453	20.72	2.72
BMI_before_pregnancy.G (lean/normal/overweight)	0(lean), 1(normal), 2(overweight)	Host properties	Discrete	1453	304/990/159	-
B-MONO#	-	Blood parameters	Continuous	1404	0.51	0.18
B-MONO%	-	Blood parameters	Continuous	1403	5.14	1.49
B-MPV	-	Blood parameters	Continuous	1366	10.35	0.88
B-NEUT#	-	Blood parameters	Continuous	1404	7.34	1.89
B-NEUT%	-	Blood parameters	Continuous	1404	73.13	5.41
B-PCT	-	Blood parameters	Continuous	1366	0.24	0.05
B-PDW	-	Blood parameters	Continuous	1366	12.24	1.93
B-P-LCR	-	Blood parameters	Continuous	1356	27.82	7.05
B-PLT	-	Blood parameters	Continuous	1464	232.99	51.96
B-PT	-	Blood parameters	Continuous	1469	12.32	0.49
B-PT%	-	Blood parameters	Continuous	1469	115.59	10.42
B-RBC	-	Blood parameters	Continuous	1422	3.97	0.42
B-RDW-CV	-	Blood parameters	Continuous	1404	13.44	1.16
B-RDW-SD	-	Blood parameters	Continuous	1394	43.44	3.45
Breast_disease	0(NO), 1(YES)	Disease	Discrete	1373	1362/11	-
B-r-GT	-	Blood parameters	Continuous	1445	11.97	6.09
BS	-	Blood parameters	Continuous	1400	4.4	0.35
BS120	-	Blood parameters	Continuous	1400	6.89	1.42
BS60	-	Blood parameters	Continuous	1400	7.82	1.68
B-SBP	-	Blood parameters	Continuous	1470	106.76	12.2
B-TBA	-	Blood parameters	Continuous	1469	1.91	2.01
B-TBIL	-	Blood parameters	Continuous	1444	7.32	2.38
B-TP	-	Blood parameters	Continuous	1436	70.55	4.1
B-TT	-	Blood parameters	Continuous	1469	15.78	0.81
B-UA	-	Blood parameters	Continuous	1380	252.26	64.42
B-Urea	-	Blood parameters	Continuous	1264	2.74	0.61
B-WBC	-	Blood parameters	Continuous	1464	9.97	2.17
Combined_disease	0(NO), 1(YES)	Disease	Discrete	1373	837/536	-
Cord_entanglement	0(NO), 1(YES)	Pregnancy outcome	Discrete	1371	967/404	-
Deficiency_of_G6PD	0(NO), 1(YES)	Disease	Discrete	1070	1069/1	-
Delivery_mode	1(nature), 2(c-section)	Pregnancy outcome	Discrete	1371	887/484	-
Duration_of_gestation (days)	-	Pregnancy outcome	Continuous	1391	275.48	10.09
Duration_of_gestation.G	1(<37), 2(37-42), 3(>42)	Pregnancy outcome	Discrete	1391	65/1294/32	-
Fetal_abnormality	0(NO), 1(YES)	Neonatal information	Discrete	1070	1053/17	-
Fetal_distress_in_uterus	0(NO), 1(YES)	Neonatal information	Discrete	1070	1052/18	-
Fetal_macrosomia	0(NO), 1(YES)	Neonatal information	Discrete	1383	1343/40	-
Firstborn	0(NO), 1(YES)	Host properties	Discrete	1469	586/883	-
GDM (Gest. diabetes)	0(NO), 1(YES)	Disease	Discrete	1479	1213/266	-
Gestational_age (days)	-	Host properties	Continuous	1479	165.24	51.33
Gestation_stage1	1(<13 weeks), 2(13-29 weeks), 3(≥29 weeks)	Host properties	Discrete	1479	52/979/448	-
Gestation_stage2	1(9-12W), 2(13-16W), 3(17-20W), 4(21-24W), 5(25-28W), 6(29-32W), 7(33-36W), 8(≥37W)	Host properties	Discrete	1479	52/303/298/207/171/256/162/30	-
Gestational_week (weeks)	-	Host properties	Continuous	1479	23.17	7.33
Gravidity	-	Host properties	Continuous	1469	1.99	1.07
HbA1c	-	Blood parameters	Continuous	1309	5.23	0.33
HBcAb (pos/neg)	0(Negtive), 1(Positive)	Hepatitis virus infection	Discrete	1184	985/199	-
HBeAb (pos/neg)	0(Negtive), 1(Positive)	Hepatitis virus infection	Discrete	1183	970/213	-
HBeAg (pos/neg)	0(Negtive), 1(Positive)	Hepatitis virus infection	Discrete	1184	1164/20	-
HBsAb (pos/neg)	0(Negtive), 1(Positive)	Hepatitis virus infection	Discrete	1184	251/933	-
HBsAg (pos/neg)	0(Negtive), 1(Positive)	Hepatitis virus infection	Discrete	1217	1119/98	-
HCV (pos/neg)	0(Negtive), 1(Positive)	Hepatitis virus infection	Discrete	1303	1300/3	-
HDP (Gest. hypertension)	0(NO), 1(YES)	Disease	Discrete	1479	1452/27	-
Height (cm)	-	Host properties	Continuous	1468	159.22	5.25
Hepatopathy	0(NO), 1(YES)	Disease	Discrete	1373	1265/108	-
High_birth_weight	0(NO), 1(YES)	Neonatal information	Discrete	1312	1198/114	-
History_of_abortion	0(NO), 1(YES)	Host properties	Discrete	1426	1015/411	-
Hypertension	1(≤90/60), 2(90/60-140/90), 3(≥140/90)	Disease	Discrete	1440	749/675/16	-
Hysteromyoma	0(NO), 1(YES)	Disease	Discrete	1373	1325/48	-
Infant_gender	1(Male), 2(Female)	Neonatal information	Discrete	1379	744/635	-
Infant_outcome	1(out hospital), 2(others)	Neonatal information	Discrete	1357	1274/83	-
Infant_weight (g)	-	Neonatal information	Continuous	1373	3193.37	431.64
Infant_weight_adjusted (Z-score)	-	Neonatal information	Continuous	1312	-0.08	1.01
Infection	0(NO), 1(YES)	Disease	Discrete	1373	1309/64	-
Intrahepatic_cholestasis_of_pregnancy	0(NO), 1(YES)	Disease	Discrete	1070	1062/8	-
Intrauterine_growth_retardation	0(NO), 1(YES)	Neonatal information	Discrete	1070	1066/4	-
Low_birth_weight	0(NO), 1(YES)	Neonatal information	Discrete	1312	1177/135	-
Medication_use	0(NO), 1(YES)	Host properties	Discrete	1373	1286/87	-
Residency_status	1(native residents), 2(immigrants)	Host properties	Discrete	1373	407/966	-
Ovary_disease	0(NO), 1(YES)	Disease	Discrete	1373	1353/20	-
Parity	-	Host properties	Continuous	1468	1.47	0.52
Pelvic_adhesions	0(NO), 1(YES)	Disease	Discrete	1070	1026/44	-
Postpartum_hemorrhage	0(NO), 1(YES)	Pregnancy outcome	Discrete	1070	1035/35	-
Pregnancy_mode	1(nature), 2(others)	Pregnancy outcome	Discrete	1373	1333/40	-
Premature_rupture_of_membranes	0(NO), 1(YES)	Pregnancy outcome	Discrete	1070	825/245	-
Progesterone_use	0(NO), 1(YES)	Host properties	Discrete	1373	1230/143	-
Risk_rating	-	Pregnancy outcome	Continuous	1369	1.9	0.75
Rupture_of_memtranes	1(others), 2(nature)	Pregnancy outcome	Discrete	1371	278/1093	-
Scar_uterus	0(NO), 1(YES)	Disease	Discrete	1373	1128/245	-
Streptococcal_infection	0(NO), 1(YES)	Disease	Discrete	1070	1024/46	-
Thalassemia	0(NO), 1(YES)	Disease	Discrete	1373	1287/86	-
Thyroid_disease	0(NO), 1(YES)	Disease	Discrete	1373	1298/75	-
Twins	0(NO), 1(YES)	Host properties	Discrete	1389	1368/21	-
U-BIL	0(Negtive), 1(Positive)	Urine parameters	Discrete	1425	1396/29	-
U-EPI	-	Urine parameters	Continuous	1425	24.12	45.94
U-HYA	-	Urine parameters	Continuous	1425	0.27	0.74
U-MUC	-	Urine parameters	Continuous	1425	232.08	344.51
U-NEC	-	Urine parameters	Continuous	1425	1.21	2.13
U-NIT	-	Urine parameters	Continuous	1425	0.01	0.09
U-pH	-	Urine parameters	Continuous	1425	6.43	0.65
U-PRO (pos/neg)	-	Urine parameters	Discrete	1425	90/1335	-
U-SG	-	Urine parameters	Continuous	1425	1.02	0.01
Uteroplacental_insufficiency	0(NO), 1(YES)	Disease	Discrete	1070	980/90	-
U-TRI	-	Urine parameters	Continuous	1425	0.21	0.64
U-WBC	-	Urine parameters	Continuous	1425	33.61	80.7
Weight_at_delivery (kg)	-	Host properties	Continuous	1437	65.72	8.03
Weight_before_pregnancy (kg)	-	Host properties	Continuous	1454	52.54	7.29
Weight_gain_over_pregnancy (kg)	-	Host properties	Continuous	1428	13.22	4.46
