# Supplementary material for: Systematic analysis of gut microbiota in pregnant women and its correlations with individual heterogeneity
Source: NPJ Biofilms Microbiomes. 2020 Sep 11;6:32. doi: 10.1038/s41522-020-00142-y (PMC7486914; doi:10.1038/s41522-020-00142-y)
Supplement: Supplementary file 4 — Supplementary Data 2 [file 41522_2020_142_MOESM4_ESM.xlsx]

## Sheet: Sheet1
Supplementary Data 2: 29 core genera in the gut microbiota of pregnant women.
Genus name	Frequency (all samples)	Avg.abun (all samples)	Avg.abun (stage 1)	Avg.abun (stage 2)	Avg.abun (stage 3)	Avg.abun (stage 4)	Avg.abun (stage 5)	Avg.abun (stage 6)	Avg.abun (stage 7)	Avg.abun (stage 8)	P value (ANOVA)	Full taxonomic name
Faecalibacterium	0.977688	0.138612	0.156238	0.140667	0.146879	0.129862	0.129829	0.129491	0.150217	0.130767	0.0790285	k_Bacteria;p_Firmicutes;c_Clostridia;o_Clostridiales;f_Ruminococcaceae;g_Faecalibacterium
Blautia	1	0.0817662	0.077	0.0813178	0.08302	0.0841234	0.0807594	0.0826504	0.0829235	0.0577817	0.548104	k_Bacteria;p_Firmicutes;c_Clostridia;o_Clostridiales;f_Lachnospiraceae;g_Blautia
Roseburia	0.947262	0.0730349	0.0598212	0.0739015	0.0735636	0.0775671	0.0769591	0.0715445	0.0689719	0.0629533	0.700148	k_Bacteria;p_Firmicutes;c_Clostridia;o_Clostridiales;f_Lachnospiraceae;g_Roseburia
Bacteroides	0.955375	0.0646096	0.0644644	0.0791408	0.0569913	0.0595918	0.0600667	0.0569301	0.0671719	0.105987	0.019072	k_Bacteria;p_Bacteroidetes;c_Bacteroidia;o_Bacteroidales;f_Bacteroidaceae;g_Bacteroides
[Ruminococcus]	0.999324	0.0616708	0.0544154	0.0572614	0.0593542	0.0646838	0.061305	0.0660717	0.0679886	0.0514183	0.298512	k_Bacteria;p_Firmicutes;c_Clostridia;o_Clostridiales;f_Lachnospiraceae;g_[Ruminococcus]
Prevotella	0.526707	0.04164	0.0366423	0.0494853	0.0360431	0.0262679	0.0514053	0.0439439	0.0348015	0.094335	0.0518869	k_Bacteria;p_Bacteroidetes;c_Bacteroidia;o_Bacteroidales;f_Prevotellaceae;g_Prevotella
Megamonas	0.484787	0.0409056	0.0446577	0.033287	0.0406153	0.0401671	0.0487576	0.0445029	0.039758	0.0500733	0.690177	k_Bacteria;p_Firmicutes;c_Clostridia;o_Clostridiales;f_Veillonellaceae;g_Megamonas
Ruminococcus	0.964841	0.0365844	0.0366269	0.0366051	0.0405426	0.0383121	0.0332246	0.0322807	0.0396972	0.0241283	0.290972	k_Bacteria;p_Firmicutes;c_Clostridia;o_Clostridiales;f_Ruminococcaceae;g_Ruminococcus
Lachnospiraceae+	0.994591	0.0354002	0.0384519	0.0340927	0.0296299	0.0371374	0.0370684	0.0379459	0.040083	0.0321283	0.0337437	k_Bacteria;p_Firmicutes;c_Clostridia;o_Clostridiales;f_Lachnospiraceae;_
Lachnospiraceae*	0.993915	0.0346818	0.0471462	0.0357299	0.0333215	0.0317043	0.0365728	0.0350238	0.0340315	0.0263633	0.0195691	k_Bacteria;p_Firmicutes;c_Clostridia;o_Clostridiales;f_Lachnospiraceae;g_
Bifidobacterium	0.946586	0.033609	0.022024	0.0277091	0.0373191	0.0325036	0.0280915	0.0414514	0.0376015	0.02702	0.0572158	k_Bacteria;p_Actinobacteria;c_Actinobacteria;o_Bifidobacteriales;f_Bifidobacteriaceae;g_Bifidobacterium
Gemmiger	0.673428	0.0319473	0.0317625	0.0334391	0.0327564	0.0260633	0.0321456	0.0324021	0.0338867	0.0342767	0.846935	k_Bacteria;p_Firmicutes;c_Clostridia;o_Clostridiales;f_Ruminococcaceae;g_Gemmiger
Streptococcus	0.995267	0.0309514	0.0255846	0.0274119	0.0330203	0.0373097	0.0302535	0.0303545	0.0272821	0.0404667	0.231268	k_Bacteria;p_Firmicutes;c_Bacilli;o_Lactobacillales;f_Streptococcaceae;g_Streptococcus
Coprococcus	0.993915	0.0209169	0.0173212	0.0217332	0.0195859	0.0205092	0.022412	0.0221773	0.0212441	0.0138967	0.153713	k_Bacteria;p_Firmicutes;c_Clostridia;o_Clostridiales;f_Lachnospiraceae;g_Coprococcus
Phascolarctobacterium	0.947938	0.0203915	0.0169365	0.0211931	0.0210673	0.0208742	0.0199988	0.0200143	0.0192571	0.0198233	0.961414	k_Bacteria;p_Firmicutes;c_Clostridia;o_Clostridiales;f_Veillonellaceae;g_Phascolarctobacterium
Ruminococcaceae+	0.989182	0.0201194	0.0171433	0.0203035	0.0207995	0.0214029	0.0191754	0.0192299	0.0204	0.0192617	0.890887	k_Bacteria;p_Firmicutes;c_Clostridia;o_Clostridiales;f_Ruminococcaceae;_
Clostridiales*	0.947262	0.0197758	0.014649	0.0219483	0.0211027	0.0229454	0.0194693	0.0166791	0.0172185	0.0136517	0.0978518	k_Bacteria;p_Firmicutes;c_Clostridia;o_Clostridiales;f_;g_
Ruminococcaceae*	0.905341	0.0171348	0.0209317	0.017018	0.0175102	0.0188031	0.0160193	0.0151467	0.0185716	0.0120567	0.348247	k_Bacteria;p_Firmicutes;c_Clostridia;o_Clostridiales;f_Ruminococcaceae;g_
Dorea	0.987153	0.0166632	0.0150212	0.017695	0.0172131	0.0167133	0.0162953	0.0165387	0.0149117	0.0158967	0.895047	k_Bacteria;p_Firmicutes;c_Clostridia;o_Clostridiales;f_Lachnospiraceae;g_Dorea
Lachnospira	0.887086	0.0153741	0.0148163	0.0178157	0.0136273	0.0157464	0.0130114	0.0164494	0.0146858	0.01447	0.495416	k_Bacteria;p_Firmicutes;c_Clostridia;o_Clostridiales;f_Lachnospiraceae;g_Lachnospira
Clostridium	0.984449	0.0146388	0.013174	0.0138744	0.0150834	0.0141838	0.0179906	0.0135365	0.0156238	0.008605	0.314284	k_Bacteria;p_Firmicutes;c_Clostridia;o_Clostridiales;f_Clostridiaceae;g_Clostridium
Collinsella	0.785666	0.0139543	0.00859904	0.0112528	0.0155362	0.0155428	0.0120544	0.0159697	0.0135645	0.0195817	0.112306	k_Bacteria;p_Actinobacteria;c_Coriobacteriia;o_Coriobacteriales;f_Coriobacteriaceae;g_Collinsella
Enterobacteriaceae*	0.885057	0.0116459	0.0104529	0.0107281	0.0126641	0.013844	0.0122003	0.0100268	0.011446	0.00944167	0.8947	k_Bacteria;p_Proteobacteria;c_Gammaproteobacteria;o_Enterobacteriales;f_Enterobacteriaceae;_
Dialister	0.577417	0.010561	0.0182135	0.012263	0.00954883	0.0113251	0.00948977	0.00988262	0.00900802	0.00516667	0.0983522	k_Bacteria;p_Firmicutes;c_Clostridia;o_Clostridiales;f_Veillonellaceae;g_Dialister
Megasphaera	0.448952	0.00992498	0.0102413	0.00744719	0.00767869	0.013265	0.0144784	0.0114316	0.00791605	0.00570667	0.0873663	k_Bacteria;p_Firmicutes;c_Clostridia;o_Clostridiales;f_Veillonellaceae;g_Megasphaera
Oscillospira	0.964165	0.00827681	0.00884038	0.00828152	0.00940017	0.0094942	0.00625614	0.0085709	0.00638086	0.00694	0.0227491	k_Bacteria;p_Firmicutes;c_Clostridia;o_Clostridiales;f_Ruminococcaceae;g_Oscillospira
Erysipelotrichaceae*	0.849899	0.00784986	0.00932404	0.00705	0.00754597	0.00688961	0.0086924	0.00862891	0.00882346	0.00631	0.347404	k_Bacteria;p_Firmicutes;c_Erysipelotrichi;o_Erysipelotrichales;f_Erysipelotrichaceae;g_
Akkermansia	0.436782	0.0073906	0.00513365	0.00783647	0.00991074	0.00797343	0.0041655	0.00763711	0.00610679	0.000956667	0.734437	k_Bacteria;p_Verrucomicrobia;c_Verrucomicrobiae;o_Verrucomicrobiales;f_Verrucomicrobiaceae;g_Akkermansia
Methanobrevibacter	0.148073	0.00635085	0.0179231	0.0042132	0.00580721	0.00769662	0.00985175	0.00511836	0.00353025	0.00979	0.220565	k_Archaea;p_Euryarchaeota;c_Methanobacteria;o_Methanobacteriales;f_Methanobacteriaceae;g_Methanobrevibacter
