# Supplementary material for: Systematic analysis of gut microbiota in pregnant women and its correlations with individual heterogeneity
Source: NPJ Biofilms Microbiomes. 2020 Sep 11;6:32. doi: 10.1038/s41522-020-00142-y (PMC7486914; doi:10.1038/s41522-020-00142-y)
Supplement: Supplementary file 6 — Supplementary Data 4 [file 41522_2020_142_MOESM6_ESM.xlsx]

## Sheet: Sheet1
Supplementary Data 4: 489 core OTUs in the gut microbiota of pregnant women.
OTU ID (QIIME2)	OTU ID new	Frequency (all samples)	Avg. abun (all samples)	Avg. abun (stage 1)	Avg. abun (stage 2)	Avg. abun (stage 3)	Avg. abun (stage 4)	Avg. abun (stage 5)	Avg. abun (stage 6)	Avg. abun (stage 7)	Avg. abun (stage 8)	P value (ANOVA)	q	Taxonomic assignment
08a0cf376add32f3f4b57ec1e82a7a27	F0001	0.478702	0.039201	0.0439548	0.0309625	0.0388428	0.0397082	0.0480421	0.042442	0.036712	0.0496167	0.53531	0.934489	k__Bacteria;p__Firmicutes;c__Clostridia;o__Clostridiales;f__Veillonellaceae;g__Megamonas;s__
f5f5e0da89730462abaf6301a9557193	F0002	0.862069	0.0349387	0.0497702	0.0333617	0.0362659	0.0344655	0.0307626	0.0345717	0.0385725	0.0225517	0.0833048	0.689426	k__Bacteria;p__Firmicutes;c__Clostridia;o__Clostridiales;f__Ruminococcaceae;g__Faecalibacterium;s__prausnitzii
263e41ea2c25dc87bd2ff5910cf30d40	F0003	0.640974	0.0340659	0.0265077	0.0327919	0.0358842	0.0374519	0.038148	0.0303879	0.0342355	0.0258083	0.611254	0.942157	k__Bacteria;p__Firmicutes;c__Clostridia;o__Clostridiales;f__Lachnospiraceae;g__Roseburia;s__faecis
59777186ad2e0947e97615b5d6225136	F0004	0.754564	0.034534	0.040275	0.0334975	0.0365752	0.0301432	0.0401681	0.0305348	0.0350812	0.0441283	0.191762	0.836332	k__Bacteria;p__Firmicutes;c__Clostridia;o__Clostridiales;f__Ruminococcaceae;g__Faecalibacterium;s__prausnitzii
8e175abe6a746b8f33bae9cd7c8192bb	F0005	0.936444	0.0348603	0.0313712	0.0351713	0.0391307	0.0313116	0.0304412	0.0336994	0.0393747	0.0305517	0.319864	0.894997	k__Bacteria;p__Firmicutes;c__Clostridia;o__Clostridiales;f__Ruminococcaceae;g__Faecalibacterium;s__prausnitzii
9639a3291729a3758207b47715d9205f	F0006	0.649087	0.0288081	0.0307413	0.0302851	0.02978	0.0242399	0.0293845	0.0290125	0.028758	0.0276483	0.938827	0.961564	k__Bacteria;p__Firmicutes;c__Clostridia;o__Clostridiales;f__Ruminococcaceae;g__Gemmiger;s__formicilis
d76d59ec71de0e3b22da0c9cd564d41a	F0007	0.922245	0.0266476	0.0312894	0.0249972	0.0220579	0.0293551	0.0282918	0.0286299	0.0292478	0.0218533	0.0664148	0.638959	k__Bacteria;p__Firmicutes;c__Clostridia;o__Clostridiales;f__Lachnospiraceae
c48070f3061b086b60ff32f77e0002fa	F0008	0.666667	0.0249464	0.0221375	0.0282221	0.0260822	0.0254783	0.0201254	0.0231371	0.0250133	0.0243367	0.776715	0.953911	k__Bacteria;p__Firmicutes;c__Clostridia;o__Clostridiales;f__Ruminococcaceae;g__Faecalibacterium;s__prausnitzii
2e4f2b53b856c4def6d021d01f5abb70	F0009	0.847194	0.0246657	0.0186519	0.022471	0.0235758	0.0262988	0.0251936	0.0274746	0.0263778	0.0205883	0.177603	0.82556	k__Bacteria;p__Firmicutes;c__Clostridia;o__Clostridiales;f__Lachnospiraceae;g__[Ruminococcus];s__gnavus
fd496fd32dc8c08ade2e8b6c9d8ee13d	F0010	0.989182	0.0248245	0.0214058	0.021447	0.0264861	0.0299766	0.0247047	0.0246012	0.0216127	0.03274	0.28733	0.884481	k__Bacteria;p__Firmicutes;c__Bacilli;o__Lactobacillales;f__Streptococcaceae;g__Streptococcus;s__
675c847bccbc53942ebb7b8cbb4efc4d	F0011	0.309669	0.0215377	0.009525	0.0263071	0.0204044	0.0104746	0.0226219	0.025016	0.020608	0.05094	0.0553843	0.596096	k__Bacteria;p__Bacteroidetes;c__Bacteroidia;o__Bacteroidales;f__Prevotellaceae;g__Prevotella;s__copri
c6c3ab4e828fb40d6e05967b7aac9338	F0012	0.998648	0.0237413	0.019825	0.0228158	0.0234122	0.0261249	0.0251003	0.023857	0.0234556	0.0195083	0.687789	0.948261	k__Bacteria;p__Firmicutes;c__Clostridia;o__Clostridiales;f__Lachnospiraceae;g__Blautia;s__
0a68ec564e278b0246c920ad7de41880	F0013	0.839757	0.0224396	0.0167683	0.0204779	0.0202849	0.0230056	0.0233421	0.0252855	0.0273491	0.01364	0.0762526	0.670176	k__Bacteria;p__Firmicutes;c__Clostridia;o__Clostridiales;f__Lachnospiraceae;g__Blautia;s__
99deb3c5ecb022ec05609ebd1112a557	F0014	0.776876	0.022499	0.0179712	0.0282327	0.0206198	0.0216249	0.0172889	0.0198289	0.0234056	0.0447233	0.0215228	0.364483	k__Bacteria;p__Bacteroidetes;c__Bacteroidia;o__Bacteroidales;f__Bacteroidaceae;g__Bacteroides;s__
315ca0a729f126b941ba111a16d4d97a	F0015	0.712644	0.0200442	0.00947788	0.0173366	0.0231139	0.0186964	0.015619	0.0253623	0.022392	0.0116783	0.136919	0.784878	k__Bacteria;p__Actinobacteria;c__Actinobacteria;o__Bifidobacteriales;f__Bifidobacteriaceae;g__Bifidobacterium;s__
1569f7ae988e26c905ab8fab427c8a0d	F0016	0.881677	0.0164477	0.0155712	0.0173259	0.0157191	0.0165326	0.015198	0.0176043	0.0163435	0.0135633	0.938704	0.961559	k__Bacteria;p__Firmicutes;c__Clostridia;o__Clostridiales;f__Veillonellaceae;g__Phascolarctobacterium;s__
5c4563e3dd7e12dcdf279783af929eaa	F0017	0.634212	0.0163732	0.0155654	0.0169578	0.0157515	0.0157101	0.017581	0.0168549	0.0150694	0.018665	0.985528	0.963318	k__Bacteria;p__Firmicutes;c__Clostridia;o__Clostridiales;f__Lachnospiraceae;g__Roseburia;s__faecis
8135beec331a8d558070c38b580e4b8e	F0018	0.521298	0.0147554	0.0198154	0.0142168	0.0151975	0.01538	0.016776	0.0126051	0.0139429	0.0139417	0.844865	0.957471	k__Bacteria;p__Firmicutes;c__Clostridia;o__Clostridiales;f__Ruminococcaceae;g__Ruminococcus;s__bromii
9e3226efaf559eb14a478f880462cb8a	F0019	0.6714	0.0129483	0.0145683	0.0113728	0.0135315	0.0112717	0.0144038	0.0140264	0.0134404	0.0116733	0.668081	0.946816	k__Bacteria;p__Firmicutes;c__Clostridia;o__Clostridiales;f__Lachnospiraceae;g__[Ruminococcus];s__
c24e0e391aa836b5eae25567c7eb89ee	F0020	0.655172	0.0123024	0.0101481	0.012234	0.0100567	0.0154338	0.0107649	0.0113437	0.0171207	0.008355	0.344223	0.901697	k__Bacteria;p__Firmicutes;c__Clostridia;o__Clostridiales;f__Lachnospiraceae;g__[Ruminococcus];s__gnavus
00a96fbd0ac34bfd245f9c24f8737f7d	F0021	0.883029	0.0110805	0.0124663	0.0121581	0.0139817	0.00903841	0.010186	0.00942422	0.0101269	0.00744667	0.0029976	0.117734	k__Bacteria;p__Firmicutes;c__Clostridia;o__Clostridiales;f__Lachnospiraceae;g__Blautia;s__obeum
bed671b4676144142cebd192b690f499	F0022	0.962813	0.0105942	0.0117933	0.0112858	0.0115953	0.0108488	0.00991345	0.0100119	0.00855185	0.00970833	0.203981	0.844612	k__Bacteria;p__Firmicutes;c__Clostridia;o__Clostridiales;f__Lachnospiraceae;g__Blautia;s__
1a9df3fbbc7fc8cecec4239cf801d2fc	F0023	0.951318	0.0108634	0.00973269	0.0108282	0.0109247	0.0109976	0.0130348	0.0100119	0.0122272	0.004595	0.175836	0.824115	k__Bacteria;p__Firmicutes;c__Clostridia;o__Clostridiales;f__Clostridiaceae;g__Clostridium;s__
35cbb315e019e0a8768d4b73862df415	F0024	0.71332	0.010208	0.00791538	0.00921898	0.0103871	0.0097343	0.00846754	0.0121078	0.0111401	0.0143383	0.261675	0.874575	k__Bacteria;p__Actinobacteria;c__Coriobacteriia;o__Coriobacteriales;f__Coriobacteriaceae;g__Collinsella;s__aerofaciens
ee72ee97db064e5d745356f479b9e576	F0025	0.195402	0.00875531	0.00591923	0.00834488	0.010421	0.0110278	0.0051731	0.00691016	0.0121775	0.003275	0.210933	0.84896	k__Bacteria;p__Firmicutes;c__Clostridia;o__Clostridiales;f__Ruminococcaceae;g__Ruminococcus;s__bromii
ec6732c2e0d4cf64b3d0350e7fe3defb	F0026	0.59094	0.0087068	0.00666731	0.00896733	0.00869262	0.00889106	0.00840292	0.00938398	0.00798549	0.00832833	0.974655	0.962924	k__Bacteria;p__Firmicutes;c__Clostridia;o__Clostridiales;f__Lachnospiraceae;g__Roseburia
601101d33cdf43a40bd674a50711af52	F0027	0.479378	0.00856149	0.00641058	0.00962096	0.00730604	0.0102237	0.00728333	0.00988711	0.00740031	0.004835	0.602404	0.941357	k__Bacteria;p__Firmicutes;c__Clostridia;o__Clostridiales;f__Lachnospiraceae;g__Roseburia;s__
44158349d8858abc6c04aada0c131da5	F0028	0.240703	0.007474	0.00775	0.0053665	0.00555	0.00899758	0.0121447	0.00913047	0.00581204	0.00509667	0.101611	0.730287	k__Bacteria;p__Firmicutes;c__Clostridia;o__Clostridiales;f__Veillonellaceae;g__Megasphaera;s__
c83c84c8f82639c3bcb16c5630f257b2	F0029	0.357674	0.00729506	0.00650962	0.00807888	0.00709765	0.00881787	0.00829649	0.00599492	0.00618179	0.00359167	0.502706	0.930535	k__Bacteria;p__Firmicutes;c__Clostridia;o__Clostridiales;f__Veillonellaceae;g__Dialister;s__
e865f29a716e8d51f83931befa951240	F0030	0.832319	0.00765267	0.00915096	0.00682822	0.00735352	0.00670362	0.0086231	0.00839824	0.00854136	0.00621	0.30582	0.890701	k__Bacteria;p__Firmicutes;c__Erysipelotrichi;o__Erysipelotrichales;f__Erysipelotrichaceae;g__;s__
da6a7cba87e0895b9cbe6037b9bd8b3b	F0031	0.141988	0.00671815	0.00401827	0.00804059	0.00520688	0.00510773	0.010964	0.00746992	0.00325679	0.01224	0.435504	0.920666	k__Bacteria;p__Bacteroidetes;c__Bacteroidia;o__Bacteroidales;f__Prevotellaceae;g__Prevotella;s__copri
d46e2205f0c6ecf67b51f83d111c509c	F0032	0.786342	0.0069213	0.00568942	0.00602574	0.00784832	0.00702077	0.00678333	0.00599902	0.00886142	0.00638667	0.909693	0.960382	k__Bacteria;p__Proteobacteria;c__Gammaproteobacteria;o__Enterobacteriales;f__Enterobacteriaceae
35ffcc3b809d667286737d79670b8de5	F0033	0.627451	0.00719111	0.00323365	0.00502987	0.00815805	0.00716304	0.00589854	0.00860586	0.0103636	0.00463167	0.011912	0.260724	k__Bacteria;p__Actinobacteria;c__Actinobacteria;o__Bifidobacteriales;f__Bifidobacteriaceae;g__Bifidobacterium
2c0c62ea09b2efe01bacdcbcf558d2b8	F0034	0.663962	0.00608158	0.0139058	0.00538152	0.00583406	0.00537681	0.00629474	0.00669961	0.00535432	0.00435	0.0284231	0.430977	k__Bacteria;p__Firmicutes;c__Clostridia;o__Clostridiales;f__Lachnospiraceae;g__;s__
f4cc6e4932f507b33d1335d801f54563	F0035	0.822177	0.0058789	0.00480962	0.00615264	0.00665369	0.00521957	0.00592251	0.0057082	0.00534753	0.00589833	0.296677	0.887711	k__Bacteria;p__Firmicutes;c__Clostridia;o__Clostridiales;f__Lachnospiraceae;g__Dorea;s__formicigenerans
33518e48b174ac428cb7be1a216c6c6e	F0036	0.882353	0.00564395	0.00298077	0.0056495	0.00524765	0.00552633	0.00532398	0.00606816	0.00722994	0.00459167	0.112704	0.750202	k__Bacteria;p__Firmicutes;c__Clostridia;o__Clostridiales;f__Lachnospiraceae;g__Coprococcus;s__
b726627e18f29e0da5289f81ca294f92	F0037	0.486139	0.00551247	0.00187404	0.0064934	0.00489765	0.00562319	0.00493216	0.00484687	0.00744753	0.00579333	0.11118	0.747644	k__Bacteria;p__Firmicutes;c__Clostridia;o__Clostridiales;f__Ruminococcaceae
44396f15b10f6577d61a11c6047c939f	F0038	0.115619	0.00565636	0.0179163	0.00358284	0.00362567	0.00766691	0.00983392	0.00503301	0.00258148	0.00975833	0.061751	0.621999	k__Archaea;p__Euryarchaeota;c__Methanobacteria;o__Methanobacteriales;f__Methanobacteriaceae;g__Methanobrevibacter;s__
df16a09f3e448ddd3b1ec54066d3081d	F0039	0.899932	0.0051191	0.00577404	0.00485528	0.0049052	0.00541643	0.00565292	0.00510996	0.00503272	0.00422333	0.729673	0.951085	k__Bacteria;p__Firmicutes;c__Clostridia;o__Clostridiales;f__Ruminococcaceae
fd44d4cb468fd7dc9b3227867714ed87	F0040	0.287356	0.00482867	0.00500962	0.00608119	0.00301258	0.00472343	0.00648333	0.00341152	0.00715093	0.000751667	0.0961135	0.719193	k__Bacteria;p__Bacteroidetes;c__Bacteroidia;o__Bacteroidales;f__Bacteroidaceae;g__Bacteroides;s__
5a6c87d6a4eb5e114959f6192f29b641	F0041	0.26572	0.00472197	0.00812596	0.00378399	0.00403624	0.0044244	0.0053652	0.0064416	0.00320525	0.00701	0.288753	0.884984	k__Bacteria;p__Actinobacteria;c__Actinobacteria;o__Bifidobacteriales;f__Bifidobacteriaceae;g__Bifidobacterium;s__adolescentis
36d9ad396b85196c9b4cf68b81789585	F0042	0.555781	0.00420609	0.00543365	0.0042	0.00365654	0.00348502	0.00401637	0.00492441	0.00456914	0.005565	0.747504	0.952196	k__Bacteria;p__Firmicutes;c__Clostridia;o__Clostridiales;f__Lachnospiraceae;g__Lachnospira;s__
e335f74033bc634af43ee6baa84fa247	F0043	0.913455	0.00422475	0.00470865	0.00320759	0.00429966	0.00585556	0.00425497	0.00473496	0.00290185	0.00428	0.036729	0.494624	k__Bacteria;p__Firmicutes;c__Clostridia;o__Clostridiales;f__Peptostreptococcaceae;g__;s__
bd5ef8f372e09bcf6ec35825be4f053c	F0044	0.676133	0.00423837	0.00407885	0.0043335	0.00371611	0.00404831	0.00437632	0.00440215	0.00460278	0.00590167	0.70549	0.949493	k__Bacteria;p__Firmicutes;c__Clostridia;o__Clostridiales;f__Lachnospiraceae;g__Dorea;s__
7b28c20e72c6c95b3e604f0849245770	F0045	0.2238	0.00418644	0.00436154	0.00507327	0.00533473	0.00250169	0.00218158	0.00572188	0.00286389	0.000611667	0.6615	0.946315	k__Bacteria;p__Verrucomicrobia;c__Verrucomicrobiae;o__Verrucomicrobiales;f__Verrucomicrobiaceae;g__Akkermansia;s__muciniphila
47c305878bfc73bfeda34b2ae1a82ee1	F0046	0.252874	0.00426812	0.00591154	0.00553003	0.00268238	0.00469227	0.00312485	0.00413184	0.00349722	0.0133417	0.042814	0.532901	k__Bacteria;p__Bacteroidetes;c__Bacteroidia;o__Bacteroidales;f__Bacteroidaceae;g__Bacteroides;s__plebeius
fcffedae608fe4871be42936a1cb523a	F0047	0.40906	0.00407492	0.00288269	0.0041929	0.00413171	0.00343188	0.00364649	0.00375059	0.0062	0.00255667	0.0288603	0.434724	k__Bacteria;p__Firmicutes;c__Clostridia;o__Clostridiales;f__Lachnospiraceae;g__Ruminococcus;s__lactaris
945184b6386c192c0066e0a98a154780	F0048	0.533469	0.00395781	0.00385192	0.0039236	0.0043797	0.0054785	0.00484766	0.00302617	0.00211543	0.00263	0.324541	0.896353	k__Bacteria;p__Proteobacteria;c__Gammaproteobacteria;o__Enterobacteriales;f__Enterobacteriaceae
b15193fce14759d1c06728933e044af6	F0049	0.598377	0.00392583	0.00677885	0.00422178	0.00364883	0.00356691	0.00398655	0.0033291	0.00365401	0.00743333	0.159247	0.809288	k__Bacteria;p__Bacteroidetes;c__Bacteroidia;o__Bacteroidales;f__Bacteroidaceae;g__Bacteroides;s__uniformis
410e1eaa1468a3d40595898f671ba0b3	F0050	0.173766	0.00328587	0.00724519	0.00334554	0.00340721	0.0033244	0.0027617	0.002225	0.00378457	0.00369667	0.355571	0.904535	k__Bacteria;p__Firmicutes;c__Clostridia;o__Clostridiales;f__Ruminococcaceae;g__;s__
edc9e5c16e40aff1eadce6597940f08f	F0051	0.889114	0.00366721	0.00302212	0.00333647	0.0038656	0.00423261	0.0034231	0.00368418	0.00321728	0.00593	0.41153	0.916431	k__Bacteria;p__Firmicutes;c__Bacilli;o__Lactobacillales;f__Streptococcaceae;g__Streptococcus;s__
6ec1023583647a401269990c4e8ad716	F0052	0.48073	0.00340544	0.00205096	0.00360264	0.00288641	0.00408502	0.0032693	0.00364043	0.00319599	0.00413	0.958876	0.962337	k__Bacteria;p__Firmicutes;c__Clostridia;o__Clostridiales;f__Lachnospiraceae;g__Lachnospira;s__
d900eb33f6b4bc449aab64df16ae18b2	F0053	0.424611	0.00338097	0.00387115	0.00353944	0.00309765	0.00354614	0.00237749	0.0035623	0.00377593	0.004645	0.964299	0.962541	k__Bacteria;p__Bacteroidetes;c__Bacteroidia;o__Bacteroidales;f__Bacteroidaceae;g__Bacteroides;s__
7af6fc12809fdafab918881f836460f8	F0054	0.248141	0.00361413	0.00329135	0.00419406	0.00382315	0.00458551	0.00334971	0.00292988	0.00262716	0.00221333	0.791448	0.95473	k__Bacteria;p__Firmicutes;c__Clostridia;o__Clostridiales;f__Lachnospiraceae;g__Dorea;s__
df37b62e507e32409df4885c1ad2ce14	F0055	0.213658	0.00318563	0.0018875	0.00413779	0.00326946	0.00213261	0.0036383	0.00296133	0.00282654	0.003525	0.837945	0.957135	k__Bacteria;p__Bacteroidetes;c__Bacteroidia;o__Bacteroidales;f__Bacteroidaceae;g__Bacteroides;s__
08bd43071a06abf56df235fca6655bea	F0056	0.626099	0.0033265	0.00281827	0.00374967	0.00362466	0.00252271	0.00323421	0.00370645	0.00249012	0.00431833	0.385971	0.911387	k__Bacteria;p__Firmicutes;c__Clostridia;o__Clostridiales;f__Lachnospiraceae;g__[Ruminococcus];s__torques
0243b68c76049aa1b8c51a20333da950	F0057	0.762001	0.00312535	0.00390096	0.00335528	0.00304966	0.00351981	0.00305819	0.00281875	0.00284537	0.002	0.36111	0.905861	k__Bacteria;p__Firmicutes;c__Clostridia;o__Clostridiales;f__;g__;s__
119eea33cb9f505d6a20297d132e792a	F0058	0.673428	0.00303411	0.00328173	0.00315776	0.00280252	0.00296618	0.00327281	0.00283457	0.00323333	0.00339167	0.861469	0.958256	k__Bacteria;p__Firmicutes;c__Clostridia;o__Clostridiales;f__Lachnospiraceae;g__;s__
f50508546ae13143015f8c4cb976d0e4	F0059	0.326572	0.00284922	0.00379808	0.00368152	0.00207198	0.00326618	0.00242982	0.00322813	0.00197747	0.00150667	0.275232	0.880012	k__Bacteria;p__Firmicutes;c__Clostridia;o__Clostridiales;f__Lachnospiraceae;g__Coprococcus;s__
5322567d7de1d94e6cf65390deb29b1c	F0060	0.472617	0.00293452	0.00193462	0.00380132	0.00266711	0.00312705	0.00200906	0.00307852	0.00287685	0.00159833	0.426654	0.919154	k__Bacteria;p__Firmicutes;c__Clostridia;o__Clostridiales;f__Lachnospiraceae;g__Lachnospira;s__
91587a85e342f8dba27f54e15ac0ea77	F0061	0.361055	0.00280808	0.00359038	0.00193152	0.0026307	0.00385821	0.00413392	0.00212793	0.0032642	0.000605	0.097573	0.722226	k__Bacteria;p__Firmicutes;c__Clostridia;o__Clostridiales;f__Lachnospiraceae;g__Clostridium;s__colinum
6616dc3bd6aeb3e26b9b2218290ea574	F0062	0.323191	0.00282089	0.00103365	0.0036368	0.0029594	0.00318261	0.00302632	0.0024166	0.00175864	0.00182167	0.48519	0.928207	k__Bacteria;p__Bacteroidetes;c__Bacteroidia;o__Bacteroidales;f__Bacteroidaceae;g__Bacteroides;s__
4e2e6735331ad01a30c94d2f4c285dc2	F0063	0.512508	0.0026211	0.0022125	0.00274835	0.00262886	0.00292246	0.00277778	0.00254141	0.00222809	0.00179667	0.781263	0.954167	k__Bacteria;p__Firmicutes;c__Clostridia;o__Clostridiales;f__Lachnospiraceae;g__;s__
61535a40adb8221483821e3984d0b1ac	F0064	0.424611	0.00263908	0.00183558	0.00241848	0.00230654	0.00237874	0.00282047	0.00291953	0.00368673	0.002275	0.158057	0.808127	k__Bacteria;p__Firmicutes;c__Clostridia;o__Clostridiales;f__Lachnospiraceae
96040114b5274bdb987f28c63b6b6b87	F0065	0.534821	0.00253922	0.00252788	0.00246122	0.00230419	0.00204541	0.00278977	0.00307324	0.00291019	0.0011	0.181955	0.829019	k__Bacteria;p__Firmicutes;c__Clostridia;o__Clostridiales;f__Lachnospiraceae;g__;s__
b4d07c2a22af0c99c73cf9722200d878	F0066	0.395538	0.00247096	0.00315192	0.00304488	0.00279346	0.00229638	0.00226491	0.00183672	0.00214074	0.001865	0.59685	0.940844	k__Bacteria;p__Firmicutes;c__Clostridia;o__Clostridiales;f__Lachnospiraceae;g__;s__
a85414d00d7f63d6e200967b1ba7d397	F0067	0.302907	0.00254381	0.00283654	0.00221931	0.00233557	0.00251063	0.00265731	0.0032957	0.00245247	0.00104167	0.76967	0.953509	k__Bacteria;p__Firmicutes;c__Clostridia;o__Clostridiales;f__Lachnospiraceae;g__[Ruminococcus];s__
3b010dbd9eae72a79f11af5d24eb3ca3	F0068	0.159567	0.00260909	0.000375	0.00203498	0.00327433	0.00468116	0.00192222	0.00178437	0.00299444	0.000246667	0.850847	0.957757	k__Bacteria;p__Verrucomicrobia;c__Verrucomicrobiae;o__Verrucomicrobiales;f__Verrucomicrobiaceae;g__Akkermansia;s__muciniphila
421cbd1d71d34704c6d53377261e213c	F0069	0.631508	0.00235091	0.00253462	0.00246469	0.00176695	0.00210169	0.00241053	0.00317832	0.00206543	0.002545	0.0253509	0.403174	k__Bacteria;p__Firmicutes;c__Clostridia;o__Clostridiales;f__Lachnospiraceae;g__Anaerostipes;s__
b1f0b65b560701f74c4f43db4234d6c9	F0070	0.208249	0.00238411	0.00240385	0.002183	0.00238943	0.00271208	0.00306287	0.00199766	0.00262593	0.000188333	0.550547	0.936186	k__Bacteria;p__Firmicutes;c__Clostridia;o__Clostridiales;f__Ruminococcaceae;g__;s__
4fba6fef450158c1bd1cbcb5a0e8f5e5	F0071	0.0926302	0.00239202	0.00505962	0.00329604	0.00143876	0.000407246	0.00469444	0.00216934	0.000758025	0.00940167	0.00787685	0.210211	k__Bacteria;p__Bacteroidetes;c__Bacteroidia;o__Bacteroidales;f__Prevotellaceae;g__Prevotella;s__copri
9a67e1965fe9ce8fed8d8fbe40c3ec36	F0072	0.175794	0.00266014	0.000179808	0.00137277	0.00387013	0.00449203	0.00293918	0.00218828	0.00149846	0.00401167	0.259708	0.873745	k__Bacteria;p__Actinobacteria;c__Coriobacteriia;o__Coriobacteriales;f__Coriobacteriaceae;g__Collinsella;s__
65990c74559e4adfaa672a884ad7d464	F0073	0.572684	0.00223438	0.00209327	0.00198317	0.00208876	0.00251932	0.00226901	0.00226582	0.00251019	0.00254167	0.626412	0.943478	k__Bacteria;p__Firmicutes;c__Clostridia;o__Clostridiales;f__Lachnospiraceae;g__Coprococcus;s__catus
2de0f958e30d26f04cba8d2a920bbe46	F0074	0.536849	0.0021735	0.00248077	0.0032132	0.00188322	0.00187464	0.0017114	0.00213535	0.00184722	0.000806667	0.0159981	0.305531	k__Bacteria;p__Firmicutes;c__Clostridia;o__Clostridiales;f__Lachnospiraceae;g__Blautia;s__
923f521b9cf313f1f95c9367e09bbc1c	F0075	0.605139	0.00224168	0.00264423	0.00152228	0.00222785	0.00251981	0.00178363	0.00346426	0.00153364	0.00303	0.0644903	0.632149	k__Bacteria;p__Firmicutes;c__Clostridia;o__Clostridiales;f__Veillonellaceae;g__Veillonella;s__dispar
2c982937754e6321f861027032db80f7	F0076	0.336714	0.00204858	0.00155481	0.00205215	0.00219681	0.00117053	0.00159123	0.00169824	0.00310926	0.00732333	0.0320679	0.460777	k__Bacteria;p__Bacteroidetes;c__Bacteroidia;o__Bacteroidales;f__Bacteroidaceae;g__Bacteroides;s__fragilis
c0044f57ec04cd70905d690c5b7bd147	F0077	0.206897	0.00204959	0.00295385	0.00231353	0.00261342	0.00160072	0.00146023	0.00235977	0.00122685	0.000468333	0.290399	0.885562	k__Bacteria;p__Firmicutes;c__Clostridia;o__Clostridiales;f__Lachnospiraceae;g__Coprococcus;s__eutactus
c66ec67719e54d2cb0afc3154b3c23af	F0078	0.325896	0.00198259	0.00141154	0.00133251	0.00243138	0.00270459	0.00223801	0.00163457	0.00215247	0.000695	0.172821	0.821594	k__Bacteria;p__Firmicutes;c__Clostridia;o__Clostridiales;f__;g__;s__
e2cfe099d4a73a03ac5f80d4f8369dbc	F0079	0.469236	0.00212241	0.00299808	0.00159802	0.00190336	0.00267464	0.00205205	0.0024082	0.0022929	0.00130833	0.405677	0.915327	k__Bacteria;p__Firmicutes;c__Clostridia;o__Clostridiales;f__Ruminococcaceae;g__;s__
9192b3275c36e56540678451adfa601f	F0080	0.532792	0.00196542	0.00229038	0.00215198	0.00209111	0.00186208	0.00149269	0.00210586	0.0018787	0.000946667	0.219722	0.854121	k__Bacteria;p__Firmicutes;c__Clostridia;o__Clostridiales;f__Ruminococcaceae
3f49f2e33639f81618c76b5807f6498c	F0081	0.265044	0.00201193	0.00284904	0.00190281	0.00243356	0.00168599	0.00179357	0.00182187	0.0022179	0.00147833	0.631797	0.943932	k__Bacteria;p__Firmicutes;c__Clostridia;o__Clostridiales;f__Ruminococcaceae;g__;s__
394eda29c886632f514dd94b58381186	F0082	0.520622	0.00203982	0.00602115	0.00165248	0.00195554	0.00273043	0.00139035	0.00211172	0.00143426	0.00148167	0.0369597	0.49619	k__Bacteria;p__Proteobacteria;c__Gammaproteobacteria;o__Pasteurellales;f__Pasteurellaceae;g__Haemophilus;s__parainfluenzae
9a91e2e1c9d7c179afb558a3fd4664fd	F0083	0.210953	0.00180869	0.00133462	0.00181221	0.00165336	0.00182415	0.00135409	0.0020832	0.00233735	0.001425	0.842445	0.957354	k__Bacteria;p__Firmicutes;c__Clostridia;o__Clostridiales;f__Ruminococcaceae;g__Ruminococcus;s__
96cf4779be686036f92ee15e58b72d52	F0084	0.0500338	0.00166143	8.75e-05	0.00170792	0.00240369	0.00122705	0.00248041	0.000739258	0.00125432	0.00494333	0.246595	0.867919	k__Bacteria;p__Firmicutes;c__Clostridia;o__Clostridiales;f__Veillonellaceae;g__Phascolarctobacterium;s__
db7f42d2a4ded289e177bb4c00edff61	F0085	0.411765	0.00174824	0.00348173	0.00191254	0.00181443	0.00142826	0.00183333	0.00170977	0.00133704	0.000698333	0.177869	0.825775	k__Bacteria;p__Firmicutes;c__Clostridia;o__Clostridiales;f__Lachnospiraceae;g__;s__
333bbf9224442fc10cd497377d2b1d01	F0086	0.341447	0.00183492	0.00175962	0.00253383	0.0012443	0.00213478	0.00215585	0.00127402	0.00178735	0.00191833	0.222766	0.855827	k__Bacteria;p__Bacteroidetes;c__Bacteroidia;o__Bacteroidales;f__Bacteroidaceae;g__Bacteroides;s__uniformis
d380b9ae91e3875a70ff329e4889cb72	F0087	0.494929	0.00183949	0.000944231	0.00182277	0.00158876	0.00154203	0.00195848	0.0023207	0.00219074	0.00142167	0.151951	0.801944	k__Bacteria;p__Firmicutes;c__Clostridia;o__Clostridiales;f__Lachnospiraceae;g__Coprococcus;s__
6c324279c1fc2965e594486ac26b0548	F0088	0.230561	0.0016715	0.000815385	0.00174274	0.00169312	0.0014285	0.00300088	0.00149805	0.00125123	7e-05	0.0491904	0.567247	k__Bacteria;p__Firmicutes;c__Clostridia;o__Clostridiales;f__Lachnospiraceae;g__Coprococcus;s__eutactus
bf611493002f5918a68778bde2def567	F0089	0.47735	0.00171924	0.0027125	0.00260248	0.00120134	0.00136667	0.0015038	0.00174336	0.00147623	0.000988333	0.0205573	0.35452	k__Bacteria;p__Bacteroidetes;c__Bacteroidia;o__Bacteroidales;f__Bacteroidaceae;g__Bacteroides;s__ovatus
f540f77a6570daea199d86095c3e8c49	F0090	0.34618	0.00167383	0.00186058	0.00209274	0.0015703	0.00190676	0.00131287	0.00128945	0.00184259	0.000966667	0.475835	0.926899	k__Bacteria;p__Firmicutes;c__Clostridia;o__Clostridiales;f__Lachnospiraceae;g__Lachnospira;s__
fc00ed40b15cd5fa384b672502a3adc3	F0091	0.374577	0.00173249	0.00277692	0.00152376	0.00159547	0.00140435	0.00207398	0.00181074	0.00199568	0.00162	0.448308	0.922757	k__Bacteria;p__Firmicutes;c__Clostridia;o__Clostridiales;f__Lachnospiraceae;g__;s__
d71feb1923fa288790187009e8efa6d3	F0092	0.617309	0.00161771	0.00206923	0.00163729	0.00168087	0.00144251	0.0016617	0.00134336	0.00203086	0.00107833	0.620382	0.94296	k__Bacteria;p__Firmicutes;c__Clostridia;o__Clostridiales;f__Lachnospiraceae;g__Blautia;s__
5edd946e0a26ae1c85ed8c498c328387	F0093	0.171062	0.00153938	0.00234231	0.00249422	0.00150889	0.000738164	0.00111901	0.000806445	0.00207963	0.00206833	0.0113156	0.254347	k__Bacteria;p__Firmicutes;c__Clostridia;o__Clostridiales;f__Ruminococcaceae;g__Faecalibacterium;s__prausnitzii
d49783e7800974b5f2bcce554e26072e	F0094	0.227181	0.00173725	0.00470962	0.00146997	0.00138926	0.00305338	0.00141901	0.00174121	0.000762037	0.000706667	0.0392365	0.511132	k__Bacteria;p__Firmicutes;c__Clostridia;o__Clostridiales;f__Lachnospiraceae;g__Blautia;s__producta
fbefd72518927b22ea57665a7868501d	F0095	0.086545	0.00163303	0.000651923	0.0017934	0.00143557	0.00103019	0.00140205	0.00140117	0.00281481	0.00474833	0.64225	0.944795	k__Bacteria;p__Firmicutes;c__Clostridia;o__Clostridiales;f__Ruminococcaceae;g__Gemmiger;s__formicilis
ab4040fe8717efa3f115680ae82cd72a	F0096	0.336714	0.00156325	0.00137212	0.00191155	0.0016052	0.00136498	0.00186813	0.00137422	0.00126327	0.000823333	0.719282	0.950414	k__Bacteria;p__Firmicutes;c__Clostridia;o__Clostridiales;f__Lachnospiraceae;g__Roseburia;s__
9acb555d3c5dd77e9035a661e7ad1bb6	F0097	0.532792	0.00153371	0.00187788	0.00166172	0.00149614	0.00158382	0.00130819	0.00170859	0.00122778	0.00111667	0.993326	0.963596	k__Bacteria;p__Firmicutes;c__Clostridia;o__Clostridiales;f__Clostridiaceae;g__Clostridium;s__celatum
9484afed9f64641667938e294c07fe7c	F0098	0.200135	0.00148012	0.000455769	0.00225215	0.00150034	0.000606763	0.00214649	0.00139648	0.00107685	0.000376667	0.226931	0.858097	k__Bacteria;p__Firmicutes;c__Clostridia;o__Clostridiales;f__Lachnospiraceae;g__Lachnobacterium;s__
836cd5ea357ad392c00a7e48d921be1d	F0099	0.466531	0.0015813	0.00220673	0.00211221	0.00129581	0.00176425	0.00149152	0.00120977	0.00128735	0.00197833	0.336502	0.899667	k__Bacteria;p__Bacteroidetes;c__Bacteroidia;o__Bacteroidales;f__Bacteroidaceae;g__Bacteroides
a18c0c17fce3d52dc60506e8730bc996	F0100	0.467208	0.00150865	0.00149327	0.00128102	0.00152718	0.00151232	0.00165117	0.00159473	0.00173981	0.00083	0.611567	0.942185	k__Bacteria;p__Firmicutes;c__Clostridia;o__Clostridiales;f__Ruminococcaceae
21dcfff18d552ae0ca669d213652bda3	F0101	0.141988	0.00149314	0.000953846	0.00206964	0.00127567	0.0012413	0.00126608	0.00121973	0.00209475	0.000881667	0.453903	0.923637	k__Bacteria;p__Firmicutes;c__Clostridia;o__Clostridiales;f__Ruminococcaceae;g__;s__
1b5d50e4ae6a2cb153f3b2ca04699419	F0102	0.392833	0.00146714	0.0021875	0.00115594	0.00129631	0.00191014	0.00168596	0.00123223	0.00180432	0.000938333	0.18778	0.833439	k__Bacteria;p__Firmicutes;c__Clostridia;o__Clostridiales;f__Lachnospiraceae;g__Anaerostipes;s__
1b9ab7ba8573cbfe5f1a9f59f0b38ff4	F0103	0.638945	0.00150909	0.00150962	0.00173449	0.00166292	0.00144952	0.00125614	0.00138379	0.00126296	0.001955	0.463759	0.925138	k__Bacteria;p__Actinobacteria;c__Coriobacteriia;o__Coriobacteriales;f__Coriobacteriaceae;g__Adlercreutzia;s__
29c0b831ad8278ee5185bfe79acc067e	F0104	0.0960108	0.00130517	0.000480769	0.00182855	0.0015151	0.00148213	0.000871345	0.00140918	0.000513889	0	0.539743	0.934992	k__Bacteria;p__Firmicutes;c__Clostridia;o__Clostridiales;f__;g__;s__
45c80843dac191f771b11018ff90d94c	F0105	0.231913	0.00145514	0.0020375	0.00106271	0.00166091	0.0016029	0.00175556	0.00119395	0.00165957	0.000758333	0.473557	0.926573	k__Bacteria;p__Firmicutes;c__Clostridia;o__Clostridiales;f__Ruminococcaceae;g__Ruminococcus;s__callidus
a891fb44241e433fa8acf251ef4d328f	F0106	0.563895	0.00140561	0.00202404	0.00151865	0.00112299	0.00116063	0.00149766	0.00140957	0.0016037	0.00206167	0.0399579	0.515684	k__Bacteria;p__Firmicutes;c__Clostridia;o__Clostridiales;f__Lachnospiraceae;g__;s__
68d79c3035521e82b504b081a197d2ed	F0107	0.532116	0.00144523	0.00131635	0.00158251	0.00177534	0.00169589	0.000859064	0.0014168	0.00112284	0.000598333	0.620809	0.942997	k__Bacteria;p__Firmicutes;c__Clostridia;o__Clostridiales;f__Ruminococcaceae;g__Oscillospira;s__
e6a9c4991e5e11cd234438b7f57a351d	F0108	0.0493577	0.00145862	6.05769e-05	0.00158647	0.00307601	0.000596618	0.00167456	0.000993555	0.00052037	0.000276667	0.180811	0.828123	k__Bacteria;p__Firmicutes;c__Clostridia;o__Clostridiales;f__Ruminococcaceae;g__Ruminococcus;s__bromii
d2ed5fe0443294c72f4a4dd352e80e8c	F0109	0.0797836	0.00144067	0.000752885	0.00213993	0.00134513	0.000375121	0.000849415	0.00185605	0.00163302	0.00265833	0.634361	0.944146	k__Bacteria;p__Bacteroidetes;c__Bacteroidia;o__Bacteroidales;f__Bacteroidaceae;g__Bacteroides;s__coprophilus
1b8dec58597978264025b9eba656ffb5	F0110	0.312373	0.00141592	0.00174808	0.00133696	0.00112097	0.001707	0.00146696	0.00111777	0.00186698	0.00237667	0.744111	0.951989	k__Bacteria;p__Bacteroidetes;c__Bacteroidia;o__Bacteroidales;f__Bacteroidaceae;g__Bacteroides;s__ovatus
f479c23321346918723839e33a3544f4	F0111	0.701826	0.00139452	0.00153942	0.00118036	0.00146812	0.00159879	0.000862281	0.00189531	0.0012821	0.000533333	0.164869	0.814585	k__Bacteria;p__Firmicutes;c__Clostridia;o__Clostridiales;f__Ruminococcaceae
6420671c26eef32065e0275c8cd6701e	F0112	0.71332	0.00130145	0.0015	0.000889109	0.00125436	0.00126957	0.00117982	0.00187285	0.0014358	0.000901667	0.000110536	0.0173657	k__Bacteria;p__Firmicutes;c__Clostridia;o__Clostridiales;f__Peptostreptococcaceae
84f9cf6d08ccc7adb4e945c4fd8be494	F0113	0.212306	0.00117336	0.00133365	0.00110875	0.00120218	0.00175048	0.000898538	0.00126836	0.000596605	0.00115	0.400747	0.914375	k__Bacteria;p__Firmicutes;c__Clostridia;o__Clostridiales;f__Ruminococcaceae;g__Oscillospira;s__
9db6065dfa5f306778c1a370f3267d73	F0114	0.110886	0.00133262	0.000989423	0.00137492	0.00077651	0.000473671	0.00196082	0.00226992	0.00143395	0.000825	0.509651	0.931417	k__Bacteria;p__Bacteroidetes;c__Bacteroidia;o__Bacteroidales;f__Bacteroidaceae;g__Bacteroides;s__plebeius
02b4317d07dfa2d4bcf0b885431ba6ce	F0115	0.124408	0.00123915	0.000307692	0.00155974	0.00118456	0.00128623	0.00112573	0.000799805	0.0018392	0.000988333	0.684139	0.947999	k__Bacteria;p__Firmicutes;c__Clostridia;o__Clostridiales;f__Lachnospiraceae;g__Blautia;s__producta
9d5054752ed33d6a22bd0f96b5618b1c	F0116	0.407708	0.00116484	0.00221538	0.00100677	0.00144765	0.000991304	0.00080614	0.0010457	0.00138827	0.00118333	0.360102	0.905622	k__Bacteria;p__Bacteroidetes;c__Bacteroidia;o__Bacteroidales;f__Bacteroidaceae;g__Bacteroides;s__caccae
cc310148d41118668670367fc570ab7b	F0117	0.0885734	0.00107799	0.00112692	0.00039505	0.00209446	0.00109855	0.00155088	0.000660352	0.000200926	0.00325667	0.563828	0.937595	k__Bacteria;p__Firmicutes;c__Clostridia;o__Clostridiales;f__Ruminococcaceae
d8e7f9181e4d5a4a6453e9ca9996a43f	F0118	0.48073	0.00104145	0.00100577	0.00113729	0.00106695	0.000756522	0.00127427	0.00089707	0.00121667	0.000806667	0.473643	0.926585	k__Bacteria;p__Bacteroidetes;c__Bacteroidia;o__Bacteroidales;f__Porphyromonadaceae;g__Parabacteroides;s__
3f6dce06719bb11b6b9bbb8f2c8a5644	F0119	0.402975	0.0010954	0.00115673	0.00113135	0.00104413	0.00123865	0.0011269	0.00102363	0.00102654	0.000951667	0.973561	0.962884	k__Bacteria;p__Firmicutes;c__Clostridia;o__Clostridiales;f__Ruminococcaceae
83099ad6f9ab9439f65fdacd36186a87	F0120	0.035835	0.00105544	0.00114423	0.00094703	0.00131275	0.000722222	0.000840351	0.00141602	0.000708333	0.00176333	0.979121	0.963087	k__Bacteria;p__Bacteroidetes;c__Bacteroidia;o__Bacteroidales;f__Prevotellaceae;g__Prevotella;s__copri
a63f65ad0f7a1ffc9e5ea828e95cdd6b	F0121	0.20284	0.00118005	0.00175865	0.000663531	0.000973826	0.00150676	0.0013155	0.00198711	0.00068858	0.000183333	0.375342	0.909106	k__Bacteria;p__Firmicutes;c__Clostridia;o__Clostridiales;f__Lachnospiraceae;g__Blautia;s__
27f098662c8f87b4aaff903d9c0f28d3	F0122	0.600406	0.00111034	0.00156154	0.00111997	0.000941275	0.00120242	0.0010424	0.00100566	0.00130216	0.00152	0.397814	0.913798	k__Bacteria;p__Proteobacteria;c__Deltaproteobacteria;o__Desulfovibrionales;f__Desulfovibrionaceae;g__Bilophila;s__
cd9401a6bce4a63af516d06d2a843f9d	F0123	0.43881	0.00112167	0.00104808	0.00110891	0.00108238	0.00102802	0.00116901	0.00138379	0.000809877	0.00159167	0.82124	0.956301	k__Bacteria;p__Firmicutes;c__Clostridia;o__Clostridiales;f__Veillonellaceae;g__Veillonella;s__parvula
86ff0efd7fd88b82809500c90c4a7832	F0124	0.234618	0.00101805	0.00113654	0.00128927	0.000893624	0.000992512	0.000740936	0.000941602	0.0012892	0.000253333	0.374572	0.908936	k__Bacteria;p__Firmicutes;c__Clostridia;o__Clostridiales;f__Ruminococcaceae;g__Faecalibacterium;s__prausnitzii
7814c2b485cc601b885f117c70bbdf5d	F0125	0.169709	0.00102319	0.000525962	0.00142178	0.00149329	0.000368599	0.000829532	0.000945508	0.000853395	0.00039	0.0235866	0.385945	k__Bacteria;p__Firmicutes;c__Clostridia;o__Clostridiales;f__Ruminococcaceae;g__Ruminococcus;s__callidus
caea322863a57bb2b14c7317fa120dc4	F0126	0.325896	0.000969608	0.00104038	0.00147574	0.000972483	0.000696377	0.00104444	0.000702344	0.000778704	0.000476667	0.0976706	0.722427	k__Bacteria;p__Firmicutes;c__Clostridia;o__Clostridiales;f__Lachnospiraceae;g__;s__
69b90707f6f3da7941026fbe6a1597ce	F0127	0.551724	0.00101416	0.0007375	0.00112657	0.00091057	0.00100773	0.00100263	0.0010543	0.00109599	0.000713333	0.614743	0.942467	k__Bacteria;p__Firmicutes;c__Clostridia;o__Clostridiales;f__Lachnospiraceae;g__;s__
22c159771ea409e7a5cf617dae2ec8f0	F0128	0.108857	0.00109932	0.00138462	0.00153102	0.00119698	0.000677053	0.000484503	0.00106055	0.00142901	0.000243333	0.595265	0.940696	k__Bacteria;p__Firmicutes;c__Clostridia;o__Clostridiales;f__;g__;s__
708b000c48dbefb1454b79108d2a1f70	F0129	0.228533	0.00108925	0.00151635	0.00133597	0.000819463	0.00084058	0.00100146	0.00103301	0.00157963	0.000585	0.855519	0.957978	k__Bacteria;p__Firmicutes;c__Clostridia;o__Clostridiales;f__Lachnospiraceae
396ffa76286336a3eeb1ea420e60f86b	F0130	0.327248	0.000973158	0.00152788	0.000942574	0.00102919	0.000954348	0.000922807	0.00104844	0.000830556	0.000308333	0.645643	0.945069	k__Bacteria;p__Firmicutes;c__Clostridia;o__Clostridiales;f__Lachnospiraceae;g__;s__
69a11f927915e2a3ba1f7b9c84486527	F0131	0.361731	0.000955037	0.000627885	0.00122624	0.00083104	0.000840821	0.000996491	0.00101328	0.000666049	0.00163	0.473902	0.926623	k__Bacteria;p__Proteobacteria;c__Betaproteobacteria;o__Burkholderiales;f__Alcaligenaceae;g__Sutterella;s__
d9eea834805833ac21a86fdabedd8556	F0132	0.408384	0.000969168	0.00106923	0.00105231	0.000992617	0.000963768	0.000732749	0.00110195	0.00085463	0.000593333	0.876313	0.958934	k__Bacteria;p__Firmicutes;c__Clostridia;o__Clostridiales;f__Ruminococcaceae;g__Ruminococcus
2c5e87b291147c04e1b8d1c808b1aee0	F0133	0.154158	0.0010426	0.000884615	0.00113597	0.00141862	0.00115845	0.000799415	0.000510937	0.00107901	0.001565	0.621792	0.943082	k__Bacteria;p__Actinobacteria;c__Actinobacteria;o__Bifidobacteriales;f__Bifidobacteriaceae;g__Bifidobacterium;s__bifidum
0a035a7ec1f4a194dd7fbda3c5660db0	F0134	0.422583	0.000984855	0.000741346	0.00104373	0.000834564	0.000906039	0.00113772	0.000875	0.00139383	0.000706667	0.49519	0.929555	k__Bacteria;p__Firmicutes;c__Clostridia;o__Clostridiales;f__Lachnospiraceae;g__;s__
8aaed79d6563ff7925c774e39b662a14	F0135	0.548343	0.000909669	0.000953846	0.000997195	0.000920805	0.0010215	0.000864912	0.000797266	0.000876543	0.00046	0.315404	0.893669	k__Bacteria;p__Firmicutes;c__Clostridia;o__Clostridiales;f__Lachnospiraceae;g__Blautia
72ec78ecd4c30c1ddc64900630f35387	F0136	0.273834	0.000885024	0.00158365	0.00110429	0.000792953	0.0009157	0.000790058	0.000904102	0.00041821	0.00106167	0.463019	0.925027	k__Bacteria;p__Firmicutes;c__Clostridia;o__Clostridiales;f__Lachnospiraceae;g__Lachnospira;s__
782a79a0725adc6ac22fc1fd15933a12	F0137	0.106829	0.000924949	0.000630769	0.000935644	0.000675503	0.000598309	0.00132339	0.00117187	0.00100463	0.00125	0.75518	0.952659	k__Bacteria;p__Firmicutes;c__Erysipelotrichi;o__Erysipelotrichales;f__Erysipelotrichaceae;g__[Eubacterium];s__biforme
19715b1593c19aa6d35a4d1e3cd09374	F0138	0.482759	0.000935159	0.000775	0.000973267	0.000872148	0.000914734	0.000964035	0.000987305	0.000883951	0.00126167	0.947259	0.961893	k__Bacteria;p__Firmicutes;c__Clostridia;o__Clostridiales;f__Lachnospiraceae;g__;s__
533b6c05a74b2c25a94f884d6fe42f9d	F0139	0.0682894	0.000911494	0.00105865	0.000617162	0.00131107	0.000634541	0.000327778	0.000743359	0.00192963	0.000835	0.0988867	0.724901	k__Bacteria;p__Firmicutes;c__Erysipelotrichi;o__Erysipelotrichales;f__Erysipelotrichaceae;g__Catenibacterium;s__
40874d61006874f7c87d904707d320d9	F0140	0.279243	0.000911359	0.000346154	0.000524257	0.000699664	0.00110652	0.00065848	0.00204277	0.000406481	0.00107	0.0675343	0.642807	k__Bacteria;p__Firmicutes;c__Clostridia;o__Clostridiales;f__Clostridiaceae;g__;s__
208c0c43c7c5d4a6bb549e0c8365cd21	F0141	0.234618	0.000915822	0.001375	0.00109076	0.000904866	0.000930918	0.000640643	0.00112207	0.000496296	0.000431667	0.481301	0.927669	k__Bacteria;p__Firmicutes;c__Clostridia;o__Clostridiales;f__Lachnospiraceae;g__Lachnospira;s__
58529dd65c9373ab07909325cc829705	F0142	0.0270453	0.000913185	2.88462e-06	0.000862541	0.000425	4.83092e-07	0.00301111	0.00174707	1.23457e-06	0	0.07469	0.665583	k__Bacteria;p__Bacteroidetes;c__Bacteroidia;o__Bacteroidales;f__[Paraprevotellaceae];g__[Prevotella];s__
0b9bfdf64ae4d75efe841e54d6d5682f	F0143	0.162272	0.000830325	0.000885577	0.000737294	0.00145688	0.000889614	0.000612281	0.00048418	0.000509568	0.00097	0.220826	0.854744	k__Bacteria;p__Actinobacteria;c__Coriobacteriia;o__Coriobacteriales;f__Coriobacteriaceae;g__;s__
25394a604bbcd078c80186b300dab8ee	F0144	0.115619	0.000792867	0.00147019	0.000550825	0.00123641	0.000721256	0.000521345	0.000601562	0.000875617	0.000885	0.385532	0.911295	k__Bacteria;p__Firmicutes;c__Erysipelotrichi;o__Erysipelotrichales;f__Erysipelotrichaceae;g__[Eubacterium];s__biforme
ad139328ba8ac39c2e5ccef543df2deb	F0145	0.263016	0.000893442	0.000651923	0.0010632	0.00102584	0.000852174	0.000725439	0.00079707	0.000837654	0.000648333	0.946254	0.961854	k__Bacteria;p__Firmicutes;c__Clostridia;o__Clostridiales;f__Ruminococcaceae;g__Ruminococcus;s__
523cbcc11a4bf59158f07d36cc967a60	F0146	0.0594997	0.000940636	0.000722115	0.000981188	0.000538591	0.000834783	0.00131111	0.000923242	0.000942901	0.00365833	0.704376	0.949417	k__Bacteria;p__Bacteroidetes;c__Bacteroidia;o__Bacteroidales;f__Prevotellaceae;g__Prevotella;s__stercorea
8d5153b41e59c5ffb5a1fc080eb784cf	F0147	0.443543	0.00089165	0.000899038	0.000779538	0.000956208	0.000907005	0.000743275	0.0010166	0.000946605	0.000746667	0.63254	0.943995	k__Bacteria;p__Firmicutes;c__Clostridia;o__Clostridiales;f__Ruminococcaceae;g__Oscillospira;s__
03c51b5e257b8e286445b07fe1e7d80b	F0148	0.0331305	0.000718526	0.00588269	0.00142228	0.000174664	0.000341787	0.000183333	0.00022207	0.000708951	0	5.25321e-05	0.0123795	k__Bacteria;p__Firmicutes;c__Clostridia;o__Clostridiales;f__Veillonellaceae;g__Dialister;s__
596db8ce20ae5cbfdc338a62f1bed1d9	F0149	0.463827	0.000869135	0.000928846	0.00080099	0.000839262	0.00134903	0.000444737	0.000733594	0.00114105	0.000546667	0.469662	0.926009	k__Bacteria;p__Firmicutes;c__Clostridia;o__Clostridiales;f__Ruminococcaceae;g__Ruminococcus;s__
b3597819ad00bcf1c2d3d236a8e28082	F0150	0.0283976	0.000831204	0.000146154	0.00159373	0.000871477	0.000206763	0.000295906	0.000807227	0.00108056	0.000135	0.841306	0.957299	k__Bacteria;p__Firmicutes;c__Clostridia;o__Clostridiales;f__Veillonellaceae;g__Megamonas;s__
04645342dcaccc29b2078b063aec6f81	F0151	0.030426	0.000804192	0.00166154	0.000390264	0.00115252	0.000833575	0.000208772	0.000277539	0.00205988	0.000943333	0.28264	0.882788	k__Bacteria;p__Bacteroidetes;c__Bacteroidia;o__Bacteroidales;f__Prevotellaceae;g__Prevotella;s__copri
66ae7eb5844f42c118ee1090c85c83b5	F0152	0.0676133	0.000912035	0.000998077	0.00102459	0.000750671	0.0014442	0.00107515	0.000517969	0.000837654	0.000391667	0.763051	0.953125	k__Bacteria;p__Firmicutes;c__Clostridia;o__Clostridiales;f__Veillonellaceae;g__Megasphaera;s__
609d1ae0045de753ac19f31803e3e19d	F0153	0.183908	0.000807167	0.00100288	0.000584488	0.000958557	0.00138454	0.000360234	0.000862891	0.000463272	0.00115833	0.36852	0.907579	k__Bacteria;p__Firmicutes;c__Clostridia;o__Clostridiales;f__Ruminococcaceae;g__Oscillospira;s__
27a7197b6f932b622896bc3dc90f3200	F0154	0.21501	0.000860311	0.000525	0.000700165	0.000825336	0.000994444	0.00114269	0.000820312	0.000715432	0.001995	0.103434	0.733775	k__Bacteria;p__Firmicutes;c__Clostridia;o__Clostridiales;f__Lachnospiraceae
cf3ac683fab05e0a19bdd650da79ead4	F0155	0.127789	0.000819304	0.000938462	0.000930198	0.00114547	0.000758213	0.000738012	0.000581445	0.000664506	3.33333e-06	0.832065	0.956845	k__Bacteria;p__Firmicutes;c__Clostridia;o__Clostridiales;f__Veillonellaceae;g__Phascolarctobacterium;s__
62c87f13735bb22f5f7a98cfaa429f6c	F0156	0.11021	0.000824915	0.000390385	0.00109785	0.000643289	0.000929227	0.00103246	0.000633398	0.00084537	0.000246667	0.835495	0.957014	k__Bacteria;p__Firmicutes;c__Clostridia;o__Clostridiales;f__;g__;s__
3525e8f55cd3355cc02bb9df648623e2	F0157	0.298851	0.000812542	0.000820192	0.00075198	0.000824497	0.000568357	0.000783041	0.000742969	0.00137994	0.000675	0.0613405	0.620429	k__Bacteria;p__Firmicutes;c__Clostridia;o__Clostridiales;f__Lachnospiraceae;g__Blautia;s__producta
eebc27bcf8bcb13a692001530892f5d5	F0158	0.086545	0.000826978	0.000280769	0.000715842	0.000952181	0.00139758	0.000918129	0.000753125	0.000371605	0.000285	0.491456	0.929058	k__Bacteria;p__Firmicutes;c__Clostridia;o__Clostridiales;f__Veillonellaceae;g__Phascolarctobacterium;s__
a248d70e41d75f4773ef7c94e831a21a	F0159	0.13117	0.000883063	0.00122019	0.000721617	0.000583725	0.000960386	0.000860526	0.00141504	0.000762654	0.000608333	0.885082	0.959325	k__Bacteria;p__Firmicutes;c__Clostridia;o__Clostridiales;f__Lachnospiraceae;g__Dorea;s__
6db169339ee5897780e713c44784d74a	F0160	0.27451	0.000785159	0.00102788	0.000947855	0.000921812	0.000759179	0.000600585	0.000716992	0.000584259	0.000261667	0.492657	0.929218	k__Bacteria;p__Firmicutes;c__Clostridia;o__Clostridiales;f__;g__;s__
6ab475426af806ca2528a3b20d77cde8	F0161	0.231237	0.00080666	0.000942308	0.000860231	0.000575839	0.000986715	0.000751462	0.000850977	0.00091142	0.000451667	0.836406	0.957059	k__Bacteria;p__Actinobacteria;c__Coriobacteriia;o__Coriobacteriales;f__Coriobacteriaceae;g__;s__
4a0b292ba716582f9af46694458c0b9b	F0162	0.201487	0.000776944	0.000254808	0.000325578	0.000259899	0.00238575	0.000252339	0.000932422	0.000474691	0.00357167	0.049618	0.56937	k__Bacteria;p__Cyanobacteria;c__Chloroplast;o__Streptophyta;f__;g__;s__
69659d7edd60cd37bbdc9e3bb7f77431	F0163	0.0777552	0.000850879	0.000335577	0.000555281	0.00106812	0.000951932	0.000438596	0.00135488	0.000764198	0.000391667	0.839691	0.95722	k__Bacteria;p__Actinobacteria;c__Coriobacteriia;o__Coriobacteriales;f__Coriobacteriaceae;g__Collinsella;s__stercoris
58bd181f757283f5a4ceebdf90ff6243	F0164	0.246112	0.000839419	0.00115	0.000711881	0.00108909	0.000860628	0.000565497	0.000783203	0.000985802	0.000213333	0.459518	0.924499	k__Bacteria;p__Firmicutes;c__Clostridia;o__Clostridiales;f__Lachnospiraceae;g__[Ruminococcus];s__
c67445ed68d61f49e41b7bdd1de019fb	F0165	0.35835	0.000799899	0.00233269	0.00109092	0.000751174	0.000594928	0.00100088	0.000504688	0.00046142	0.000303333	0.00263253	0.108773	k__Bacteria;p__Firmicutes;c__Clostridia;o__Clostridiales;f__Lachnospiraceae;g__Clostridium
332a6411ff00b4010ac2397f504c4695	F0166	0.345504	0.000758587	0.000597115	0.00108614	0.000893289	0.000631401	0.000619298	0.000617773	0.000503395	0.000643333	0.0179964	0.326229	k__Bacteria;p__Bacteroidetes;c__Bacteroidia;o__Bacteroidales;f__Rikenellaceae;g__Alistipes;s__putredinis
6851a4ee264b56be2fff4686ce269907	F0167	0.549696	0.000764199	0.000786538	0.000670297	0.000745134	0.000919565	0.000821637	0.000829688	0.000645679	0.000545	0.414951	0.917063	k__Bacteria;p__Firmicutes;c__Clostridia;o__Clostridiales;f__Lachnospiraceae;g__Coprococcus;s__
35195a80f6fb69ef8bd6827d1b045aad	F0168	0.136579	0.000731305	0.00110865	0.000909571	0.000913926	0.000426087	0.000330702	0.000736914	0.000355864	0.00283167	0.00649899	0.189795	k__Bacteria;p__Actinobacteria;c__Coriobacteriia;o__Coriobacteriales;f__Coriobacteriaceae;g__;s__
2740cf2417c92847cc298cbd71dd1fcd	F0169	0.23259	0.000745639	0.0008625	0.000693399	0.000848658	0.000747101	0.000518421	0.000912891	0.000499691	0.00123333	0.831603	0.956822	k__Bacteria;p__Firmicutes;c__Clostridia;o__Clostridiales;f__Veillonellaceae;g__Veillonella;s__dispar
76b39e86c95e0c7dd8b9c57b974f6532	F0170	0.248817	0.000762035	0.000388462	0.000981023	0.000703356	0.000594928	0.000699415	0.000570312	0.00110679	0.001065	0.463629	0.925118	k__Bacteria;p__Bacteroidetes;c__Bacteroidia;o__Bacteroidales;f__Bacteroidaceae;g__Bacteroides;s__ovatus
06f825b512d903b9230e1a55d87359ee	F0171	0.682894	0.00072096	0.0007125	0.000620462	0.000674161	0.00091715	0.000734211	0.00073125	0.000639815	0.00113667	0.156906	0.806991	k__Bacteria;p__Firmicutes;c__Bacilli;o__Lactobacillales;f__Streptococcaceae;g__Streptococcus
5149bdbf03de13bb38557d48d5141b87	F0172	0.377282	0.000792563	0.000931731	0.000727063	0.000929027	0.000821981	0.000556725	0.000745703	0.000995988	0.0003	0.551017	0.936237	k__Bacteria;p__Firmicutes;c__Clostridia;o__Clostridiales;f__Lachnospiraceae;g__[Ruminococcus];s__gnavus
c97ea25ba069877eac769cb05968724c	F0173	0.148073	0.000654699	0.000230769	0.000763036	0.000518792	0.000728744	0.00100497	0.000538867	0.000623765	0.000293333	0.265235	0.87605	k__Bacteria;p__Firmicutes;c__Clostridia;o__Clostridiales;f__;g__;s__
6388b425353a3d02fd798784b9f452ba	F0174	0.0757268	0.000657302	7.78846e-05	0.00104373	0.000354698	0.000801691	0.00126813	0.000565625	8.45679e-05	0.000161667	0.216822	0.852457	k__Bacteria;p__Firmicutes;c__Clostridia;o__Clostridiales;f__;g__;s__
aae4c4ed528ae16ec417df816699cfdb	F0175	0.227181	0.000603584	0.000504808	0.000722277	0.000517617	0.00073744	0.000374854	0.000439062	0.000969444	0.000238333	0.417743	0.917571	k__Bacteria;p__Firmicutes;c__Clostridia;o__Clostridiales;f__Ruminococcaceae;g__;s__
b621d4b3cca1ec89ceca12efca8a94fb	F0176	0.365788	0.000624037	0.000731731	0.00070231	0.000715772	0.000735507	0.000514912	0.000489258	0.00048179	0.000506667	0.197008	0.839992	k__Bacteria;p__Firmicutes;c__Clostridia;o__Clostridiales;f__;g__;s__
4ada3d8098e9706fcebb85f1e427fea6	F0177	0.162948	0.000648817	0.000686538	0.000386964	0.000657718	0.000911836	0.000871053	0.000612109	0.000662963	0.000295	0.375431	0.909126	k__Bacteria;p__Firmicutes;c__Clostridia;o__Clostridiales;f__Lachnospiraceae;g__;s__
664667183a91ac47de4771fa5456a698	F0178	0.268425	0.000636376	0.000882692	0.000606436	0.000647483	0.000529227	0.000582164	0.000836719	0.000532716	0.0003	0.942098	0.961692	k__Bacteria;p__Firmicutes;c__Clostridia;o__Clostridiales;f__Lachnospiraceae;g__[Ruminococcus];s__
26c6e3ed14694582e207478c1f23c21f	F0179	0.461799	0.000625592	0.000758654	0.000517492	0.000454195	0.00101836	0.000582456	0.000658984	0.000639198	0.000366667	0.455894	0.923945	k__Bacteria;p__Firmicutes;c__Bacilli;o__Turicibacterales;f__Turicibacteraceae;g__Turicibacter;s__
aac0099991c8518a5268b1a19a84550b	F0180	0.511832	0.000625254	0.000643269	0.00064769	0.000581711	0.000736473	0.00077924	0.000519531	0.00054537	0.000488333	0.19389	0.837837	k__Bacteria;p__Firmicutes;c__Clostridia;o__Clostridiales;f__Lachnospiraceae;g__Coprococcus;s__
e1ae18b2b42a86fca3c5ea5283f7e316	F0181	0.0784314	0.00064236	0.000473077	0.00104455	0.000513255	0.000520048	0.000734211	0.000468164	0.00053858	0.000523333	0.47792	0.927195	k__Bacteria;p__Firmicutes;c__Clostridia;o__Clostridiales;f__Ruminococcaceae;g__Faecalibacterium;s__prausnitzii
0dcf5023e96fb8175d7bf02d900c9dd1	F0182	0.133874	0.000639824	0.000499038	0.000181518	0.000463423	0.00145676	0.000474269	0.000679102	0.000736728	0.00171333	0.00763855	0.206935	k__Bacteria;p__Firmicutes;c__Clostridia;o__Clostridiales;f__Ruminococcaceae;g__;s__
84d5a713b1d46f0e0e0f7ba784e9925d	F0183	0.0331305	0.000645571	0.00120481	0.00111139	8.22148e-05	0.00211594	3.56725e-05	0.000268164	6.04938e-05	0.000278333	0.307134	0.891118	k__Bacteria;p__Bacteroidetes;c__Bacteroidia;o__Bacteroidales;f__Prevotellaceae;g__Prevotella;s__
dd918c333e5c4fef9c92068fddda1c3e	F0184	0.183908	0.000620892	0.000694231	0.000429208	0.000607718	0.000598792	0.000703801	0.000718945	0.00064537	0.00127167	0.897794	0.959878	k__Bacteria;p__Firmicutes;c__Clostridia;o__Clostridiales;f__Clostridiaceae;g__Clostridium;s__celatum
a663a01aeb4dbb88bbe0a9840e8f64dc	F0185	0.327924	0.000659094	0.000394231	0.00059769	0.000659732	0.000950966	0.000562865	0.000617578	0.000726852	0.000255	0.864434	0.958394	k__Bacteria;p__Firmicutes;c__Erysipelotrichi;o__Erysipelotrichales;f__Erysipelotrichaceae;g__Clostridium;s__ramosum
973ca62579b1246f54829278d51475ea	F0186	0.242732	0.000572481	0.000404808	0.000657756	0.000499664	0.000560386	0.000565497	0.000664453	0.00042963	0.000835	0.802965	0.955351	k__Bacteria;p__Firmicutes;c__Clostridia;o__Clostridiales;f__Lachnospiraceae;g__Coprococcus;s__
735cb9abbbc8ff2b5b354be608a3a869	F0187	0.0594997	0.00068002	1.15385e-05	0.000974422	0.000537752	0.0011872	0.000810819	0.00038125	0.000417593	0	0.762795	0.95311	k__Bacteria;p__Firmicutes;c__Bacilli;o__Lactobacillales;f__Streptococcaceae;g__Streptococcus;s__alactolyticus
1b92901eaf73176b86069084ac8c13e3	F0188	0.449628	0.000570453	0.000721154	0.000689769	0.000598993	0.000478986	0.000620175	0.000416797	0.000526235	0.000718333	0.129638	0.775507	k__Bacteria;p__Firmicutes;c__Clostridia;o__Clostridiales;f__;g__;s__
a55a010c9525ce2943a553dca1421b1c	F0189	0.293442	0.000561494	0.000299038	0.000563036	0.000791779	0.000399758	0.000753801	0.000397656	0.000562654	0.000125	0.508994	0.931334	k__Bacteria;p__Firmicutes;c__Clostridia;o__Clostridiales;f__Lachnospiraceae;g__Anaerostipes;s__
241edcd90123f6d00f4c6d74c2b8663d	F0190	0.142664	0.000556153	0.000981731	0.000361386	0.000597148	0.000697585	0.000418421	0.000645703	0.000611111	0.000126667	0.688696	0.948325	k__Bacteria;p__Firmicutes;c__Clostridia;o__Clostridiales;f__Veillonellaceae;g__Megasphaera;s__
eb51a6482b09f0c5962e362d2d23abb9	F0191	0.183908	0.000549324	0.000368269	0.000736799	0.000473154	0.00048285	0.000702924	0.000483203	0.00047284	0.000286667	0.797218	0.955043	k__Bacteria;p__Firmicutes;c__Clostridia;o__Clostridiales;f__;g__;s__
02db09efa7c46a21be5fadc51cb17dd8	F0192	0.056119	0.000546653	4.13462e-05	0.00029868	0.000871141	0.000917874	0.000955848	7.08984e-05	0.000173457	0.001885	0.113572	0.751638	k__Bacteria;p__Firmicutes;c__Clostridia;o__Clostridiales;f__;g__;s__
6121caf4647799c9c9b99c881535b69a	F0193	0.0899256	0.000526741	0.000392308	0.000867492	0.000436242	0.000640097	0.000304971	0.000323633	0.000596914	5.33333e-05	0.582587	0.939483	k__Bacteria;p__Firmicutes;c__Clostridia;o__Clostridiales;f__;g__;s__
8af49bc8a804f6d85ca5fa00a7c9dda8	F0194	0.015551	0.000505071	0.00100865	0.000167987	0.000356711	0.000379952	0.000276901	0.00117734	0.000678704	0	0.320967	0.89532	k__Bacteria;p__Firmicutes;c__Clostridia;o__Clostridiales;f__Veillonellaceae;g__Dialister;s__
fb428d07d03e32be0b85eacbed10df0a	F0195	0.0791075	0.000506795	0.000610577	0.000506436	0.000460738	0.000240338	0.0012845	0.000275	0.000514506	0.00013	0.0790216	0.678012	k__Bacteria;p__Firmicutes;c__Clostridia;o__Clostridiales;f__Lachnospiraceae;g__Coprococcus;s__eutactus
9e1f282914b07cd79711ce21e7cf4aff	F0196	0.135227	0.000566937	0.000163462	0.000920297	0.00025604	0.000607005	0.000313158	0.00051543	0.000949383	0.00033	0.0317149	0.458028	k__Bacteria;p__Firmicutes;c__Clostridia;o__Clostridiales;f__Lachnospiraceae;g__Lachnospira;s__
6bbff26a22040581ff0e24f9b5b40830	F0197	0.045977	0.000504564	3.55769e-05	0.000332838	0.000781879	0.000730676	0.00040731	0.00055625	0.000282407	5e-05	0.826695	0.956577	k__Bacteria;p__Firmicutes;c__Clostridia;o__Clostridiales;f__Veillonellaceae;g__Acidaminococcus;s__
ab9899b443255cd34e51705c7b8ea201	F0198	0.252874	0.000518932	0.000380769	0.000479538	0.000468289	0.000566667	0.000366374	0.000647461	0.00066821	0.000296667	0.810906	0.955769	k__Bacteria;p__Firmicutes;c__Clostridia;o__Clostridiales;f__Lachnospiraceae;g__;s__
5fbc483f79cd97d3a7253931f37c33e8	F0199	0.555105	0.000518222	0.000736538	0.000590099	0.00043104	0.000437198	0.000637719	0.000469141	0.000513889	0.0006	0.644236	0.944955	k__Bacteria;p__Firmicutes;c__Clostridia;o__Clostridiales;f__Ruminococcaceae;g__Oscillospira;s__
878fc53ff6f6333a92673b700951fa1b	F0200	0.347532	0.000516329	0.000518269	0.000609406	0.000457886	0.000373671	0.000376901	0.000553711	0.000623148	0.00103667	0.444955	0.92222	k__Bacteria;p__Bacteroidetes;c__Bacteroidia;o__Bacteroidales;f__Porphyromonadaceae;g__Parabacteroides;s__distasonis
e220e84c750738e230e8ecfe97decc4c	F0201	0.3881	0.000509669	0.000348077	0.000502805	0.000576342	0.000422222	0.000449415	0.000593359	0.000541049	0.00026	0.572717	0.938504	k__Bacteria;p__Firmicutes;c__Clostridia;o__Clostridiales;f__Lachnospiraceae;g__Dorea;s__
f73bc660ad02cf25a2e30bead37e34fd	F0202	0.179175	0.000508553	0.000402885	0.000613036	0.00050906	0.000410386	0.000568421	0.000488867	0.00046821	0.000353333	0.910642	0.960421	k__Bacteria;p__Firmicutes;c__Clostridia;o__Clostridiales;f__Lachnospiraceae;g__Blautia;s__
0b886492b5eaa91693cc62f74710b18b	F0203	0.109533	0.000530561	0.000271154	0.000419637	0.00021745	0.000987923	0.00070848	0.000430469	0.000874383	3.83333e-05	0.194709	0.838408	k__Bacteria;p__Firmicutes;c__Clostridia;o__Clostridiales;f__Lachnospiraceae;g__Coprococcus;s__
818434292143daca42a3168f3728da82	F0204	0.0493577	0.000415754	0.0003375	0.000730693	0.00061443	6.40097e-05	5.64327e-05	0.000274414	0.000498148	0.000633333	0.580341	0.939263	k__Bacteria;p__Firmicutes;c__Clostridia;o__Clostridiales;f__Veillonellaceae;g__Dialister;s__
bc7f3f3f3af5b386336ef880486cf17d	F0205	0.0784314	0.0005262	0.00292308	0.000394884	0.000521141	0.000236715	0.00112368	0.000171875	0.000279938	0.000693333	0.000191692	0.0225043	k__Bacteria;p__Bacteroidetes;c__Bacteroidia;o__Bacteroidales;f__[Paraprevotellaceae];g__Paraprevotella;s__
5f25904e073fe5c114cadfde74349518	F0206	0.288032	0.000488438	0.000378846	0.00044736	0.000439262	0.000342029	0.000643567	0.000566016	0.000540432	0.000765	0.44968	0.922975	k__Bacteria;p__Firmicutes;c__Clostridia;o__Clostridiales;f__Lachnospiraceae;g__;s__
31654b0fabcee256ee93ddfc89c8b048	F0207	0.219743	0.000476099	0.000508654	0.000486304	0.000626678	0.000340821	0.000419298	0.000444141	0.000481481	0.000321667	0.715601	0.950171	k__Bacteria;p__Firmicutes;c__Clostridia;o__Clostridiales;f__Ruminococcaceae;g__;s__
55b7688dfd42d9b2545d67bb5b0f086c	F0208	0.140636	0.000471974	0.000874038	0.000387294	0.000669966	0.00033285	0.000636257	0.000448047	0.000235494	0.000168333	0.6966	0.948882	k__Bacteria;p__Firmicutes;c__Clostridia;o__Clostridiales;f__Veillonellaceae;g__Acidaminococcus;s__
9b12ea14bff8a37dc1d39b36b5b904d6	F0209	0.40906	0.000498445	0.000563462	0.000526733	0.000590604	0.000486715	0.000426901	0.00045957	0.00041142	0.000475	0.875489	0.958897	k__Bacteria;p__Firmicutes;c__Clostridia;o__Clostridiales;f__[Mogibacteriaceae];g__;s__
07fd92a29ce27a31f4d95c6821595530	F0210	0.135227	0.000460412	0.000143269	0.000460726	0.000206711	0.000377295	0.000215789	0.000799805	0.000585802	0.00192167	0.0236251	0.386331	k__Bacteria;p__Firmicutes;c__Clostridia;o__Clostridiales;f__Lachnospiraceae
1595757c017000381cfdfdf769029685	F0211	0.0453009	0.000490162	0.000298077	0.000574917	0.000499497	0.000221981	0.000150292	0.000776563	0.000703086	6.83333e-05	0.804485	0.955431	k__Bacteria;p__Bacteroidetes;c__Bacteroidia;o__Bacteroidales;f__Prevotellaceae;g__Prevotella;s__stercorea
77c2dc197e6b3dbebc4ee240c6a1c559	F0212	0.519946	0.000471805	0.000502885	0.000532013	0.000413758	0.000448309	0.000361111	0.000607422	0.000408642	0.000363333	0.306605	0.890951	k__Bacteria;p__Firmicutes;c__Clostridia;o__Clostridiales;f__Ruminococcaceae;g__Oscillospira;s__
824b9c5e131ccef5ab3286cfde31640c	F0213	0.222448	0.000460142	0.000743269	0.000471782	0.000394295	0.0003657	0.000685673	0.000498242	0.000277778	0.000531667	0.76207	0.953067	k__Bacteria;p__Bacteroidetes;c__Bacteroidia;o__Bacteroidales;f__Bacteroidaceae;g__Bacteroides;s__
629f41c0de31ba20f5d2b3f4c69e09c1	F0214	0.421231	0.000486613	0.000539423	0.000627888	0.000423322	0.000510628	0.000452339	0.000491406	0.000363272	0.000251667	0.493598	0.929344	k__Bacteria;p__Actinobacteria;c__Coriobacteriia;o__Coriobacteriales;f__Coriobacteriaceae;g__Eggerthella;s__lenta
4bd01f90398375480101204bbcdd2ceb	F0215	0.195402	0.000414638	0.000353846	0.000428878	0.000646309	0.000436715	0.000191813	0.000367578	0.000173765	0.000895	0.462726	0.924983	k__Bacteria;p__Firmicutes;c__Clostridia;o__Clostridiales;f__Ruminococcaceae
9580aa8a52ec18a4e92e701cdb595faa	F0216	0.200135	0.00044192	0.000460577	0.000210066	0.000608557	0.00032029	0.000280994	0.000598828	0.000493827	0.00123333	0.835345	0.957007	k__Bacteria;p__Firmicutes;c__Clostridia;o__Clostridiales;f__Clostridiaceae;g__Clostridium;s__perfringens
6dcaf5dafe4d20b4f82131ef8c1e5b19	F0217	0.0473293	0.00045595	0.00122692	0.000442244	0.000213926	0.000278986	0.00112456	0.000576563	9.35185e-05	0	0.288674	0.884956	k__Bacteria;p__Firmicutes;c__Clostridia;o__Clostridiales;f__Veillonellaceae;g__Mitsuokella
3f33a2dc6cb3f0ffa1987719f06af323	F0218	0.0128465	0.000396011	0.00137692	0.000429043	0.00065453	1.78744e-05	0.000876316	5.07812e-06	0.000211111	0	0.425647	0.918978	k__Bacteria;p__Bacteroidetes;c__Bacteroidia;o__Bacteroidales;f__Prevotellaceae;g__Prevotella;s__copri
9fec7bdd6bd88e710bd69b15692e54a0	F0219	0.0723462	0.000504868	0.000134615	0.000588614	0.000910906	0.000195652	9.29825e-05	0.0004	0.000805247	2.16667e-05	0.553624	0.936518	k__Bacteria;p__Firmicutes;c__Bacilli;o__Lactobacillales;f__Streptococcaceae;g__Streptococcus;s__luteciae
26736c7ee02864e6bbab37424d69a4ed	F0220	0.13117	0.000395876	6.25e-05	0.000330858	0.000451342	0.000618357	0.000267836	0.000581445	0.000108333	0.000243333	0.74265	0.951899	k__Bacteria;p__Firmicutes;c__Clostridia;o__Clostridiales;f__Christensenellaceae;g__;s__
69310a7cff9f6b902cdfd08243784ace	F0221	0.340095	0.000406626	0.000332692	0.000385479	0.000460235	0.000377778	0.00049269	0.000407031	0.000340741	0.000276667	0.739467	0.951702	k__Bacteria;p__Firmicutes;c__Clostridia;o__Clostridiales;f__Lachnospiraceae;g__;s__
9908fffab7ed4f3bec44cda2f5084d49	F0222	0.123732	0.000404767	0.000247115	0.000283498	0.00069094	0.000506763	0.000289181	0.000243164	0.000467593	5.5e-05	0.670648	0.947008	k__Bacteria;p__Firmicutes;c__Bacilli;o__Lactobacillales;f__Enterococcaceae;g__Enterococcus;s__
4102c0c9284b080a36ae312a7b497915	F0223	0.158215	0.000428634	0.000275	0.000422607	0.000625839	0.00046256	0.000373977	0.000312695	0.000335802	0.000365	0.275664	0.880178	k__Bacteria;p__Proteobacteria;c__Deltaproteobacteria;o__Desulfovibrionales;f__Desulfovibrionaceae;g__Desulfovibrio;s__
9e9c4270966cf507485654eb33a69880	F0224	0.279919	0.000415247	0.000349038	0.000355281	0.000508054	0.000559179	0.000221345	0.000421289	0.000334259	0.000711667	0.849994	0.957717	k__Bacteria;p__Firmicutes;c__Bacilli;o__Lactobacillales;f__Leuconostocaceae
25bf7b31746631bbb8582ebe892fe837	F0225	0.0899256	0.000404767	0.000110577	0.000377063	0.000484899	0.000253865	0.000523977	0.000580273	0.000260802	4e-05	0.916953	0.960683	k__Bacteria;p__Firmicutes;c__Clostridia;o__Clostridiales;f__;g__;s__
9282e20164736c7ada9bd98d04654b5e	F0226	0.270453	0.000419067	0.000557692	0.000490264	0.000427852	0.000305556	0.000266667	0.000423828	0.000464815	0.000736667	0.267515	0.876976	k__Bacteria;p__Proteobacteria;c__Betaproteobacteria;o__Burkholderiales;f__Alcaligenaceae;g__Sutterella;s__
748c5f14c648b743ad9e4b5ebfd761ff	F0227	0.0588235	0.000419033	7.40385e-05	0.000309736	0.000435906	0.000452174	0.00019152	0.000497461	0.000725617	0.000696667	0.887652	0.959438	k__Bacteria;p__Bacteroidetes;c__Bacteroidia;o__Bacteroidales;f__Bacteroidaceae;g__Bacteroides;s__
e1a56584d3ddf2ef6223b745321c178a	F0228	0.137931	0.000434584	0.000259615	0.000589109	0.000468624	0.000495169	0.000200585	0.000327734	0.000450309	0.000581667	0.688426	0.948306	k__Bacteria;p__Firmicutes;c__Clostridia;o__Clostridiales;f__Ruminococcaceae
5d08d1eb4b8a0672652dd0fc0af2dcf0	F0229	0.331305	0.000386984	0.000379808	0.00044703	0.000474497	0.000402657	0.000303801	0.000337695	0.000256481	0.000415	0.222047	0.855427	k__Bacteria;p__Firmicutes;c__Clostridia;o__Clostridiales;f__Ruminococcaceae;g__Oscillospira;s__
1739d8f19c1ac366a2138b64b03047a9	F0230	0.365112	0.000415822	0.0002875	0.000411551	0.000440101	0.000547826	0.000368129	0.000418359	0.000348457	0.000143333	0.565659	0.937785	k__Bacteria;p__Actinobacteria;c__Actinobacteria;o__Actinomycetales;f__Micrococcaceae;g__Rothia;s__mucilaginosa
0958dde2348c5999f3ee73cb870bbca6	F0231	0.00878972	0.000407809	0	0.000476898	0.00102081	1.20773e-06	0	1.54297e-05	0.000921605	3.16667e-05	0.862151	0.958288	k__Archaea;p__Euryarchaeota;c__Methanobacteria;o__Methanobacteriales;f__Methanobacteriaceae;g__Methanobrevibacter;s__
45d4fe3f6c01f77c2dfc11dd91d3359a	F0232	0.0933063	0.000451995	5.76923e-05	0.000225578	5.13423e-05	0.000674155	0.000546784	0.00114277	0.000321605	0.000138333	0.351012	0.903414	k__Bacteria;p__Firmicutes;c__Bacilli;o__Lactobacillales;f__Lactobacillaceae;g__Lactobacillus;s__salivarius
6221f5561c44216c6674b8199f23acf8	F0233	0.0446247	0.000382657	0.00114038	0.000508746	0.00022651	0.000348551	0.000819298	0.000237695	7.34568e-05	0	0.23512	0.862359	k__Bacteria;p__Firmicutes;c__Clostridia;o__Clostridiales;f__Veillonellaceae;g__Mitsuokella
6b99d8caeae563c6899f7e0448357312	F0234	0.0926302	0.000403753	0.000204808	0.00034769	0.000554195	0.000374396	0.000384211	0.000343359	0.000416049	0.000583333	0.798262	0.955099	k__Bacteria;p__Firmicutes;c__Clostridia;o__Clostridiales;f__Lachnospiraceae;g__[Ruminococcus];s__
6286aa2773eb26a484475e9e77e0f5b7	F0235	0.0845166	0.000403414	0.000274038	0.000361056	0.000334899	0.000544686	0.00060614	0.000323047	0.00035679	0.000543333	0.599076	0.941051	k__Bacteria;p__Firmicutes;c__Clostridia;o__Clostridiales;f__Lachnospiraceae
12f9203b937a20a91b08aab804b28cd9	F0236	0.301555	0.000376707	0.000329808	0.000465347	0.000432383	0.000408937	0.00027924	0.000298437	0.000314198	0.000348333	0.436357	0.920809	k__Bacteria;p__Firmicutes;c__Clostridia;o__Clostridiales;f__Lachnospiraceae;g__Blautia
a5a4b4d58bdd795871acf39629c9e584	F0237	0.377958	0.000393712	0.000276923	0.000393399	0.000363087	0.000345169	0.000431871	0.000434961	0.000393827	0.000668333	0.16878	0.8181	k__Bacteria;p__Firmicutes;c__Clostridia;o__Clostridiales;f__Lachnospiraceae;g__;s__
6e57b32b545e72b802822e1554c70868	F0238	0.199459	0.000402028	0.000779808	0.000392574	0.000365101	0.000247343	0.000532456	0.000439648	0.000386111	0.000298333	0.520727	0.932777	k__Bacteria;p__Firmicutes;c__Clostridia;o__Clostridiales;f__Lachnospiraceae;g__;s__
e657205bc51c1db7e6a38c33a084749d	F0239	0.196755	0.00040027	0.000369231	0.000421947	0.000565604	0.000313527	0.000387135	0.000250977	0.000475	0.000136667	0.0972725	0.721607	k__Bacteria;p__Firmicutes;c__Clostridia;o__Clostridiales;f__Ruminococcaceae;g__Oscillospira;s__
2ecc55bea1e8fcb004d2c1b3c79ca1e5	F0240	0.0162272	0.000482826	8.65385e-05	0.000639274	0.0011797	0.000573671	2.92398e-07	3.71094e-05	0.000218519	2.16667e-05	0.936387	0.961468	k__Bacteria;p__Verrucomicrobia;c__Verrucomicrobiae;o__Verrucomicrobiales;f__Verrucomicrobiaceae;g__Akkermansia;s__muciniphila
1f3d20f8f9bfb29a4ae7eaf2962cd4b4	F0241	0.0290737	0.000383874	0.000218269	0.000246205	0.000338423	0.000835749	0.000106433	0.000616992	6.88272e-05	0.000688333	0.292532	0.886301	k__Bacteria;p__Firmicutes;c__Clostridia;o__Clostridiales;f__;g__;s__
e0cdaf99e96ca363991154bd1da46a59	F0242	0.105477	0.000381677	0.00133365	0.00054769	0.000309899	0.000249034	0.000411111	0.000218359	0.000298148	0.00036	0.0918119	0.709853	k__Bacteria;p__Firmicutes;c__Clostridia;o__Clostridiales;f__Lachnospiraceae;g__Shuttleworthia;s__
df8456a1abbfb4c8a2c450b44378d4cb	F0243	0.524679	0.000378364	0.000398077	0.000368812	0.000398993	0.000439614	0.000320468	0.000368359	0.000318827	0.00055	0.42334	0.918572	k__Bacteria;p__Actinobacteria;c__Actinobacteria;o__Actinomycetales;f__Actinomycetaceae;g__Actinomyces;s__
3d675bc2e3ca7ae2dbd80044122f82b0	F0244	0.0365112	0.00039574	6.05769e-05	0.000288119	0.000264933	0.000359179	0.000661696	0.000555664	0.000528086	2e-05	0.818839	0.956178	k__Bacteria;p__Firmicutes;c__Clostridia;o__Clostridiales;f__Ruminococcaceae;g__Ruminococcus;s__
7e11e91e66f4ceff6e509c5597aa5325	F0245	0.0473293	0.000351487	0.000259615	0.000167987	0.000419966	0.00033744	0.000222807	0.000280273	0.000725926	0.0011	0.288391	0.884857	k__Bacteria;p__Actinobacteria;c__Coriobacteriia;o__Coriobacteriales;f__Coriobacteriaceae;g__;s__
df14354ec277348c54d0c9dd49eb4da0	F0246	0.154834	0.000365247	0.000394231	0.000524752	0.000382383	0.000230435	0.000178363	0.000370117	0.000408951	0.000251667	0.392147	0.912661	k__Bacteria;p__Firmicutes;c__Clostridia;o__Clostridiales;f__Ruminococcaceae;g__Ruminococcus;s__
63cccf7b62977dda754dd088f0918e00	F0247	0.0324544	0.000429243	0.000193269	0.000111056	0.000357383	0.000848068	0.000445029	0.000157617	0.00118148	4.16667e-05	0.348688	0.902833	k__Bacteria;p__Firmicutes;c__Clostridia;o__Clostridiales;f__Ruminococcaceae;g__Faecalibacterium;s__prausnitzii
4b7712254e4dd8d5bc585d4a6c5c2e88	F0248	0.115619	0.000396856	0.000105769	0.000338944	0.000359732	0.000358213	0.000588889	0.000521484	0.000379012	6e-05	0.850263	0.95773	k__Bacteria;p__Fusobacteria;c__Fusobacteriia;o__Fusobacteriales;f__Fusobacteriaceae
ca94cbcccd3ab51b3784a6aed45a4a04	F0249	0.0858688	0.000341616	0.000243269	0.000401155	0.000806711	0.000204589	0.000127193	0.000136133	0.000195679	0	0.445715	0.922343	k__Bacteria;p__Firmicutes;c__Clostridia;o__Clostridiales;f__Ruminococcaceae;g__Ruminococcus;s__
47d2f0adc9e8063c45ed211dfd73fd63	F0250	0.0189317	0.000344692	0.000434615	0.00025066	0.000321309	0.000138889	0.000203509	0.000211719	0.00122068	0	0.697582	0.94895	k__Bacteria;p__Fusobacteria;c__Fusobacteriia;o__Fusobacteriales;f__Fusobacteriaceae
8001826dafd338cf078dd28c2eae05ed	F0251	0.0338066	0.000397262	0.00102885	0.000459406	0.000438423	0.000493961	0.000311696	4.80469e-05	0.000230864	0.001965	0.31532	0.893644	k__Bacteria;p__Bacteroidetes;c__Bacteroidia;o__Bacteroidales;f__Bacteroidaceae;g__Bacteroides;s__
496d7f479392def9414da33c9137e40a	F0252	0.17309	0.000354158	0.000400962	0.000407756	0.000363255	0.000517874	0.000269591	0.00021543	0.000335494	0.000278333	0.496385	0.929713	k__Bacteria;p__Firmicutes;c__Clostridia;o__Clostridiales;f__Lachnospiraceae;g__[Ruminococcus];s__gnavus
4d72007c70f4abc0bf9e8fe8b826d07d	F0253	0.0831643	0.00031954	0.000576923	0.000266502	0.000102349	0.000595169	0.0002	0.000546484	0.000165741	0.00024	0.539936	0.935013	k__Bacteria;p__Proteobacteria;c__Gammaproteobacteria;o__Enterobacteriales;f__Enterobacteriaceae
f387378a897340891d277b837ec4fa83	F0254	0.0169033	0.000317816	0.000122115	0.00029505	0.000426678	2.82609e-05	0.000298246	0.000102344	0.000386111	0.003385	0.00365727	0.132594	k__Bacteria;p__Bacteroidetes;c__Bacteroidia;o__Bacteroidales;f__Prevotellaceae;g__Prevotella;s__copri
0d53bc80a23106375719154fbb0ab48e	F0255	0.105477	0.000338303	0.000294231	0.000374257	0.000380872	0.000300242	0.000447076	0.00027168	0.00026358	0.000243333	0.983204	0.963235	k__Bacteria;p__Firmicutes;c__Clostridia;o__Clostridiales;f__Ruminococcaceae;g__Faecalibacterium;s__prausnitzii
8d703908c09c7cb0da2a4398dd74f9f8	F0256	0.261663	0.000320419	0.000322115	0.000165182	0.000247987	0.000599517	0.00015731	0.000491797	0.000314506	0.000178333	0.259448	0.873635	k__Bacteria;p__Firmicutes;c__Clostridia;o__Clostridiales;f__Clostridiaceae;g__SMB53;s__
dc9ddb6b3c51c6926b26dc6d65ff66c3	F0257	0.0175794	0.000368256	0	0.000576733	0.000696141	6.20773e-05	0.000738012	7.98828e-05	1.82099e-05	0	0.815956	0.95603	k__Bacteria;p__Bacteroidetes;c__Bacteroidia;o__Bacteroidales;f__Bacteroidaceae;g__Bacteroides;s__plebeius
d53e2ad7162860b80a16b636ab59a039	F0258	0.0351589	0.000334043	0.000888462	0.000369967	0.000473322	0.000191063	0.000154386	0.000274414	0.000211111	0.00081	0.709687	0.949777	k__Bacteria;p__Firmicutes;c__Clostridia;o__Clostridiales;f__Ruminococcaceae;g__Faecalibacterium;s__prausnitzii
f312c6c38ac722959ee43e28831bad69	F0259	0.0223124	0.000331711	7.40385e-05	0.000311221	0.000478859	0.000457729	0.000515789	0.000167969	0.000146914	0	0.914275	0.960572	k__Bacteria;p__Firmicutes;c__Clostridia;o__Clostridiales;f__;g__;s__
961ee91f3e27eb4e3d627ce32dfb36d1	F0260	0.0290737	0.000329006	0.000186538	0.000564521	0.00029094	0.000447343	3.74269e-05	0.000450781	2.9321e-05	0	0.631557	0.943912	k__Bacteria;p__Firmicutes;c__Clostridia;o__Clostridiales;f__Veillonellaceae;g__Dialister;s__
c6b90711837508687841b1d5cbff2f65	F0261	0.283976	0.000320216	0.00025	0.000364356	0.000343289	0.000302899	0.000312865	0.000287891	0.000303704	0.000293333	0.916284	0.960655	k__Bacteria;p__Firmicutes;c__Clostridia;o__Clostridiales;f__Lachnospiraceae;g__;s__
deba3ff7f7e05cdf6e1c4c8e5aa22d6d	F0262	0.157539	0.000306423	0.000156731	0.000346865	0.000434564	0.000163285	0.000285965	0.000266797	0.000363272	2e-05	0.379201	0.909948	k__Bacteria;p__Firmicutes;c__Clostridia;o__Clostridiales;f__;g__;s__
16530e5b50b780018210dac05a471715	F0263	0.100744	0.000310615	0.000296154	0.000281848	0.000524329	0.000343478	0.000104971	0.000336523	0.000119444	0.00026	0.368986	0.907685	k__Bacteria;p__Firmicutes;c__Clostridia;o__Clostridiales;f__Ruminococcaceae;g__Oscillospira;s__
bac2ee18181e2b913542342c3aa3f3ed	F0264	0.0392157	0.000318492	0.000222115	0.000183498	0.000253691	0.000573671	0.000587719	0.000403906	3.48765e-05	0	0.383166	0.910796	k__Bacteria;p__Firmicutes;c__Erysipelotrichi;o__Erysipelotrichales;f__Erysipelotrichaceae;g__[Eubacterium];s__biforme
b059e87da7458ee8e54fa60869c79eb8	F0265	0.045977	0.0002762	8.36538e-05	0.000256271	0.00028255	0.000558213	0.000254678	0.000292578	5.12346e-05	0	0.532766	0.934196	k__Bacteria;p__Firmicutes;c__Clostridia;o__Clostridiales;f__Ruminococcaceae;g__Ruminococcus;s__callidus
939e90314e7b9c0d84df16a12d8ec059	F0266	0.0622042	0.000285869	3.07692e-05	0.00019637	0.000403523	0.000421256	0.000200292	0.000208789	0.000401543	5e-05	0.263991	0.875539	k__Bacteria;p__Firmicutes;c__Clostridia;o__Clostridiales;f__Lachnospiraceae;g__[Ruminococcus];s__gnavus
243a590b7a6c17e5a16dff4bc7033ac1	F0267	0.081812	0.000324273	0.000146154	0.000436634	0.000145638	0.0005343	0.000725439	0.000126367	8.33333e-05	0.000526667	0.0520366	0.581	k__Bacteria;p__Bacteroidetes;c__Bacteroidia;o__Bacteroidales;f__Bacteroidaceae;g__Bacteroides;s__eggerthii
584e748cbed7518903a643d6de83bafa	F0268	0.0804598	0.000274949	4.23077e-05	0.000262541	0.000396477	0.000366425	0.000215789	0.000256445	0.000167901	3.83333e-05	0.569958	0.938225	k__Bacteria;p__Firmicutes;c__Clostridia;o__Clostridiales;f__;g__;s__
a28c06fe27dbf201ca3f30d06042821e	F0269	0.0128465	0.000282488	0	0.000386634	3.77517e-05	0.00136135	2.22222e-05	2.73437e-06	1.91358e-05	0	0.345428	0.902006	k__Bacteria;p__Firmicutes;c__Clostridia;o__Clostridiales;f__;g__;s__
b2f562080c782274317c4786dc49f4f6	F0270	0.081812	0.000262441	0.000125962	0.000254785	0.000295134	0.000381884	0.000450877	0.000101172	0.000212346	0	0.443669	0.922012	k__Bacteria;p__Firmicutes;c__Clostridia;o__Clostridiales;f__;g__;s__
45ddc69a3fbf19ff4953211c157cb9ac	F0271	0.0114943	0.000324037	3.26923e-05	0.000840924	0.000521477	2.07729e-05	0.000233333	1.73828e-05	0	0.000623333	0.723854	0.950711	k__Bacteria;p__Bacteroidetes;c__Bacteroidia;o__Bacteroidales;f__Prevotellaceae;g__Prevotella;s__
b1479e74e93e243fc221f7c8b415f507	F0272	0.179851	0.000290906	0.000299038	0.000354785	0.000245134	0.000258213	0.000266082	0.000349023	0.000253704	0.000158333	0.774908	0.953809	k__Bacteria;p__Firmicutes;c__Clostridia;o__Clostridiales;f__Lachnospiraceae;g__Roseburia;s__
173c825a18291f2ba18b5e46d9db8408	F0273	0.178499	0.000312001	0.000136538	0.000310726	0.000312081	0.000263527	0.000314327	0.000238086	0.000573148	0.00017	0.418934	0.917786	k__Bacteria;p__Bacteroidetes;c__Bacteroidia;o__Bacteroidales;f__Porphyromonadaceae;g__Parabacteroides;s__distasonis
be22632d5e3f6175707a3213d7a90ad2	F0274	0.0040568	0.000202197	0.00260481	0.000175908	0	0.000259903	0	0.000220703	0	0	0.00818408	0.214292	k__Bacteria;p__Firmicutes;c__Clostridia;o__Clostridiales;f__Veillonellaceae;g__Dialister;s__
2bd9309f2f97cae51d18d06ea1ca519a	F0275	0.562542	0.000294388	0.000268269	0.000276403	0.000270302	0.000378502	0.000317836	0.000305664	0.000237037	0.00026	0.198519	0.841017	k__Bacteria;p__Firmicutes;c__Bacilli;o__Lactobacillales;f__Carnobacteriaceae;g__Granulicatella;s__
1b24283dde54f8c5b6891b8d040172c3	F0276	0.0196078	0.000305713	0.000677885	0.000565512	5.25168e-05	6.18357e-05	7.33918e-05	0.000334375	0.000725617	4.66667e-05	0.306787	0.891008	k__Bacteria;p__Firmicutes;c__Clostridia;o__Clostridiales;f__Ruminococcaceae;g__Ruminococcus;s__bromii
18a2dd5cdaf4d661e1f32ab806f2a371	F0277	0.0128465	0.000296991	0.00065	0.000307261	0.000392785	0.0002343	1.75439e-06	0.000569531	4.32099e-06	0	0.914232	0.960571	k__Bacteria;p__Bacteroidetes;c__Bacteroidia;o__Bacteroidales;f__Prevotellaceae;g__Prevotella;s__
3bac14d2805bf995afe9d316a5777b1e	F0278	0.0912779	0.000290872	8.65385e-06	0.000422772	7.43289e-05	0.000452415	0.000192982	0.000537695	8.42593e-05	5.16667e-05	0.481615	0.927713	k__Bacteria;p__Firmicutes;c__Bacilli;o__Lactobacillales;f__Lactobacillaceae;g__Lactobacillus;s__helveticus
c54ecd701d322d197b9000b235740969	F0279	0.196078	0.0002881	0.000484615	0.000176898	0.000516946	0.000307246	0.000105556	0.000217773	0.000329012	8.5e-05	0.0579162	0.606811	k__Bacteria;p__Firmicutes;c__Clostridia;o__Clostridiales;f__Ruminococcaceae;g__;s__
baa3ee92750f65a79400a3496948666f	F0280	0.0135227	0.000273969	0.000734615	0.000206766	0	3.30918e-05	0.000141813	0.000524219	0.000326235	0.00287333	0.00679359	0.194477	k__Bacteria;p__Bacteroidetes;c__Bacteroidia;o__Bacteroidales;f__[Paraprevotellaceae];g__[Prevotella];s__
ac5a3f1c1dd4296798f1058147b20a31	F0281	0.0169033	0.000251318	0	8.9604e-05	0.000299497	0.000454106	0.0005	6.85547e-05	0.000357407	1.16667e-05	0.51092	0.931575	k__Bacteria;p__Firmicutes;c__Clostridia;o__Clostridiales;f__Lachnospiraceae;g__Roseburia
d114fb4c335125128be28401522dd41a	F0282	0.167005	0.000248513	0.000248077	0.000206271	0.000234564	0.000201932	0.000274854	0.000335156	0.000256481	0.000203333	0.991408	0.963528	k__Bacteria;p__Firmicutes;c__Bacilli;o__Lactobacillales;f__Streptococcaceae;g__Lactococcus;s__
9d88acce7b2f13b58bf95d2f17ec8c2f	F0283	0.13455	0.00028313	0.000386538	0.000280198	0.000364933	0.0003843	0.000345614	0.000169922	0.000131173	5.33333e-05	0.454627	0.923749	k__Bacteria;p__Bacteroidetes;c__Bacteroidia;o__Bacteroidales;f__Bacteroidaceae;g__Bacteroides
a83794533c3272c3bea6d90acfcdd1d5	F0284	0.00811359	0.000278026	0.000192308	0.000724752	5.36913e-06	0.000238164	0.000385965	0.000220898	5.03086e-05	0	0.912058	0.96048	k__Bacteria;p__Bacteroidetes;c__Bacteroidia;o__Bacteroidales;f__Prevotellaceae;g__Prevotella;s__copri
a1580b985a39db6e693626a2e4f28d6d	F0285	0.0114943	0.000216329	4.51923e-05	0.000200825	0.000182383	1.78744e-05	0.000219883	0.00054043	0.000140432	0	0.533616	0.934294	k__Bacteria;p__Firmicutes;c__Clostridia;o__Clostridiales;f__Veillonellaceae;g__Dialister;s__
13aa62fc43c12bb4ab0506988f46e15b	F0286	0.00135227	0.000224206	0	9.90099e-07	0.00111174	0	0	0	0	0	0.785001	0.954376	k__Archaea;p__Euryarchaeota;c__Methanobacteria;o__Methanobacteriales;f__Methanobacteriaceae;g__Methanobrevibacter;s__
b2dafda050c3601f28074f9047b15442	F0287	0.0412441	0.000276234	0	0.000484653	0.000164765	0.000102899	0.000266959	0.000368359	0.000283025	0.000183333	0.62095	0.943009	k__Bacteria;p__Firmicutes;c__Clostridia;o__Clostridiales;f__Lachnospiraceae
a2d300d1e9c621dbc5239cc092d433c3	F0288	0.0412441	0.000266599	0	0.000122772	0.000232215	0.000300725	0.000351462	0.00015332	0.000289815	0.002645	0.000270503	0.0254983	k__Bacteria;p__Firmicutes;c__Clostridia;o__Clostridiales;f__;g__;s__
c82c7b675ce5c6a0d3eca83879abf4aa	F0289	0.0878972	0.000269473	4.32692e-05	0.00020396	0.000240604	0.000240338	0.00030117	0.000292773	0.000458025	0.000413333	0.371958	0.908355	k__Bacteria;p__Firmicutes;c__Clostridia;o__Clostridiales;f__Ruminococcaceae;g__;s__
bd6cf3f5a66cefd7b96fb6cf75d23cd2	F0290	0.141312	0.000260649	0.000361538	0.000123102	0.000236409	0.000413043	0.000151462	0.000405664	0.000218519	0.000276667	0.556727	0.93685	k__Bacteria;p__Tenericutes;c__Mollicutes;o__RF39;f__;g__;s__
43119e5f1eb41e9ee1776d7a6504126f	F0291	0.146721	0.00024858	0.0001625	0.000222277	0.000230705	0.000358937	0.000257895	0.000195703	0.000289506	0.000256667	0.544083	0.935477	k__Bacteria;p__Firmicutes;c__Clostridia;o__Clostridiales;f__;g__;s__
abca34d3f46ee1af5c154ab909fd55c9	F0292	0.00608519	0.000338607	0	6.51815e-05	0.000251174	0.00149348	0	6.83594e-06	0.000588272	0	0.634569	0.944164	k__Bacteria;p__Bacteroidetes;c__Bacteroidia;o__Bacteroidales;f__Prevotellaceae;g__Prevotella;s__copri
c994a2772a648316e21e664e3a878e80	F0293	0.0169033	0.000299459	0.00367692	0.000116007	8.28859e-05	7.10145e-05	0.000560234	7.75391e-05	0.000198148	0.00098	0.00144285	0.0753077	k__Bacteria;p__Bacteroidetes;c__Bacteroidia;o__Bacteroidales;f__Prevotellaceae;g__Prevotella;s__copri
ae6a593f884242949fa459594b18f234	F0294	0.0392157	0.000243746	0	0.000362046	0.000204698	0.000137681	0.0005	0.00025293	6.82099e-05	0	0.648155	0.94527	k__Bacteria;p__Firmicutes;c__Clostridia;o__Clostridiales;f__Lachnospiraceae;g__[Ruminococcus];s__
d6c75c87164e371d9f0bef13947c90cf	F0295	0.0500338	0.000253719	0.000104808	0.000210561	0.000264933	0.000355797	0.000123684	0.000166406	0.000346605	0.00111667	0.0723363	0.658419	k__Bacteria;p__Firmicutes;c__Clostridia;o__Clostridiales;f__Lachnospiraceae;g__[Ruminococcus];s__gnavus
3dd7acf39ab927348aafcd8acb08dd9a	F0296	0.081812	0.00025142	0.000271154	4.30693e-05	0.000180034	0.000386232	0.000267251	0.000546484	0.000157407	0	0.664594	0.946551	k__Bacteria;p__Firmicutes;c__Clostridia;o__Clostridiales;f__Lachnospiraceae;g__Blautia;s__
bc979a8588f5a2b031514a23cf3971cb	F0297	0.0371873	0.000235632	9.61538e-06	0.000106601	0.000183893	0.000236715	0.00055848	0.000264453	0.000296605	2.16667e-05	0.717186	0.950276	k__Bacteria;p__Firmicutes;c__Clostridia;o__Clostridiales;f__Ruminococcaceae;g__;s__
b2062ae94fb00a931014b67b499295a8	F0298	0.0385396	0.000247904	0.000272115	0.000217492	0.000403523	0.000166425	0.000240643	0.000342187	1.2963e-05	3.5e-05	0.53138	0.934036	k__Bacteria;p__Bacteroidetes;c__Bacteroidia;o__Bacteroidales;f__Bacteroidaceae;g__Bacteroides;s__
2a7169b7465789a82b4f47c3d934d259	F0299	0.0162272	0.000266498	9.61538e-06	3.46535e-06	0.00119698	3.38164e-05	0	4.39453e-05	0.000108951	0	0.760602	0.952981	k__Bacteria;p__Firmicutes;c__Clostridia;o__Clostridiales;f__Lachnospiraceae;g__Blautia
acf339d6620e975d91dc57db41e28cae	F0300	0.0385396	0.000265145	0.000439423	0.000671122	0.000219799	0.000101449	4.97076e-06	6.15234e-05	7.65432e-05	0.00168167	0.0106258	0.246529	k__Bacteria;p__Bacteroidetes;c__Bacteroidia;o__Bacteroidales;f__[Paraprevotellaceae];g__Paraprevotella;s__
040e76434e7d972c9d8183bf7aad267c	F0301	0.00338066	0.000214165	0	0	9.49664e-05	0	0	0.000791602	0	0.00286	0.156237	0.806325	k__Bacteria;p__Firmicutes;c__Clostridia;o__Clostridiales;f__Veillonellaceae;g__Veillonella;s__
34b016bc5ceae1b15ba6cae2e54069d2	F0302	0.010142	0.00025808	0	5.23102e-05	6.14094e-05	8.45411e-06	0.00151784	0.000234766	1.69753e-05	0.00078	0.416366	0.917321	k__Bacteria;p__Bacteroidetes;c__Bacteroidia;o__Bacteroidales;f__Prevotellaceae;g__Prevotella;s__stercorea
6c6b821d9c39d9c35b033bb4314c0653	F0303	0.015551	0.000210041	0	4.0099e-05	0.000661409	8.28502e-05	0.000109357	0.000256055	0	0	0.0834531	0.689807	k__Bacteria;p__Firmicutes;c__Clostridia;o__Clostridiales;f__Veillonellaceae;g__Megamonas;s__
452e8489334d0ba0cf7eeccea28f1364	F0304	0.188641	0.000259195	0.000217308	0.000221452	0.000230872	0.000259179	0.000172222	0.000419141	0.000251852	0.000165	0.508683	0.931295	k__Bacteria;p__Firmicutes;c__Clostridia;o__Clostridiales;f__Lachnospiraceae;g__[Ruminococcus];s__
ac11726e4c3f29d2e1beb38dc31eb68e	F0305	0.218391	0.000266599	0.000255769	0.000260726	0.000300503	0.000295169	0.000257018	0.000268555	0.000200926	0.000203333	0.969078	0.962719	k__Bacteria;p__Actinobacteria;c__Coriobacteriia;o__Coriobacteriales;f__Coriobacteriaceae;g__Eggerthella;s__lenta
69448ce8829b89091e9d199dc7d6062b	F0306	0.0182556	0.000244253	5.86538e-05	0.000167162	0.000235906	0.000595894	0.000165497	0.000175	0.00024321	4.66667e-05	0.767206	0.953367	k__Bacteria;p__Firmicutes;c__Clostridia;o__Clostridiales;f__Veillonellaceae;g__Phascolarctobacterium;s__
b63bb9365028610ab8186a93ed1be946	F0307	0.0229885	0.000240838	0.000280769	0.000178548	0.000254866	0.000425121	5.05848e-05	7.65625e-05	0.000308951	0.00150833	0.0814785	0.684659	k__Bacteria;p__Actinobacteria;c__Actinobacteria;o__Bifidobacteriales;f__Bifidobacteriaceae;g__Bifidobacterium;s__adolescentis
74d519816d4cfb9cf4ec9605f76301d6	F0308	0.298851	0.000232792	0.000359615	0.000222607	0.00023406	0.000239372	0.000192398	0.000215039	0.000285494	0.000155	0.591223	0.940314	k__Bacteria;p__Firmicutes;c__Clostridia;o__Clostridiales;f__[Mogibacteriaceae];g__;s__
3219af75ee8056ed06ba81e873b0d0cb	F0309	0.217715	0.000225051	0.000215385	0.000214851	0.000275336	0.000249034	0.000230702	0.000222656	0.000130247	0.00018	0.769852	0.95352	k__Bacteria;p__Firmicutes;c__Clostridia;o__Clostridiales;f__Ruminococcaceae;g__Oscillospira;s__
41a4c7e6cc5a80ba83637525e13a12e6	F0310	0.0324544	0.000236207	0.000335577	0.000371782	5.65436e-05	0.000245894	0.000272222	0.000396484	2.12963e-05	0	0.300756	0.889065	k__Bacteria;p__Firmicutes;c__Clostridia;o__Clostridiales;f__Ruminococcaceae;g__Ruminococcus;s__
241a0c90cc40da29bc738d34b607f25f	F0311	0.0392157	0.000235294	2.88462e-05	0.000294554	0.000374161	0.000200242	8.71345e-05	0.000283984	8.11728e-05	0.000118333	0.944514	0.961786	k__Bacteria;p__Firmicutes;c__Clostridia;o__Clostridiales;f__Lachnospiraceae;g__Lachnospira;s__
23d6e67ff377b63cc8506920f662b5a5	F0312	0.0730223	0.000242224	6.82692e-05	0.00045462	0.000267617	0.000236715	0.000169006	0.000177344	5.92593e-05	0.000143333	0.24418	0.866786	k__Bacteria;p__Firmicutes;c__Clostridia;o__Clostridiales;f__Lachnospiraceae;g__;s__
a1a2a4326524ddcb86d54831586052d2	F0313	0.112914	0.000243644	3.65385e-05	0.000233498	0.000337248	0.000235749	0.000213743	0.000292578	0.000113889	0.000283333	0.356362	0.904726	k__Bacteria;p__Actinobacteria;c__Coriobacteriia;o__Coriobacteriales;f__Coriobacteriaceae;g__Slackia;s__
880005af6ed906f0687f0a3f95a078d1	F0314	0.138607	0.000214976	7.59615e-05	0.000238614	0.000184732	0.000219082	0.000142398	0.000299023	0.000226235	0.000125	0.426472	0.919122	k__Bacteria;p__Firmicutes;c__Clostridia;o__Clostridiales;f__Ruminococcaceae;g__Oscillospira;s__
fbd67349783ebeacc69814257b694d56	F0315	0.07167	0.00027735	0.000292308	0.00049604	0.000258557	9.27536e-05	0.000428655	7.67578e-05	0.000279938	0.000338333	0.732885	0.951289	k__Bacteria;p__Bacteroidetes;c__Bacteroidia;o__Bacteroidales;f__Bacteroidaceae;g__Bacteroides;s__ovatus
510fc7ce79e4b9d729b7c819bf9e11c0	F0316	0.00540906	0.000217275	0.000403846	5.0495e-05	0	0.0013343	2.92398e-07	2.53906e-06	0	0.000271667	0.544514	0.935525	k__Bacteria;p__Bacteroidetes;c__Bacteroidia;o__Bacteroidales;f__Prevotellaceae;g__Prevotella;s__stercorea
b8f3e25d11280a9e2189700e107de07c	F0317	0.0283976	0.000222177	9.23077e-05	5.24752e-05	5.30201e-05	0.000318841	0.00065	0.000126562	0.000345988	0.000883333	0.126649	0.77142	k__Bacteria;p__Actinobacteria;c__Coriobacteriia;o__Coriobacteriales;f__Coriobacteriaceae;g__;s__
871b99772b7ead3ed8a217f566729af6	F0318	0.224476	0.000236207	9.71154e-05	0.000211716	0.00027953	0.00022029	0.000246784	0.00024043	0.000252778	0.000218333	0.970801	0.962783	k__Bacteria;p__Actinobacteria;c__Coriobacteriia;o__Coriobacteriales;f__Coriobacteriaceae;g__;s__
12a03314d3e165f50900221888428609	F0319	0.0283976	0.000256626	6.53846e-05	0.00024802	0.000182718	8.04348e-05	0.00065614	0.000346094	0.00017963	0	0.502976	0.93057	k__Bacteria;p__Firmicutes;c__Clostridia;o__Clostridiales;f__Ruminococcaceae;g__Gemmiger;s__formicilis
a730ef0685ea600be854be1842a6b362	F0320	0.356998	0.00022167	0.000247115	0.000329208	0.000224497	0.000191546	0.000217544	0.000167383	0.000137346	0.000213333	0.0124741	0.266434	k__Bacteria;p__Bacteroidetes;c__Bacteroidia;o__Bacteroidales;f__[Odoribacteraceae];g__Odoribacter;s__
ba9670e860b2bae81debd61846737a6c	F0321	0.0473293	0.000243306	0.000560577	0.000362046	0.000149664	0.000298551	0.000140643	0.000119727	0.000257407	0.000606667	0.137898	0.786078	k__Bacteria;p__Firmicutes;c__Clostridia;o__Clostridiales;f__Ruminococcaceae;g__Faecalibacterium;s__prausnitzii
93f0871a7473e00d7e70877af2bb46ba	F0322	0.0432725	0.000221704	2.69231e-05	0.000113861	0.000323154	6.69082e-05	0.000262281	0.000470508	9.66049e-05	3e-05	0.250962	0.869918	k__Bacteria;p__Firmicutes;c__Clostridia;o__Clostridiales;f__Lachnospiraceae;g__Coprococcus;s__
ab149525cad479f6599c7923acc49691	F0323	0.179851	0.000221636	0.000125	0.000235974	0.000200503	0.000228502	0.000220468	0.000168164	0.00033858	0.000238333	0.556535	0.936829	k__Bacteria;p__Firmicutes;c__Clostridia;o__Clostridiales;f__;g__;s__
2c353937b82f39126e9aeead6f624ac9	F0324	0.035835	0.000205849	1.25e-05	0.000344884	9.56376e-05	0.000288647	0.000208772	0.000172656	0.000185802	3.5e-05	0.792645	0.954796	k__Bacteria;p__Firmicutes;c__Clostridia;o__Clostridiales;f__Ruminococcaceae
149465e40c1bdbc6230588a58a4d6eb0	F0325	0.377282	0.000224577	0.000232692	0.000218317	0.000231208	0.000248309	0.00020614	0.00021582	0.000233333	0.000176667	0.986694	0.96336	k__Bacteria;p__Firmicutes;c__Clostridia;o__Clostridiales;f__Ruminococcaceae;g__Ruminococcus;s__
13e5e67a2599db5c3cdfa82c4c9ea6fd	F0326	0.157539	0.000206051	0.000133654	0.000184323	0.00022802	0.000205314	0.000161988	0.000237695	0.000207099	0.000313333	0.92799	0.961132	k__Bacteria;p__Firmicutes;c__Clostridia;o__Clostridiales;f__Ruminococcaceae;g__;s__
07dc26a82892a88c4f1f680a6629ae3f	F0327	0.0601758	0.000226166	0.000264423	0.000245215	0.000180034	0.000175362	0.000146784	0.000160547	0.00049784	0.000321667	0.231988	0.86076	k__Bacteria;p__Actinobacteria;c__Coriobacteriia;o__Coriobacteriales;f__Coriobacteriaceae;g__Slackia;s__
43c31183b5d0efc2b7bfe48d59950d27	F0328	0.0175794	0.000212711	0.00132404	0.000139769	0.000330369	6.30435e-05	0.000370175	3.125e-06	1.41975e-05	0.00085	0.0521749	0.581645	k__Bacteria;p__Bacteroidetes;c__Bacteroidia;o__Bacteroidales;f__Prevotellaceae;g__Prevotella;s__
9911d26664d0f09b184c8548c27180dc	F0329	0.0135227	0.000231677	0.000378846	0.000273927	0.000153691	3.64734e-05	0	0.000431055	0.000400617	0.000378333	0.724287	0.95074	k__Bacteria;p__Bacteroidetes;c__Bacteroidia;o__Bacteroidales;f__Prevotellaceae;g__Prevotella;s__copri
11b7d5a0dd0446562be236a4a9144c75	F0330	0.19405	0.000225625	0.000158654	0.000216172	0.000224664	0.000248792	0.000236842	0.000266016	0.000175309	0.00015	0.93156	0.961276	k__Bacteria;p__Firmicutes;c__Clostridia;o__Clostridiales;f__Ruminococcaceae;g__Oscillospira;s__
d99c0d73f81bd7bdc7eff6e10b59b0f3	F0331	0.0216362	0.000250575	0.000406731	7.32673e-05	3.37248e-05	0.000866425	5.1462e-05	0.000332812	0.000158951	0.000603333	0.194452	0.83823	k__Bacteria;p__Firmicutes;c__Clostridia;o__Clostridiales;f__Ruminococcaceae;g__Faecalibacterium;s__prausnitzii
c0a52dc450f3edc801ee27b689edbb64	F0332	0.0135227	0.000191346	4.71154e-05	0.000295875	0.000356376	5.96618e-05	5.05848e-05	0.000166016	0.000130864	0	0.976983	0.963009	k__Bacteria;p__Bacteroidetes;c__Bacteroidia;o__Bacteroidales;f__S24-7;g__;s__
91cad3d259141bcf08c404cc8921506b	F0333	0.0493577	0.000216261	0.000138462	0.000140099	0.000187919	0.000352657	0.000200292	0.000278906	0.000219444	0	0.745038	0.952046	k__Bacteria;p__Firmicutes;c__Clostridia;o__Clostridiales;f__Lachnospiraceae;g__Blautia;s__
55beed6d1a19ce34788b66488ffe3917	F0334	0.158215	0.000206626	0.000273077	0.000263696	0.000170973	0.000301449	0.000136257	0.000219727	0.000100309	7.83333e-05	0.259613	0.873705	k__Bacteria;p__Firmicutes;c__Clostridia;o__Clostridiales;f__Ruminococcaceae;g__;s__
6f899e58ffc768754891187809557d7d	F0335	0.0223124	0.000189723	0.000924038	0.000112376	8.22148e-05	5.43478e-05	7.01754e-05	0.000464844	0.000166667	0.000158333	0.0739831	0.663463	k__Bacteria;p__Firmicutes;c__Bacilli;o__Lactobacillales;f__Lactobacillaceae;g__Lactobacillus;s__ruminis
0b389af59a895c1a675232ba29c51093	F0336	0.0223124	0.000229513	0.000399038	0.000120297	0.000268624	0.000283575	0.000314035	0.000264258	0	0.000738333	0.603159	0.941426	k__Bacteria;p__Firmicutes;c__Clostridia;o__Clostridiales;f__Lachnospiraceae;g__Roseburia
29aae8b625298e07e7aee01534951d17	F0337	0.0263692	0.000198005	0	9.14191e-05	0.000349664	0.00011087	6.34503e-05	0.000273633	0.000332407	0.000108333	0.541732	0.935215	k__Bacteria;p__Firmicutes;c__Clostridia;o__Clostridiales;f__Ruminococcaceae;g__Faecalibacterium;s__prausnitzii
d8a42db5c61062f2a7b11fcdf03a65d5	F0338	0.133874	0.000198174	0.000440385	0.000262046	0.000175503	0.000163285	0.000210234	0.000128711	0.000199383	0.000116667	0.125152	0.769318	k__Bacteria;p__Firmicutes;c__Clostridia;o__Clostridiales;f__Lachnospiraceae
807ab4dce101a0cca3e66c559d190b9a	F0339	0.010142	0.000232759	0	1.17162e-05	0.000126678	7.48792e-06	0.0016348	4.16016e-05	6.91358e-05	0	0.399868	0.914203	k__Bacteria;p__Firmicutes;c__Clostridia;o__Clostridiales;f__Clostridiaceae;g__Clostridium;s__hiranonis
aac108ccc77b37bdebe1d9e6ede0abff	F0340	0.0398918	0.000189892	0	9.07591e-05	0.000109732	0.000790097	8.80117e-05	0.000139844	3.85802e-05	0	0.484948	0.928174	k__Bacteria;p__Cyanobacteria;c__Chloroplast;o__Streptophyta;f__;g__;s__
cb7c9a82654d3ef267e1738cb0fe5569	F0341	0.0365112	0.000100811	1.15385e-05	1.53465e-05	7.04698e-05	0.000305797	8.47953e-06	0.000140039	0.000132099	2.83333e-05	0.408955	0.915949	k__Bacteria;p__Firmicutes;c__Clostridia;o__Clostridiales;f__Ruminococcaceae;g__Ruminococcus;s__
c01233a463b6ffb98aaeb317ba934c36	F0342	0.0128465	0.000206795	0	0.000157756	0.000206208	0.000149517	0.000172515	0.000400586	0	0.00112	0.238466	0.864028	k__Bacteria;p__Firmicutes;c__Clostridia;o__Clostridiales;f__Lachnospiraceae;g__Roseburia;s__faecis
5a0899ee43297ce4f4c3bfd1ac4a937f	F0343	0.0385396	0.000214334	0.000852885	0.000218482	0.000135738	0.000257005	0.000205556	0.000217187	0.00010463	0.00017	0.14623	0.795778	k__Bacteria;p__Firmicutes;c__Clostridia;o__Clostridiales;f__Ruminococcaceae;g__Faecalibacterium;s__prausnitzii
8a9f43bbffb61f777007e7fd85c0e8f4	F0344	0.00540906	0.000171535	0	0.000352805	0.000358389	2.24638e-05	8.77193e-07	0.000130273	1.14198e-05	0	0.940065	0.961612	k__Bacteria;p__Bacteroidetes;c__Bacteroidia;o__Bacteroidales;f__S24-7;g__;s__
8969bc2e58173c5b645d59c167584d71	F0345	0.0175794	0.000202738	2.88462e-05	0.000319637	0.000263087	0.000126329	9.5614e-05	0.000285742	4.59877e-05	0	0.918309	0.960739	k__Bacteria;p__Firmicutes;c__Clostridia;o__Clostridiales;f__Ruminococcaceae;g__Gemmiger;s__formicilis
7d135dfbf857c62673695ef24332b100	F0346	0.219743	0.000208384	0.000168269	0.000243894	0.00023557	0.000150966	0.000104678	0.000251172	0.000217901	0.00022	0.519024	0.932572	k__Bacteria;p__Actinobacteria;c__Actinobacteria;o__Actinomycetales;f__Micrococcaceae;g__Rothia;s__mucilaginosa
ef6a209f17415ca40777d4f3e0459647	F0347	0.066261	0.000192326	0.000107692	0.000227393	0.000220805	0.000107488	0.000312573	0.000121094	0.000167593	0.000343333	0.791571	0.954737	k__Bacteria;p__Bacteroidetes;c__Bacteroidia;o__Bacteroidales;f__Bacteroidaceae;g__Bacteroides;s__ovatus
48ff6864c031826360b14ed75f4c120e	F0348	0.010142	0.000183739	0	0.000189439	0.000170638	0	0.000330117	0.000309375	0	0.000928333	0.541865	0.93523	k__Bacteria;p__Bacteroidetes;c__Bacteroidia;o__Bacteroidales;f__Prevotellaceae;g__Prevotella;s__copri
e51fc3bc6d08ae82b3299bff3739b1f6	F0349	0.0635565	0.000199932	0.000946154	0.000177393	0.000138926	0.000105072	0.000235965	0.000196484	0.000122531	0.000636667	0.00150825	0.0770505	k__Bacteria;p__Bacteroidetes;c__Bacteroidia;o__Bacteroidales;f__S24-7;g__;s__
5630abcf2a0751973b520c34da2efded	F0350	0.0297498	0.00020595	3.65385e-05	0.000180033	0.000106711	0.000497343	0.000250585	0.000118555	0.000248148	0	0.675003	0.947332	k__Bacteria;p__Actinobacteria;c__Coriobacteriia;o__Coriobacteriales;f__Coriobacteriaceae;g__Slackia;s__
90172aa13aa16cc5776df1ea10660ae1	F0351	0.0317782	0.000188201	0.000277885	0.000222607	0.00026745	7.8744e-05	9.53216e-05	0.00021875	6.7284e-05	0.000575	0.526802	0.933501	k__Bacteria;p__Firmicutes;c__Clostridia;o__Clostridiales;f__Lachnospiraceae;g__;s__
6928971040e6116b9a3f5c9c9bf41adb	F0352	0.0338066	0.000180392	0.000276923	0.000203465	0.000152013	0.000185266	0.000358772	0.000102148	0.000120988	0	0.843361	0.957398	k__Bacteria;p__Bacteroidetes;c__Bacteroidia;o__Bacteroidales;f__Bacteroidaceae;g__Bacteroides;s__uniformis
52525713b2016a3b30f531c12bfd35af	F0353	0.0466531	0.000163117	0.000147115	0.00014637	0.000291443	0.000104589	0.000119591	0.000132422	0.000155556	4e-05	0.846489	0.957549	k__Bacteria;p__Firmicutes;c__Clostridia;o__Clostridiales;f__Clostridiaceae;g__Clostridium;s__
9624ce4cefb03530aaafca65b645cfcc	F0354	0.0283976	0.000199256	0	0.000277888	0.000276678	6.25604e-05	9.4152e-05	0.000324023	5.89506e-05	0.000216667	0.838908	0.957182	k__Bacteria;p__Firmicutes;c__Clostridia;o__Clostridiales;f__Lachnospiraceae;g__Dorea;s__
ad03570a6623c3fe543fb52f514b234f	F0355	0.0277214	0.000202434	0.000479808	0.00015165	0.00019547	0.000287198	0.000197368	0.000175195	0.000198765	0	0.952325	0.962088	k__Bacteria;p__Firmicutes;c__Clostridia;o__Clostridiales;f__Ruminococcaceae;g__Ruminococcus;s__
09e5e307176a61145c5b51d3ac04a01f	F0356	0.0020284	0.000120723	0	4.9505e-07	0	8.69565e-06	0	0.000689844	0	0	0.690609	0.948461	k__Bacteria;p__Bacteroidetes;c__Bacteroidia;o__Bacteroidales;f__Prevotellaceae;g__Prevotella;s__
9f1c7313b24bc98241173ae7db699bd0	F0357	0.25355	0.000173969	0.000206731	0.000177393	0.000163758	0.000201932	0.000155556	0.000182422	0.00017037	4.33333e-05	0.529998	0.933875	k__Bacteria;p__Firmicutes;c__Clostridia;o__Clostridiales;f__Lachnospiraceae;g__;s__
c2fe9ca3e89d8a95043ee6673be0211a	F0358	0.0344828	0.000195639	3.46154e-05	0.00030231	0.000222148	9.56522e-05	0.00017924	6.66016e-05	0.000261111	0.000665	0.755764	0.952694	k__Bacteria;p__Bacteroidetes;c__Bacteroidia;o__Bacteroidales;f__Bacteroidaceae;g__Bacteroides;s__
504efe2f63f610a0f92e8cd040e2f916	F0359	0.219743	0.000186072	0.000140385	0.000192904	0.000258725	0.000267633	0.000183041	0.000118359	7.71605e-05	9.5e-05	0.0846207	0.692772	k__Bacteria;p__Firmicutes;c__Clostridia;o__Clostridiales;f__Ruminococcaceae
cf0e29b1acfd7c9cc92b326cbfc88908	F0361	0.204192	0.000205815	0.000149038	0.000141419	0.000373993	0.000349517	4.8538e-05	0.000130078	0.000167284	4.33333e-05	0.0918591	0.709959	k__Bacteria;p__Firmicutes;c__Clostridia;o__Clostridiales;f__Eubacteriaceae;g__Pseudoramibacter_Eubacterium;s__
bd5b29c2ac03cc4f54588f42f4c1e59d	F0362	0.0162272	0.000166227	0	0.000135149	0.000283054	1.81159e-05	5.67251e-05	0.000222852	0.000308951	0	0.773195	0.953711	k__Bacteria;p__Bacteroidetes;c__Bacteroidia;o__Bacteroidales;f__Bacteroidaceae;g__Bacteroides;s__coprophilus
36ce67b3fecce277df99829617975495	F0363	0.176471	0.000182218	0.000232692	0.000216172	0.000144295	0.000201691	0.000133626	0.000243164	9.78395e-05	0.000206667	0.265507	0.876161	k__Bacteria;p__Actinobacteria;c__Actinobacteria;o__Actinomycetales;f__Micrococcaceae;g__Rothia;s__mucilaginosa
ed8746a919274371bea412882a1c6bb5	F0364	0.0527383	0.000179412	8.07692e-05	0.000234158	0.000349329	4.97585e-05	0.000273977	7.71484e-05	4.62963e-05	5.66667e-05	0.174901	0.823341	k__Bacteria;p__Firmicutes;c__Clostridia;o__Clostridiales;f__Lachnospiraceae;g__Dorea;s__
9b6acfb0708fe91f75081d6801659932	F0365	0.0696416	0.000198817	0.000878846	0.000151815	0.000304866	6.8599e-05	0.000144152	0.000125586	0.000225309	0.000133333	0.369839	0.907878	k__Bacteria;p__Firmicutes;c__Clostridia;o__Clostridiales;f__[Mogibacteriaceae];g__;s__
3bae00d865b43e800a6f297f958ac2de	F0366	0.066261	0.000178229	0.000177885	0.000112871	0.000246309	0.000208937	0.000124561	0.0002125	8.76543e-05	0.000453333	0.522157	0.932949	k__Bacteria;p__Firmicutes;c__Clostridia;o__Clostridiales;f__Veillonellaceae;g__Veillonella;s__dispar
543818d6869d7b4271bd4cf11ba898cb	F0367	0.0831643	0.000177045	0.000230769	0.000340759	0.000152852	0.000119565	0.000137427	0.000101758	0.000137037	0.000151667	0.466848	0.925596	k__Bacteria;p__Firmicutes;c__Clostridia;o__Clostridiales;f__Lachnospiraceae;g__;s__
8538d07b8c1e8676f9b9c8c242aab14a	F0368	0.0770791	0.00018117	0.000477885	0.000178218	0.000134899	0.000219324	0.000104386	0.000244727	0.000112346	0.00016	0.462638	0.92497	k__Bacteria;p__Firmicutes;c__Clostridia;o__Clostridiales;f__Ruminococcaceae;g__Ruminococcus;s__
b6ecd20f301035741915d6c32bda2410	F0369	0.179175	0.00016812	0.000106731	0.000137624	0.00015453	0.000140821	0.000177778	0.000197656	0.000215741	0.000341667	0.371133	0.90817	k__Bacteria;p__Firmicutes;c__Clostridia;o__Clostridiales;f__Veillonellaceae;g__Dialister;s__
4924bfca291797ea1fca3e384f4143f9	F0370	0.177823	0.000164571	7.11538e-05	0.000170627	0.000169631	0.00020628	0.000172222	0.000117969	0.000172531	0.000238333	0.745105	0.95205	k__Bacteria;p__Firmicutes;c__Clostridia;o__Clostridiales;f__Lachnospiraceae;g__;s__
b1d8e09561b600103cc3d8b388c02478	F0371	0.0831643	0.000155646	0.000114423	0.000237459	0.000163423	0.000100483	0.000170468	0.000119922	0.000123457	9.83333e-05	0.657546	0.94601	k__Bacteria;p__Firmicutes;c__Clostridia;o__Clostridiales;f__Lachnospiraceae
cc8acae3ed0ec313a659d0ccbe233981	F0372	0.00540906	0.000200744	0	0.000128218	0.000240604	0	0.000670468	3.90625e-05	0.000380864	0	0.751238	0.952423	k__Bacteria;p__Bacteroidetes;c__Bacteroidia;o__Bacteroidales;f__Prevotellaceae;g__Prevotella;s__copri
9e75d15ba3717ca20d8aa45e3c4a6bab	F0373	0.198783	0.000156288	0.000110577	0.000178218	7.23154e-05	0.000144444	0.000289766	8.39844e-05	7.65432e-05	0.00121667	0.000714347	0.0495411	k__Bacteria;p__Firmicutes;c__Bacilli;o__Lactobacillales;f__Leuconostocaceae;g__Leuconostoc;s__
39607ff1e39bfca3fa475bafd1c61022	F0374	0.0250169	0.000178195	1.92308e-06	0.00014538	0.000330034	4.05797e-05	7.60234e-06	1.66016e-05	0.000661111	0	0.585063	0.939724	k__Bacteria;p__Cyanobacteria;c__Chloroplast;o__Streptophyta;f__;g__;s__
54a2bfb0a96adc52c4ccca239ad01466	F0375	0.0960108	0.000153989	6.44231e-05	0.00015396	0.000181711	0.000161111	0.000190058	0.000175781	6.97531e-05	4.83333e-05	0.838951	0.957184	k__Bacteria;p__Firmicutes;c__Clostridia;o__Clostridiales;f__Ruminococcaceae;g__Ruminococcus;s__
edf42f357f8934fc004c334c5c7b5e6e	F0376	0.0419202	0.000156795	0.000204808	0.000116172	8.38926e-05	7.46377e-05	0.000161988	0.000241016	0.000107407	0.00129333	0.0285711	0.432251	k__Bacteria;p__Bacteroidetes;c__Bacteroidia;o__Bacteroidales;f__[Paraprevotellaceae];g__Paraprevotella;s__
66063c3a2e5cc0fd8b0b301cdbb7c0ce	F0377	0.0750507	0.000168966	0.000104808	0.000198515	0.000211074	9.87923e-05	7.36842e-05	0.000256445	0.000116049	0.00013	0.73723	0.951562	k__Bacteria;p__Firmicutes;c__Clostridia;o__Clostridiales;f__;g__;s__
29e96f23957a25f2efd581e6cb8fb41a	F0378	0.0398918	0.000169811	1.82692e-05	0.000131023	0.000203859	0.000234783	0.000157602	0.00014043	0.000213889	0.00012	0.927355	0.961107	k__Bacteria;p__Firmicutes;c__Clostridia;o__Clostridiales;f__Clostridiaceae;g__Clostridium;s__
3140cf39380dba00c815930fe127a3be	F0379	0.0689655	0.000162137	0.000181731	0.000138449	0.000223154	0.000114493	0.000155263	0.000138672	0.000219444	2e-05	0.959493	0.962361	k__Bacteria;p__Tenericutes;c__Mollicutes;o__RF39;f__;g__;s__
dbcdaca3ee9e9fe75d8829e87b8551dc	F0380	0.0669371	0.00015808	7.69231e-06	0.00010264	0.000207215	0.000201932	0.000247368	0.000165234	4.5679e-05	0.000225	0.402898	0.914793	k__Bacteria;p__Proteobacteria;c__Betaproteobacteria;o__Burkholderiales;f__Alcaligenaceae;g__Sutterella;s__
fa7c29d4c4e6a6262f4e41394dfbd4b2	F0381	0.010142	0.000177079	0	8.71287e-05	0.000284396	0.000322464	0	0.000248438	0.000117593	4.5e-05	0.950445	0.962016	k__Bacteria;p__Firmicutes;c__Clostridia;o__Clostridiales;f__;g__;s__
c301ca82353174f48e49a53878be17d2	F0382	0.0175794	0.000186815	0.000853846	0.000215182	4.36242e-06	6.83575e-05	0.000204386	2.92969e-06	0.000688889	0.000131667	0.252552	0.870631	k__Bacteria;p__Bacteroidetes;c__Bacteroidia;o__Bacteroidales;f__Bacteroidaceae;g__Bacteroides;s__
38692764fe4381ac5be92bb8b5e9a065	F0383	0.00540906	0.000157235	0	2.9703e-06	2.34899e-06	0	0.000309357	9.84375e-05	0.000819753	0.000668333	0.401656	0.914552	k__Bacteria;p__Firmicutes;c__Clostridia;o__Clostridiales;f__Ruminococcaceae;g__Gemmiger;s__formicilis
9a76c2c2904fcae623e236b6818a712e	F0384	0.091954	0.000155916	0.000147115	0.000177888	0.000178691	6.44928e-05	0.000169883	0.000183008	0.000129938	0.000183333	0.775504	0.953843	k__Bacteria;p__Bacteroidetes;c__Bacteroidia;o__Bacteroidales;f__Porphyromonadaceae;g__Parabacteroides;s__distasonis
59fde92361d7af5a12b89009cc1665c3	F0385	0.245436	0.000150744	0.000148077	0.00014802	0.000169463	0.000123188	0.000126316	0.00017207	0.000160185	9.33333e-05	0.841813	0.957323	k__Bacteria;p__Firmicutes;c__Clostridia;o__Clostridiales;f__Lachnospiraceae
a2ae5a0c3ad750b868fc4fb273926024	F0386	0.0148749	0.00014023	0	6.9637e-05	0.000222315	7.75362e-05	0.000215497	1.05469e-05	0.00039784	0	0.501874	0.930428	k__Bacteria;p__Firmicutes;c__Erysipelotrichi;o__Erysipelotrichales;f__Erysipelotrichaceae;g__Catenibacterium;s__
33ba975cdb88b5073a2355ffdf01e9cb	F0387	0.035835	0.00015551	0	8.05281e-05	7.18121e-05	0.000551208	0.000197953	6.83594e-05	7.74691e-05	0.000206667	0.545023	0.935581	k__Bacteria;p__Actinobacteria;c__Actinobacteria;o__Bifidobacteriales;f__Bifidobacteriaceae;g__Bifidobacterium;s__
79f568eb9849a44b807fce84623843d4	F0388	0.00676133	0.000137728	0	2.67327e-05	0.000219128	0	8.94737e-05	0.000167383	0.000408025	0.000201667	0.745041	0.952046	k__Bacteria;p__Bacteroidetes;c__Bacteroidia;o__Bacteroidales;f__Prevotellaceae;g__Prevotella;s__copri
dd80e0a50520c9481217ccdf670781a6	F0389	0.167005	0.000153651	0.000129808	0.000175248	0.000148658	0.000126329	0.000160234	0.000141406	0.000172222	0.000181667	0.951979	0.962075	k__Bacteria;p__Firmicutes;c__Clostridia;o__Clostridiales;f__Lachnospiraceae;g__Coprococcus;s__
29daaf94c6c9c41e5044aa321d18a306	F0390	0.102096	0.000163996	9.51923e-05	0.000137129	0.000212752	0.000269565	0.000184503	0.000126758	7.9321e-05	0	0.541941	0.935238	k__Bacteria;p__Firmicutes;c__Bacilli;o__Lactobacillales;f__Lactobacillaceae;g__Lactobacillus;s__zeae
e9d23f8839a91794229045bb0395ec02	F0391	0.0216362	0.000141819	0.000109615	0.000224752	0.000135235	1.66667e-05	6.46199e-05	9.80469e-05	0.000345988	0	0.701451	0.949217	k__Bacteria;p__Bacteroidetes;c__Bacteroidia;o__Bacteroidales;f__Bacteroidaceae;g__Bacteroides;s__
18bfb42f1644a79f161827d9df261118	F0392	0.00878972	0.000142191	0	0.000239274	0.000171141	5.07246e-06	0.000118129	0.000121094	0.000213272	0	0.917518	0.960706	k__Bacteria;p__Firmicutes;c__Clostridia;o__Clostridiales;f__Lachnospiraceae;g__Roseburia;s__faecis
94928715987dcb9638dd5c0e8f9b20f4	F0393	0.118999	0.000147329	5e-05	0.00015429	0.000202685	0.000149758	6.84211e-05	0.000143945	0.000163889	6.83333e-05	0.760363	0.952967	k__Bacteria;p__Firmicutes;c__Clostridia;o__Clostridiales;f__;g__;s__
815bd7b73c541c8c10214ac2e7c40b79	F0394	0.0169033	0.000157809	8.65385e-06	5.31353e-05	0.000287752	0.00054058	2.33918e-06	7.42187e-06	0.000104321	0	0.443698	0.922017	k__Bacteria;p__Firmicutes;c__Clostridia;o__Clostridiales;f__[Mogibacteriaceae];g__;s__
fb0acb741317f05a7ee7d6eb1ef3ac3c	F0395	0.0642326	0.000149865	0.000423077	9.53795e-05	0.000298826	7.41546e-05	0.00014269	8.30078e-05	0.000127778	0	0.160349	0.81035	k__Bacteria;p__Tenericutes;c__Mollicutes;o__RF39;f__;g__;s__
1af612d90153f4aa10245d1e813d3dc3	F0396	0.0324544	0.000153989	4.13462e-05	0.000557426	4.47987e-05	6.25604e-05	5.78947e-05	7.30469e-05	2.46914e-06	4.66667e-05	0.532447	0.93416	k__Bacteria;p__Firmicutes;c__Clostridia;o__Clostridiales;f__Ruminococcaceae;g__;s__
b1976ad209ba4919c09c0bc519fd3277	F0397	0.00946586	0.000158688	0.000609615	0.000351815	9.24497e-05	0.000102174	0	0.000186328	0	0	0.672053	0.947113	k__Bacteria;p__Firmicutes;c__Clostridia;o__Clostridiales;f__Veillonellaceae;g__Dialister;s__
7af19d0262390045aecffe65da92bf14	F0398	0.0020284	0.000126471	0	0.000490264	0.000129195	0	0	0	0	0	0.537093	0.934692	k__Bacteria;p__Bacteroidetes;c__Bacteroidia;o__Bacteroidales;f__Prevotellaceae;g__Prevotella;s__copri
506efac48dc5d5be2c0122c381639a3f	F0399	0.15213	0.000150034	0.000133654	0.000253795	0.000123993	0.000163043	0.000101462	0.000117773	9.19753e-05	0.000165	0.0166836	0.312877	k__Bacteria;p__Bacteroidetes;c__Bacteroidia;o__Bacteroidales;f__Rikenellaceae;g__;s__
eae880eaa9c99650e399d9b4eb5dd3b0	F0400	0.0628803	0.000157099	7.30769e-05	0.000108746	0.0002	0.000172705	5.64327e-05	0.000236914	0.000120062	0.00035	0.563307	0.937541	k__Bacteria;p__Firmicutes;c__Clostridia;o__Clostridiales;f__Veillonellaceae;g__Veillonella;s__parvula
e6d61d71d7593d63e17d508249dba05b	F0401	0.0290737	0.000145977	8.36538e-05	0.000210066	0.00027047	0.000123913	7.07602e-05	4.57031e-05	7.0679e-05	0.000213333	0.871345	0.95871	k__Bacteria;p__Firmicutes;c__Clostridia;o__Clostridiales;f__;g__;s__
cbd78efd85b15ef4ac0450160a74dda3	F0402	0.0182556	0.000145943	0.000684615	0.000213201	0.000107383	3.42995e-05	3.83041e-05	0.000179102	0.000149074	0	0.278119	0.881109	k__Bacteria;p__Bacteroidetes;c__Bacteroidia;o__Bacteroidales;f__Bacteroidaceae;g__Bacteroides;s__
f1e46fe5d6a659fec0915b5de3000887	F0403	0.025693	0.000154902	0	8.39934e-05	0.000387081	0.000278261	3.0117e-05	9.98047e-05	0	0	0.0264232	0.413182	k__Bacteria;p__Firmicutes;c__Clostridia;o__Clostridiales;f__Ruminococcaceae;g__Faecalibacterium;s__prausnitzii
6afbda63b0750231cd586b402d745cd8	F0404	0.102096	0.000136477	0.000135577	0.000153135	0.00016443	0.000150725	0.000117251	0.000125781	8.14815e-05	9.16667e-05	0.764354	0.953201	k__Bacteria;p__Firmicutes;c__Clostridia;o__Clostridiales;f__Lachnospiraceae;g__Blautia;s__
17fc40732a93bb24d115108eb5de3616	F0405	0.0297498	0.000146112	4.32692e-05	0.000105446	0.000118456	0.000147101	0.000143567	9.39453e-05	0.000389506	0.000148333	0.225195	0.85716	k__Bacteria;p__Firmicutes;c__Clostridia;o__Clostridiales;f__Lachnospiraceae;g__[Ruminococcus];s__gnavus
4d334598e144b1d31c0b92a301b5cc68	F0406	0.100068	0.000135159	9.32692e-05	0.000140264	0.000116946	7.43961e-05	0.000204094	0.0001625	0.000151852	4e-05	0.299084	0.888514	k__Bacteria;p__Firmicutes;c__Clostridia;o__Clostridiales;f__Lachnospiraceae;g__;s__
0df6c802966e8670279671824da4f10a	F0407	0.0682894	0.000143205	3.84615e-06	8.89439e-05	8.27181e-05	0.000416908	0.000145906	0.000135547	7.87037e-05	4.33333e-05	0.283259	0.883014	k__Bacteria;p__Firmicutes;c__Bacilli;o__Lactobacillales;f__Lactobacillaceae;g__Lactobacillus;s__
47fc392feedba9c35278a899f3ab9427	F0408	0.0385396	0.00013979	2.11538e-05	0.00020066	8.4396e-05	0.00016715	9.18129e-05	0.000150977	0.000111728	0.000421667	0.459832	0.924547	k__Bacteria;p__Actinobacteria;c__Coriobacteriia;o__Coriobacteriales;f__Coriobacteriaceae;g__;s__
feb1c288cd46f6fd9bc3c2c35970cbdf	F0409	0.0628803	0.000148343	7.69231e-06	3.9934e-05	0.000136913	0.000460145	6.28655e-05	0.000114648	0.000125309	0.000348333	0.412427	0.916597	k__Bacteria;p__Firmicutes;c__Bacilli;o__Lactobacillales;f__Lactobacillaceae;g__Lactobacillus;s__mucosae
8d0f4817a45a3269a4df41c6c4dbc1c2	F0410	0.0263692	0.000161122	9.71154e-05	0.000226568	6.19128e-05	0.000351449	0.000117836	0.000171289	4.87654e-05	5e-05	0.476751	0.927029	k__Bacteria;p__Firmicutes;c__Clostridia;o__Clostridiales;f__Lachnospiraceae;g__Roseburia;s__
07699fa14cb8970eee5e8dda19dd5dbe	F0411	0.130494	0.000150778	9.71154e-05	0.000226238	0.000114597	0.000124879	0.000211988	0.000142188	9.96914e-05	2e-05	0.718551	0.950366	k__Bacteria;p__Firmicutes;c__Clostridia;o__Clostridiales;f__Lachnospiraceae
a09d6150a76ed5b484f9157717ad126a	F0412	0.00676133	0.000148715	0	1.65017e-07	5.03356e-07	5.31401e-06	0.000676316	0.000263672	0.000152778	0.000358333	0.507299	0.931121	k__Bacteria;p__Bacteroidetes;c__Bacteroidia;o__Bacteroidales;f__Prevotellaceae;g__Prevotella;s__
ce7211a76ceb3c6df6c4a0f08ac3f2a7	F0413	0.0263692	0.000144828	0.000153846	5.36304e-05	0.000186577	0.000108454	0.000108187	0.000275977	9.07407e-05	0.000268333	0.680898	0.947764	k__Bacteria;p__Firmicutes;c__Clostridia;o__Clostridiales;f__Lachnospiraceae
7d2402f1612fe6c2f5c20bfda4a90aa0	F0414	0.185936	0.000129446	9.13462e-05	0.000136304	0.000127013	9.34783e-05	0.000162865	0.000126562	0.000157099	8.33333e-05	0.462576	0.924961	k__Bacteria;p__Firmicutes;c__Clostridia;o__Clostridiales;f__Lachnospiraceae;g__;s__
4ed25d8d46a8efcc03ca7a92ff9580ec	F0415	0.00946586	0.000160142	0.000496154	0.000112706	1.87919e-05	5.5314e-05	7.89474e-05	5.80078e-05	0.000811728	0	0.43815	0.921108	k__Bacteria;p__Firmicutes;c__Clostridia;o__Clostridiales;f__Veillonellaceae;g__Mitsuokella;s__
da8644094f1d480f3b3a6a03a7027ab4	F0416	0.0993915	0.000135632	0.000307692	0.000125908	0.00019698	5.77295e-05	9.53216e-05	0.000183789	6.85185e-05	4.5e-05	0.811986	0.955825	k__Bacteria;p__Firmicutes;c__Clostridia;o__Clostridiales;f__Lachnospiraceae;g__Clostridium;s__hathewayi
72f22e8cef55f1a2c10fc7c1037a433a	F0417	0.00270453	0.00017211	0	3.30033e-07	8.38926e-07	0	1.60819e-05	0	0.00155216	0	0.323637	0.896093	k__Bacteria;p__Firmicutes;c__Clostridia;o__Clostridiales;f__Veillonellaceae;g__Megamonas;s__hypermegale
6dbad323186b58b8b8f4c5c1c36040d5	F0418	0.00338066	0.00013073	0	5.11551e-06	0	0.00073599	0.000132164	0	0	0.000561667	0.105808	0.738185	k__Bacteria;p__Bacteroidetes;c__Bacteroidia;o__Bacteroidales;f__Prevotellaceae;g__Prevotella;s__copri
6ba98911efd5b1fa1cbba9f869562cce	F0419	0.133874	0.000141819	0.000166346	6.74917e-05	0.000297819	0.000109179	9.8538e-05	0.000173242	4.87654e-05	6.66667e-06	0.436865	0.920894	k__Bacteria;p__Synergistetes;c__Synergistia;o__Synergistales;f__Synergistaceae;g__Cloacibacillus;s__
a7bdf6c365ba85b57481b78cf6a5f016	F0420	0.0588235	0.000132082	4.80769e-05	0.000124752	0.000123993	0.000152174	8.83041e-05	0.000183789	0.000130556	0.00011	0.817495	0.956109	k__Bacteria;p__Firmicutes;c__Clostridia;o__Clostridiales;f__Lachnospiraceae;g__;s__
9a5aa6a7450c2a783e9c66b855db6b23	F0421	0.0500338	0.000126538	0.000157692	7.22772e-05	9.58054e-05	0.00017971	0.000107895	0.000195313	0.000141049	0	0.650096	0.945425	k__Bacteria;p__Firmicutes;c__Clostridia;o__Clostridiales;f__Lachnospiraceae;g__;s__
be44bdb8fa2c3b45178a5579d3ed9684	F0422	0.0209601	0.000122312	4.80769e-05	0.000306271	3.62416e-05	0.000207005	4.09357e-05	7.89062e-05	0	0.000158333	0.378439	0.909783	k__Bacteria;p__Firmicutes;c__Clostridia;o__Clostridiales;f__Lachnospiraceae
31774b2ab198d7b5abc9f0d6e8a5ffc2	F0423	0.091954	0.000134415	2.98077e-05	0.000138449	0.000131376	0.000113527	0.000193275	0.000179883	7.56173e-05	4.33333e-05	0.528342	0.933682	k__Bacteria;p__Proteobacteria;c__Deltaproteobacteria;o__Desulfovibrionales;f__Desulfovibrionaceae;g__Bilophila;s__
be5cc85bd2ac16b6ae446fd24b1e2308	F0424	0.07167	0.00012833	2.30769e-05	0.000103135	0.000116779	0.000317391	0.000110526	0.000105664	6.41975e-05	1.66667e-05	0.301134	0.889189	k__Bacteria;p__Firmicutes;c__Bacilli;o__Turicibacterales;f__Turicibacteraceae;g__Turicibacter;s__
2fce9bb5a6eaaa78bd65eda411434502	F0425	0.000676133	0.000125017	0	0.000610231	0	0	0	0	0	0	0.794119	0.954876	k__Bacteria;p__Bacteroidetes;c__Bacteroidia;o__Bacteroidales;f__Prevotellaceae;g__Prevotella;s__
581a55014641e1cd55cdc272c0365a28	F0426	0.104801	0.000135294	2.11538e-05	2.49175e-05	2.83557e-05	0.000108213	0.000126901	0.00020293	9.44444e-05	0.00238833	2.70161e-07	0.00012733	k__Bacteria;p__Firmicutes;c__Bacilli;o__Lactobacillales;f__Lactobacillaceae;g__Lactobacillus;s__
deb90060cd7e33d6b3e583a968e4a11e	F0427	0.0040568	0.000120318	0.0008625	0.000217822	3.54027e-05	0	0.000330702	0	0	0	0.340364	0.900693	k__Bacteria;p__Bacteroidetes;c__Bacteroidia;o__Bacteroidales;f__Prevotellaceae;g__Prevotella;s__copri
0b53415990b1e4435ba981cc617f6be0	F0428	0.0480054	0.000120453	9.23077e-05	0.000195875	0.000128523	0.000147101	0.00010614	0.000100391	8.64198e-06	0	0.854185	0.957915	k__Bacteria;p__Firmicutes;c__Clostridia;o__Clostridiales;f__Lachnospiraceae;g__;s__
c59e293cf3c7278f4521bedf9a2405ef	F0429	0.0736984	0.000148884	2.78846e-05	8.67987e-05	0.000282215	6.49758e-05	0.00010848	6.46484e-05	0.000331481	0.000203333	0.199969	0.841988	k__Bacteria;p__Firmicutes;c__Clostridia;o__Clostridiales;f__Lachnospiraceae;g__Coprococcus;s__
3f9afe17105dd0c33bf41ce08824f362	F0430	0.290737	0.000137559	0.000108654	0.000183993	0.00011896	0.00012343	0.000132456	0.00016582	9.2284e-05	3.33333e-05	0.0769397	0.672156	k__Bacteria;p__Firmicutes;c__Clostridia;o__Clostridiales;f__Ruminococcaceae;g__;s__
3b94c19ef326eea0918e1c3d244c999c	F0431	0.0392157	0.000137153	0.000173077	0.000157426	0.000192114	0.000197585	6.37427e-05	7.79297e-05	9.35185e-05	6.66667e-05	0.712671	0.949977	k__Bacteria;p__Proteobacteria;c__Gammaproteobacteria;o__Enterobacteriales;f__Enterobacteriaceae
dffd48b1005574979781e104156691c1	F0432	0.0290737	0.000136342	4.90385e-05	0.000262706	0.000117114	2.19807e-05	2.54386e-05	0.000208594	3.14815e-05	0.000573333	0.284792	0.883571	k__Bacteria;p__Bacteroidetes;c__Bacteroidia;o__Bacteroidales;f__[Paraprevotellaceae];g__Paraprevotella;s__
6ff4463ed68f92afb01b5c1aca7a9fca	F0433	0.135227	0.000119743	0.000248077	0.000113861	8.99329e-05	0.000126329	0.000140643	7.38281e-05	0.000167284	0.000223333	0.119972	0.76173	k__Bacteria;p__Firmicutes;c__Clostridia;o__Clostridiales;f__Lachnospiraceae;g__Coprococcus;s__
0b4aeb45916a24fd10e3655fe6481966	F0434	0.0655849	0.000118357	2.21154e-05	0.000124257	0.000178356	0.000181401	7.07602e-05	0.000112305	2.34568e-05	3e-05	0.704328	0.949414	k__Bacteria;p__Firmicutes;c__Clostridia;o__Clostridiales;f__Christensenellaceae;g__;s__
a3b8524c1b273413d45d6b635db3103f	F0435	0.0351589	0.00013499	0	0.000142574	0.000102852	0.00016256	4.5614e-05	0.000116992	0.000335802	0	0.280672	0.882063	k__Bacteria;p__Firmicutes;c__Clostridia;o__Clostridiales;f__Lachnospiraceae;g__Blautia;s__producta
78d4f442773fc72402c01693d81a45e6	F0436	0.0148749	0.000115145	0.000410577	5.9901e-05	0.000124161	5.7971e-06	0.000284503	4.375e-05	0.000166358	0.000193333	0.325622	0.896661	k__Bacteria;p__Firmicutes;c__Clostridia;o__Clostridiales;f__Ruminococcaceae;g__Faecalibacterium;s__prausnitzii
6c45f5ee83fccec07881365dda2d2eb2	F0437	0.0196078	0.000127383	1.92308e-06	7.40924e-05	5e-05	4.08213e-05	0.000211404	7.51953e-05	0.000482099	0.0003	0.146783	0.79639	k__Bacteria;p__Firmicutes;c__Clostridia;o__Clostridiales;f__Lachnospiraceae;g__;s__
f734314317e5a01b2c72cffdf3106ce8	F0438	0.0453009	0.000124746	8.65385e-05	0.000192574	0.000132047	6.3285e-05	2.39766e-05	0.000189062	0.000100926	1.16667e-05	0.662644	0.946403	k__Bacteria;p__Bacteroidetes;c__Bacteroidia;o__Bacteroidales;f__Prevotellaceae;g__Prevotella;s__
f844fb3a434bf8b9cada45482034d41b	F0439	0.0453009	0.000124003	1.92308e-05	0.00014505	0.000105034	0.000199275	8.27485e-05	0.000133789	8.3642e-05	0.000131667	0.74796	0.952224	k__Bacteria;p__Firmicutes;c__Clostridia;o__Clostridiales;f__Lachnospiraceae;g__Blautia;s__
726bca3c3011eef90e5b866db0fd5329	F0440	0.00676133	0.000133367	0.000946154	6.63366e-05	0	5.74879e-05	0	0.000196484	0.000180247	0.00121833	0.00176683	0.0832729	k__Bacteria;p__Bacteroidetes;c__Bacteroidia;o__Bacteroidales;f__[Paraprevotellaceae];g__[Prevotella];s__
ca9fd54003f5bacb5e70b96748449c36	F0441	0.0297498	0.000103685	0.000252885	0.000167492	5.57047e-05	0.000190821	1.16959e-06	0.000111523	9.87654e-06	0.0001	0.259471	0.873645	k__Bacteria;p__Bacteroidetes;c__Bacteroidia;o__Bacteroidales;f__S24-7;g__;s__
bb16344ed5947ebb635afc9ab2463db0	F0442	0.0162272	0.000108452	0	0.000142739	8.23826e-05	3.23671e-05	0.000243567	0.000166406	1.01852e-05	0	0.519312	0.932607	k__Bacteria;p__Firmicutes;c__Clostridia;o__Clostridiales;f__Ruminococcaceae;g__;s__
04a40653886fdb1a22227303b91efa68	F0443	0.0473293	0.000128803	5.76923e-06	0.000128383	0.000146141	0.000125362	1.90058e-05	0.000271094	5.40123e-05	1.33333e-05	0.458363	0.924323	k__Bacteria;p__Firmicutes;c__Clostridia;o__Clostridiales;f__Clostridiaceae;g__Clostridium
1ab75f81f06d896defe1a2a976e99bcd	F0444	0.0473293	0.000111562	3.46154e-05	0.000108581	9.19463e-05	0.000206039	0.000170175	0.0001125	9.5679e-06	2.66667e-05	0.555821	0.936753	k__Bacteria;p__Bacteroidetes;c__Bacteroidia;o__Bacteroidales;f__Bacteroidaceae;g__Bacteroides;s__eggerthii
7c5414ff08bdf3d67f274b04bacc6afa	F0445	0.00135227	0.000104158	0	1.15512e-06	0	0.000742512	0	0	0	0	0.524144	0.933186	k__Bacteria;p__Firmicutes;c__Clostridia;o__Clostridiales;f__Veillonellaceae;g__Megasphaera;s__
e0f7bdf2974c6f61534b16e0886f6670	F0446	0.0676133	0.000105105	0.000125	6.74917e-05	8.52349e-05	0.000136473	0.000137135	0.00014707	6.41975e-05	0.000111667	0.776727	0.953912	k__Bacteria;p__Firmicutes;c__Clostridia;o__Clostridiales;f__;g__;s__
caee94af7a4562c61da6712807157dc9	F0447	0.144016	0.000112813	4.61538e-05	8.20132e-05	0.000142114	0.00014686	0.000155556	9.6875e-05	4.87654e-05	0.000251667	0.505004	0.930829	k__Bacteria;p__Firmicutes;c__Clostridia;o__Clostridiales;f__Ruminococcaceae
ad83d626f16b30d5ca2cb0af4c628a63	F0448	0.0770791	0.000108621	3.26923e-05	0.000129373	0.000117114	5.99034e-05	0.000153509	0.000108398	9.41358e-05	0.000106667	0.501714	0.930407	k__Bacteria;p__Firmicutes;c__Clostridia;o__Clostridiales;f__Lachnospiraceae;g__;s__
53bf77df9214c54ded7332ff0a9cac2d	F0449	0.0527383	0.000103043	8.55769e-05	5.9901e-05	0.000143624	0.000100483	7.69006e-05	0.000138477	0.000104938	2e-05	0.885791	0.959356	k__Bacteria;p__Firmicutes;c__Clostridia;o__Clostridiales;f__Lachnospiraceae;g__Dorea;s__
d56fd4c21346f6d694c7e638f6bdcb70	F0450	0.279919	0.000111122	9.32692e-05	0.000125908	0.000120638	9.80676e-05	0.00011345	0.00010957	9.81481e-05	5.83333e-05	0.707001	0.949596	k__Bacteria;p__Firmicutes;c__Clostridia;o__Clostridiales;f__Ruminococcaceae
1eaa3cb7baaac3220b0606e3621afd16	F0451	0.340771	0.000113692	0.000175	0.000120957	0.000112248	0.000161353	8.24561e-05	0.000101562	8.33333e-05	6.5e-05	0.0134592	0.275804	k__Bacteria;p__Bacteroidetes;c__Bacteroidia;o__Bacteroidales;f__Rikenellaceae
64cdad777808dde2fad9b1be7bc91b85	F0452	0.103448	0.000105882	0.000300962	8.23432e-05	9.61409e-05	9.95169e-05	0.000112865	0.000125195	7.00617e-05	0.000135	0.231742	0.860632	k__Bacteria;p__Firmicutes;c__Clostridia;o__Clostridiales;f__Lachnospiraceae;g__;s__
671f56cb9e843dbbacd5e8646ae48b4a	F0453	0.0770791	0.000123394	1.34615e-05	0.000159406	0.000135067	3.74396e-05	5.46784e-05	0.000203125	0.000118519	0.000165	0.231705	0.860614	k__Bacteria;p__Actinobacteria;c__Coriobacteriia;o__Coriobacteriales;f__Coriobacteriaceae
9677f3651bbc78eedda91af3de540321	F0454	0.0243408	0.000114672	8.65385e-06	0.000196865	0.000118456	7.92271e-05	5.87719e-05	0.000128906	8.67284e-05	2.33333e-05	0.838936	0.957183	k__Bacteria;p__Firmicutes;c__Clostridia;o__Clostridiales;f__Ruminococcaceae;g__Ruminococcus;s__callidus
c2da7cc0247443dccd2e3d6a62f7be45	F0455	0.129817	0.000110886	8.07692e-05	0.000146865	0.000116107	0.000122705	0.000127778	0.000107031	3.08642e-05	3.5e-05	0.186267	0.832313	k__Bacteria;p__Firmicutes;c__Clostridia;o__Clostridiales;f__Ruminococcaceae
a22adf9cea194889c66a0e9b28768b1b	F0456	0.0209601	0.000110311	7.69231e-06	0.000110561	8.64094e-05	3.38164e-05	0.000131287	0.000235742	7.80864e-05	3.5e-05	0.835467	0.957013	k__Bacteria;p__Bacteroidetes;c__Bacteroidia;o__Bacteroidales;f__[Paraprevotellaceae];g__Paraprevotella;s__
3114d42cc9f862a2a18d7e5efde7fa9b	F0457	0.0351589	0.000102637	8.84615e-05	7.45875e-05	8.85906e-05	6.42512e-05	7.80702e-05	0.000159375	0.000184568	2.83333e-05	0.778436	0.954009	k__Bacteria;p__Actinobacteria;c__Coriobacteriia;o__Coriobacteriales;f__Coriobacteriaceae;g__Slackia;s__
ea758c07b84ff20619a3670f4359789b	F0458	0.00946586	0.000121433	0	0.00010132	8.8255e-05	7.24638e-06	4.97076e-06	0.000469727	0	0	0.397644	0.913764	k__Bacteria;p__Firmicutes;c__Clostridia;o__Clostridiales;f__Ruminococcaceae;g__Faecalibacterium;s__prausnitzii
da03da1eef1147967c5046fa9f330630	F0459	0.0344828	0.000113421	1.15385e-05	8.25083e-05	0.000129362	0.000244686	7.60234e-06	8.59375e-05	0.000122222	0.000328333	0.148413	0.798176	k__Bacteria;p__Firmicutes;c__Clostridia;o__Clostridiales;f__;g__;s__
3265d4af36c9111eeab8366f034a548b	F0460	0.066261	0.000113049	0.000463462	0.000230528	4.69799e-05	0.000109662	4.53216e-05	3.22266e-05	9.38272e-05	0.000178333	0.0312547	0.454402	k__Bacteria;p__Fusobacteria;c__Fusobacteriia;o__Fusobacteriales;f__Fusobacteriaceae;g__Fusobacterium;s__
c4f0710eb90cbedb839c238b591f4bb9	F0461	0.066261	0.000110581	7.5e-05	0.000128218	0.000100168	0.000177053	8.0117e-05	9.94141e-05	8.48765e-05	4.66667e-05	0.73571	0.951467	k__Bacteria;p__Firmicutes;c__Clostridia;o__Clostridiales;f__Peptococcaceae;g__Peptococcus;s__
6eaef2dd2e8097421a196c104a2b76c8	F0462	0.0547667	0.000120757	7.21154e-05	0.000156931	0.000126846	6.13527e-05	0.00012076	9.96094e-05	0.000180247	4.83333e-05	0.88978	0.959531	k__Bacteria;p__Firmicutes;c__Clostridia;o__Clostridiales;f__Lachnospiraceae;g__;s__
f8a0f81a9c727efd3cdf8c8ee1af699a	F0463	0.00540906	0.000112779	0	5.18152e-05	0	0.000227778	0.000458187	7.87109e-05	3.3642e-05	0	0.43748	0.920996	k__Bacteria;p__Bacteroidetes;c__Bacteroidia;o__Bacteroidales;f__Prevotellaceae;g__Prevotella;s__copri
0a3cf58d4ca062c13d42c9db4ebcbc53	F0465	0.0980392	0.000107978	5.19231e-05	9.37294e-05	8.23826e-05	0.000122222	0.000139181	0.000168555	5.37037e-05	0.000103333	0.760476	0.952973	k__Bacteria;p__Cyanobacteria;c__Chloroplast;o__Streptophyta;f__;g__;s__
971e014ef36881ebcdcf9c46b542c3a5	F0467	0.0331305	0.000114435	0	4.86799e-05	0.000103523	0.000123671	8.83041e-05	0.000201172	0.000144136	0.00027	0.412584	0.916627	k__Bacteria;p__Firmicutes;c__Clostridia;o__Clostridiales;f__Lachnospiraceae;g__Blautia;s__
87c18e8ee3789954404f2c1a35079a09	F0468	0.111562	0.000108722	0.000165385	0.000137294	0.000111745	8.76812e-05	9.88304e-05	7.91016e-05	0.000121914	7.5e-05	0.748713	0.95227	k__Bacteria;p__Firmicutes;c__Clostridia;o__Clostridiales;f__Lachnospiraceae;g__Coprococcus;s__
b3d2cc3b9f0184830bec2ef73bcc6166	F0469	0.0831643	0.000112914	0.000295192	0.000125743	9.73154e-05	0.000101208	0.00017924	7.1875e-05	5.24691e-05	0.000201667	0.734783	0.951409	k__Bacteria;p__Firmicutes;c__Bacilli;o__Lactobacillales;f__Streptococcaceae;g__Lactococcus;s__garvieae
888f55ac51312b80cd969798719e9df0	F0470	0.0290737	0.000104564	0	6.20462e-05	0.000174161	3.96135e-05	0.000229532	3.69141e-05	0.000166975	0	0.184334	0.830852	k__Bacteria;p__Bacteroidetes;c__Bacteroidia;o__Bacteroidales;f__[Paraprevotellaceae];g__Paraprevotella;s__
d20b46e3c9d79a8e49a48f112fc03d4f	F0471	0.0419202	0.000100676	0.000115385	0.000129703	2.98658e-05	3.59903e-05	0.000235088	0.000102734	0.000123765	2.33333e-05	0.411485	0.916422	k__Bacteria;p__Firmicutes;c__Clostridia;o__Clostridiales;f__Peptostreptococcaceae;g__;s__
5f8d35126b0a7321413d21487ec72b73	F0474	0.187289	0.000109973	8.07692e-05	0.00010462	0.000129362	0.000178502	6.37427e-05	0.000116211	5.67901e-05	4.66667e-05	0.24931	0.869168	k__Bacteria;p__Firmicutes;c__Erysipelotrichi;o__Erysipelotrichales;f__Erysipelotrichaceae;g__[Eubacterium];s__dolichum
e78d28b0c959b6e035caad98e3288205	F0475	0.109533	0.000101386	0.0001375	0.000125908	4.47987e-05	7.97101e-05	0.000152047	6.83594e-05	0.000185802	4e-05	0.461146	0.924746	k__Bacteria;p__Cyanobacteria;c__Chloroplast;o__Streptophyta;f__;g__;s__
1636df577567be4aadea8383b4af2b86	F0476	0.0108181	0.000129074	0.000760577	4.0264e-05	7.04698e-06	1.08696e-05	0	0.000526563	0	0	0.169042	0.818331	k__Bacteria;p__Bacteroidetes;c__Bacteroidia;o__Bacteroidales;f__S24-7;g__;s__
6783b50a3968c78af556fe40622005e7	F0477	0.0270453	0.000114334	3.36538e-05	0.000193564	7.19799e-05	5.70048e-05	0.00012807	0.00015625	3.64198e-05	0.000255	0.308037	0.891403	k__Bacteria;p__Firmicutes;c__Clostridia;o__Clostridiales;f__Lachnospiraceae;g__Blautia;s__
32946a13151283c45561a1d0ca4223a0	F0478	0.109533	0.000102434	6.53846e-05	5.72607e-05	0.000148993	0.000148309	9.35673e-05	9.66797e-05	5.49383e-05	0.0002	0.503307	0.930612	k__Bacteria;p__Firmicutes;c__Clostridia;o__Clostridiales
ba1163413c312007563596b45c43e474	F0480	0.00878972	0.000131508	0	3.9604e-05	0.000322148	0	1.66667e-05	0.000250781	0.000120062	0	0.705607	0.949501	k__Bacteria;p__Firmicutes;c__Clostridia;o__Clostridiales;f__Ruminococcaceae;g__Gemmiger;s__formicilis
47f770032218f91b352999ff1f663807	F0485	0.117647	0.00010879	0.000326923	0.000143234	0.000108221	8.09179e-05	7.77778e-05	0.000101758	6.57407e-05	5e-05	0.0259081	0.408417	k__Bacteria;p__Firmicutes;c__Clostridia;o__Clostridiales;f__Lachnospiraceae;g__Clostridium;s__aldenense
8bafd5532993e27fd24da45851f0fc6c	F0487	0.0141988	0.000104429	0.000174038	0.000116997	0.000155369	1.90821e-05	0.000172222	2.24609e-05	0.000151235	0	0.836213	0.95705	k__Bacteria;p__Firmicutes;c__Clostridia;o__Clostridiales;f__Ruminococcaceae;g__Faecalibacterium;s__prausnitzii
85c44c83eddc5d3028261a1000b7d0e1	F0488	0.388776	0.000101454	9.80769e-05	8.56436e-05	0.000127181	0.000134783	8.85965e-05	9.86328e-05	5.67901e-05	0.00012	0.173664	0.822306	k__Bacteria;p__Firmicutes;c__Bacilli;o__Gemellales;f__Gemellaceae
547ed9d63f007845c48db64ef3e5aab6	F0489	0.0750507	0.000120588	4.03846e-05	0.000275743	5.80537e-05	0.000134783	0.000132749	6.93359e-05	4.16667e-05	1e-05	0.334261	0.899063	k__Bacteria;p__Bacteroidetes;c__Bacteroidia;o__Bacteroidales;f__Bacteroidaceae;g__Bacteroides;s__caccae
e0f4edd5020732c90b5c9c8dec7d94a3	F0490	0.00743746	0.000107606	0.000845192	1.73267e-05	0.000141611	0.000114976	0.00018538	2.32422e-05	3.88889e-05	0	0.140668	0.789404	k__Bacteria;p__Firmicutes;c__Clostridia;o__Clostridiales;f__Ruminococcaceae;g__Faecalibacterium;s__prausnitzii
185ef6bb79a2ba1a7599caa613caabda	F0491	0.00338066	0.000129716	1.92308e-06	7.42574e-06	0	5.55556e-06	0	0.000344336	0.000618519	0	0.587387	0.939948	k__Bacteria;p__Bacteroidetes;c__Bacteroidia;o__Bacteroidales;f__[Paraprevotellaceae];g__[Prevotella];s__
d515ae0a0b58aa13869a5966a80c98a9	F0493	0.1643	0.000104665	5.57692e-05	9.55446e-05	0.000152685	0.000100966	7.39766e-05	0.000102344	9.50617e-05	7.66667e-05	0.122486	0.765474	k__Bacteria;p__Firmicutes;c__Clostridia;o__Clostridiales;f__Lachnospiraceae;g__;s__
a08fb9d84ceee0c1900da346cf31a33a	F0494	0.00676133	0.00010142	0	0.000174092	0.000114094	0.000113285	0	7.79297e-05	0.000122531	0	0.969459	0.962733	k__Bacteria;p__Firmicutes;c__Clostridia;o__Clostridiales;f__Lachnospiraceae;g__Roseburia;s__faecis
77a52ece0d9da550158abfebf9162d14	F0500	0.00811359	0.000125592	0	8.25083e-06	9.02685e-05	0.000684058	0	5.05859e-05	0	6e-05	0.60068	0.941199	k__Bacteria;p__Firmicutes;c__Clostridia;o__Clostridiales;f__Ruminococcaceae;g__;s__
e80b405808b48959271493a3dac9ed9a	F0506	0.0175794	0.000103719	0	4.78548e-06	0.000115772	0.000194928	1.75439e-05	0.000193555	0.000126235	0.000136667	0.494083	0.929408	k__Bacteria;p__Firmicutes;c__Clostridia;o__Clostridiales;f__Veillonellaceae;g__Dialister;s__
9527bb31a50e844759561746f50b21ef	F0520	0.0148749	0.000110615	0	0.000138944	0.000268456	0.000140821	5.35088e-05	0	1.14198e-05	4.5e-05	0.62628	0.943466	k__Bacteria;p__Firmicutes;c__Clostridia;o__Clostridiales;f__Ruminococcaceae
0c5ab99f9c7460a6db64e61e56a26266	F0523	0.00540906	0.00010311	0	0.000143069	0	4.34783e-06	0	0.000405664	2.71605e-05	0	0.355421	0.904498	k__Bacteria;p__Bacteroidetes;c__Bacteroidia;o__Bacteroidales;f__Prevotellaceae;g__Prevotella;s__copri
1f9d4abbef5d40f492f60b0bd8d5f746	F0541	0.0121704	0.000105544	0.00162596	3.44884e-05	3.00336e-05	3.88889e-05	0.000120468	4.39453e-05	7.56173e-05	0	0.000764762	0.0514917	k__Bacteria;p__Firmicutes;c__Clostridia;o__Clostridiales;f__Ruminococcaceae;g__Faecalibacterium;s__prausnitzii
cd56a439690840e9d8494d8e09c9472e	F0543	0.0121704	0.000103753	4.51923e-05	0.00019571	0.000169463	2.14976e-05	4.88304e-05	0.000111328	0	0	0.76407	0.953184	k__Bacteria;p__Firmicutes;c__Clostridia;o__Clostridiales;f__Lachnospiraceae;g__Roseburia;s__faecis
6996516ddd4cdd55504f3bf73eed8de0	F0584	0.00608519	0.000100879	2.30769e-05	0.000349835	0.000119631	0	2.66082e-05	0	0	6e-05	0.540446	0.935071	k__Bacteria;p__Firmicutes;c__Clostridia;o__Clostridiales;f__Ruminococcaceae;g__Gemmiger;s__formicilis
