# Supplementary material for: Systematic analysis of gut microbiota in pregnant women and its correlations with individual heterogeneity
Source: NPJ Biofilms Microbiomes. 2020 Sep 11;6:32. doi: 10.1038/s41522-020-00142-y (PMC7486914; doi:10.1038/s41522-020-00142-y)
Supplement: Supplementary file 7 — Supplementary Data 5 [file 41522_2020_142_MOESM7_ESM.xlsx]

## Sheet: Sheet1
Supplementary Data 5: 1,517 core KOs and 272 core modules.
Type	KO/module ID	Frequency (all samples)	Avg.abun (all samples)	Avg.abun (stage 1)	Avg.abun (stage 2)	Avg.abun (stage 3)	Avg.abun (stage 4)	Avg.abun (stage 5)	Avg.abun (stage 6)	Avg.abun (stage 7)	Avg.abun (stage 8)	P value (ANOVA)	KO/module description
Module	M00178	1	0.0385731	0.038531	0.0385696	0.0385696	0.0382425	0.0386147	0.0386168	0.0387275	0.0395556	0.198642	Ribosome, bacteria [PATH:map03010] [BR:ko03011]
Module	M00179	1	0.0227825	0.023221	0.0226841	0.022784	0.0226195	0.0229514	0.0227652	0.0227671	0.0233962	0.312756	Ribosome, archaea [PATH:map03010] [BR:ko03011]
Module	M00207	1	0.018313	0.0181803	0.0183733	0.0183115	0.0182818	0.0181117	0.0183561	0.0187322	0.0166818	0.233731	Putative multiple sugar transport system [BR:ko02000]
Module	M00360	1	0.0161389	0.0161613	0.0161357	0.0161591	0.0159964	0.0161512	0.0161654	0.0161637	0.0164851	0.232287	Aminoacyl-tRNA biosynthesis, prokaryotes [PATH:map00970]
Module	M00359	1	0.0156245	0.0156618	0.0156404	0.0156394	0.0154691	0.0156243	0.0156408	0.0156679	0.0159507	0.212386	Aminoacyl-tRNA biosynthesis, eukaryotes [PATH:map00970]
Module	M00001	1	0.0119103	0.0118994	0.0119121	0.0118851	0.0118732	0.0118605	0.0119459	0.0120133	0.01184	0.105823	Glycolysis (Embden-Meyerhof pathway), glucose => pyruvate [PATH:map00010 map01200 map01100]
Module	M00258	1	0.0105819	0.0103728	0.0105732	0.0105747	0.0106624	0.0104334	0.0106169	0.0107739	0.0100596	0.0508493	Putative ABC transport system [BR:ko02000]
Module	M00239	1	0.0085547	0.00856904	0.00841915	0.00860885	0.0086419	0.00855867	0.00862751	0.00856165	0.00807774	0.0395098	Peptides/nickel transport system [PATH:map02010] [BR:ko02000]
Module	M00003	1	0.00823776	0.00824073	0.00823246	0.00820564	0.00822494	0.00823602	0.00827126	0.00826486	0.00827122	0.124527	Gluconeogenesis, oxaloacetate => fructose-6P [PATH:map00010 map00020 map01100]
Module	M00016	1	0.00803907	0.00801526	0.00800713	0.00806911	0.00802357	0.00803054	0.00804768	0.00810176	0.00784831	0.183102	Lysine biosynthesis, succinyl-DAP pathway, aspartate => lysine [PATH:map00300 map01230 map01100]
Module	M00048	1	0.00778064	0.00783124	0.00779153	0.0077634	0.00768894	0.00781586	0.00779672	0.00777144	0.00809843	0.0119511	Inosine monophosphate biosynthesis, PRPP + glutamine => IMP [PATH:map00230 map01100]
Module	M00026	1	0.00747622	0.00745986	0.00743814	0.0075172	0.00751046	0.0074268	0.007465	0.0075396	0.00728107	0.40271	Histidine biosynthesis, PRPP => histidine [PATH:map00340 map01230 map01100 map01110]
Module	M00157	1	0.0074324	0.00731258	0.00744782	0.00743465	0.0073416	0.00744313	0.00748784	0.00745753	0.00741837	0.575439	F-type ATPase, prokaryotes and chloroplasts [PATH:map00190 map00195]
KO	K06147	1	0.00693673	0.00683732	0.00692946	0.00695751	0.00693589	0.00684156	0.00695145	0.0070659	0.00670098	0.261294	ATP-binding cassette, subfamily B, bacterial
KO	K02025	1	0.00692896	0.00691111	0.00696502	0.00693105	0.00690663	0.00684893	0.00693496	0.00708149	0.00631029	0.294865	multiple sugar transport system permease protein
Module	M00614	1	0.00684542	0.0070286	0.00695564	0.00681115	0.00669007	0.00692711	0.00678551	0.00672944	0.00749895	0.00682806	Anoxygenic photosynthesis in green sulfur bacteria
Module	M00173	1	0.00684542	0.0070286	0.00695564	0.00681115	0.00669007	0.00692711	0.00678551	0.00672944	0.00749895	0.00682806	Reductive citrate cycle (Arnon-Buchanan cycle) [PATH:map00710 map01200 map01100 map01120]
Module	M00611	1	0.00675699	0.00671361	0.00675129	0.00674435	0.0067803	0.00673851	0.00676719	0.00677154	0.00679444	0.848063	Oxygenic photosynthesis in plants and cyanobacteria
Module	M00612	1	0.00672911	0.00669131	0.00673063	0.00672295	0.0067305	0.00672201	0.00673639	0.00674452	0.00672611	0.98678	Anoxygenic photosynthesis in purple bacteria
Module	M00165	1	0.0067291	0.00669131	0.00673063	0.00672295	0.0067305	0.00672201	0.00673633	0.0067445	0.00672611	0.98687	Reductive pentose phosphate cycle (Calvin cycle) [PATH:map00710 map01200 map01100 map01120]
Module	M00022	1	0.00665333	0.00655851	0.00663057	0.0066823	0.00665738	0.00664301	0.00666903	0.00668249	0.00649918	0.0498323	Shikimate pathway, phosphoenolpyruvate + erythrose-4P => chorismate [PATH:map00400 map01230 map01100 map01110 map01130]
Module	M00335	1	0.00660328	0.00659453	0.00661222	0.00658708	0.00656519	0.00662222	0.00660617	0.00661129	0.00677589	0.188409	Sec (secretion) system [PATH:map03070] [BR:ko02044]
KO	K02026	1	0.006497	0.00644969	0.0065265	0.00650491	0.0064814	0.00640597	0.00650641	0.00665112	0.00591664	0.274452	multiple sugar transport system permease protein
Module	M00527	1	0.00649112	0.00649506	0.00649271	0.00649212	0.00646834	0.00646611	0.00649038	0.00654667	0.00646453	0.367652	Lysine biosynthesis, DAP aminotransferase pathway, aspartate => lysine [PATH:map00300 map01230 map01110]
Module	M00051	1	0.0064415	0.00649077	0.00644796	0.00642439	0.00636573	0.00645465	0.00644736	0.00649217	0.00658522	0.0193979	Uridine monophosphate biosynthesis, glutamine (+ PRPP) => UMP [PATH:map00240 map01100]
Module	M00009	1	0.00635183	0.00649131	0.00644001	0.00632602	0.00623261	0.00641813	0.00629	0.00626624	0.00691011	0.00857796	Citrate cycle (TCA cycle, Krebs cycle) [PATH:map00020 map01200 map01100]
Module	M00002	1	0.00621267	0.00620914	0.00619698	0.00619307	0.00620256	0.00620609	0.00624584	0.00624071	0.00624501	0.223009	Glycolysis, core module involving three-carbon compounds [PATH:map00010 map01200 map01230 map01100]
KO	K02003	1	0.0061559	0.00598605	0.00612513	0.0061667	0.00622808	0.00606962	0.00618615	0.00628049	0.0057164	0.00979036	ABC.CD.A; putative ABC transport system ATP-binding protein
Module	M00121	1	0.00612597	0.0061776	0.00605465	0.00609149	0.00616229	0.00622975	0.00616447	0.00611788	0.00597219	0.0248506	Heme biosynthesis, glutamate => heme [PATH:map00860 map01100 map01110]
Module	M00618	1	0.00604007	0.00596437	0.00601223	0.00601864	0.00603723	0.00601917	0.00607791	0.00615974	0.00583512	0.20109	Acetogen
Module	M00004	1	0.00595322	0.00588899	0.00595385	0.00595102	0.00595542	0.00591188	0.00597339	0.00599095	0.00592461	0.476565	Pentose phosphate pathway (Pentose phosphate cycle) [PATH:map00030 map01200 map01100 map01120]
Module	M00525	1	0.00568782	0.00566741	0.00566914	0.00570099	0.00567391	0.00566223	0.00570198	0.00573857	0.00562817	0.411405	Lysine biosynthesis, acetyl-DAP pathway, aspartate => lysine [PATH:map00300 map01230 map01100]
Module	M00028	1	0.00563404	0.00565461	0.00559093	0.00567386	0.00565911	0.00560847	0.00563837	0.005673	0.00536384	0.0516388	Ornithine biosynthesis, glutamate => ornithine [PATH:map00220 map01210 map01230 map01100]
Module	M00526	1	0.0054609	0.00544508	0.0054691	0.00545829	0.00542529	0.00545439	0.00545743	0.00550594	0.00550061	0.579756	Lysine biosynthesis, DAP dehydrogenase pathway, aspartate => lysine [PATH:map00300 map01230 map01100]
KO	K03088	1	0.0054417	0.0053579	0.00563147	0.00543452	0.00534428	0.00528729	0.0053863	0.00547928	0.00556349	0.00726659	RNA polymerase sigma-70 factor, ECF subfamily
Module	M00570	1	0.00534669	0.0053305	0.00531814	0.00538573	0.00537527	0.00531933	0.00534907	0.00537067	0.00508431	0.00289873	Isoleucine biosynthesis, threonine => 2-oxobutanoate => isoleucine [PATH:map00290 map01230 map01100]
Module	M00096	1	0.00525978	0.00520949	0.00528541	0.00524477	0.00519373	0.00525652	0.00527151	0.00529615	0.00541517	0.0232301	C5 isoprenoid biosynthesis, non-mevalonate pathway [PATH:map00900 map01100 map01110]
Module	M00167	1	0.00520215	0.0051568	0.00520725	0.00519298	0.00520533	0.00519644	0.00520952	0.00522235	0.00515909	0.924455	Reductive pentose phosphate cycle, glyceraldehyde-3P => ribulose-5P [PATH:map00710 map01200 map01100 map01120]
Module	M00246	1	0.00509802	0.00511669	0.00501803	0.00513122	0.00514832	0.00507347	0.0051163	0.00515498	0.00487311	0.2356	Nickel transport system [PATH:map02010] [BR:ko02000]
Module	M00245	1	0.00509509	0.00511199	0.00501542	0.00512842	0.00514538	0.00507111	0.00511254	0.00515276	0.00486865	0.236991	Cobalt/nickel transport system [PATH:map02010] [BR:ko02000]
Module	M00159	1	0.00507993	0.00501266	0.00506803	0.00504647	0.00517186	0.00503362	0.00506243	0.00521121	0.00471909	0.127738	V-type ATPase, prokaryotes [PATH:map00190]
Module	M00432	1	0.00486222	0.00494607	0.00483965	0.00488563	0.0048886	0.00484101	0.00485626	0.00487628	0.00462609	0.210083	Leucine biosynthesis, 2-oxoisovalerate => 2-oxoisocaproate [PATH:map00290 map01210 map01230 map01100 map01110]
Module	M00236	1	0.00470495	0.00476257	0.00463835	0.00475993	0.00474732	0.00468233	0.00469864	0.00472101	0.00453539	0.190804	Putative polar amino acid transport system [BR:ko02000]
Module	M00019	1	0.0046864	0.00468715	0.00466596	0.00471801	0.00470938	0.00466512	0.00468426	0.00470152	0.00447677	0.0116123	Valine/isoleucine biosynthesis, pyruvate => valine / 2-oxobutanoate => isoleucine [PATH:map00290 map01210 map01230 map01100 map01110]
Module	M00122	1	0.00464253	0.00471526	0.00462801	0.00460197	0.00466726	0.00466924	0.00464185	0.00469111	0.00448645	0.448276	Cobalamin biosynthesis, cobinamide => cobalamin [PATH:map00860 map01100]
Module	M00007	1	0.00461924	0.00456535	0.00461282	0.00462153	0.00462483	0.00459259	0.00462832	0.00466088	0.00456586	0.64613	Pentose phosphate pathway, non-oxidative phase, fructose 6P => ribose 5P [PATH:map00030 map01200 map01230 map01100 map01120]
Module	M00126	1	0.00461247	0.00459588	0.00463357	0.00457351	0.00457338	0.00464597	0.00462176	0.00462025	0.00477247	0.260792	Tetrahydrofolate biosynthesis, GTP => THF [PATH:map00790 map00670 map01100]
Module	M00254	1	0.00458425	0.00442026	0.00461708	0.00455722	0.00458125	0.00453579	0.0045921	0.00466497	0.00459928	0.050336	ABC-2 type transport system [BR:ko02000]
Module	M00017	1	0.00458303	0.00456847	0.0045775	0.00460207	0.00455445	0.00457504	0.00457611	0.00461214	0.00461963	0.1431	Methionine biosynthesis, apartate => homoserine => methionine [PATH:map00270 map01230 map01100]
Module	M00260	1	0.00454463	0.00450288	0.00456614	0.00451996	0.00450848	0.00455781	0.00455612	0.00454642	0.0047114	0.0397573	DNA polymerase III complex, bacteria [PATH:map03030 map03430 map03440] [BR:ko03032 ko03400]
Module	M00212	1	0.00452612	0.00439602	0.00445032	0.00450841	0.0046235	0.00451548	0.00458104	0.00464776	0.00395615	0.155012	Ribose transport system [PATH:map02010] [BR:ko02000]
Module	M00240	1	0.00448846	0.00455238	0.00447523	0.00444522	0.00451418	0.00455106	0.00447927	0.00447828	0.0045396	0.506377	Iron complex transport system [PATH:map02010] [BR:ko02000]
KO	K02004	1	0.00442601	0.00438675	0.00444803	0.00440799	0.00443433	0.00436377	0.0044308	0.0044934	0.00434323	0.407812	ABC.CD.P; putative ABC transport system permease protein
Module	M00018	1	0.00431742	0.00430417	0.00429727	0.00433078	0.0043112	0.00430897	0.00433046	0.00433918	0.00427353	0.410162	Threonine biosynthesis, aspartate => homoserine => threonine [PATH:map00260 map01230 map01100 map01110]
Module	M00083	1	0.00428463	0.00431444	0.00431551	0.00427458	0.00426969	0.004273	0.00425731	0.00429518	0.00436644	0.386148	Fatty acid biosynthesis, elongation [PATH:map00061 map01212 map01100]
Module	M00125	1	0.00427407	0.00435797	0.0043116	0.00422119	0.00420683	0.00434479	0.0042886	0.00421657	0.00452206	0.0227422	Riboflavin biosynthesis, GTP => riboflavin/FMN/FAD [PATH:map00740 map01100 map01110]
KO	K09687	1	0.00425649	0.00417314	0.00420641	0.00427438	0.00432024	0.00420903	0.00427321	0.00435786	0.00386986	0.0176366	antibiotic transport system ATP-binding protein
KO	K02027	1	0.00419051	0.00413496	0.00418983	0.00417518	0.00418323	0.00416973	0.00422294	0.0042875	0.00381404	0.169328	multiple sugar transport system substrate-binding protein
Module	M00519	1	0.00417748	0.00410936	0.00417806	0.00415712	0.0041968	0.00416217	0.00421546	0.00424918	0.00373478	0.171732	YesM-YesN two-component regulatory system [PATH:map02020] [BR:ko02022]
Module	M00377	1	0.00417717	0.0041409	0.0041506	0.00415156	0.00418226	0.00417718	0.0042007	0.00427251	0.00401205	0.176574	Reductive acetyl-CoA pathway (Wood-Ljungdahl pathway) [PATH:map00710 map01200 map01120]
Module	M00535	1	0.00412018	0.00421031	0.00410421	0.0041315	0.00413757	0.00410855	0.00411641	0.0041291	0.00394294	0.431406	Isoleucine biosynthesis, pyruvate => 2-oxobutanoate [PATH:map00290 map01210 map01230 map01100]
Module	M00188	1	0.00411095	0.00409206	0.00407469	0.00412111	0.00417004	0.00412092	0.00410989	0.00412807	0.00386076	0.0401745	NitT/TauT family transport system [BR:ko02000]
Module	M00082	1	0.00405301	0.00399622	0.00404	0.00407578	0.0040825	0.00400563	0.0040368	0.00411674	0.00391738	0.0608935	Fatty acid biosynthesis, initiation [PATH:map00061 map01212 map01100]
Module	M00011	1	0.0038844	0.00404014	0.00397847	0.00385076	0.00374661	0.00397044	0.00382556	0.00377498	0.00455176	0.00976943	Citrate cycle, second carbon oxidation, 2-oxoglutarate => oxaloacetate [PATH:map00020 map01200 map01100]
Module	M00023	1	0.00384324	0.00395433	0.00385642	0.00377596	0.0038977	0.00387039	0.00383896	0.00383091	0.00375851	0.200664	Tryptophan biosynthesis, chorismate => tryptophan [PATH:map00400 map01230 map01100 map01110]
Module	M00221	1	0.00383303	0.0037876	0.00382077	0.0038433	0.00386413	0.00380701	0.00385818	0.00386265	0.00349258	0.115609	Putative simple sugar transport system [BR:ko02000]
Module	M00345	1	0.00378736	0.00382214	0.00377212	0.00378331	0.00377997	0.00378804	0.00379053	0.00384333	0.0036391	0.144436	Formaldehyde assimilation, ribulose monophosphate pathway [PATH:map00680 map01200 map01120]
Module	M00362	1	0.00378721	0.0038247	0.00380422	0.00376351	0.00373385	0.00381638	0.00380263	0.00374391	0.00409015	0.0181604	Nucleotide sugar biosynthesis, prokaryotes [PATH:map00520]
Module	M00565	1	0.00378388	0.00375505	0.0037665	0.00377452	0.00379842	0.00378732	0.00378968	0.00385062	0.0035728	0.0934072	Trehalose biosynthesis, D-glucose 1P => trehalose [PATH:map00500 map01100 map01110]
KO	K02529	1	0.00360252	0.00355949	0.00361967	0.00358465	0.0036097	0.00357591	0.00362063	0.00362182	0.00352463	0.639727	LacI family transcriptional regulator
Module	M00308	1	0.00359753	0.00356666	0.0036059	0.0036199	0.00359907	0.00356329	0.00358442	0.0036114	0.00356573	0.151675	Semi-phosphorylative Entner-Doudoroff pathway, gluconate => glycerate-3P [PATH:map00030 map01200 map01100 map01120]
Module	M00053	1	0.00359328	0.00360671	0.00357691	0.00360374	0.00356972	0.00359877	0.00359055	0.00359823	0.00375923	0.582219	Pyrimidine deoxyribonuleotide biosynthesis, CDP/CTP => dCDP/dCTP,dTDP/dTTP [PATH:map00240 map01100]
Module	M00120	1	0.00358816	0.00358726	0.00359745	0.00357317	0.00355131	0.00359696	0.00359612	0.0035987	0.00372386	0.0164082	Coenzyme A biosynthesis, pantothenate => CoA [PATH:map00770 map01100]
Module	M00613	1	0.00358762	0.00358287	0.00357814	0.00359577	0.00359633	0.00356323	0.00357598	0.00362547	0.0035842	0.875206	Anoxygenic photosynthesis in green nonsulfur bacteria
Module	M00376	1	0.0035876	0.00358287	0.00357814	0.00359577	0.00359633	0.00356323	0.00357591	0.00362545	0.0035842	0.875102	3-Hydroxypropionate bi-cycle [PATH:map00710 map01200 map01120]
Module	M00632	1	0.00351367	0.00351069	0.00353197	0.00349948	0.00346886	0.0035179	0.00352349	0.00352637	0.00360742	0.0203151	Galactose degradation, Leloir pathway, galactose => alpha-D-glucose-1P [PATH:map00052 map01100]
Module	M00793	1	0.00348039	0.00352615	0.00350043	0.00345922	0.003441	0.00349674	0.00348629	0.00347016	0.0035925	0.115895	dTDP-L-rhamnose biosynthesis [PATH:map00521 map00523 map01130]
Module	M00127	1	0.00339872	0.00343536	0.00339378	0.00338293	0.00339241	0.00343581	0.00340732	0.00337766	0.00341443	0.579311	Thiamine biosynthesis, AIR => thiamine-P/thiamine-2P [PATH:map00730 map01100]
KO	K07024	1	0.00336077	0.00333296	0.00330997	0.00336899	0.0033471	0.00335836	0.00339237	0.003415	0.00338597	0.119149	SPP; sucrose-6-phosphatase [EC:3.1.3.24]
Module	M00374	1	0.00324314	0.00335525	0.00325798	0.0032332	0.00317874	0.00330181	0.0032435	0.00316849	0.00350733	0.115968	Dicarboxylate-hydroxybutyrate cycle [PATH:map00710 map01200 map01120]
Module	M00050	1	0.00322167	0.00323778	0.00321074	0.00322613	0.00321131	0.00322531	0.00322455	0.00321413	0.0033267	0.253749	Guanine ribonucleotide biosynthesis IMP => GDP,GTP [PATH:map00230 map01100]
Module	M00237	1	0.00320878	0.00329724	0.00320334	0.00329367	0.00316612	0.00315891	0.00317623	0.00322256	0.0030489	0.104913	Branched-chain amino acid transport system [PATH:map02010] [BR:ko02000]
Module	M00572	1	0.00317676	0.00321236	0.00320901	0.00317233	0.00316571	0.00316421	0.00314876	0.00317611	0.00322344	0.176012	Pimeloyl-ACP biosynthesis, BioC-BioH pathway, malonyl-ACP => pimeloyl-ACP [PATH:map00780 map01100]
Module	M00049	1	0.0031669	0.00319107	0.00316341	0.00317109	0.00314374	0.0031735	0.00316978	0.00315732	0.0032678	0.120096	Adenine ribonucleotide biosynthesis, IMP => ADP,ATP [PATH:map00230 map01100]
Module	M00115	1	0.00315051	0.00313952	0.00312638	0.00313618	0.00316268	0.00316868	0.00315949	0.00318538	0.0031033	0.187444	NAD biosynthesis, aspartate => NAD [PATH:map00760 map01100]
Module	M00061	1	0.00312558	0.00311689	0.00315504	0.00313291	0.00314923	0.00306939	0.00308932	0.0031539	0.00308403	0.358646	D-Glucuronate degradation [PATH:map00040 map00030 map01100]
Module	M00140	1	0.00301682	0.00299577	0.00302263	0.00300645	0.00299458	0.00301532	0.00302013	0.00304222	0.00309411	0.138846	C1-unit interconversion, prokaryotes [PATH:map00670 map01100]
KO	K01990	1	0.00301413	0.00291706	0.00302905	0.00299337	0.0030118	0.00298501	0.00302634	0.00307384	0.00299333	0.0486262	ABC-2 type transport system ATP-binding protein
Module	M00841	1	0.00299913	0.0029888	0.00302101	0.00296487	0.00296485	0.00302768	0.00300097	0.00300634	0.00315581	0.0847725	Tetrahydrofolate biosynthesis, mediated by PTPS, GTP => THF [PATH:map00790 map01100]
Module	M00222	1	0.00295968	0.00288458	0.00295679	0.00299005	0.00297368	0.00288732	0.00296836	0.00298591	0.00291776	0.014312	Phosphate transport system [PATH:map02010] [BR:ko02000]
Module	M00631	1	0.00294955	0.00297758	0.00298258	0.00296102	0.00295135	0.00289572	0.00291902	0.00295871	0.00295876	0.588762	D-Galacturonate degradation (bacteria) [PATH:map00040 map00030 map01100]
Module	M00620	1	0.0028702	0.00304799	0.00293986	0.00283667	0.00275199	0.00295799	0.00282565	0.00279153	0.00331176	0.0229296	Incomplete reductive citrate cycle, acetyl-CoA => oxoglutarate [PATH:map00710 map01200 map01120]
Module	M00089	1	0.00286681	0.00284779	0.00285114	0.00286752	0.00288836	0.00285438	0.00286961	0.00290605	0.0027375	0.157026	Triacylglycerol biosynthesis [PATH:map00561 map01100]
Module	M00014	1	0.00286464	0.0028887	0.00285744	0.00285993	0.00289246	0.00283618	0.00285613	0.0029138	0.0027196	0.172166	Glucuronate pathway (uronate pathway) [PATH:map00040 map01100]
KO	K02006	1	0.00281517	0.00280096	0.00277041	0.00284124	0.00283742	0.00279558	0.00282446	0.00285931	0.00267341	0.109905	cobalt/nickel transport system ATP-binding protein
Module	M00183	1	0.00271696	0.00268901	0.00270356	0.0027142	0.00271433	0.00271703	0.00272795	0.00273588	0.00275014	0.731503	RNA polymerase, bacteria [PATH:map03020] [BR:ko03021 ko03400]
Module	M00247	1	0.0026704	0.00267969	0.00266191	0.0026653	0.00265302	0.00266767	0.00268744	0.00271182	0.00255707	0.818072	Putative ABC transport system [BR:ko02000]
Module	M00052	1	0.00263712	0.00263285	0.00262328	0.00261395	0.00264938	0.00264647	0.00265482	0.00265329	0.00263798	0.115125	Pyrimidine ribonucleotide biosynthesis, UMP => UDP/UTP,CDP/CTP [PATH:map00240 map01100]
Module	M00299	1	0.00263218	0.00262288	0.00265197	0.00261342	0.00263536	0.00263096	0.00262482	0.00266031	0.00253101	0.733569	Spermidine/putrescine transport system [PATH:map02010] [BR:ko02000]
KO	K00266	1	0.00259186	0.0025851	0.00260568	0.00257106	0.00256695	0.00258495	0.00258642	0.00264997	0.00261432	0.0973666	glutamate synthase (NADPH/NADH) small chain [EC:1.4.1.13 1.4.1.14]
Module	M00034	1	0.00257205	0.00259305	0.00255101	0.0025759	0.00258956	0.00258517	0.00257118	0.00256379	0.00256624	0.566861	Methionine salvage pathway [PATH:map00270 map01100]
Module	M00144	1	0.00256275	0.00250562	0.00265199	0.00253109	0.00248315	0.00259535	0.00253542	0.00253554	0.00281858	0.0539072	NADH:quinone oxidoreductase, prokaryotes [PATH:map00190]
Module	M00025	1	0.00254498	0.0026001	0.00253636	0.0025463	0.00255053	0.00255426	0.00253786	0.00254701	0.00248174	0.30441	Tyrosine biosynthesis, chorismate => tyrosine [PATH:map00400 map01230 map01100]
Module	M00740	1	0.00253209	0.00253977	0.00254178	0.00253006	0.00253956	0.00252126	0.00252243	0.00253939	0.00249431	0.733054	Methylaspartate cycle [PATH:map00020 map00250 map00630 map01200 map01120]
Module	M00010	1	0.00246742	0.00245117	0.00246154	0.00247525	0.002486	0.00244769	0.00246444	0.00249126	0.00235835	0.142514	Citrate cycle, first carbon oxidation, oxaloacetate => 2-oxoglutarate [PATH:map00020 map01200 map01210 map01230 map01100]
Module	M00114	1	0.0024616	0.00246545	0.00251072	0.00243265	0.00239866	0.00246476	0.00246951	0.0024463	0.0026781	0.00501506	Ascorbate biosynthesis, plants, glucose-6P => ascorbate [PATH:map00010 map00051 map00053 map01100 map01110]
Module	M00617	1	0.00245188	0.00277749	0.00238593	0.00244491	0.00246863	0.00254177	0.00244946	0.00237605	0.00242523	0.327469	Methanogen
KO	K03091	1	0.00243963	0.00242707	0.00243556	0.00244589	0.00245237	0.00240887	0.00243433	0.00250499	0.0022199	0.0302319	RNA polymerase sporulation-specific sigma factor
Module	M00429	1	0.00241127	0.00238882	0.00239142	0.00241855	0.00242189	0.00241081	0.00242123	0.00241186	0.00241975	0.866153	Competence-related DNA transformation transporter [BR:ko02044]
KO	K03496	1	0.00239239	0.00236779	0.00240134	0.00239025	0.00237701	0.00236876	0.00239708	0.0024298	0.00236454	0.171828	chromosome partitioning protein
Module	M00119	1	0.0023758	0.00237532	0.00239935	0.00234781	0.00234765	0.0024181	0.00238142	0.00234531	0.00248668	0.0578325	Pantothenate biosynthesis, valine/L-aspartate => pantothenate [PATH:map00770 map01100 map01110]
Module	M00196	1	0.00233813	0.00231857	0.00232295	0.00234394	0.00236911	0.00231025	0.00233603	0.00239921	0.00210072	0.198603	Multiple sugar transport system [PATH:map02010] [BR:ko02000]
KO	K05349	1	0.00233443	0.00231142	0.00240769	0.00226509	0.00232669	0.00231148	0.00234344	0.00233207	0.00244317	0.223629	beta-glucosidase [EC:3.2.1.21]
Module	M00357	1	0.00231701	0.00246776	0.00228285	0.00231372	0.0023233	0.00235574	0.00232525	0.00228584	0.00226747	0.533186	Methanogenesis, acetate => methane [PATH:map00680 map01200 map01120]
Module	M00346	1	0.00231686	0.00236069	0.00233586	0.00227976	0.00229089	0.00233052	0.00232064	0.00231642	0.00248891	0.000737514	Formaldehyde assimilation, serine pathway [PATH:map00680 map01200 map01120]
Module	M00361	1	0.00228958	0.00232345	0.00232799	0.00226693	0.00223302	0.0023109	0.00229744	0.00224	0.00253731	0.00471226	Nucleotide sugar biosynthesis, eukaryotes [PATH:map00520]
KO	K01834	1	0.00226238	0.00225319	0.00226011	0.00225181	0.00225756	0.00225448	0.0022833	0.00227075	0.00226065	0.560808	phosphoglycerate mutase [EC:5.4.2.1]
Module	M00609	1	0.00222681	0.00220618	0.00222981	0.00221453	0.00221046	0.0022239	0.00222844	0.00226061	0.0022872	0.392916	Cysteine biosynthesis, methionine => cysteine [PATH:map00270 map01230 map01100]
KO	K07718	1	0.00221834	0.00218773	0.00221826	0.00220627	0.00222444	0.00220838	0.0022386	0.00226394	0.00198742	0.214967	two-component system, sensor histidine kinase YesM [EC:2.7.13.3]
Module	M00364	1	0.00221311	0.00222519	0.00220783	0.00220924	0.00219809	0.00222322	0.00221993	0.00221099	0.00228341	0.209453	C10-C20 isoprenoid biosynthesis, bacteria [PATH:map00900 map01100 map01110 map01130]
KO	K00850	1	0.00220902	0.00221281	0.00221168	0.0022034	0.00219919	0.0022017	0.0022053	0.00225631	0.00211726	0.0991182	6-phosphofructokinase [EC:2.7.1.11]
Module	M00015	1	0.00217911	0.00217972	0.00216987	0.00219476	0.00219189	0.00215335	0.00217532	0.00219646	0.00211305	0.132038	Proline biosynthesis, glutamate => proline [PATH:map00330 map01230 map01100]
KO	K02057	1	0.00216151	0.00213824	0.00215566	0.00216945	0.00217722	0.00214359	0.00216682	0.00219206	0.00196555	0.0698083	simple sugar transport system permease protein
Module	M00020	1	0.0021577	0.0021557	0.00215303	0.00216084	0.00214567	0.00216163	0.00215542	0.00216769	0.00220307	0.575373	Serine biosynthesis, glycerate-3P => serine [PATH:map00260 map01200 map01230 map01100]
Module	M00029	1	0.00213067	0.00216549	0.00211601	0.00215797	0.00212407	0.00211212	0.00212949	0.00213857	0.00206594	0.165833	Urea cycle [PATH:map00220 map01230 map01100]
KO	K03497	1	0.00209624	0.00208929	0.00211437	0.00211549	0.00207417	0.00205675	0.00208343	0.00213027	0.00203697	0.0820975	chromosome partitioning protein, ParB family
KO	K00615	1	0.00208057	0.00205042	0.00208535	0.00207797	0.00208889	0.00208007	0.00207804	0.00208906	0.00203135	0.818085	transketolase [EC:2.2.1.1]
Module	M00035	1	0.00207576	0.00205023	0.00208873	0.00208317	0.00205726	0.00205545	0.00206503	0.00208946	0.00217641	0.415773	Methionine degradation [PATH:map00270 map01100]
KO	K01190	1	0.00206296	0.00204791	0.00212766	0.00200579	0.00204943	0.00203964	0.00204014	0.00210709	0.00218591	0.0145096	beta-galactosidase [EC:3.2.1.23]
KO	K01534	1	0.00205801	0.00205147	0.00204863	0.00205266	0.00206219	0.00204879	0.00206041	0.00209698	0.00201003	0.471356	Cd2+/Zn2+-exporting ATPase [EC:3.6.3.3 3.6.3.5]
KO	K10439	1	0.0020574	0.00199235	0.00201922	0.00204403	0.00211118	0.0020585	0.00207908	0.00211769	0.00180096	0.128779	ribose transport system substrate-binding protein
KO	K07258	1	0.00205633	0.00205873	0.00203742	0.00207284	0.00207046	0.00205185	0.00205512	0.0020875	0.00184941	0.0727722	D-alanyl-D-alanine carboxypeptidase (penicillin-binding protein 5/6) [EC:3.4.16.4]
Module	M00366	1	0.00205518	0.002064	0.00207117	0.0020348	0.00203814	0.00206797	0.00205213	0.00206326	0.00210806	0.163666	C10-C20 isoprenoid biosynthesis, plants [PATH:map00900 map01100 map01110]
KO	K00936	1	0.00203705	0.00198694	0.00201497	0.00202173	0.00208628	0.00201319	0.00204732	0.00209262	0.00190762	0.015988	pdtaS; two-component system, sensor histidine kinase PdtaS [EC:2.7.13.3]
Module	M00839	1	0.00203705	0.00198694	0.00201497	0.00202173	0.00208628	0.00201319	0.00204732	0.00209262	0.00190762	0.015988	PdtaS-PdtaR two-component regulatory system [BR:ko02022]
KO	K13789	1	0.0020216	0.00202298	0.00204129	0.00200053	0.00199958	0.00203133	0.00201922	0.00203649	0.00206587	0.182724	geranylgeranyl diphosphate synthase, type II [EC:2.5.1.1 2.5.1.10 2.5.1.29]
KO	K02030	1	0.00201768	0.00204399	0.00199588	0.00203916	0.00202707	0.00199999	0.002019	0.00202751	0.00195057	0.327448	polar amino acid transport system substrate-binding protein
KO	K06180	1	0.00198231	0.00197908	0.00199396	0.00196819	0.00195437	0.00199305	0.00198491	0.00200081	0.00202005	0.244484	ribosomal large subunit pseudouridine synthase D [EC:5.4.99.12];23S rRNA pseudouridine1911/1915/1917 synthase [EC:5.4.99.23]
KO	K01091	1	0.00198069	0.00196439	0.00197866	0.001982	0.00198011	0.00196639	0.00197682	0.00202004	0.00192271	0.144163	phosphoglycolate phosphatase [EC:3.1.3.18]
KO	K07720	1	0.00195915	0.00192164	0.0019598	0.00195085	0.00197236	0.00195378	0.00197686	0.00198525	0.00174736	0.130996	two-component system, response regulator YesN
KO	K03406	1	0.00194762	0.00191967	0.00198822	0.00191039	0.00195746	0.0019682	0.00200496	0.00183135	0.00190903	0.837602	methyl-accepting chemotaxis protein
Module	M00024	1	0.00194555	0.00199346	0.00194838	0.00193782	0.00194694	0.00195903	0.00193572	0.00193808	0.00194845	0.417809	Phenylalanine biosynthesis, chorismate => phenylalanine [PATH:map00400 map01230 map01100 map01110]
Module	M00276	1	0.00194118	0.0018506	0.0018502	0.00194955	0.00201855	0.00192393	0.00198838	0.00196802	0.00195069	0.282091	PTS system, mannose-specific II component [PATH:map00051 map02060] [BR:ko02000]
Module	M00238	1	0.00192088	0.001849	0.00187391	0.0019401	0.00194504	0.00192621	0.00195145	0.0019328	0.00180664	0.00353903	D-Methionine transport system [PATH:map02010] [BR:ko02000]
Module	M00012	1	0.00190809	0.00191714	0.00191396	0.00190627	0.0019154	0.00190836	0.00189802	0.00190617	0.00189568	0.880174	Glyoxylate cycle [PATH:map00630 map01200 map01100 map01110]
KO	K02035	1	0.00190203	0.00189423	0.00186408	0.00192814	0.00192687	0.00189318	0.00191592	0.00190467	0.00178588	0.00356586	peptide/nickel transport system substrate-binding protein
KO	K11754	1	0.00188313	0.0018573	0.00188374	0.00187762	0.00187561	0.00188017	0.00188974	0.00190485	0.00187167	0.532589	dihydrofolate synthase / folylpolyglutamate synthase [EC:6.3.2.12 6.3.2.17]
KO	K07133	1	0.00187178	0.00187625	0.00189968	0.00184808	0.00181977	0.00190215	0.00187914	0.00185627	0.0020245	0.106151	K07133; uncharacterized protein
Module	M00742	1	0.00186755	0.00183959	0.00186076	0.00187052	0.0018825	0.00186085	0.00187078	0.00188589	0.00176354	0.196798	Aminoglycoside resistance, protease FtsH
Module	M00579	1	0.0018629	0.00182347	0.00186163	0.00186707	0.00185497	0.00184199	0.00187721	0.00188723	0.00182307	0.16407	Phosphate acetyltransferase-acetate kinase pathway, acetyl-CoA => acetate [PATH:map00710 map01200 map01100 map01120]
KO	K03657	1	0.00185925	0.00182277	0.00184509	0.00184896	0.00186372	0.00186273	0.00188197	0.00188037	0.00180911	0.037141	DNA helicase II / ATP-dependent DNA helicase PcrA [EC:3.6.4.12];DNA helicase II / ATP-dependent DNA helicase PcrA [EC:3.6.1.-]
KO	K00599	1	0.00183957	0.00182009	0.00184492	0.00184444	0.00181296	0.00183048	0.00184311	0.00185853	0.0018735	0.386164	METTL6; methyltransferase-like protein 6 [EC:2.1.1.-]
KO	K00975	1	0.00183419	0.00181087	0.00181123	0.00183213	0.00186128	0.00182915	0.00183924	0.00188326	0.00166059	0.0151609	glucose-1-phosphate adenylyltransferase [EC:2.7.7.27]
KO	K00974	1	0.00182092	0.00178762	0.00180942	0.00182963	0.00184997	0.00181255	0.0018147	0.00184735	0.00166581	0.00885839	tRNA nucleotidyltransferase (CCA-adding enzyme) [EC:2.7.7.25 2.7.7.21 3.1.3.- 3.1.4.-];tRNA nucleotidyltransferase (CCA-adding enzyme) [EC:2.7.7.72 3.1.3.- 3.1.4.-]
KO	K02008	1	0.00181102	0.00183886	0.0017883	0.00182053	0.00182668	0.00180069	0.00181094	0.00182896	0.00175213	0.478633	cobalt/nickel transport system permease protein
KO	K03308	1	0.00180191	0.00185287	0.00178971	0.00178759	0.00180405	0.00181998	0.00180244	0.00182293	0.0017435	0.529962	neurotransmitter:Na+ symporter, NSS family
KO	K00945	1	0.00178319	0.00176728	0.00177327	0.00176009	0.00179591	0.00179081	0.0018002	0.00180805	0.00172989	0.140879	cytidylate kinase [EC:2.7.4.14]
KO	K03671	1	0.00178102	0.00177656	0.00178473	0.00178904	0.00177853	0.00176456	0.00178124	0.00179608	0.00169953	0.590108	thioredoxin 1
KO	K02033	1	0.00173412	0.0017309	0.00170786	0.00174337	0.00175079	0.0017335	0.00174944	0.00174073	0.00163498	0.0758938	peptide/nickel transport system permease protein
KO	K03499	1	0.00173173	0.0017433	0.00174133	0.00173537	0.00171765	0.00171621	0.00172314	0.00175803	0.00169547	0.183824	trk system potassium uptake protein TrkA
Module	M00093	1	0.00173083	0.00171445	0.00173385	0.00170966	0.00172443	0.00174989	0.00173823	0.00173916	0.00176654	0.459551	Phosphatidylethanolamine (PE) biosynthesis, PA => PS => PE [PATH:map00564 map01100]
Module	M00021	1	0.00173019	0.0017437	0.00174412	0.00173055	0.00171912	0.00172665	0.00172158	0.00172107	0.00178167	0.173447	Cysteine biosynthesis, serine => cysteine [PATH:map00270 map01200 map01230 map01100 map01110]
KO	K01104	1	0.00172981	0.00171888	0.00172351	0.00172454	0.00172165	0.00172639	0.00174358	0.00175411	0.00169171	0.388133	protein-tyrosine phosphatase [EC:3.1.3.48]
KO	K03686	1	0.00172439	0.00170616	0.00171405	0.00171577	0.00173786	0.00171607	0.00173422	0.00175345	0.00165983	0.20693	molecular chaperone DnaJ
KO	K04069	1	0.00172198	0.0017181	0.00170472	0.00172705	0.00172258	0.0017274	0.00173417	0.00173125	0.00166369	0.652277	pyruvate formate lyase activating enzyme [EC:1.97.1.4]
KO	K03310	1	0.0017216	0.00176792	0.00171962	0.00170999	0.00172336	0.00172615	0.00171908	0.00173888	0.00166689	0.634526	alanine or glycine:cation symporter, AGCS family
KO	K01915	1	0.0017185	0.00171947	0.00172417	0.00171579	0.00170619	0.00171387	0.00171584	0.0017374	0.00171833	0.656907	glutamine synthetase [EC:6.3.1.2]
KO	K01703	1	0.0017074	0.00173296	0.00170028	0.00171717	0.00171513	0.00169807	0.00170673	0.00171281	0.00161449	0.26891	3-isopropylmalate/(R)-2-methylmalate dehydratase large subunit [EC:4.2.1.33 4.2.1.35]
KO	K02034	1	0.00169613	0.00169134	0.00166936	0.00170568	0.00171255	0.0016968	0.00171438	0.00169774	0.00159861	0.0647664	peptide/nickel transport system permease protein
KO	K02078	1	0.00168148	0.00166439	0.00169241	0.00167455	0.00167934	0.00168666	0.00167138	0.00169314	0.00167788	0.684292	acyl carrier protein
Module	M00394	1	0.0016808	0.00167381	0.00167845	0.00166672	0.0016738	0.00167989	0.00169471	0.0016945	0.00171721	0.0111044	RNA degradosome [PATH:map03018]
KO	K04758	1	0.00168029	0.00166474	0.0016674	0.00170652	0.00168662	0.00165583	0.00167708	0.00170889	0.00154573	0.0244173	ferrous iron transport protein A
KO	K01704	1	0.00167407	0.00170966	0.00166479	0.00167731	0.00168159	0.00166992	0.00167717	0.00167897	0.00159289	0.374248	3-isopropylmalate/(R)-2-methylmalate dehydratase small subunit [EC:4.2.1.33 4.2.1.35]
Module	M00333	1	0.00166999	0.00171147	0.00165978	0.00170318	0.00167925	0.00165303	0.00163236	0.0016964	0.0015826	0.102507	Type IV secretion system [PATH:map03070] [BR:ko02044]
KO	K09686	1	0.0016684	0.0016315	0.00166954	0.00165822	0.00167864	0.00167594	0.0016748	0.00166549	0.00166943	0.690833	antibiotic transport system permease protein
Module	M00840	1	0.00165686	0.00165028	0.00168262	0.00163611	0.00162379	0.00167623	0.00166835	0.00162934	0.00178246	0.0617749	Tetrahydrofolate biosynthesis, mediated by ribA and trpF, GTP => THF [PATH:map00790 map01100]
KO	K11189	1	0.00164806	0.00160299	0.00163509	0.00165776	0.00166232	0.00163416	0.00166048	0.00167063	0.00151402	0.0160057	phosphocarrier protein
Module	M00033	1	0.00164167	0.00163763	0.00163843	0.00165166	0.00162821	0.00163775	0.00164242	0.00164838	0.00165458	0.623146	Ectoine biosynthesis, aspartate => ectoine [PATH:map00260 map01210 map01230 map01100 map01120]
KO	K00059	1	0.00163483	0.00165369	0.00164404	0.0016415	0.00162416	0.00162247	0.00163039	0.00163825	0.00160633	0.308321	3-oxoacyl-[acyl-carrier protein] reductase [EC:1.1.1.100]
KO	K02032	1	0.00163255	0.0016384	0.00160467	0.00164218	0.00164957	0.0016325	0.00164672	0.00163616	0.00155066	0.0916942	peptide/nickel transport system ATP-binding protein
KO	K02015	1	0.00163027	0.00164302	0.00162577	0.00161459	0.00164315	0.0016542	0.00162808	0.00162307	0.00164179	0.647137	iron complex transport system permease protein
KO	K03100	1	0.00162407	0.00159786	0.00163481	0.00161371	0.0016182	0.00161	0.00162791	0.0016483	0.00162119	0.214093	signal peptidase I [EC:3.4.21.89]
Module	M00008	1	0.00162302	0.00159205	0.00162704	0.00163236	0.00163655	0.00159768	0.00162437	0.00162135	0.00159206	0.389905	Entner-Doudoroff pathway, glucose-6P => glyceraldehyde-3P + pyruvate [PATH:map00030 map01200 map01100 map01120]
KO	K03498	1	0.00161043	0.00164828	0.00160704	0.00159565	0.00159764	0.00162652	0.00161342	0.00163121	0.00158483	0.159491	trk system potassium uptake protein TrkH
Module	M00307	1	0.00160815	0.0016473	0.00161747	0.0016354	0.00160438	0.00159315	0.00159287	0.00156091	0.00167234	0.492484	Pyruvate oxidation, pyruvate => acetyl-CoA [PATH:map00010 map00020 map00620 map01200 map01100]
KO	K03798	1	0.00159529	0.00157682	0.0015921	0.00158555	0.00160471	0.00159144	0.00159785	0.00162248	0.00154448	0.338286	cell division protease FtsH [EC:3.4.24.-]
KO	K02031	1	0.00158986	0.00161417	0.00157317	0.00158947	0.00160211	0.00160269	0.00160105	0.00158234	0.00150761	0.132912	peptide/nickel transport system ATP-binding protein
KO	K01491	1	0.00158532	0.00155312	0.00158659	0.00158505	0.0015796	0.00157241	0.00158753	0.00160688	0.00160864	0.0934315	methylenetetrahydrofolate dehydrogenase (NADP+) / methenyltetrahydrofolate cyclohydrolase [EC:1.5.1.5 3.5.4.9]
Module	M00552	1	0.00158358	0.00158507	0.00158488	0.00159458	0.0015795	0.00158502	0.00157655	0.00157194	0.0016015	0.32615	D-galactonate degradation, De Ley-Doudoroff pathway, D-galactonate => glycerate-3P [PATH:map00052 map01100]
KO	K03169	1	0.00157743	0.00157904	0.00159548	0.00156423	0.00154379	0.00159096	0.00156798	0.00160126	0.00163061	0.0438166	DNA topoisomerase III [EC:5.99.1.2]
KO	K01992	1	0.00157012	0.0015032	0.00158803	0.00156385	0.00156945	0.00155078	0.00156577	0.00159113	0.00160595	0.0993076	ABC-2 type transport system permease protein
Module	M00194	1	0.00156061	0.00145831	0.00154728	0.00156413	0.00162068	0.00153047	0.00156956	0.00157606	0.00143537	0.100838	Maltose/maltodextrin transport system [PATH:map02010] [BR:ko02000]
Module	M00434	1	0.00155362	0.00153951	0.00155804	0.00155473	0.00155177	0.00154704	0.00155523	0.00156758	0.00148356	0.494837	PhoR-PhoB (phosphate starvation response) two-component regulatory system [PATH:map02020] [BR:ko02022]
KO	K01714	1	0.00155183	0.00154209	0.00154312	0.00156483	0.00155468	0.00153708	0.00154952	0.00157486	0.00148744	0.125885	dihydrodipicolinate synthase [EC:4.2.1.52]
Module	M00577	1	0.00153382	0.00157138	0.00154196	0.00151066	0.00154167	0.00156136	0.00153928	0.00149567	0.00156499	0.317367	Biotin biosynthesis, BioW pathway, pimelate => pimeloyl-CoA => biotin [PATH:map00780 map01100]
Module	M00727	1	0.00153087	0.00151104	0.00153198	0.00150531	0.00154653	0.00154717	0.00154332	0.0015357	0.00147491	0.0906559	Cationic antimicrobial peptide (CAMP) resistance, N-acetylmuramoyl-L-alanine amidase AmiA and AmiC [PATH:map01503]
KO	K03655	1	0.00153034	0.00150857	0.00153429	0.00151916	0.00151247	0.00153979	0.00153739	0.00154987	0.00154307	0.423074	ATP-dependent DNA helicase RecG [EC:3.6.1.-];ATP-dependent DNA helicase RecG [EC:3.6.4.12]
KO	K03205	1	0.00152757	0.00156984	0.00153038	0.00156009	0.00152235	0.00148238	0.00149239	0.00157763	0.00142632	0.034725	type IV secretion system protein VirD4
Module	M00166	1	0.00152695	0.00153451	0.00152338	0.00152997	0.00152517	0.00152557	0.00152681	0.00152215	0.00156702	0.374466	Reductive pentose phosphate cycle, ribulose-5P => glyceraldehyde-3P [PATH:map00710 map01200 map01100 map01120]
KO	K02050	1	0.00152648	0.0015176	0.00150828	0.00153014	0.00155088	0.00152946	0.00152857	0.00153976	0.00141428	0.0324286	sulfonate/nitrate/taurine transport system permease protein
Module	M00123	1	0.0015239	0.00154602	0.00153409	0.00150125	0.0015318	0.00154838	0.00152974	0.0014895	0.00154965	0.402936	Biotin biosynthesis, pimeloyl-ACP/CoA => biotin [PATH:map00780 map01100]
Module	M00573	1	0.0015239	0.00154602	0.00153409	0.00150125	0.0015318	0.00154838	0.00152974	0.0014895	0.00154965	0.402936	Biotin biosynthesis, BioI pathway, long-chain-acyl-ACP => pimeloyl-ACP => biotin [PATH:map00780 map01100]
KO	K01448	1	0.00151425	0.00149246	0.00151641	0.00148741	0.00152614	0.00152894	0.00152888	0.0015229	0.00145959	0.0878912	N-acetylmuramoyl-L-alanine amidase [EC:3.5.1.28]
KO	K00602	1	0.00150926	0.00148231	0.00152512	0.00148967	0.00147031	0.00153218	0.00152272	0.00150065	0.00166032	0.0066065	phosphoribosylaminoimidazolecarboxamide formyltransferase / IMP cyclohydrolase [EC:2.1.2.3 3.5.4.10]
Module	M00344	1	0.00150746	0.00147831	0.00149611	0.00150495	0.00151093	0.00150455	0.00152256	0.00152575	0.00146237	0.274454	Formaldehyde assimilation, xylulose monophosphate pathway [PATH:map00680 map01200 map01120]
Module	M00616	1	0.00150418	0.00143855	0.00152567	0.00151084	0.00152084	0.00149766	0.00153156	0.00143909	0.00137466	0.367552	Sulfate-sulfur assimilation
Module	M00554	1	0.00148551	0.00147607	0.00147225	0.00149288	0.00147523	0.00148582	0.00149125	0.00151132	0.00144317	0.202947	Nucleotide sugar biosynthesis, galactose => UDP-galactose [PATH:map00520 map00052 map01100]
Module	M00256	1	0.00148021	0.00146589	0.00148525	0.00147811	0.00146236	0.00147968	0.00148354	0.00149028	0.00151859	0.170497	Cell division transport system [PATH:map02010] [BR:ko02000]
Module	M00729	1	0.00147764	0.00146902	0.00146846	0.00148754	0.00147631	0.00146811	0.00148349	0.00148958	0.00143584	0.126446	Fluoroquinolone resistance, gyrase-protecting protein Qnr
KO	K02028	1	0.00147627	0.00147774	0.00145507	0.00148248	0.00149381	0.00147489	0.00148314	0.00148407	0.00141214	0.393526	polar amino acid transport system ATP-binding protein [EC:3.6.3.21]
Module	M00549	1	0.00146445	0.00147488	0.00146263	0.00149529	0.00144842	0.00143592	0.00146202	0.0014617	0.00146682	0.305351	Nucleotide sugar biosynthesis, glucose => UDP-glucose [PATH:map00520 map01100]
KO	K00821	1	0.00145812	0.00146896	0.00144204	0.00145623	0.00147206	0.00148032	0.00145831	0.00147051	0.00132926	0.0289395	acetylornithine/N-succinyldiaminopimelate aminotransferase [EC:2.6.1.11 2.6.1.17]
KO	K00384	1	0.00145525	0.00145466	0.00144988	0.00146131	0.00144938	0.0014527	0.00145435	0.00147417	0.00141089	0.468461	thioredoxin reductase (NADPH) [EC:1.8.1.9]
KO	K08303	1	0.00145192	0.00147489	0.00145196	0.00144599	0.00143822	0.00147243	0.00144846	0.00145156	0.00147952	0.0773013	putative protease [EC:3.4.-.-]
KO	K05366	1	0.00144982	0.00142933	0.00147729	0.00143452	0.00141459	0.00146865	0.00144667	0.00144724	0.00153663	0.0484387	penicillin-binding protein 1A [EC:2.4.1.- 3.4.-.-]
KO	K02016	1	0.00144571	0.0014864	0.00144155	0.00143203	0.00145155	0.00146615	0.00143412	0.00145142	0.00146437	0.359556	iron complex transport system substrate-binding protein
KO	K11753	1	0.00144422	0.00143484	0.00144708	0.00143903	0.00143095	0.0014437	0.00145109	0.00145083	0.00148325	0.136164	riboflavin kinase / FMN adenylyltransferase [EC:2.7.1.26 2.7.7.2]
KO	K01740	1	0.00142881	0.00143488	0.00143033	0.00142832	0.00141387	0.00142427	0.00143371	0.00144643	0.00139966	0.401179	O-acetylhomoserine (thiol)-lyase [EC:2.5.1.49]
KO	K01624	1	0.00142856	0.00140958	0.00142222	0.00142664	0.00142767	0.00142501	0.00143887	0.00144752	0.0013804	0.337499	fructose-bisphosphate aldolase, class II [EC:4.1.2.13]
KO	K03111	1	0.00142667	0.00141946	0.00142454	0.0014221	0.00143148	0.00141241	0.00142515	0.00145099	0.00143559	0.7225	single-strand DNA-binding protein
KO	K10440	1	0.00141938	0.00138216	0.00140026	0.00142152	0.00144163	0.00141402	0.0014347	0.00145027	0.00123536	0.223952	ribose transport system permease protein
KO	K07095	1	0.00141653	0.00142853	0.00141154	0.0014116	0.0014048	0.00143257	0.00141765	0.00142631	0.00142245	0.560578	K07095; uncharacterized protein
KO	K07088	1	0.00141585	0.00140644	0.00139734	0.00143778	0.00141747	0.00141379	0.00142537	0.00142259	0.00128438	0.0391199	K07088; uncharacterized protein
KO	K01652	1	0.00141354	0.00141195	0.00140124	0.00141952	0.00143424	0.00141521	0.00141238	0.00141827	0.00131316	0.0036221	acetolactate synthase I/II/III large subunit [EC:2.2.1.6]
KO	K02013	1	0.00141247	0.00142296	0.00140791	0.0013986	0.00141948	0.0014307	0.00141707	0.00140379	0.00143344	0.510148	iron complex transport system ATP-binding protein [EC:3.6.3.34]
KO	K02495	1	0.00140891	0.00139629	0.00141178	0.00140781	0.00139668	0.00141542	0.00140932	0.00141723	0.00141138	0.784778	oxygen-independent coproporphyrinogen III oxidase [EC:1.3.99.22]
KO	K00930	1	0.0014017	0.00140622	0.00139464	0.0014091	0.00140943	0.00138623	0.00140137	0.00141502	0.00135731	0.202151	acetylglutamate kinase [EC:2.7.2.8];acetylglutamate/acetylaminoadipate kinase [EC:2.7.2.8 2.7.2.-]
KO	K00145	1	0.00138831	0.0013932	0.00137865	0.00139608	0.00139644	0.00137393	0.00138969	0.00140241	0.0013381	0.0922853	N-acetyl-gamma-glutamyl-phosphate reductase [EC:1.2.1.38];N-acetyl-gamma-glutamyl-phosphate/N-acetyl-gamma-aminoadipyl-phosphate reductase [EC:1.2.1.38 1.2.1.-]
KO	K06950	1	0.00138452	0.00135496	0.00139642	0.00138096	0.00135764	0.00138782	0.00138156	0.00139733	0.00147367	0.0222678	uncharacterized protein
KO	K02355	1	0.00138096	0.0013667	0.00138456	0.00138343	0.0013685	0.00137929	0.0013757	0.00139537	0.00140724	0.339927	elongation factor EF-G [EC:3.6.5.3];elongation factor G
Module	M00250	1	0.00137899	0.00139201	0.00137788	0.00138289	0.00138422	0.00136923	0.001377	0.00139626	0.00127191	0.368611	Lipopolysaccharide transport system [PATH:map02010] [BR:ko02000]
KO	K03292	1	0.00136121	0.00133205	0.00136954	0.00133506	0.00137665	0.00135527	0.0013701	0.00137944	0.0013402	0.523736	glycoside/pentoside/hexuronide:cation symporter, GPH family
KO	K04759	1	0.0013442	0.00135325	0.001341	0.00134935	0.00133938	0.00134159	0.00134239	0.00135511	0.00131431	0.60531	ferrous iron transport protein B
KO	K00058	1	0.00134201	0.00134584	0.00133104	0.00134933	0.0013479	0.00134325	0.00133944	0.00134965	0.00130639	0.12869	D-3-phosphoglycerate dehydrogenase [EC:1.1.1.95]
KO	K02049	1	0.00133467	0.00133234	0.00132289	0.00133982	0.00135677	0.00133753	0.00133153	0.00134149	0.00122759	0.00562275	sulfonate/nitrate/taurine transport system ATP-binding protein
KO	K03588	1	0.00133394	0.00132671	0.00132596	0.00131967	0.00133785	0.00133817	0.00134168	0.00136318	0.0012937	0.146503	cell division protein FtsW
KO	K08600	1	0.0013304	0.00128728	0.00131867	0.00132564	0.00135335	0.00130884	0.00133664	0.00138022	0.00121323	0.111051	sortase B;sortase B [EC:3.4.22.70]
Module	M00532	1	0.00131733	0.00133275	0.00135629	0.00130136	0.0012798	0.00132471	0.00130768	0.00127757	0.0015697	0.00335026	Photorespiration [PATH:map00630 map01200 map01100 map01110]
KO	K04487	1	0.00130518	0.00131698	0.00129696	0.00131335	0.00131764	0.00129012	0.00130203	0.0013223	0.001221	0.0528075	cysteine desulfurase [EC:2.8.1.7]
KO	K02469	1	0.00130051	0.00128949	0.0012983	0.00130137	0.0012977	0.00129148	0.00130392	0.0013188	0.00127644	0.403239	DNA gyrase subunit A [EC:5.99.1.3]
Module	M00454	1	0.0012976	0.00129622	0.00129988	0.00129103	0.00130097	0.00127989	0.0012892	0.00134253	0.00124918	0.366042	KdpD-KdpE (potassium transport) two-component regulatory system [PATH:map02020] [BR:ko02022]
KO	K03569	1	0.00129639	0.0013087	0.00129431	0.0012907	0.00129886	0.00130183	0.00129558	0.00130569	0.00126122	0.606475	rod shape-determining protein MreB and related proteins
KO	K02470	1	0.00129596	0.00127855	0.00129077	0.00130454	0.00129175	0.00128194	0.00129691	0.00132245	0.00125095	0.0581129	DNA gyrase subunit B [EC:5.99.1.3]
KO	K01462	1	0.00128849	0.0012437	0.00127558	0.00129787	0.00128782	0.00127378	0.00130204	0.0013107	0.00125636	0.0222315	peptide deformylase [EC:3.5.1.88]
Module	M00133	1	0.00127448	0.00133433	0.00125243	0.00127522	0.00128566	0.00129316	0.00126734	0.00128003	0.0012336	0.0273622	Polyamine biosynthesis, arginine => agmatine => putrescine => spermidine [PATH:map00330 map01100]
KO	K00656	1	0.00127372	0.001239	0.00125362	0.00128418	0.00128214	0.00126095	0.00129006	0.00129389	0.00119915	0.143902	formate C-acetyltransferase [EC:2.3.1.54]
KO	K00688	1	0.00126551	0.0012565	0.00126649	0.00126521	0.00126543	0.00125764	0.00126334	0.00128593	0.00122779	0.244776	starch phosphorylase [EC:2.4.1.1]
KO	K07137	1	0.00125887	0.00125734	0.00126563	0.00125364	0.00125242	0.00125763	0.00125712	0.00127507	0.0012242	0.525002	K07137; uncharacterized protein
KO	K02051	1	0.0012498	0.00124212	0.00124352	0.00125116	0.00126239	0.00125394	0.0012498	0.00124682	0.00121889	0.798708	sulfonate/nitrate/taurine transport system substrate-binding protein
KO	K07029	1	0.00124479	0.00120827	0.0012472	0.00124419	0.00123517	0.00123701	0.00125108	0.00125941	0.00126757	0.162119	dagK; diacylglycerol kinase (ATP) [EC:2.7.1.107]
KO	K01961	1	0.00124014	0.00121445	0.00123036	0.00124453	0.00126439	0.00122632	0.00123253	0.0012662	0.0011753	0.201804	acetyl-CoA carboxylase, biotin carboxylase subunit [EC:6.4.1.2];acetyl-CoA carboxylase, biotin carboxylase subunit [EC:6.4.1.2 6.3.4.14]
KO	K00655	1	0.00123216	0.00122303	0.00123355	0.00122554	0.00122783	0.00123061	0.00123739	0.00124667	0.00121571	0.544894	1-acyl-sn-glycerol-3-phosphate acyltransferase [EC:2.3.1.51]
KO	K13038	1	0.00123094	0.00124389	0.00123308	0.00120498	0.00122013	0.00125738	0.00123986	0.0012294	0.00130068	0.00430361	phosphopantothenoylcysteine decarboxylase / phosphopantothenate--cysteine ligase [EC:4.1.1.36 6.3.2.5]
Module	M00189	1	0.00122564	0.00122938	0.00120847	0.00123196	0.00124996	0.00123963	0.00122776	0.00120265	0.00118845	0.17358	Molybdate transport system [PATH:map02010] [BR:ko02000]
KO	K06023	1	0.00122235	0.0012141	0.00122016	0.0012322	0.00123072	0.0012062	0.00121664	0.00124713	0.00111032	0.0308195	HPr kinase/phosphorylase [EC:2.7.11.- 2.7.4.-]
KO	K07007	1	0.0012188	0.00123537	0.00121312	0.00121247	0.00121743	0.00122769	0.00122016	0.00123244	0.00118372	0.584952	baiN; 3-dehydro-bile acid Delta4,6-reductase [EC:1.3.1.114]
KO	K00620	1	0.00121644	0.00122529	0.00119955	0.00123653	0.00121161	0.00120801	0.00122303	0.00122915	0.00112858	0.0397424	glutamate N-acetyltransferase / amino-acid N-acetyltransferase [EC:2.3.1.35 2.3.1.1]
KO	K07979	1	0.00121231	0.00117842	0.00120347	0.00121372	0.00123213	0.00119259	0.00121617	0.00125348	0.00106687	0.0131667	GntR family transcriptional regulator
Module	M00331	1	0.00121211	0.00117812	0.00120368	0.00125704	0.00126277	0.00120624	0.00120507	0.00113801	0.00105411	0.148301	Type II general secretion system [PATH:map03070] [BR:ko02044]
KO	K02029	1	0.001211	0.00124084	0.00118739	0.00123829	0.00122644	0.00120745	0.0011965	0.00120943	0.00117268	0.191962	polar amino acid transport system permease protein
KO	K00891	1	0.00120984	0.0011896	0.00120415	0.0012004	0.00122287	0.00121658	0.00121673	0.00122054	0.00115131	0.221675	shikimate kinase [EC:2.7.1.71]
KO	K00854	1	0.0011922	0.00116055	0.0011823	0.00119749	0.00121641	0.00116716	0.00119227	0.00122582	0.00108808	0.0439358	xylulokinase [EC:2.7.1.17]
KO	K07491	1	0.00119157	0.00115305	0.00115385	0.0012064	0.00121145	0.00119744	0.00121657	0.00120046	0.00106009	0.0875961	putative transposase
KO	K07737	1	0.00118499	0.00116895	0.00119768	0.00118197	0.00116802	0.00117314	0.00119333	0.00120199	0.00113622	0.535609	putative transcriptional regulator
KO	K07171	1	0.00117846	0.00116371	0.00118103	0.0011856	0.00118395	0.00115971	0.0011728	0.00120457	0.0010836	0.0665299	mazF, ndoA, chpA; mRNA interferase MazF [EC:3.1.-.-]
KO	K07098	1	0.00117559	0.00118026	0.001177	0.00115356	0.00116242	0.00119678	0.00118272	0.00119739	0.00116384	0.311106	K07098; uncharacterized protein
KO	K06131	1	0.0011712	0.00118049	0.00117856	0.00116229	0.00116093	0.00117454	0.00116863	0.00118742	0.00115571	0.626473	cardiolipin synthase [EC:2.7.8.-]
KO	K00948	1	0.00117043	0.00116726	0.00116094	0.00117014	0.00117652	0.00117107	0.0011717	0.0011835	0.00114772	0.58583	ribose-phosphate pyrophosphokinase [EC:2.7.6.1]
Module	M00005	1	0.00117043	0.00116726	0.00116094	0.00117014	0.00117652	0.00117107	0.0011717	0.0011835	0.00114772	0.58583	PRPP biosynthesis, ribose 5P => PRPP [PATH:map00030 map00230 map01200 map01230 map01100]
KO	K01784	1	0.00116301	0.0011622	0.00117065	0.00115371	0.0011447	0.00117034	0.00117558	0.00114797	0.00123792	0.00826402	UDP-glucose 4-epimerase [EC:5.1.3.2]
KO	K03324	1	0.00115865	0.00115437	0.00117097	0.00114529	0.00115237	0.00115613	0.00115923	0.00117754	0.00112514	0.324142	phosphate:Na+ symporter;phosphate:Na+ symporter, PNaS family
KO	K03624	1	0.00115616	0.00113754	0.00115459	0.00114904	0.00115701	0.00115559	0.00116321	0.00117043	0.00113493	0.472255	transcription elongation factor GreA
Module	M00199	1	0.00115145	0.00111423	0.00115227	0.00115811	0.0011497	0.00113255	0.00117923	0.00115061	0.00102858	0.455652	L-Arabinose/lactose transport system [PATH:map02010] [BR:ko02000]
KO	K03574	1	0.00115074	0.00117993	0.00113934	0.00114649	0.00115613	0.00115879	0.0011521	0.00115409	0.00114476	0.559761	7,8-dihydro-8-oxoguanine triphosphatase [EC:3.6.1.-]
KO	K01752	1	0.00114804	0.00114875	0.00114917	0.00113677	0.00114063	0.00115073	0.00115899	0.00115312	0.00116243	0.55044	L-serine dehydratase [EC:4.3.1.17]
KO	K03544	1	0.0011465	0.00112699	0.00114456	0.00113722	0.00114854	0.00115041	0.00115458	0.00115781	0.00112566	0.356009	ATP-dependent Clp protease ATP-binding subunit ClpX
KO	K01625	1	0.00114515	0.00112226	0.00114477	0.00115644	0.00115484	0.00112733	0.00114115	0.00114908	0.00112426	0.29705	2-dehydro-3-deoxyphosphogluconate aldolase / 4-hydroxy-2-oxoglutarate aldolase [EC:4.1.2.14 4.1.3.16]
Module	M00214	1	0.00113389	0.00114925	0.00113858	0.00111795	0.00112646	0.00114504	0.00114165	0.00114012	0.00110605	0.980898	Methyl-galactoside transport system [PATH:map02010] [BR:ko02000]
KO	K00100	1	0.00113124	0.00113671	0.00113867	0.00111796	0.00113738	0.00111679	0.00113674	0.00114832	0.00107945	0.226053	bdhAB; butanol dehydrogenase [EC:1.1.1.-]
KO	K06871	1	0.0011306	0.00114544	0.00113581	0.00111181	0.00112831	0.00114148	0.00111135	0.00116761	0.00115726	0.0607788	K06871; uncharacterized protein
KO	K14170	1	0.00112351	0.001129	0.00112248	0.00113079	0.0011293	0.00110455	0.00111982	0.00114287	0.00104701	0.0931496	chorismate mutase / prephenate dehydratase [EC:5.4.99.5 4.2.1.51]
KO	K07240	1	0.00111851	0.00115478	0.00113942	0.00109501	0.00109552	0.00111911	0.00111406	0.00113717	0.00117004	0.05529	chromate transporter
KO	K00762	1	0.00111641	0.00113503	0.00110578	0.0011175	0.00111164	0.00112213	0.00111013	0.00114149	0.0010993	0.303061	orotate phosphoribosyltransferase [EC:2.4.2.10]
KO	K06173	1	0.00111493	0.00110265	0.00110891	0.00110337	0.00112086	0.00111769	0.00111802	0.00113724	0.00110829	0.279044	tRNA pseudouridine synthase A [EC:5.4.99.12];tRNA pseudouridine38-40 synthase [EC:5.4.99.12]
KO	K07729	1	0.00111121	0.00111078	0.00110069	0.00111158	0.00111684	0.00112304	0.00111669	0.00111478	0.00104239	0.559408	putative transcriptional regulator
KO	K00941	1	0.00111034	0.00113102	0.00111628	0.00110578	0.00110488	0.00111849	0.00110487	0.00109909	0.00115837	0.226482	phosphomethylpyrimidine kinase [EC:2.7.4.7];hydroxymethylpyrimidine/phosphomethylpyrimidine kinase [EC:2.7.1.49 2.7.4.7]
KO	K03438	1	0.00110045	0.00108307	0.00109691	0.00109788	0.00109737	0.00110155	0.00110789	0.00111459	0.00106701	0.349582	S-adenosyl-methyltransferase [EC:2.1.1.-];16S rRNA (cytosine1402-N4)-methyltransferase [EC:2.1.1.199]
KO	K02224	1	0.00109977	0.00112895	0.00109192	0.00108388	0.00110744	0.0011204	0.00110107	0.00110481	0.00107738	0.25436	cobyrinic acid a,c-diamide synthase [EC:6.3.5.9 6.3.1.-];cobyrinic acid a,c-diamide synthase [EC:6.3.5.9 6.3.5.11]
KO	K02647	1	0.00109721	0.00107399	0.00109448	0.00108975	0.00111365	0.00109258	0.00110048	0.00112114	0.000994993	0.0759765	carbohydrate diacid regulator
KO	K00014	1	0.00109173	0.00106528	0.00108929	0.00109593	0.00110441	0.0010986	0.00109269	0.00108371	0.00102901	0.0802855	shikimate dehydrogenase [EC:1.1.1.25];shikimate 5-dehydrogenase [EC:1.1.1.25]
KO	K00527	1	0.001086	0.00108264	0.00108546	0.00108678	0.00108175	0.00107919	0.0010852	0.00110222	0.00107716	0.827539	ribonucleoside-triphosphate reductase [EC:1.17.4.2]
KO	K03545	1	0.00108242	0.00109272	0.00108124	0.00107942	0.00107127	0.0010843	0.00107713	0.00110623	0.00108918	0.381472	trigger factor
KO	K00700	1	0.00108122	0.00108368	0.00108082	0.00107933	0.0010721	0.00108352	0.00107981	0.00110029	0.00105841	0.51029	1,4-alpha-glucan branching enzyme [EC:2.4.1.18]
Module	M00036	1	0.00108025	0.00108397	0.00108809	0.00107793	0.00106714	0.00108069	0.00107865	0.00107076	0.00117062	0.0801471	Leucine degradation, leucine => acetoacetate + acetyl-CoA [PATH:map00280 map01100]
KO	K06889	1	0.00107594	0.00107635	0.00108933	0.00106163	0.00105515	0.00108625	0.00107521	0.00108705	0.00111285	0.113906	K06889; uncharacterized protein
KO	K01647	1	0.00107202	0.00107971	0.00106748	0.00107156	0.00108075	0.00106706	0.00107129	0.00108595	0.00100828	0.244776	citrate synthase [EC:2.3.3.1]
KO	K02056	1	0.00106681	0.00105631	0.00105936	0.00107703	0.00107716	0.0010558	0.00106963	0.00107943	0.000958037	0.0865046	simple sugar transport system ATP-binding protein [EC:3.6.3.17]
KO	K06969	1	0.00106461	0.00107916	0.00107701	0.00105914	0.00105433	0.00106449	0.00106327	0.00106679	0.00103986	0.688359	putative SAM-dependent methyltransferase;ribosomal RNA large subunit methyltransferase I [EC:2.1.1.-]
KO	K00845	1	0.0010592	0.00106396	0.00108026	0.00106501	0.00104197	0.00102875	0.00105654	0.001063	0.00107519	0.076159	glucokinase [EC:2.7.1.2]
KO	K10947	1	0.00105704	0.00103438	0.00106594	0.00106124	0.00105992	0.00102825	0.00105169	0.0010806	0.0010274	0.247097	PadR family transcriptional regulator, regulatory protein PadR
Module	M00242	1	0.00105683	0.00104315	0.00106634	0.00106489	0.00107535	0.00106024	0.00102238	0.00105733	0.0010486	0.711529	Zinc transport system [PATH:map02010] [BR:ko02000]
KO	K03892	1	0.00105287	0.00103916	0.00104576	0.00106288	0.0010685	0.00103457	0.00105147	0.00107033	0.000962873	0.139154	ArsR family transcriptional regulator
KO	K00790	1	0.00105179	0.00105625	0.00105337	0.00105378	0.00104315	0.00104471	0.00105208	0.00106394	0.00104034	0.658274	UDP-N-acetylglucosamine 1-carboxyvinyltransferase [EC:2.5.1.7]
KO	K03530	1	0.0010512	0.00104985	0.00107549	0.00103965	0.00102137	0.00105044	0.00104511	0.00105773	0.00114998	0.0140335	DNA-binding protein HU-beta
Module	M00124	1	0.00104968	0.00104524	0.00107678	0.00104187	0.00103036	0.00104865	0.00103464	0.00104062	0.00117769	0.0141244	Pyridoxal biosynthesis, erythrose-4P => pyridoxal-5P [PATH:map00750 map01100]
KO	K10441	1	0.00104933	0.00102152	0.00103084	0.00104287	0.00107069	0.00104296	0.00106726	0.0010798	0.000919829	0.141043	ribose transport system ATP-binding protein [EC:3.6.3.17]
KO	K06148	1	0.00104711	0.00102974	0.00102013	0.00104966	0.00107692	0.00103355	0.00105114	0.00107992	0.000984145	0.0162352	ATP-binding cassette, subfamily C, bacterial
KO	K00558	1	0.00104335	0.00102145	0.00105791	0.00104321	0.00102514	0.00103144	0.00103994	0.0010522	0.0011107	0.258317	DNA (cytosine-5-)-methyltransferase [EC:2.1.1.37]
KO	K02231	1	0.00104323	0.0010521	0.00104376	0.00102839	0.001053	0.00105191	0.00104143	0.00105076	0.00102789	0.688759	adenosylcobinamide kinase / adenosylcobinamide-phosphate guanylyltransferase [EC:2.7.1.156 2.7.7.62]
KO	K07483	1	0.00104235	0.00101927	0.00103691	0.00105487	0.00104449	0.0010189	0.00104583	0.00105853	0.0010147	0.929374	transposase
KO	K00995	1	0.00103941	0.00101773	0.00103247	0.00105728	0.00104664	0.00100382	0.00104487	0.00105713	0.000980152	0.0101168	CDP-diacylglycerol--glycerol-3-phosphate 3-phosphatidyltransferase [EC:2.7.8.5]
KO	K06409	1	0.00103745	0.00102754	0.00102826	0.00102596	0.00105164	0.00104683	0.0010481	0.00105226	0.000939296	0.0280204	stage V sporulation protein B
KO	K06153	1	0.00103701	0.00104281	0.00103325	0.00103297	0.00103424	0.00104459	0.0010395	0.00104406	0.00102164	0.782642	undecaprenyl-diphosphatase [EC:3.6.1.27]
KO	K01265	1	0.0010327	0.00102325	0.00103639	0.00102759	0.00101163	0.00103881	0.00104268	0.00103316	0.0010856	0.00953864	methionyl aminopeptidase [EC:3.4.11.18]
Module	M00197	1	0.00103073	0.00101269	0.00101955	0.00104239	0.00104541	0.00101452	0.0010318	0.00105606	0.000904386	0.15834	Putative fructooligosaccharide transport system [BR:ko02000]
KO	K03711	1	0.00102623	0.00100402	0.0010409	0.00101452	0.00101367	0.0010201	0.001034	0.00102981	0.00106902	0.14192	Fur family transcriptional regulator, ferric uptake regulator
KO	K01687	1	0.00102481	0.00102399	0.00102856	0.00103811	0.00101844	0.0010059	0.0010265	0.00102751	0.000978977	0.0707998	dihydroxy-acid dehydratase [EC:4.2.1.9]
KO	K01338	1	0.00102344	0.00102577	0.00102265	0.00102214	0.00101672	0.00103507	0.00101434	0.00104337	0.000990282	0.534146	ATP-dependent Lon protease [EC:3.4.21.53]
KO	K00003	1	0.00102082	0.00101118	0.00100279	0.00102326	0.00103652	0.00101781	0.00102543	0.00104393	0.000940305	0.0265137	homoserine dehydrogenase [EC:1.1.1.3]
KO	K08483	1	0.00102055	0.00100037	0.00100335	0.00103028	0.00102121	0.0010138	0.00103424	0.00104237	0.000931744	0.075651	phosphotransferase system, enzyme I, PtsI [EC:2.7.3.9]
KO	K01840	1	0.00101589	0.00103277	0.00103063	0.000999694	0.000996773	0.00101845	0.00102005	0.00101872	0.00106528	0.0133244	phosphomannomutase [EC:5.4.2.8]
KO	K01187	1	0.00101429	0.00101261	0.0010457	0.000983983	0.00100549	0.00100592	0.00100878	0.00102394	0.00110432	0.0600663	alpha-glucosidase [EC:3.2.1.20]
KO	K07407	1	0.00101239	0.000981462	0.0010298	0.00100843	0.00100751	0.00100264	0.0010131	0.00101011	0.00102499	0.345281	alpha-galactosidase [EC:3.2.1.22]
KO	K07025	1	0.00100974	0.00100525	0.00103167	0.000993553	0.000995399	0.00100662	0.00100932	0.00100721	0.00109069	0.0364409	putative hydrolase of the HAD superfamily
KO	K01953	1	0.00100523	0.000998365	0.0010076	0.000996873	0.00102109	0.000991067	0.00100058	0.00102843	0.00096199	0.108896	asparagine synthase (glutamine-hydrolysing) [EC:6.3.5.4]
KO	K00595	1	0.00100283	0.00100466	0.00100055	0.000988135	0.00101324	0.00100337	0.00100388	0.00102528	0.000963409	0.378686	precorrin-6Y C5,15-methyltransferase / precorrin-8W decarboxylase [EC:2.1.1.132 1.-.-.-]
KO	K01710	1	0.000999124	0.00100086	0.00100912	0.000996658	0.000975922	0.00100137	0.00100536	0.000992299	0.00105056	0.0165992	dTDP-glucose 4,6-dehydratase [EC:4.2.1.46]
KO	K00764	1	0.000996298	0.00101332	0.00100087	0.000992798	0.000987355	0.000992825	0.000995062	0.00100393	0.00100623	0.423558	amidophosphoribosyltransferase [EC:2.4.2.14]
KO	K02315	1	0.000995801	0.000992902	0.00100166	0.000999456	0.000994619	0.000994609	0.000990929	0.00100221	0.000927291	0.645743	DNA replication protein DnaC
KO	K02115	1	0.000995563	0.000978389	0.000997264	0.000996015	0.000984577	0.00099995	0.00100175	0.000997878	0.000989156	0.777959	F-type H+-transporting ATPase subunit gamma [EC:3.6.3.14]
KO	K02112	1	0.000995547	0.000978387	0.000997203	0.000996009	0.000984569	0.00099994	0.00100175	0.000997891	0.000989147	0.778513	F-type H+-transporting ATPase subunit beta [EC:3.6.3.14]
KO	K02114	1	0.00099546	0.000978257	0.000997171	0.000995893	0.000984472	0.000999872	0.00100166	0.000997751	0.000989088	0.77717	F-type H+-transporting ATPase subunit epsilon [EC:3.6.3.14]
KO	K01734	1	0.000994924	0.00100315	0.000999326	0.000982349	0.00100064	0.000993908	0.000993208	0.00101246	0.000947401	0.585805	methylglyoxal synthase [EC:4.2.3.3]
KO	K02433	1	0.000992705	0.000978717	0.000970795	0.00100957	0.00100844	0.000982968	0.00100699	0.000988887	0.000916392	0.0168392	aspartyl-tRNA(Asn)/glutamyl-tRNA (Gln) amidotransferase subunit A [EC:6.3.5.6 6.3.5.7]
Module	M00129	1	0.000987373	0.00103001	0.000992449	0.000993457	0.000972586	0.000991016	0.000979787	0.000968063	0.00105202	0.167446	Ascorbate biosynthesis, animals, glucose-1P => ascorbate [PATH:map00040 map00053 map01100]
KO	K02110	1	0.000979318	0.000964107	0.000981545	0.000978467	0.000968531	0.000985016	0.000985101	0.000981361	0.000973228	0.835433	F-type H+-transporting ATPase subunit c [EC:3.6.3.14]
KO	K07090	1	0.000975358	0.000978722	0.000973077	0.000996897	0.000957825	0.000966978	0.000971442	0.00098404	0.000933904	0.258061	K07090; uncharacterized protein
KO	K03394	1	0.000972958	0.000991045	0.000960204	0.000963055	0.000988641	0.000990412	0.000966063	0.000990263	0.0009265	0.177201	precorrin-2 C20-methyltransferase / cobalt-factor-2 C20-methyltransferase [EC:2.1.1.130 2.1.1.151];precorrin-2/cobalt-factor-2 C20-methyltransferase [EC:2.1.1.130 2.1.1.151]
KO	K01989	1	0.000969261	0.000981735	0.000965405	0.000961026	0.000961818	0.000973172	0.000976448	0.000989096	0.000928992	0.643248	putative ABC transport system substrate-binding protein
KO	K03524	1	0.00096925	0.000978242	0.000963454	0.000976215	0.000959528	0.000963946	0.000970701	0.000984531	0.000945447	0.244641	BirA family transcriptional regulator, biotin operon repressor / biotin-[acetyl-CoA-carboxylase] ligase [EC:6.3.4.15]
KO	K00705	1	0.000969084	0.000949734	0.000969392	0.000985032	0.000951659	0.00095386	0.000974933	0.000977934	0.000950409	0.0285566	4-alpha-glucanotransferase [EC:2.4.1.25]
KO	K01012	1	0.000965312	0.000966144	0.000957398	0.000952471	0.000983999	0.000982953	0.000971344	0.00096136	0.00091175	0.108238	biotin synthetase [EC:2.8.1.6]
KO	K08591	1	0.000956527	0.000948394	0.000946421	0.000957254	0.000972612	0.000951007	0.00095577	0.000976282	0.000885749	0.106396	glycerol-3-phosphate acyltransferase PlsY [EC:2.3.1.15]
KO	K01507	1	0.000954199	0.000940773	0.000955167	0.000958993	0.000953912	0.000942989	0.000953069	0.000959762	0.000965566	0.375292	inorganic pyrophosphatase [EC:3.6.1.1]
KO	K01182	1	0.000951995	0.000941284	0.000944066	0.000942213	0.000959143	0.000953117	0.000972369	0.000963235	0.000857556	0.280349	oligo-1,6-glucosidase [EC:3.2.1.10]
KO	K02654	1	0.000950853	0.000917655	0.000948005	0.000959115	0.000958369	0.000931801	0.000971624	0.000948349	0.000848123	0.00721008	leader peptidase (prepilin peptidase) / N-methyltransferase [EC:3.4.23.43 2.1.1.-]
KO	K02434	1	0.000941983	0.000923941	0.000921609	0.000956966	0.000952945	0.000933872	0.000958713	0.00094062	0.000865396	0.0182778	aspartyl-tRNA(Asn)/glutamyl-tRNA (Gln) amidotransferase subunit B [EC:6.3.5.6 6.3.5.7]
KO	K00788	1	0.000938841	0.000931798	0.000943163	0.000933906	0.000939565	0.000950142	0.000939884	0.000931748	0.000916392	0.774345	thiamine-phosphate pyrophosphorylase [EC:2.5.1.3]
KO	K00874	1	0.00093804	0.000937628	0.0009468	0.000943472	0.000937891	0.000923924	0.000929203	0.000947931	0.000899797	0.219087	2-dehydro-3-deoxygluconokinase [EC:2.7.1.45]
KO	K04720	1	0.000936912	0.000937847	0.000929221	0.000924213	0.000947173	0.000942637	0.000940526	0.000959866	0.000880885	0.254302	threonine-phosphate decarboxylase [EC:4.1.1.81]
KO	K01808	1	0.000934591	0.00092792	0.000933917	0.000934768	0.000925142	0.000931383	0.000938368	0.000949366	0.000922661	0.873437	ribose 5-phosphate isomerase B [EC:5.3.1.6]
KO	K03701	1	0.000932129	0.000955675	0.00094075	0.000928041	0.00090976	0.000933497	0.00093611	0.000922686	0.00100841	0.00980273	excinuclease ABC subunit A
KO	K07052	1	0.000931104	0.000969488	0.000949063	0.000915967	0.000913953	0.000943009	0.000926839	0.000909747	0.00103576	0.0284588	K07052; uncharacterized protein
KO	K01193	1	0.000930227	0.00090789	0.00090404	0.000940559	0.000946562	0.00092758	0.000939162	0.000951567	0.000841687	0.0890013	beta-fructofuranosidase [EC:3.2.1.26]
KO	K03086	1	0.000928502	0.000920558	0.000939577	0.00091879	0.000899983	0.000934765	0.000932978	0.000935543	0.00101174	0.0603666	RNA polymerase primary sigma factor
KO	K02238	1	0.000928085	0.000934205	0.000926534	0.000921708	0.000919452	0.000934978	0.000939162	0.000926684	0.000929824	0.621548	competence protein ComEC
KO	K00008	1	0.000925625	0.000938166	0.000914673	0.000933593	0.00093899	0.000912231	0.000920025	0.000954682	0.000810347	0.0837696	L-iditol 2-dehydrogenase [EC:1.1.1.14]
KO	K08384	1	0.00092512	0.000924825	0.000923501	0.000922309	0.000926697	0.000915762	0.000929245	0.000950905	0.000837924	0.0546993	stage V sporulation protein D (sporulation-specific penicillin-binding protein)
KO	K07727	1	0.000925062	0.000856943	0.000921947	0.00092161	0.000933965	0.000906422	0.000935007	0.000957646	0.00089288	0.0198998	putative transcriptional regulator
KO	K00847	1	0.000923633	0.000920629	0.000934278	0.000917844	0.000908781	0.000921147	0.000920849	0.00093078	0.000980644	0.190266	fructokinase [EC:2.7.1.4]
KO	K01955	1	0.000919972	0.000929926	0.000929157	0.000913131	0.000907226	0.000915156	0.000918699	0.000932791	0.000934959	0.102444	carbamoyl-phosphate synthase large subunit [EC:6.3.5.5]
KO	K01738	1	0.000917785	0.00093273	0.000922903	0.000919354	0.000910336	0.000915027	0.000913313	0.000915103	0.000944376	0.475078	cysteine synthase A [EC:2.5.1.47]
KO	K00937	1	0.000916861	0.000899931	0.000912878	0.000912325	0.000921613	0.000903095	0.000923718	0.000944748	0.000868084	0.0380002	polyphosphate kinase [EC:2.7.4.1]
Module	M00368	1	0.000912942	0.000901661	0.000913417	0.000914049	0.000907943	0.000905454	0.000909843	0.000927693	0.000940658	0.674991	Ethylene biosynthesis, methionine => ethylene [PATH:map00270 map01110]
KO	K00789	1	0.000912937	0.000901661	0.000913412	0.000914049	0.000907943	0.000905451	0.000909838	0.000927669	0.000940658	0.675724	S-adenosylmethionine synthetase [EC:2.5.1.6]
KO	K11752	1	0.000911243	0.000926185	0.000926426	0.000897929	0.000890369	0.000927423	0.000916734	0.000890613	0.000980588	0.0574402	diaminohydroxyphosphoribosylaminopyrimidine deaminase / 5-amino-6-(5-phosphoribosylamino)uracil reductase [EC:3.5.4.26 1.1.1.193]
KO	K04072	1	0.000909618	0.000849226	0.00087966	0.000935132	0.000930929	0.000889118	0.000916474	0.000939766	0.00081195	0.00471943	acetaldehyde dehydrogenase / alcohol dehydrogenase [EC:1.2.1.10 1.1.1.1]
KO	K01689	1	0.000908423	0.000915617	0.00090771	0.000889223	0.000905523	0.000912936	0.000920091	0.000918706	0.000933084	0.00157377	enolase [EC:4.2.1.11]
KO	K02109	1	0.000906234	0.000893754	0.000909968	0.000906256	0.000892316	0.000901979	0.000915307	0.000909663	0.000914271	0.359524	F-type H+-transporting ATPase subunit b [EC:3.6.3.14]
KO	K12308	1	0.000904427	0.000874762	0.000911947	0.000898133	0.000903814	0.000897255	0.000917954	0.000903643	0.000876323	0.615426	beta-galactosidase [EC:3.2.1.23]
KO	K00548	1	0.000904196	0.000920074	0.000912765	0.000909812	0.000882975	0.000900049	0.000895192	0.000916558	0.000914503	0.1341	5-methyltetrahydrofolate--homocysteine methyltransferase [EC:2.1.1.13]
KO	K01524	1	0.000903841	0.000912795	0.000884743	0.000915732	0.000906968	0.000909791	0.000922131	0.000877466	0.00089397	0.11461	guanosine-5'-triphosphate,3'-diphosphate pyrophosphatase [EC:3.6.1.40];exopolyphosphatase / guanosine-5'-triphosphate,3'-diphosphate pyrophosphatase [EC:3.6.1.11 3.6.1.40]
KO	K01783	1	0.000903601	0.000899005	0.000900365	0.000902112	0.00089982	0.000897917	0.000906783	0.000917784	0.000913809	0.510604	ribulose-phosphate 3-epimerase [EC:5.1.3.1]
KO	K05833	1	0.000899039	0.000893606	0.000894835	0.000901356	0.000896979	0.000899043	0.000902704	0.000908651	0.000858918	0.912773	putative ABC transport system ATP-binding protein
KO	K11755	1	0.00089626	0.000900962	0.00090299	0.000885435	0.000900192	0.000891998	0.000890249	0.000911539	0.00089363	0.51013	phosphoribosyl-ATP pyrophosphohydrolase / phosphoribosyl-AMP cyclohydrolase [EC:3.6.1.31 3.5.4.19]
KO	K14652	1	0.000895896	0.000910733	0.000912163	0.000881186	0.000870966	0.000910296	0.000903728	0.000878993	0.000966351	0.0459378	3,4-dihydroxy 2-butanone 4-phosphate synthase / GTP cyclohydrolase II [EC:4.1.99.12 3.5.4.25]
KO	K01421	1	0.00089543	0.000868728	0.000872894	0.000890758	0.000912559	0.000893812	0.000916357	0.000912801	0.000834384	0.0522332	putative membrane protein
KO	K03768	1	0.000891403	0.000896679	0.000900229	0.000902024	0.00088561	0.00087154	0.000878357	0.000905369	0.000876686	0.180509	peptidyl-prolyl cis-trans isomerase B (cyclophilin B) [EC:5.2.1.8]
KO	K03734	1	0.000888295	0.00087505	0.000892388	0.000894964	0.000884229	0.000885157	0.000887056	0.000888868	0.000857076	0.310082	thiamine biosynthesis lipoprotein
KO	K00928	1	0.000883316	0.000875303	0.000880932	0.000892017	0.000873802	0.000876191	0.000884675	0.000892247	0.000881302	0.673961	aspartate kinase [EC:2.7.2.4]
KO	K01409	1	0.000878196	0.000887127	0.000881121	0.000884158	0.000864823	0.000873389	0.000874671	0.000884047	0.000892111	0.306504	O-sialoglycoprotein endopeptidase [EC:3.4.24.57]
KO	K00876	1	0.000875755	0.000886303	0.000897774	0.000861816	0.000853046	0.000879513	0.000867339	0.000881041	0.000952115	0.00662858	uridine kinase [EC:2.7.1.48]
KO	K03523	1	0.000873411	0.000866451	0.00086463	0.000880459	0.000873738	0.000870409	0.000883492	0.000877365	0.000811609	0.171141	putative biotin biosynthesis protein BioY
Module	M00582	1	0.000873411	0.000866451	0.00086463	0.000880459	0.000873738	0.000870409	0.000883492	0.000877365	0.000811609	0.171141	Energy-coupling factor transport system [PATH:map02010] [BR:ko02000]
Module	M00581	1	0.000873411	0.000866451	0.00086463	0.000880459	0.000873738	0.000870409	0.000883492	0.000877365	0.000811609	0.171141	Biotin transport system [PATH:map02010] [BR:ko02000]
KO	K01262	1	0.000871779	0.000853765	0.000882005	0.000864856	0.000852551	0.000872784	0.000877543	0.000873746	0.000935644	0.00864218	X-Pro aminopeptidase [EC:3.4.11.9];Xaa-Pro aminopeptidase [EC:3.4.11.9]
KO	K01790	1	0.000868724	0.000878574	0.000874078	0.000863189	0.000864773	0.00086832	0.000872215	0.000861351	0.000892155	0.479727	dTDP-4-dehydrorhamnose 3,5-epimerase [EC:5.1.3.13]
KO	K01358	1	0.000868233	0.000845432	0.000869542	0.000870414	0.00086529	0.000855742	0.000871257	0.000879523	0.00087763	0.186727	ATP-dependent Clp protease, protease subunit [EC:3.4.21.92]
KO	K01154	1	0.000868036	0.000888173	0.000878838	0.000872831	0.000853605	0.000871662	0.000855862	0.000860952	0.000897435	0.380488	type I restriction enzyme, S subunit [EC:3.1.21.3]
KO	K01586	1	0.000867919	0.000864826	0.00086921	0.000871341	0.000860347	0.000868174	0.000869816	0.000869349	0.000853122	0.625388	diaminopimelate decarboxylase [EC:4.1.1.20]
KO	K04043	1	0.000866839	0.000886628	0.000865007	0.000870936	0.00085687	0.000862625	0.000868007	0.000868465	0.000884406	0.437793	molecular chaperone DnaK
KO	K01785	1	0.000865154	0.000872415	0.000889065	0.000852892	0.000848934	0.000861739	0.000856661	0.000867078	0.000926318	0.00207188	aldose 1-epimerase [EC:5.1.3.3]
KO	K02108	1	0.000863023	0.000853224	0.000864673	0.000865054	0.000850936	0.000862339	0.000867039	0.000869872	0.000859178	0.554513	F-type H+-transporting ATPase subunit a [EC:3.6.3.14]
KO	K00703	1	0.000862888	0.000854782	0.00086907	0.000856834	0.000857909	0.000868068	0.000865939	0.000863717	0.000848976	0.757955	starch synthase [EC:2.4.1.21]
KO	K01520	1	0.000860397	0.000850409	0.000859795	0.000857798	0.00085918	0.000860168	0.000861159	0.000867495	0.000874459	0.895524	dUTP pyrophosphatase [EC:3.6.1.23]
KO	K02111	1	0.000857739	0.000845676	0.000858849	0.000860847	0.000845325	0.000855796	0.000862562	0.000863973	0.000858469	0.44729	F-type H+-transporting ATPase subunit alpha [EC:3.6.3.14]
KO	K07402	1	0.000854999	0.000847139	0.000846323	0.000865902	0.00085299	0.000853176	0.000863036	0.000858349	0.000785542	0.304507	xanthine dehydrogenase accessory factor
KO	K03101	1	0.000850142	0.000831619	0.0008528	0.000848399	0.00084036	0.000846445	0.000858958	0.000854223	0.00086402	0.0820383	signal peptidase II [EC:3.4.23.36]
Module	M00116	1	0.000842293	0.000790544	0.000920375	0.000801192	0.000773312	0.000854458	0.000838535	0.000777022	0.0013428	0.0126032	Menaquinone biosynthesis, chorismate => menaquinone [PATH:map00130 map01100 map01110]
KO	K01209	1	0.000841949	0.000835313	0.00086284	0.000830266	0.000842373	0.000836038	0.000845172	0.00083563	0.000795901	0.888925	alpha-N-arabinofuranosidase [EC:3.2.1.55]
KO	K02113	1	0.000839513	0.000820789	0.000841146	0.000836107	0.000830876	0.000838237	0.000852675	0.000839146	0.000845833	0.263459	F-type H+-transporting ATPase subunit delta [EC:3.6.3.14]
KO	K01090	1	0.000838801	0.000831218	0.000829989	0.000850636	0.000847045	0.000824693	0.000841889	0.000850128	0.00075941	0.0086773	protein phosphatase [EC:3.1.3.16]
KO	K02304	1	0.000838534	0.000861162	0.000820337	0.000828849	0.000856425	0.000860335	0.000836814	0.000852298	0.000771936	0.0618764	precorrin-2 dehydrogenase / sirohydrochlorin ferrochelatase [EC:1.3.1.76 4.99.1.4]
KO	K00215	1	0.000838394	0.000840274	0.000835846	0.000835029	0.000835094	0.000835566	0.000839579	0.000852786	0.000845361	0.350104	dihydrodipicolinate reductase [EC:1.3.1.26]
KO	K06901	1	0.000837182	0.000835665	0.000824072	0.000844538	0.000836776	0.000840814	0.000836882	0.000848709	0.000821573	0.44955	putative MFS transporter, AGZA family, xanthine/uracil permease
KO	K08884	1	0.000836363	0.000812845	0.000825612	0.000848497	0.000834742	0.000820021	0.000850343	0.000840651	0.00082706	0.208251	serine/threonine protein kinase, bacterial [EC:2.7.11.1]
KO	K02601	1	0.000835701	0.000828045	0.000833663	0.000842766	0.000826811	0.000830991	0.000835744	0.000841179	0.000857623	0.380493	transcriptional antiterminator NusG
KO	K02099	1	0.000834131	0.000830712	0.000830681	0.000834696	0.000840377	0.000831604	0.000841453	0.000838053	0.000756919	0.492463	AraC family transcriptional regulator, arabinose operon regulatory protein
KO	K00540	1	0.000833436	0.000825104	0.000851695	0.000829446	0.000820428	0.000821979	0.000833146	0.000821189	0.000926781	0.0888742	fqr; F420H(2)-dependent quinone reductase [EC:1.1.98.-]
KO	K03424	1	0.000831314	0.000857772	0.000831183	0.000828696	0.000825801	0.000840829	0.000828174	0.000821254	0.000877728	0.0560447	TatD DNase family protein [EC:3.1.21.-]
KO	K01885	1	0.000828517	0.000833914	0.000826354	0.000839792	0.000807075	0.000822986	0.000832542	0.00083222	0.00085412	0.0520818	glutamyl-tRNA synthetase [EC:6.1.1.17]
KO	K02435	1	0.000827771	0.000814697	0.000800898	0.00084396	0.000835786	0.00082764	0.000843528	0.00083001	0.000759937	0.0558265	aspartyl-tRNA(Asn)/glutamyl-tRNA (Gln) amidotransferase subunit C [EC:6.3.5.6 6.3.5.7]
KO	K07636	1	0.00082744	0.000820832	0.000837791	0.000825147	0.000819364	0.000825389	0.000824432	0.000833954	0.000815019	0.304977	two-component system, OmpR family, phosphate regulon sensor histidine kinase PhoR [EC:2.7.13.3]
KO	K01972	1	0.000823636	0.000805441	0.000823355	0.000820772	0.000830187	0.000815349	0.000822227	0.000837172	0.000827428	0.358197	DNA ligase (NAD+) [EC:6.5.1.2]
KO	K07053	1	0.000820847	0.000820539	0.000821443	0.000825545	0.000817959	0.000815898	0.000823037	0.000825829	0.000771221	0.779393	E3.1.3.97; 3',5'-nucleoside bisphosphate phosphatase [EC:3.1.3.97]
KO	K02040	1	0.000819229	0.000800884	0.000827753	0.000819248	0.000816422	0.000803366	0.000820735	0.000819675	0.000859267	0.0310951	phosphate transport system substrate-binding protein
KO	K13292	1	0.000818069	0.00081885	0.00080922	0.000830691	0.000827747	0.000807212	0.000816179	0.000826558	0.000746117	0.0201141	phosphatidylglycerol:prolipoprotein diacylglycerol transferase [EC:2.-.-.-]
KO	K01939	1	0.000815611	0.000827296	0.000819451	0.000816544	0.000802738	0.000816422	0.000816816	0.000812355	0.000838823	0.156907	adenylosuccinate synthase [EC:6.3.4.4]
KO	K00973	1	0.000814825	0.000827092	0.000813192	0.000809226	0.000809865	0.00082127	0.00081809	0.000814705	0.00083594	0.55682	glucose-1-phosphate thymidylyltransferase [EC:2.7.7.24]
KO	K01662	1	0.000814807	0.000792833	0.000819787	0.000807978	0.000808166	0.000809099	0.00081692	0.000832392	0.000835826	0.00262864	1-deoxy-D-xylulose-5-phosphate synthase [EC:2.2.1.7]
KO	K01881	1	0.000814624	0.000814175	0.000818697	0.000814047	0.000805229	0.000812946	0.000818316	0.000811822	0.000838029	0.198845	prolyl-tRNA synthetase [EC:6.1.1.15]
KO	K02314	1	0.000814173	0.000803762	0.000820512	0.000815162	0.000806236	0.000809318	0.000812461	0.00081566	0.000847407	0.0709085	replicative DNA helicase [EC:3.6.4.12];replicative DNA helicase [EC:3.6.1.-]
KO	K04486	1	0.000813967	0.000806459	0.000810883	0.000819302	0.000810119	0.000805581	0.00081567	0.000825431	0.000803033	0.803164	histidinol-phosphatase (PHP family) [EC:3.1.3.15]
KO	K10773	1	0.000813097	0.000809483	0.000810365	0.000809866	0.00081233	0.000810845	0.000816339	0.00082211	0.000820868	0.586148	endonuclease III [EC:4.2.99.18]
Module	M00060	1	0.000812068	0.000841476	0.000892283	0.000752605	0.000716869	0.000872925	0.000808246	0.000728169	0.00133725	0.0109976	Lipopolysaccharide biosynthesis, KDO2-lipid A [PATH:map00540 map01100]
KO	K01921	1	0.000811046	0.000799571	0.000812534	0.000816431	0.000800935	0.000807282	0.000811072	0.000815124	0.000831393	0.0346273	D-alanine-D-alanine ligase [EC:6.3.2.4]
KO	K00226	1	0.000810268	0.000805101	0.000816173	0.000810031	0.000796927	0.000806822	0.000811594	0.000811937	0.000853283	0.00773647	dihydroorotate oxidase [EC:1.3.3.1];dihydroorotate dehydrogenase (fumarate) [EC:1.3.98.1]
KO	K01951	1	0.000809391	0.00081842	0.000808464	0.0008119	0.000808214	0.000813327	0.000805599	0.000802042	0.000835898	0.230468	GMP synthase (glutamine-hydrolysing) [EC:6.3.5.2]
KO	K00942	1	0.000808023	0.000795752	0.000811133	0.000804954	0.000805024	0.000800149	0.000812757	0.00081252	0.000829245	0.286671	guanylate kinase [EC:2.7.4.8]
KO	K01876	1	0.000807005	0.000811762	0.000807149	0.000812244	0.000800928	0.000801225	0.000804672	0.000812685	0.000809386	0.780217	aspartyl-tRNA synthetase [EC:6.1.1.12]
KO	K03458	1	0.000802142	0.000787477	0.000793445	0.000794739	0.00080243	0.000811273	0.000814075	0.000807856	0.000802235	0.460593	nucleobase:cation symporter-2, NCS2 family
KO	K05832	1	0.000802099	0.000804354	0.000801667	0.000802914	0.000794225	0.000795457	0.000808285	0.000814077	0.000769161	0.764353	putative ABC transport system permease protein
KO	K00566	1	0.000801384	0.000792787	0.000820527	0.000799874	0.000790238	0.000790326	0.00078902	0.000808024	0.000847551	0.00455824	tRNA (5-methylaminomethyl-2-thiouridylate)-methyltransferase [EC:2.1.1.61];tRNA-specific 2-thiouridylase [EC:2.8.1.-]
Module	M00596	1	0.000801298	0.000767873	0.000806848	0.000796708	0.000808081	0.000820544	0.000804255	0.000786464	0.000747163	0.708346	Dissimilatory sulfate reduction, sulfate => H2S [PATH:map00920 map01100 map01120]
KO	K04068	1	0.000800978	0.000800246	0.000802022	0.000796998	0.000797685	0.000799534	0.000798981	0.000813094	0.000813812	0.624261	anaerobic ribonucleoside-triphosphate reductase activating protein [EC:1.97.1.4]
KO	K03150	1	0.000799436	0.000779586	0.000804303	0.000795719	0.000802389	0.00080189	0.000803527	0.000800504	0.00074658	0.319939	thiamine biosynthesis ThiH
KO	K00640	1	0.000798446	0.000796874	0.000807648	0.00079594	0.00079193	0.00079572	0.000796261	0.000796267	0.000824008	0.0706103	serine O-acetyltransferase [EC:2.3.1.30]
KO	K00067	1	0.000797718	0.000819621	0.000804041	0.000790149	0.00079044	0.000805775	0.00079062	0.000801807	0.000813847	0.284463	dTDP-4-dehydrorhamnose reductase [EC:1.1.1.133]
KO	K06941	1	0.000797124	0.000778512	0.000802009	0.00080861	0.000785873	0.000785372	0.000794966	0.000803405	0.000795056	0.0377201	ribosomal RNA large subunit methyltransferase N [EC:2.1.1.-]
KO	K04763	1	0.000794816	0.000784179	0.000793531	0.000800251	0.000784166	0.000791623	0.000803735	0.000794222	0.000791013	0.580049	integrase/recombinase XerD
KO	K01775	1	0.000794504	0.000781743	0.000797891	0.00079923	0.000785534	0.000789291	0.000793944	0.000798974	0.000807732	0.0267356	alanine racemase [EC:5.1.1.1]
Module	M00628	1	0.000793048	0.000767024	0.000826692	0.000793689	0.00075213	0.000795408	0.000787125	0.000770766	0.00093173	0.00476297	beta-Lactam resistance, AmpC system [PATH:map01501]
KO	K03630	1	0.000792597	0.00079418	0.000801184	0.00078324	0.000784382	0.000800278	0.0007944	0.000789994	0.000807656	0.384564	DNA repair protein RadC
KO	K00820	1	0.000791948	0.000825632	0.000786753	0.000791937	0.000787071	0.000800665	0.000790046	0.000788251	0.000806285	0.257264	glucosamine--fructose-6-phosphate aminotransferase (isomerizing) [EC:2.6.1.16]
KO	K01925	1	0.000791525	0.000805463	0.000791558	0.000789367	0.000784579	0.000795321	0.00079512	0.000785655	0.00081577	0.286171	UDP-N-acetylmuramoylalanine--D-glutamate ligase [EC:6.3.2.9]
KO	K00791	1	0.000790268	0.000781371	0.000803286	0.000783129	0.000769708	0.00079316	0.000790483	0.000791058	0.000864378	0.00183249	tRNA dimethylallyltransferase [EC:2.5.1.75]
KO	K09691	1	0.00079002	0.000788605	0.000792324	0.000790514	0.000791789	0.000782282	0.000794744	0.000795081	0.00072858	0.553643	lipopolysaccharide transport system ATP-binding protein
KO	K03427	1	0.000788749	0.000818522	0.000799645	0.000785304	0.000772887	0.00079946	0.000776665	0.000784827	0.000834016	0.0298958	type I restriction enzyme M protein [EC:2.1.1.72]
Module	M00172	1	0.000785912	0.000769737	0.000799521	0.000784598	0.000767005	0.00078103	0.000784603	0.00078657	0.000855444	0.00523083	C4-dicarboxylic acid cycle, NADP - malic enzyme type [PATH:map00710 map01200 map01100 map01120]
KO	K01151	1	0.000785419	0.000790031	0.000780089	0.000790485	0.000788586	0.000782896	0.000784213	0.000794452	0.000734977	0.147399	deoxyribonuclease IV [EC:3.1.21.2]
Module	M00271	1	0.00078407	0.000749008	0.000763738	0.000779715	0.000812528	0.00076689	0.000790289	0.000821274	0.000741049	0.136396	PTS system, beta-glucosides-specific II component [PATH:map02060] [BR:ko02000]
KO	K02757	1	0.000783203	0.000748141	0.000763113	0.000779291	0.000811624	0.00076567	0.000788851	0.000820734	0.000738712	0.133274	PTS system, beta-glucosides-specific IIC component
KO	K07473	1	0.000780808	0.000756382	0.000767679	0.000791914	0.00077972	0.000779231	0.000787498	0.000796036	0.000722637	0.1778	DNA-damage-inducible protein J
KO	K00951	1	0.000779385	0.00077422	0.000792965	0.000769604	0.00076008	0.000787327	0.000776812	0.000779768	0.000856157	0.00348399	GTP pyrophosphokinase [EC:2.7.6.5]
KO	K00826	1	0.000777649	0.00077743	0.000776499	0.000778437	0.000774673	0.000778381	0.000779067	0.000777277	0.000788084	0.916791	branched-chain amino acid aminotransferase [EC:2.6.1.42]
KO	K00609	1	0.000776789	0.000788674	0.000777205	0.000778933	0.000764737	0.000778259	0.000775093	0.000780708	0.000798789	0.0358044	aspartate carbamoyltransferase catalytic subunit [EC:2.1.3.2]
KO	K07478	1	0.000775754	0.000765367	0.000779528	0.000777209	0.000765244	0.000770974	0.000777668	0.000781606	0.00079303	0.0254379	putative ATPase
KO	K03525	1	0.000775602	0.000776942	0.000776373	0.000784113	0.000765956	0.000760404	0.000774375	0.000791688	0.000757738	0.0583245	type III pantothenate kinase [EC:2.7.1.33]
KO	K06158	1	0.000775166	0.000771347	0.000789001	0.00076718	0.000764222	0.000773639	0.000777721	0.000770417	0.000809446	0.0466316	ATP-binding cassette, sub-family F, member 3
KO	K03712	1	0.000775049	0.000754857	0.000767619	0.000777452	0.000788719	0.000769434	0.000780344	0.00077982	0.000727948	0.246898	MarR family transcriptional regulator
KO	K01649	1	0.000774831	0.000783169	0.000773241	0.000782623	0.000781993	0.000767011	0.000768847	0.000775959	0.000739176	0.114558	2-isopropylmalate synthase [EC:2.3.3.13]
KO	K01803	1	0.000773152	0.000768624	0.000766052	0.000779419	0.000779071	0.000766283	0.000771717	0.000783781	0.000743644	0.40287	triosephosphate isomerase (TIM) [EC:5.3.1.1]
KO	K11072	1	0.000772845	0.000768078	0.000775877	0.00076891	0.000774434	0.00077232	0.000773124	0.000781841	0.000730659	0.587391	spermidine/putrescine transport system ATP-binding protein [EC:3.6.3.31]
KO	K01952	1	0.000770713	0.000791911	0.000765194	0.000772012	0.000768632	0.000774373	0.000771991	0.000764178	0.000794707	0.558892	phosphoribosylformylglycinamidine synthase [EC:6.3.5.3]
KO	K01874	1	0.000770177	0.000768627	0.000769943	0.000771894	0.000762703	0.000768317	0.000772113	0.000771839	0.000794856	0.160296	methionyl-tRNA synthetase [EC:6.1.1.10]
KO	K07056	1	0.00076843	0.000762057	0.000776934	0.000764944	0.000757696	0.000764858	0.000767941	0.000772114	0.000806914	0.0022146	;16S rRNA (cytidine1402-2'-O)-methyltransferase [EC:2.1.1.198]
Module	M00275	1	0.000765397	0.000716999	0.000705061	0.000806403	0.000796908	0.00079547	0.00077612	0.000723306	0.000798301	0.127578	PTS system, cellobiose-specific II component [PATH:map00500 map02060] [BR:ko02000]
KO	K02564	1	0.000765182	0.000746592	0.000784146	0.000755301	0.000738261	0.000765491	0.000767378	0.000766729	0.000860908	8.17779e-05	glucosamine-6-phosphate deaminase [EC:3.5.99.6]
KO	K00784	1	0.000764579	0.000782328	0.000766045	0.000739837	0.000760139	0.000782291	0.000773781	0.000772751	0.000771818	0.0105179	ribonuclease Z [EC:3.1.26.11]
KO	K03797	1	0.000764452	0.00076466	0.000794619	0.000737799	0.000732695	0.000779267	0.000764441	0.000755935	0.000904919	0.00104041	carboxyl-terminal processing protease [EC:3.4.21.102]
KO	K01000	1	0.000763228	0.000764721	0.000763422	0.00076244	0.000755667	0.000764416	0.000766181	0.000764622	0.0007792	0.159715	phospho-N-acetylmuramoyl-pentapeptide-transferase [EC:2.7.8.13]
KO	K01591	1	0.000762583	0.000759396	0.000759663	0.000765973	0.000753233	0.000761185	0.000767236	0.000766259	0.000776854	0.200168	orotidine-5'-phosphate decarboxylase [EC:4.1.1.23]
KO	K00134	1	0.000762577	0.000752799	0.000764408	0.000766985	0.000758991	0.000759152	0.000762201	0.000761558	0.000770225	0.389546	glyceraldehyde 3-phosphate dehydrogenase [EC:1.2.1.12]
KO	K01778	1	0.00076113	0.000761568	0.000759366	0.000750922	0.000766589	0.000759753	0.000770825	0.000766052	0.000740456	0.396067	diaminopimelate epimerase [EC:5.1.1.7]
KO	K01533	1	0.000760608	0.000760989	0.000760032	0.000762559	0.000756571	0.00075748	0.000762281	0.0007611	0.00077516	0.706055	Cu2+-exporting ATPase [EC:3.6.3.4]
KO	K00057	1	0.000760221	0.000762063	0.00076008	0.000759141	0.000754214	0.000760185	0.000763044	0.000762154	0.0007763	0.335864	glycerol-3-phosphate dehydrogenase (NAD(P)+) [EC:1.1.1.94]
KO	K03660	1	0.000760025	0.00079971	0.00075429	0.000777947	0.000753666	0.000754322	0.000751308	0.000771943	0.000657562	0.0342201	N-glycosylase/DNA lyase [EC:3.2.2.- 4.2.99.18]
KO	K01733	1	0.000759047	0.00076454	0.000753101	0.000763563	0.000762346	0.000753722	0.000758702	0.000764647	0.000745032	0.479105	threonine synthase [EC:4.2.3.1]
KO	K07567	1	0.000758816	0.000730531	0.000766194	0.000760059	0.000744453	0.000756267	0.000761881	0.000764864	0.000775781	0.019318	TdcF protein
KO	K06926	1	0.00075871	0.000754185	0.000769017	0.000750821	0.00075354	0.000756555	0.000757539	0.000769712	0.000739339	0.580916	K06926; uncharacterized protein
KO	K00873	1	0.000758532	0.000756994	0.000754487	0.000758384	0.000757941	0.000761469	0.000760612	0.000759351	0.000768701	0.526056	pyruvate kinase [EC:2.7.1.40]
KO	K01868	1	0.000758413	0.000760735	0.000758485	0.000758624	0.000751455	0.000759544	0.000760424	0.000759026	0.000772674	0.265868	threonyl-tRNA synthetase [EC:6.1.1.3]
KO	K01653	1	0.000758185	0.0007561	0.000752752	0.000766285	0.000763924	0.00075529	0.000754984	0.000762514	0.000717041	0.153502	acetolactate synthase I/III small subunit [EC:2.2.1.6]
KO	K02358	1	0.000756732	0.000753408	0.000757201	0.000758338	0.000751991	0.000755304	0.000758099	0.000756489	0.000772289	0.553417	elongation factor EF-Tu [EC:3.6.5.3];elongation factor Tu
KO	K03615	1	0.000756722	0.000755667	0.000759693	0.000759396	0.00076054	0.000749901	0.000751349	0.00076859	0.000696297	0.0832673	electron transport complex protein RnfC
KO	K03284	1	0.00075654	0.000744422	0.000763667	0.000751641	0.000751894	0.000754894	0.000761515	0.000755006	0.000761516	0.568779	metal ion transporter, MIT family
KO	K00604	1	0.000756412	0.000748365	0.000755368	0.00075682	0.000749728	0.000757427	0.000759048	0.000760189	0.000774272	0.473883	methionyl-tRNA formyltransferase [EC:2.1.2.9]
Module	M00185	1	0.000756016	0.00072618	0.000758859	0.000756333	0.000762826	0.000754375	0.000786594	0.000722097	0.000660481	0.249533	Sulfate transport system [PATH:map02010] [BR:ko02000]
KO	K06881	1	0.000755745	0.000752418	0.000763107	0.000751177	0.000748663	0.000752918	0.000757812	0.000755803	0.000779546	0.407943	nrnA; bifunctional oligoribonuclease and PAP phosphatase NrnA [EC:3.1.3.7 3.1.13.3]
KO	K02356	1	0.000755255	0.000746961	0.000755493	0.00075743	0.000749363	0.000753313	0.000756354	0.000758811	0.000768774	0.211152	elongation factor P;elongation factor EF-P
KO	K00262	1	0.000755058	0.000759408	0.000759957	0.000748106	0.000746547	0.00076015	0.000753102	0.000758151	0.000796807	0.00682897	glutamate dehydrogenase (NADP+) [EC:1.4.1.4]
KO	K01873	1	0.000754982	0.000756564	0.00075509	0.000755377	0.000748356	0.000755722	0.000756511	0.000755812	0.000771194	0.285423	valyl-tRNA synthetase [EC:6.1.1.9]
KO	K03553	1	0.000754928	0.000745923	0.000756385	0.000754885	0.000748908	0.000751568	0.000758503	0.000758056	0.00076953	0.248321	recombination protein RecA
Module	M00032	1	0.000754864	0.000760519	0.000758647	0.000756095	0.000764535	0.000763708	0.000745113	0.000734409	0.000771133	0.8485	Lysine degradation, lysine => saccharopine => acetoacetyl-CoA [PATH:map00310 map01100]
Module	M00149	1	0.000754337	0.000768679	0.000767846	0.000740903	0.000720595	0.000766715	0.000754984	0.000754066	0.000884699	0.0641407	Succinate dehydrogenase, prokaryotes [PATH:map00190]
KO	K00981	1	0.000752776	0.000743943	0.000755465	0.000755385	0.000746135	0.000746823	0.000754066	0.000756293	0.000764779	0.185828	phosphatidate cytidylyltransferase [EC:2.7.7.41]
KO	K00133	1	0.000752744	0.000756352	0.000752156	0.000753414	0.000747322	0.000754799	0.000753087	0.00075276	0.000768461	0.190949	aspartate-semialdehyde dehydrogenase [EC:1.2.1.11]
KO	K01867	1	0.000752616	0.000755133	0.000751867	0.000753988	0.000747805	0.000754273	0.000752732	0.000751981	0.000768403	0.295999	tryptophanyl-tRNA synthetase [EC:6.1.1.2]
KO	K12410	1	0.000751893	0.000757234	0.000755871	0.000752991	0.000738494	0.00075357	0.000752703	0.000753684	0.000757858	0.0192269	NAD-dependent deacetylase [EC:3.5.1.-]
KO	K09458	1	0.00075126	0.000757655	0.000755384	0.000751439	0.000750873	0.000749962	0.000746503	0.000749128	0.000758909	0.897875	3-oxoacyl-[acyl-carrier-protein] synthase II [EC:2.3.1.179]
KO	K01588	1	0.000751128	0.000752386	0.000751241	0.000753874	0.000743847	0.000749845	0.000752351	0.000751894	0.000763515	0.462158	5-(carboxyamino)imidazole ribonucleotide mutase [EC:5.4.99.18]
KO	K01887	1	0.000751102	0.000750596	0.000751843	0.000751228	0.000744877	0.000751841	0.00075203	0.000752504	0.000766479	0.38747	arginyl-tRNA synthetase [EC:6.1.1.19]
KO	K00925	1	0.000750184	0.00073545	0.000752431	0.000753102	0.000744172	0.000742633	0.000753195	0.000754277	0.000760771	0.0802975	acetate kinase [EC:2.7.2.1]
KO	K03070	1	0.000749916	0.000739963	0.000751662	0.000753051	0.000743467	0.000744839	0.000751497	0.000752981	0.000761804	0.249994	preprotein translocase subunit SecA
KO	K02909	1	0.000749299	0.000741788	0.000750164	0.000751274	0.000744808	0.000747255	0.000749399	0.00075174	0.000762554	0.396812	large subunit ribosomal protein L31
KO	K01465	1	0.000749177	0.000757619	0.000749344	0.000744347	0.00074329	0.000755488	0.000751959	0.000746391	0.000776786	0.0196593	dihydroorotase [EC:3.5.2.3]
KO	K01892	1	0.00074876	0.000751129	0.000748274	0.00074951	0.00074239	0.000749067	0.000750431	0.000749779	0.000764558	0.339792	histidyl-tRNA synthetase [EC:6.1.1.21]
Module	M00176	1	0.000748161	0.000712372	0.000766811	0.000754509	0.00075801	0.000743288	0.000744962	0.000716997	0.000714178	0.671565	Assimilatory sulfate reduction, sulfate => H2S [PATH:map00920 map01100 map01120]
KO	K00806	1	0.000747681	0.000750608	0.000747925	0.000747666	0.000740462	0.000748665	0.000748731	0.00074963	0.00076501	0.18564	undecaprenyl pyrophosphate synthetase [EC:2.5.1.31];undecaprenyl diphosphate synthase [EC:2.5.1.31]
KO	K01810	1	0.000747645	0.000742268	0.000749546	0.000748449	0.000741446	0.000743748	0.000748519	0.000752575	0.000760707	0.314197	glucose-6-phosphate isomerase [EC:5.3.1.9]
KO	K01889	1	0.000747552	0.000750339	0.000747301	0.000747939	0.000741192	0.00074819	0.000748477	0.000749257	0.000764551	0.308972	phenylalanyl-tRNA synthetase alpha chain [EC:6.1.1.20]
KO	K00939	1	0.000747354	0.000749694	0.000747023	0.00074819	0.000740859	0.000747694	0.000748364	0.000748961	0.000763895	0.31848	adenylate kinase [EC:2.7.4.3]
KO	K01883	1	0.000747279	0.00074978	0.000746994	0.000747782	0.000740999	0.00074784	0.000748268	0.000748855	0.000764025	0.330569	cysteinyl-tRNA synthetase [EC:6.1.1.16]
KO	K01875	1	0.000747223	0.000749508	0.00074665	0.000747846	0.000741213	0.000747738	0.000748244	0.0007489	0.00076361	0.371509	seryl-tRNA synthetase [EC:6.1.1.11]
KO	K00858	1	0.000747199	0.000761564	0.000744066	0.000744824	0.000742174	0.00075342	0.000747772	0.000746957	0.000773153	0.205803	NAD+ kinase [EC:2.7.1.23]
KO	K01866	1	0.000747102	0.000749471	0.000746643	0.000747846	0.000740714	0.000747663	0.000748163	0.000748683	0.000763557	0.328714	tyrosyl-tRNA synthetase [EC:6.1.1.1]
KO	K01870	1	0.000747041	0.000749514	0.000746609	0.000747702	0.000740658	0.000747615	0.000748097	0.000748595	0.000763929	0.313078	isoleucyl-tRNA synthetase [EC:6.1.1.5]
KO	K02892	1	0.000747025	0.000749443	0.000746592	0.000747695	0.000740639	0.00074761	0.00074809	0.000748598	0.000763691	0.32251	large subunit ribosomal protein L23
KO	K02890	1	0.000747025	0.000749443	0.000746592	0.000747695	0.000740639	0.00074761	0.00074809	0.000748598	0.000763691	0.322508	large subunit ribosomal protein L22
KO	K03702	1	0.000747025	0.000749442	0.000746592	0.000747694	0.000740639	0.00074761	0.00074809	0.000748598	0.000763691	0.322527	excinuclease ABC subunit B
KO	K03106	1	0.000747024	0.000749443	0.000746591	0.000747693	0.000740639	0.000747609	0.000748089	0.000748602	0.000763691	0.322492	signal recognition particle subunit SRP54
KO	K09903	1	0.000747024	0.000749443	0.000746591	0.000747694	0.000740639	0.000747606	0.000748089	0.000748599	0.000763691	0.322551	uridylate kinase [EC:2.7.4.22]
KO	K02881	1	0.00074702	0.000749443	0.000746587	0.000747695	0.000740639	0.000747607	0.000748085	0.000748575	0.000763691	0.323012	large subunit ribosomal protein L18
KO	K02867	1	0.000747018	0.000749442	0.000746589	0.000747691	0.000740637	0.000747602	0.000748083	0.000748575	0.000763688	0.323096	large subunit ribosomal protein L11
KO	K02994	1	0.000746997	0.000749443	0.000746577	0.000747663	0.000740595	0.000747578	0.000748064	0.000748558	0.000763691	0.319854	small subunit ribosomal protein S8
KO	K02886	1	0.000746996	0.000749443	0.000746577	0.000747662	0.000740595	0.000747577	0.000748064	0.000748558	0.000763691	0.319891	large subunit ribosomal protein L2
KO	K02956	1	0.000746961	0.000749411	0.000746543	0.000747636	0.000740561	0.000747559	0.00074801	0.000748538	0.000763518	0.325153	small subunit ribosomal protein S15
KO	K01869	1	0.000746945	0.00074938	0.000746495	0.000747626	0.000740552	0.000747543	0.000748021	0.000748516	0.000763518	0.3242	leucyl-tRNA synthetase [EC:6.1.1.4]
KO	K02986	1	0.000746933	0.000749459	0.000746574	0.000747473	0.000740663	0.000747546	0.000747927	0.000748497	0.000763641	0.333197	small subunit ribosomal protein S4
KO	K02906	1	0.000746896	0.000749127	0.000746446	0.000747593	0.000740493	0.000747528	0.000747936	0.000748539	0.000763496	0.323014	large subunit ribosomal protein L3
KO	K02863	1	0.000746896	0.000749127	0.000746446	0.000747593	0.000740493	0.000747528	0.000747935	0.000748539	0.000763496	0.323031	large subunit ribosomal protein L1
KO	K06217	1	0.000746861	0.000737836	0.000748408	0.000748656	0.000740708	0.000745112	0.000747429	0.000749638	0.000761621	0.159082	phosphate starvation-inducible protein PhoH and related proteins
KO	K06942	1	0.000746855	0.000749029	0.000746381	0.000747555	0.00074045	0.000747494	0.000747915	0.000748509	0.00076347	0.321454	ychF; ribosome-binding ATPase
KO	K02933	1	0.000746837	0.000749092	0.000746399	0.000747534	0.000740416	0.000747481	0.000747875	0.000748482	0.000763323	0.325215	large subunit ribosomal protein L6
KO	K03685	1	0.000746831	0.000749087	0.000746361	0.000747495	0.000740449	0.000747502	0.000747855	0.000748512	0.000763483	0.321906	ribonuclease III [EC:3.1.26.3]
KO	K03177	1	0.000746756	0.000749345	0.000746464	0.000747272	0.000740402	0.000747377	0.000747699	0.000748385	0.000763553	0.31974	tRNA pseudouridine55 synthase [EC:5.4.99.25];tRNA pseudouridine synthase B [EC:5.4.99.12]
KO	K03110	1	0.000746728	0.000749336	0.00074643	0.00074724	0.000740357	0.000747402	0.00074768	0.000748329	0.000763491	0.318503	fused signal recognition particle receptor
KO	K02965	1	0.000746712	0.000749296	0.000746425	0.000747183	0.000740313	0.000747419	0.000747684	0.000748327	0.000763548	0.313611	small subunit ribosomal protein S19
KO	K02948	1	0.000746688	0.000749255	0.000746319	0.000747204	0.0007404	0.000747348	0.000747679	0.000748271	0.000763487	0.325484	small subunit ribosomal protein S11
KO	K02600	1	0.000746672	0.0007493	0.000746288	0.000747197	0.00074029	0.0007474	0.000747627	0.000748345	0.000763462	0.315329	N utilization substance protein A
KO	K00286	1	0.000746659	0.00074942	0.000743561	0.000753095	0.000750885	0.000741001	0.000744294	0.000747943	0.000725579	0.163545	pyrroline-5-carboxylate reductase [EC:1.5.1.2]
KO	K02967	1	0.000746638	0.000749021	0.000746292	0.000747182	0.000740277	0.000747353	0.000747575	0.000748315	0.000763363	0.321252	small subunit ribosomal protein S2
KO	K01890	1	0.000746457	0.000748901	0.000746153	0.000746961	0.000740071	0.000747036	0.000747427	0.00074822	0.000763253	0.317352	phenylalanyl-tRNA synthetase beta chain [EC:6.1.1.20]
KO	K01937	1	0.000746363	0.0007485	0.000745941	0.00074664	0.000740272	0.000747177	0.00074757	0.000747868	0.000763161	0.34837	CTP synthase [EC:6.3.4.2]
KO	K02563	1	0.000746172	0.000748545	0.000745968	0.000746568	0.000739647	0.000747023	0.000747219	0.0007477	0.000763185	0.285102	UDP-N-acetylglucosamine--N-acetylmuramyl-(pentapeptide) pyrophosphoryl-undecaprenol N-acetylglucosamine transferase [EC:2.4.1.227]
KO	K01439	1	0.000745872	0.000728402	0.000735443	0.000769019	0.000742698	0.000732463	0.000745773	0.000758194	0.000684189	0.0552117	succinyl-diaminopimelate desuccinylase [EC:3.5.1.18]
KO	K03601	1	0.000745594	0.000747888	0.000745467	0.000745953	0.000738769	0.000746596	0.000746574	0.000747368	0.000762784	0.245417	exodeoxyribonuclease VII large subunit [EC:3.1.11.6]
KO	K01945	1	0.00074524	0.000747769	0.000745085	0.000745935	0.000737696	0.000746295	0.000746295	0.000747086	0.000762584	0.182736	phosphoribosylamine--glycine ligase [EC:6.3.4.13]
KO	K02346	1	0.000744866	0.000723038	0.000746114	0.000748517	0.000749261	0.000731426	0.00074117	0.000761281	0.000723017	0.321247	DNA polymerase IV [EC:2.7.7.7]
KO	K03737	1	0.000744491	0.000743561	0.000748699	0.000741998	0.000738909	0.000748924	0.000742225	0.000745742	0.000754187	0.785939	putative pyruvate-flavodoxin oxidoreductase [EC:1.2.7.-]
KO	K01924	1	0.000744464	0.00075907	0.000741764	0.000742595	0.000738077	0.000751805	0.00074464	0.000744112	0.000767623	0.202652	UDP-N-acetylmuramate--alanine ligase [EC:6.3.2.8]
KO	K02337	1	0.000743554	0.000739474	0.000746003	0.000738709	0.000735365	0.000746043	0.000747562	0.000745451	0.000771902	0.118219	DNA polymerase III subunit alpha [EC:2.7.7.7]
KO	K01736	1	0.00074352	0.000741021	0.000742651	0.000744617	0.000737563	0.000745659	0.000744045	0.000745375	0.000760128	0.306257	chorismate synthase [EC:4.2.3.5]
KO	K01515	1	0.000742826	0.000730065	0.000740758	0.000743733	0.000745948	0.000734731	0.000745882	0.000754237	0.000713733	0.166681	ADP-ribose pyrophosphatase [EC:3.6.1.13]
KO	K00849	1	0.000742757	0.0007445	0.000744348	0.000743994	0.000728804	0.000744178	0.000740196	0.000754479	0.000758091	0.100091	galactokinase [EC:2.7.1.6]
KO	K00965	1	0.00074275	0.000731574	0.000727902	0.000748888	0.000746425	0.000741644	0.000751057	0.000756841	0.000685084	0.0622251	UDPglucose--hexose-1-phosphate uridylyltransferase [EC:2.7.7.12]
KO	K04077	1	0.000742643	0.000733536	0.000744308	0.000743115	0.000736495	0.000739047	0.000744568	0.000747002	0.000759879	0.165448	chaperonin GroEL
KO	K00954	1	0.000742629	0.000733936	0.000744304	0.000743873	0.000735262	0.00073932	0.000744891	0.000746664	0.000757017	0.153413	pantetheine-phosphate adenylyltransferase [EC:2.7.7.3]
KO	K02871	1	0.000742438	0.000745338	0.000742153	0.000743075	0.000735847	0.000743389	0.000743001	0.000744008	0.000760713	0.225535	large subunit ribosomal protein L13
KO	K09811	1	0.000742388	0.000735085	0.000744729	0.000741403	0.000733283	0.000742307	0.000744117	0.000747779	0.000760621	0.183828	cell division transport system permease protein
KO	K02313	1	0.000742352	0.000733574	0.000743809	0.000743532	0.000735884	0.000739386	0.000743871	0.000746527	0.000757151	0.233688	chromosomal replication initiator protein
KO	K01929	1	0.000742007	0.000733877	0.000744736	0.000742096	0.000734274	0.000738793	0.000743183	0.000747311	0.000760633	0.0602744	UDP-N-acetylmuramoylalanyl-D-glutamyl-2,6-diaminopimelate--D-alanyl- D-alanine ligase [EC:6.3.2.10];UDP-N-acetylmuramoylalanyl-D-glutamyl-2,6-diaminopimelate--D-alanyl-D-alanine ligase [EC:6.3.2.10]
KO	K02528	1	0.000741921	0.000743522	0.000742837	0.000743277	0.000734799	0.000742302	0.000741297	0.000742749	0.000764219	0.153204	16S rRNA (adenine1518-N6/adenine1519-N6)-dimethyltransferase [EC:2.1.1.182];dimethyladenosine transferase [EC:2.1.1.-]
KO	K02335	1	0.000741751	0.000732262	0.000744295	0.00074375	0.000734966	0.000738426	0.000742217	0.000744964	0.000757073	0.169203	DNA polymerase I [EC:2.7.7.7]
KO	K02888	1	0.000741463	0.000732814	0.000743113	0.000742416	0.000734802	0.000738367	0.000743085	0.000745862	0.000756308	0.200707	large subunit ribosomal protein L21
KO	K03977	1	0.000741366	0.000732623	0.000742985	0.000742367	0.000734569	0.000738315	0.000743001	0.000745906	0.000756063	0.192041	GTP-binding protein
KO	K03527	1	0.000741326	0.0007349	0.000745335	0.000737652	0.000735645	0.000738827	0.000742739	0.000747395	0.00075705	0.5548	4-hydroxy-3-methylbut-2-enyl diphosphate reductase [EC:1.17.1.2]
KO	K06187	1	0.000741315	0.00073284	0.000743053	0.000742127	0.000734694	0.000738274	0.000742842	0.000745788	0.000756241	0.203337	recombination protein RecR
KO	K02874	1	0.000741262	0.00074497	0.000740464	0.00073991	0.00073478	0.000744119	0.000742204	0.00074383	0.000762845	0.263569	large subunit ribosomal protein L14
KO	K02835	1	0.00074126	0.000732647	0.000742974	0.000742315	0.000734228	0.000738183	0.000742901	0.000745747	0.0007562	0.172983	peptide chain release factor RF-1;peptide chain release factor 1
KO	K02878	1	0.00074126	0.000732646	0.000742974	0.000742315	0.000734228	0.000738183	0.000742901	0.000745747	0.0007562	0.172959	large subunit ribosomal protein L16
KO	K02838	1	0.000741259	0.000732647	0.000742974	0.000742315	0.000734228	0.000738183	0.000742901	0.000745747	0.0007562	0.172988	ribosome recycling factor
KO	K03664	1	0.000741255	0.000732809	0.00074309	0.000742138	0.000734277	0.000738258	0.000742808	0.000745757	0.000756286	0.176861	SsrA-binding protein
KO	K02884	1	0.000741255	0.000732647	0.000742969	0.000742315	0.000734228	0.000738178	0.000742896	0.000745724	0.0007562	0.173728	large subunit ribosomal protein L19
KO	K02935	1	0.00074125	0.000732644	0.000742965	0.000742305	0.00073422	0.000738175	0.00074289	0.000745735	0.000756186	0.173419	large subunit ribosomal protein L7/L12
KO	K02939	1	0.0007412	0.000732615	0.000742928	0.000742257	0.000734149	0.000738134	0.00074284	0.000745689	0.000756024	0.174317	large subunit ribosomal protein L9
KO	K02963	1	0.000741195	0.000732576	0.000742922	0.00074221	0.000734116	0.000738166	0.000742856	0.000745704	0.000756191	0.169676	small subunit ribosomal protein S18
KO	K01056	1	0.000741011	0.00073238	0.000742712	0.000742092	0.000733965	0.000737932	0.000742638	0.000745518	0.000755984	0.171471	peptidyl-tRNA hydrolase, PTH1 family [EC:3.1.1.29]
KO	K02916	1	0.00074094	0.000732241	0.000742573	0.000741971	0.000733952	0.000737867	0.000742626	0.000745517	0.000755911	0.1742	large subunit ribosomal protein L35
KO	K02926	1	0.000740894	0.000732254	0.000742724	0.000741813	0.000733873	0.000737945	0.000742396	0.000745488	0.000755868	0.172045	large subunit ribosomal protein L4
KO	K00088	1	0.000740737	0.000751511	0.000734282	0.000745414	0.00073214	0.000743191	0.000741478	0.000745379	0.000754728	0.671662	IMP dehydrogenase [EC:1.1.1.205]
KO	K02887	1	0.000740692	0.000731682	0.000742473	0.000741807	0.000733249	0.000737786	0.000742388	0.000745306	0.00075578	0.142364	large subunit ribosomal protein L20
KO	K00991	1	0.000740602	0.000731183	0.000747528	0.000734868	0.000724872	0.000746436	0.000746921	0.000735635	0.000792117	0.0704732	2-C-methyl-D-erythritol 4-phosphate cytidylyltransferase [EC:2.7.7.60]
KO	K00927	1	0.000740562	0.000744138	0.000739743	0.000740994	0.000734463	0.00074169	0.000741265	0.000742443	0.000757833	0.325241	phosphoglycerate kinase [EC:2.7.2.3]
KO	K02357	1	0.000740433	0.000732422	0.000741978	0.000741346	0.000733924	0.000737727	0.000741857	0.000744852	0.000753952	0.262857	elongation factor EF-Ts;elongation factor Ts
KO	K01756	1	0.000740414	0.000741984	0.00074008	0.000742495	0.000734205	0.000740745	0.000739887	0.000741819	0.000758253	0.296355	adenylosuccinate lyase [EC:4.3.2.2]
KO	K02836	1	0.000740245	0.000731505	0.00074214	0.000741164	0.000732729	0.000737462	0.000741969	0.000744779	0.000755634	0.1353	peptide chain release factor RF-2;peptide chain release factor 2
KO	K02879	1	0.000740034	0.000731379	0.000742013	0.000740872	0.000732992	0.000736737	0.000741682	0.000744705	0.000754845	0.158011	large subunit ribosomal protein L17
KO	K02834	1	0.000739839	0.000731267	0.000741617	0.000740756	0.000732809	0.000736898	0.000741491	0.000744367	0.000754344	0.180083	ribosome-binding factor A
KO	K09710	1	0.000739666	0.000731009	0.000741731	0.00074039	0.000732244	0.000736904	0.000741238	0.000744291	0.000755181	0.138333	ribosome-associated protein;hypothetical protein
KO	K11071	1	0.000739387	0.000730369	0.000744379	0.00073588	0.000741435	0.000736982	0.000738192	0.000748876	0.000697967	0.576755	spermidine/putrescine transport system permease protein
KO	K00773	1	0.000739163	0.000730845	0.000741122	0.00074009	0.000731842	0.000736639	0.000740751	0.000743442	0.000752809	0.206557	queuine tRNA-ribosyltransferase [EC:2.4.2.29]
KO	K02982	1	0.000739068	0.000742324	0.000738088	0.000740013	0.000732928	0.000739499	0.000739665	0.000741393	0.000756193	0.393736	small subunit ribosomal protein S3
KO	K07568	1	0.000738993	0.000742292	0.000755591	0.000723798	0.000719948	0.000749822	0.00073653	0.000734842	0.000829699	0.000356501	S-adenosylmethionine:tRNA ribosyltransferase-isomerase [EC:5.-.-.-]
KO	K06997	1	0.000738977	0.000730537	0.000741168	0.000740076	0.000731065	0.000736381	0.000740162	0.00074397	0.000752857	0.133594	yggS, PROSC; PLP dependent protein
KO	K02952	1	0.000738653	0.000742484	0.000739237	0.00073893	0.000733154	0.000740669	0.000737805	0.000739429	0.000752873	0.498894	small subunit ribosomal protein S13
KO	K02895	1	0.000737948	0.000740202	0.000737531	0.000739948	0.00073202	0.000738272	0.00073758	0.000738994	0.000754929	0.384621	large subunit ribosomal protein L24
KO	K01223	1	0.000737898	0.000735652	0.00070994	0.000751657	0.000749724	0.000741794	0.00073422	0.000754622	0.000724777	0.153835	6-phospho-beta-glucosidase [EC:3.2.1.86]
KO	K03629	1	0.000737841	0.000729401	0.000739584	0.000738731	0.000730458	0.000735234	0.000739502	0.000742592	0.000751987	0.165221	DNA replication and repair protein RecF
KO	K09812	1	0.000737825	0.000730807	0.000740522	0.000736708	0.00072908	0.000737368	0.000739418	0.0007425	0.000757964	0.161479	cell division transport system ATP-binding protein
KO	K06925	1	0.000737608	0.000730907	0.00074033	0.000737978	0.000730876	0.0007353	0.000738492	0.000740627	0.000753848	0.245828	UPF0079 ATP-binding protein
KO	K00864	1	0.000737607	0.000732305	0.000731128	0.000733416	0.000751165	0.000737153	0.000739777	0.000746462	0.000696579	0.133945	glycerol kinase [EC:2.7.1.30]
KO	K00962	1	0.00073748	0.000729244	0.000739417	0.000738526	0.00073	0.000734409	0.000738876	0.000742444	0.000752189	0.143612	polyribonucleotide nucleotidyltransferase [EC:2.7.7.8]
KO	K00859	1	0.000737478	0.000728054	0.000738943	0.000738431	0.000729991	0.000734736	0.000739502	0.000742561	0.000752114	0.139076	dephospho-CoA kinase [EC:2.7.1.24]
KO	K03551	1	0.0007374	0.000728131	0.000739351	0.00073876	0.000730751	0.000734175	0.000737835	0.000742317	0.000754247	0.15671	holliday junction DNA helicase RuvB;holliday junction DNA helicase RuvB [EC:3.6.4.12]
KO	K00800	1	0.000736964	0.00073511	0.000735924	0.00073819	0.000730715	0.00073864	0.000737108	0.000739757	0.000755764	0.279938	3-phosphoshikimate 1-carboxyvinyltransferase [EC:2.5.1.19]
KO	K07447	1	0.000736956	0.000727511	0.000738971	0.000738434	0.000729919	0.000733827	0.000737378	0.000741993	0.000753871	0.132298	putative holliday junction resolvase [EC:3.1.-.-]
KO	K01897	1	0.000736563	0.000754151	0.000754284	0.000732184	0.000699605	0.000737849	0.000730888	0.000738796	0.000854661	0.0254965	long-chain acyl-CoA synthetase [EC:6.2.1.3]
Module	M00086	1	0.000736563	0.000754151	0.000754284	0.000732184	0.000699605	0.000737849	0.000730888	0.000738796	0.000854661	0.0254965	beta-Oxidation, acyl-CoA synthesis [PATH:map00071 map01212 map01100]
KO	K03595	1	0.000735534	0.000728215	0.000736975	0.000734553	0.000728245	0.000734764	0.000737045	0.000741057	0.000755368	0.269595	GTP-binding protein Era
KO	K02500	1	0.000734432	0.000731558	0.000731544	0.0007406	0.000735777	0.000728038	0.00073251	0.000740965	0.000715595	0.396393	cyclase HisF [EC:4.1.3.-];cyclase [EC:4.1.3.-]
KO	K02860	1	0.000734316	0.000727035	0.000735864	0.000732895	0.0007271	0.000733813	0.000735837	0.000739944	0.000754716	0.251625	16S rRNA processing protein RimM
KO	K03501	1	0.000734127	0.000726358	0.000735628	0.000732664	0.000727024	0.000733907	0.000735773	0.000739435	0.000754545	0.265138	glucose inhibited division protein B [EC:2.1.-.-];ribosomal RNA small subunit methyltransferase G [EC:2.1.1.170]
KO	K00817	1	0.000733788	0.000740889	0.000729808	0.000736651	0.000736342	0.000730245	0.000732644	0.000738933	0.0007178	0.491001	histidinol-phosphate aminotransferase [EC:2.6.1.9]
KO	K01153	1	0.000733409	0.000740379	0.000740655	0.000734577	0.000718194	0.000743843	0.00072503	0.000732586	0.000758002	0.199019	type I restriction enzyme, R subunit [EC:3.1.21.3]
KO	K03979	1	0.000733252	0.000726027	0.000735905	0.00073379	0.000727446	0.00073165	0.000732962	0.000736905	0.000745569	0.435801	GTP-binding protein
KO	K03625	1	0.000733115	0.000725753	0.000735698	0.000733907	0.00072687	0.000731505	0.000732976	0.000736789	0.000745523	0.392242	N utilization substance protein B
KO	K00761	1	0.000732306	0.000735942	0.000731747	0.000732277	0.000725937	0.000734983	0.000731737	0.000734406	0.000754144	0.324733	uracil phosphoribosyltransferase [EC:2.4.2.9]
KO	K02316	1	0.000732305	0.000723649	0.000734326	0.000734476	0.000725452	0.000728998	0.000732478	0.00073643	0.000747707	0.18086	DNA primase [EC:2.7.7.-]
KO	K02992	1	0.000732194	0.000733715	0.000732577	0.000733935	0.000726012	0.000733047	0.000730635	0.000733544	0.000752213	0.271697	small subunit ribosomal protein S7
KO	K07667	1	0.000732001	0.000733223	0.000729203	0.000733817	0.000732868	0.000721139	0.00072851	0.000756534	0.000693351	0.336311	two-component system, OmpR family, KDP operon response regulator KdpE
KO	K01129	1	0.000731923	0.000719573	0.000736173	0.000729009	0.000720105	0.00072839	0.000737579	0.000739822	0.000750141	0.143832	dGTPase [EC:3.1.5.1]
KO	K01142	1	0.000731629	0.000749026	0.00072876	0.000725913	0.000725477	0.000742016	0.000735031	0.000727296	0.000764854	0.0156308	exodeoxyribonuclease III [EC:3.1.11.2]
KO	K00075	1	0.000731474	0.000730144	0.000731259	0.000726713	0.000723709	0.00073352	0.000736593	0.000733451	0.000770809	0.081429	UDP-N-acetylmuramate dehydrogenase [EC:1.1.1.158]
KO	K02503	1	0.000731405	0.000721685	0.000733647	0.000731803	0.000722509	0.000727522	0.00073421	0.00073782	0.000746572	0.16398	Hit-like protein involved in cell-cycle regulation
KO	K02036	1	0.00073135	0.000711114	0.00072458	0.000744315	0.000738106	0.000710343	0.000734956	0.000739613	0.000703747	0.0125942	phosphate transport system ATP-binding protein [EC:3.6.3.27]
Module	M00171	1	0.000731274	0.000712754	0.000734262	0.000739872	0.000723846	0.000717663	0.000732583	0.000736595	0.000736724	0.0729692	C4-dicarboxylic acid cycle, NAD - malic enzyme type [PATH:map00710 map01200 map01100 map01120]
KO	K13542	1	0.000731169	0.000726455	0.000718747	0.000725827	0.000746051	0.000734071	0.000736364	0.000747965	0.000663602	0.142394	uroporphyrinogen III methyltransferase / synthase [EC:2.1.1.107 4.2.1.75]
KO	K02904	1	0.000730878	0.000734111	0.00073046	0.000730376	0.000724519	0.000734022	0.000730485	0.000732745	0.000753695	0.296717	large subunit ribosomal protein L29
KO	K03439	1	0.000730582	0.000722539	0.000731935	0.00073078	0.000723848	0.000728289	0.000732818	0.000735697	0.000741718	0.297011	tRNA (guanine-N7-)-methyltransferase [EC:2.1.1.33]
Module	M00169	1	0.00073043	0.00072603	0.000750895	0.000721276	0.000707657	0.000732086	0.000725263	0.000733564	0.000797177	0.00140129	CAM (Crassulacean acid metabolism), light [PATH:map00710 map01200 map01100 map01120]
KO	K03763	1	0.000729812	0.000745389	0.000728547	0.000729533	0.0007345	0.000728898	0.000728768	0.000733228	0.000681661	0.252687	DNA polymerase III subunit alpha, Gram-positive type [EC:2.7.7.7]
KO	K03076	1	0.000729674	0.00073731	0.0007287	0.000725017	0.000723485	0.000735458	0.000733261	0.00072797	0.000760889	0.0194521	preprotein translocase subunit SecY
KO	K03210	1	0.000729662	0.000722139	0.000734728	0.000728926	0.000723851	0.000728864	0.000729106	0.000731835	0.000736495	0.549804	preprotein translocase subunit YajC
KO	K02501	1	0.000729431	0.000726799	0.000726352	0.000735209	0.000731213	0.000723464	0.000727792	0.000736394	0.000705775	0.271936	glutamine amidotransferase [EC:2.4.2.-]
KO	K01928	1	0.000729261	0.000726094	0.000729615	0.000724923	0.000722761	0.00073097	0.000734024	0.000731	0.000759341	0.0773791	UDP-N-acetylmuramoylalanyl-D-glutamate--2,6-diaminopimelate ligase [EC:6.3.2.13]
KO	K01755	1	0.000728978	0.000732434	0.000726618	0.000732758	0.000731227	0.000722708	0.000728965	0.000732655	0.000709759	0.442026	argininosuccinate lyase [EC:4.3.2.1]
KO	K04567	1	0.000728966	0.000719893	0.000730604	0.000732031	0.000723812	0.000726087	0.000728091	0.000731024	0.000746051	0.226794	lysyl-tRNA synthetase, class II [EC:6.1.1.6]
KO	K03073	1	0.00072887	0.000720573	0.000731074	0.000727593	0.000721367	0.000728509	0.00073035	0.000733515	0.000749795	0.240192	preprotein translocase subunit SecE
KO	K01934	1	0.000728529	0.00073712	0.000731097	0.000726112	0.000724214	0.000731102	0.000725884	0.000728391	0.00075015	0.12731	5-formyltetrahydrofolate cyclo-ligase [EC:6.3.3.2]
KO	K03704	1	0.000728095	0.000722371	0.000719175	0.000727985	0.000742513	0.000739546	0.000733537	0.00071479	0.00068983	0.28822	cold shock protein (beta-ribbon, CspA family)
KO	K10206	1	0.000728036	0.000743084	0.000728007	0.000725948	0.000731446	0.000719879	0.000723305	0.000743146	0.000704708	0.100846	LL-diaminopimelate aminotransferase [EC:2.6.1.83]
KO	K03695	1	0.000727713	0.000716573	0.000730099	0.000727531	0.00072088	0.000725041	0.000729662	0.000734406	0.000734342	0.243382	ATP-dependent Clp protease ATP-binding subunit ClpB
KO	K01420	1	0.000727336	0.000733367	0.000713602	0.00074239	0.000736519	0.000722816	0.000720765	0.00073986	0.000656891	0.0195154	CRP/FNR family transcriptional regulator, anaerobic regulatory protein
KO	K02823	1	0.000727334	0.000730837	0.000727775	0.00072588	0.000716265	0.000730799	0.000728742	0.000732839	0.000746118	0.171993	dihydroorotate dehydrogenase electron transfer subunit
KO	K02959	1	0.000727314	0.000720983	0.000729553	0.000726127	0.000720961	0.000727999	0.000726984	0.000732065	0.000744548	0.470288	small subunit ribosomal protein S16
KO	K01269	1	0.000727166	0.000705799	0.000713214	0.000729182	0.00073182	0.000726788	0.000736315	0.000745578	0.000677622	0.0258436	aminopeptidase [EC:3.4.11.-]
KO	K00783	1	0.000727051	0.000722716	0.000731395	0.000726314	0.000718314	0.000726573	0.000727034	0.000731784	0.000735599	0.220992	hypothetical protein
KO	K02876	1	0.000726828	0.000734951	0.000725806	0.00072198	0.000720503	0.000732386	0.000730794	0.000725597	0.000755981	0.0218072	large subunit ribosomal protein L15
KO	K01516	1	0.000726685	0.0007347	0.000726043	0.000721739	0.000720107	0.000732244	0.00073032	0.00072553	0.000757322	0.0156362	nucleoside-triphosphatase [EC:3.6.1.15]
KO	K02950	1	0.000726646	0.000734585	0.000726076	0.000721724	0.000720182	0.00073228	0.00073029	0.00072532	0.000756077	0.0207545	small subunit ribosomal protein S12
KO	K06287	1	0.000725886	0.000712187	0.000728958	0.000726622	0.000716124	0.000724424	0.000727988	0.000731755	0.000737353	0.0441467	septum formation protein
KO	K02341	1	0.000725175	0.00070944	0.000727418	0.000724808	0.000719085	0.000724359	0.000727234	0.000728739	0.000743283	0.0867658	DNA polymerase III subunit delta' [EC:2.7.7.7]
KO	K03484	1	0.000724043	0.000709368	0.000700869	0.000718123	0.000740819	0.000731455	0.000740424	0.000736734	0.00067604	0.0439391	LacI family transcriptional regulator, sucrose operon repressor
KO	K03536	1	0.00072384	0.000721348	0.000726283	0.000721993	0.000719286	0.000723697	0.000723245	0.000727859	0.000737468	0.625499	ribonuclease P protein component [EC:3.1.26.5]
KO	K07462	1	0.000723255	0.000720319	0.000727694	0.00072057	0.00071867	0.000722716	0.000721473	0.000726245	0.000743976	0.274411	single-stranded-DNA-specific exonuclease [EC:3.1.-.-]
KO	K02990	1	0.000723214	0.000717168	0.000724904	0.000726007	0.000711383	0.000722696	0.000726852	0.000723563	0.00074053	0.23415	small subunit ribosomal protein S6
KO	K00763	1	0.000723061	0.000713347	0.000720755	0.000723913	0.000716935	0.000722819	0.000727152	0.000728798	0.000732496	0.574001	nicotinate phosphoribosyltransferase [EC:2.4.2.11]
KO	K01356	1	0.000722708	0.000723098	0.000712076	0.000732651	0.000727399	0.000716546	0.000724986	0.000731525	0.000666314	0.00887776	repressor LexA [EC:3.4.21.88]
KO	K03431	1	0.000722515	0.000738131	0.000710852	0.000727208	0.000723661	0.000721787	0.000727027	0.000727025	0.000700006	0.191592	phosphoglucosamine mutase [EC:5.4.2.10]
KO	K00919	1	0.000722208	0.000706877	0.000724682	0.000722039	0.000715178	0.000721599	0.000724313	0.000726088	0.000738539	0.0777899	4-diphosphocytidyl-2-C-methyl-D-erythritol kinase [EC:2.7.1.148]
KO	K03046	1	0.00072218	0.00071873	0.000723145	0.000717356	0.000716386	0.000723297	0.000726792	0.000723778	0.000751947	0.0897927	DNA-directed RNA polymerase subunit beta' [EC:2.7.7.6]
KO	K02899	1	0.000721571	0.00071848	0.000722946	0.000717073	0.000714811	0.000723364	0.000725936	0.000723019	0.000749089	0.103712	large subunit ribosomal protein L27
KO	K05515	1	0.000721148	0.00073703	0.000725471	0.000726684	0.00071369	0.000719585	0.000707576	0.000729105	0.000728204	0.232559	penicillin-binding protein 2
KO	K03696	1	0.000720132	0.000710257	0.000722512	0.000720914	0.000710621	0.00071648	0.000722116	0.000727183	0.000736888	0.12568	ATP-dependent Clp protease ATP-binding subunit ClpC
KO	K04078	1	0.000719907	0.00071669	0.000721684	0.00071521	0.000712284	0.000722159	0.000724244	0.000721563	0.00074802	0.0674546	chaperonin GroES
KO	K02493	1	0.000719759	0.000717246	0.000721409	0.000714632	0.000712579	0.000721972	0.000724386	0.000721401	0.000746973	0.0739037	methyltransferase [EC:2.1.1.-]
KO	K02518	1	0.000719532	0.000716507	0.000721281	0.000714735	0.000712527	0.000721221	0.000723777	0.00072138	0.000747255	0.0850588	translation initiation factor IF-1
KO	K02914	1	0.000719499	0.000709335	0.000720137	0.000722406	0.000710786	0.000714387	0.00072185	0.000726803	0.000731569	0.0726078	large subunit ribosomal protein L34
KO	K03043	1	0.000719455	0.000715976	0.000721271	0.000714914	0.000711938	0.000721171	0.000723891	0.000721178	0.000747194	0.0758523	DNA-directed RNA polymerase subunit beta [EC:2.7.7.6]
KO	K00931	1	0.000719432	0.00072358	0.000715597	0.000724468	0.000724223	0.00070986	0.000717841	0.000727201	0.000694086	0.286873	glutamate 5-kinase [EC:2.7.2.11]
KO	K01956	1	0.000719093	0.0007128	0.000719235	0.000717829	0.000711051	0.000722052	0.000723139	0.000720334	0.000738507	0.281619	carbamoyl-phosphate synthase small subunit [EC:6.3.5.5]
KO	K00016	1	0.00071876	0.000703898	0.00070696	0.000720578	0.000726168	0.000715845	0.000732184	0.000718539	0.000697772	0.43227	L-lactate dehydrogenase [EC:1.1.1.27]
KO	K02907	1	0.000718701	0.00072403	0.000717206	0.000716672	0.000712373	0.000723818	0.000720302	0.000720434	0.000736207	0.353796	large subunit ribosomal protein L30
KO	K01735	1	0.000718609	0.000715535	0.00072321	0.000718919	0.000713412	0.00071591	0.000716288	0.000721364	0.000730535	0.587432	3-dehydroquinate synthase [EC:4.2.3.4]
KO	K03631	1	0.000718515	0.000715587	0.000720432	0.000713561	0.000710886	0.000720565	0.000722951	0.00072035	0.00074663	0.0615022	DNA repair protein RecN (Recombination protein N)
KO	K14138	1	0.000718475	0.000738169	0.00070299	0.000710468	0.000727024	0.000726535	0.000726042	0.00074611	0.000601543	0.273852	carbon monoxide dehydrogenase / acetyl-CoA synthase subunit alpha [EC:1.2.7.4 1.2.99.2 2.3.1.169]
KO	K03217	1	0.000717961	0.000705599	0.000718361	0.000712939	0.000714424	0.000721423	0.000722799	0.000716808	0.000754846	0.033787	preprotein translocase subunit YidC
KO	K01938	1	0.000717314	0.000708498	0.000719621	0.00071737	0.000707325	0.000716267	0.000718306	0.000724167	0.000738164	0.203876	formate--tetrahydrofolate ligase [EC:6.3.4.3]
KO	K00645	1	0.000716474	0.000716248	0.000721681	0.000713483	0.000712425	0.000717552	0.000713978	0.000718697	0.00072506	0.690857	[acyl-carrier-protein] S-malonyltransferase [EC:2.3.1.39]
KO	K00013	1	0.000716147	0.000715187	0.000711746	0.000721377	0.000719617	0.000711288	0.000714897	0.000721582	0.00069536	0.245882	histidinol dehydrogenase [EC:1.1.1.23]
KO	K03402	1	0.000715269	0.000709236	0.00071591	0.00070972	0.000709189	0.000720005	0.000718828	0.000716225	0.000753786	0.0800956	transcriptional regulator of arginine metabolism
KO	K01940	1	0.000715117	0.00072997	0.000710902	0.00072247	0.000712475	0.000709209	0.000715953	0.000717109	0.000692932	0.311321	argininosuccinate synthase [EC:6.3.4.5]
KO	K02038	1	0.000714923	0.000701024	0.000712323	0.000723929	0.000720441	0.000696934	0.000715553	0.00072426	0.000684494	0.00725597	phosphate transport system permease protein
KO	K03665	1	0.000714676	0.00070186	0.000719819	0.000716627	0.000706362	0.000707271	0.000714875	0.000721682	0.000725591	0.0429393	GTP-binding protein HflX
KO	K06213	1	0.000714664	0.000711851	0.000717003	0.00071185	0.000717582	0.00070898	0.000709674	0.000731533	0.000687609	0.332269	magnesium transporter
Module	M00141	1	0.000714185	0.000734157	0.000716418	0.000704032	0.000707655	0.000726644	0.000714287	0.000711173	0.000747306	0.0033985	C1-unit interconversion, eukaryotes [PATH:map00670 map01100]
KO	K00600	1	0.000714185	0.000734157	0.000716416	0.000704032	0.000707655	0.000726644	0.000714287	0.000711173	0.000747306	0.00339923	glycine hydroxymethyltransferase [EC:2.1.2.1]
KO	K03550	1	0.000714185	0.000707841	0.000715825	0.000718204	0.00070316	0.000713253	0.000716383	0.000714121	0.000731656	0.287296	holliday junction DNA helicase RuvA [EC:3.6.4.12];holliday junction DNA helicase RuvA
KO	K07496	1	0.000714164	0.00064216	0.000666512	0.000728831	0.000725619	0.000721643	0.000750689	0.000731655	0.000646771	0.077524	putative transposase
KO	K03978	1	0.000713557	0.000711214	0.000717886	0.000710428	0.000706712	0.000716051	0.000711748	0.000717436	0.000732453	0.355427	GTP-binding protein
KO	K06949	1	0.000713258	0.000715498	0.000718988	0.000704699	0.000708288	0.000717792	0.000714051	0.000712227	0.000743752	0.0290913	ribosome biogenesis GTPase [EC:3.6.1.-]
KO	K00147	1	0.000713017	0.000706719	0.000710716	0.000717199	0.000716786	0.000702489	0.000713188	0.000721312	0.000693384	0.0986861	glutamate-5-semialdehyde dehydrogenase [EC:1.2.1.41]
KO	K01572	1	0.000712999	0.000738131	0.000729324	0.000712465	0.000710383	0.000698986	0.000692547	0.000725926	0.000712504	0.0286537	oxaloacetate decarboxylase, beta subunit [EC:4.1.1.3]
KO	K00969	1	0.000712846	0.000705237	0.000714554	0.000711368	0.000704624	0.000715325	0.000713386	0.000718679	0.000729956	0.342402	nicotinate-nucleotide adenylyltransferase [EC:2.7.7.18]
KO	K01933	1	0.000712688	0.000714286	0.000710769	0.000715092	0.000705765	0.00071477	0.000710982	0.000718509	0.000724481	0.724019	phosphoribosylformylglycinamidine cyclo-ligase [EC:6.3.3.1]
KO	K03437	1	0.000712394	0.00070889	0.000715645	0.000708532	0.000702384	0.000713339	0.000713982	0.000721857	0.000723051	0.242175	RNA methyltransferase, TrmH family
KO	K07238	1	0.000712333	0.000720287	0.000711251	0.00072312	0.000712406	0.000703864	0.000702176	0.000724422	0.000671497	0.0694165	zinc transporter, ZIP family
KO	K06207	1	0.000711911	0.000709522	0.00071312	0.000707508	0.000704551	0.000714023	0.00071576	0.000714311	0.000740501	0.101435	GTP-binding protein
KO	K02343	1	0.000711906	0.000710594	0.000714719	0.000706929	0.000703286	0.000713798	0.00071494	0.000715144	0.000740518	0.0519254	DNA polymerase III subunit gamma/tau [EC:2.7.7.7]
KO	K01814	1	0.000711175	0.000720406	0.000705366	0.000715357	0.000714328	0.00071178	0.000709887	0.000711919	0.000694086	0.704274	phosphoribosylformimino-5-aminoimidazole carboxamide ribotide isomerase [EC:5.3.1.16]
KO	K01493	1	0.000710627	0.00071613	0.000715422	0.000707644	0.000701229	0.000712354	0.00070936	0.00071442	0.000727617	0.207547	dCMP deaminase [EC:3.5.4.12]
KO	K01923	1	0.000710246	0.000721111	0.000709982	0.000705144	0.000697563	0.000721051	0.000716231	0.000705167	0.000747029	0.00646604	phosphoribosylaminoimidazole-succinocarboxamide synthase [EC:6.3.2.6]
KO	K03581	1	0.000710134	0.000724594	0.000705908	0.000699022	0.000722271	0.000709718	0.000709399	0.000727576	0.000668822	0.0396248	exodeoxyribonuclease V alpha subunit [EC:3.1.11.5]
KO	K05799	1	0.00071005	0.000729524	0.000709272	0.00070096	0.000718522	0.000703481	0.000709729	0.000729173	0.00065291	0.027073	GntR family transcriptional regulator, transcriptional repressor for pyruvate dehydrogenase complex
KO	K02338	1	0.000709976	0.000691052	0.000711294	0.000709107	0.000707396	0.000706908	0.000714358	0.000712846	0.000720509	0.153298	DNA polymerase III subunit beta [EC:2.7.7.7]
KO	K07658	1	0.000709503	0.000703719	0.000703761	0.000710586	0.000712915	0.000706986	0.000714948	0.000720053	0.000654112	0.382815	two-component system, OmpR family, alkaline phosphatase synthesis response regulator PhoP
KO	K05837	1	0.000708877	0.000707181	0.000716707	0.000703492	0.000704448	0.000707743	0.000706292	0.000709715	0.000740809	0.073276	rod shape determining protein RodA
KO	K00099	1	0.000708576	0.000707613	0.000711752	0.00070333	0.000698648	0.000711172	0.000712994	0.000711536	0.000730291	0.0644937	1-deoxy-D-xylulose-5-phosphate reductoisomerase [EC:1.1.1.267]
KO	K02519	1	0.000708312	0.000703359	0.000710467	0.000705335	0.000701548	0.000709603	0.000710456	0.000710451	0.000734155	0.224321	translation initiation factor IF-2
KO	K00831	1	0.000708294	0.000701176	0.000712316	0.000707175	0.000700237	0.000706921	0.000707002	0.000715721	0.000725462	0.267647	phosphoserine aminotransferase [EC:2.6.1.52]
KO	K02954	1	0.000708047	0.000709431	0.000704996	0.000711271	0.000705054	0.000710702	0.000703869	0.000712451	0.000721809	0.810992	small subunit ribosomal protein S14
KO	K03602	1	0.000707216	0.000699794	0.000706084	0.000704105	0.000704593	0.00071013	0.000711052	0.000708378	0.000724916	0.451044	exodeoxyribonuclease VII small subunit [EC:3.1.11.6]
KO	K03687	1	0.000706807	0.000717096	0.000706448	0.000703167	0.000695351	0.000715695	0.000712489	0.000701071	0.000739648	0.0134455	molecular chaperone GrpE
KO	K01626	1	0.000706059	0.00066617	0.000694632	0.000715855	0.000719024	0.000693547	0.00072234	0.000707709	0.000627343	0.00285218	3-deoxy-7-phosphoheptulonate synthase [EC:2.5.1.54]
KO	K00052	1	0.000705913	0.000720285	0.000701338	0.000708531	0.00070989	0.000706004	0.000703516	0.000708532	0.000679534	0.363262	3-isopropylmalate dehydrogenase [EC:1.1.1.85]
KO	K02520	1	0.000704663	0.000703573	0.000704664	0.000699521	0.00069971	0.000708113	0.000709469	0.000705081	0.000728877	0.248679	translation initiation factor IF-3
KO	K02968	1	0.000704395	0.000700814	0.000706877	0.000700886	0.000697532	0.000706641	0.000706226	0.000705149	0.000735264	0.122959	small subunit ribosomal protein S20
KO	K03495	1	0.000704393	0.000705944	0.000710783	0.000700053	0.00069916	0.000706385	0.000701207	0.000707927	0.000713132	0.383974	glucose inhibited division protein A;tRNA uridine 5-carboxymethylaminomethyl modification enzyme
KO	K01489	1	0.000704335	0.000701785	0.000709347	0.000701629	0.000695129	0.000708118	0.000700621	0.000712211	0.000716141	0.305592	cytidine deaminase [EC:3.5.4.5]
KO	K00053	1	0.000704302	0.000708875	0.000699556	0.000707042	0.000708364	0.000701594	0.000704486	0.000709969	0.000672348	0.147574	ketol-acid reductoisomerase [EC:1.1.1.86]
KO	K04488	1	0.000704122	0.00070515	0.000693046	0.000712456	0.00071036	0.000699478	0.00070703	0.000709483	0.000661081	0.00436237	nitrogen fixation protein NifU and related proteins
KO	K03650	1	0.000703256	0.000704765	0.000709966	0.000698685	0.000698002	0.00070501	0.000700076	0.000706926	0.000711837	0.357167	tRNA modification GTPase [EC:3.6.-.-];tRNA modification GTPase
KO	K03572	1	0.000702623	0.000703802	0.000709273	0.000698287	0.000696689	0.000704905	0.000699461	0.000706173	0.000712252	0.310927	DNA mismatch repair protein MutL
KO	K03570	1	0.000702247	0.00070125	0.000705655	0.000699381	0.00069816	0.000703693	0.000700939	0.000704174	0.000718751	0.64173	rod shape-determining protein MreC
KO	K01206	1	0.000701081	0.000679324	0.00074795	0.000687234	0.000671134	0.000682086	0.000693511	0.000695454	0.000812825	0.00241031	alpha-L-fucosidase [EC:3.2.1.51]
KO	K03703	1	0.000700938	0.000712372	0.000699708	0.000698096	0.000690103	0.000708835	0.000706163	0.000696124	0.000732946	0.0304551	excinuclease ABC subunit C
KO	K02970	1	0.000700428	0.00070137	0.000707111	0.000696583	0.000695427	0.00069985	0.000697112	0.000704653	0.000712768	0.381197	small subunit ribosomal protein S21
KO	K02039	1	0.000700365	0.0006977	0.000697134	0.000707916	0.000705994	0.000688481	0.000699184	0.000708002	0.000660367	0.0302049	phosphate transport system protein
KO	K01443	1	0.000699811	0.000687811	0.000700751	0.000701205	0.000698431	0.000690831	0.000696855	0.000717329	0.000688603	0.53026	N-acetylglucosamine-6-phosphate deacetylase [EC:3.5.1.25]
Module	M00273	1	0.000699184	0.000667906	0.00068023	0.000714684	0.000705173	0.000700422	0.00071098	0.000695728	0.00066051	0.0152946	PTS system, fructose-specific II component [PATH:map00051 map02060] [BR:ko02000]
KO	K03555	1	0.000698495	0.000699018	0.000705681	0.00069435	0.000692516	0.000700568	0.000694002	0.000702837	0.000710505	0.22021	DNA mismatch repair protein MutS
KO	K02864	1	0.000698228	0.000701457	0.000694522	0.000700842	0.000693818	0.000699496	0.000695043	0.00070565	0.000714422	0.637585	large subunit ribosomal protein L10
KO	K09825	1	0.000698187	0.000686933	0.000702551	0.000697311	0.000689161	0.000696964	0.000699033	0.000703819	0.000713918	0.243452	Fur family transcriptional regulator, peroxide stress response regulator
Module	M00200	1	0.000698145	0.000685967	0.000693557	0.000702103	0.000711753	0.000688359	0.000693982	0.000713281	0.000641916	0.0266975	Putative sorbitol/mannitol transport system [PATH:map02010] [BR:ko02000]
KO	K02946	1	0.000698051	0.000701803	0.000696237	0.000700444	0.000693109	0.000701075	0.000694043	0.000703609	0.000707125	0.792544	small subunit ribosomal protein S10
KO	K04066	1	0.000698001	0.000689044	0.00069784	0.000700393	0.000691024	0.000696755	0.000696678	0.000707041	0.000709105	0.558114	primosomal protein N' (replication factor Y) (superfamily II helicase) [EC:3.6.1.-];primosomal protein N' (replication factor Y) (superfamily II helicase) [EC:3.6.4.-]
KO	K12573	1	0.00069792	0.000702382	0.000702958	0.000688453	0.000692097	0.000702588	0.00069923	0.000699047	0.00072966	0.0200657	ribonuclease R [EC:3.1.-.-]
KO	K01872	1	0.000697574	0.000699564	0.000694839	0.000701677	0.0006923	0.000698757	0.000694036	0.000703397	0.000709383	0.732052	alanyl-tRNA synthetase [EC:6.1.1.7]
KO	K07560	1	0.000697394	0.000702851	0.000695351	0.000699359	0.000692314	0.000702089	0.000693193	0.000702652	0.000704808	0.774971	D-tyrosyl-tRNA(Tyr) deacylase [EC:3.1.-.-]
KO	K00378	1	0.000696865	0.000698287	0.000702551	0.000683822	0.000695602	0.000705041	0.000698134	0.000698792	0.000707406	0.527493	hydroxylamine reductase [EC:1.7.-.-]
Module	M00491	1	0.000696566	0.000684552	0.000691944	0.00070041	0.000710522	0.000687078	0.000691752	0.000712104	0.000640869	0.0239247	arabinogalactan oligomer/maltooligosaccharide transport system [PATH:map02010] [BR:ko02000]
Module	M00206	1	0.000696213	0.000678122	0.000688828	0.000700778	0.000706905	0.000682331	0.000695326	0.000720532	0.000638392	0.00925661	Cellobiose transport system [PATH:map02010] [BR:ko02000]
KO	K03531	1	0.000695689	0.000701467	0.000688226	0.000698414	0.000690231	0.000703106	0.000693247	0.000701872	0.000716829	0.376678	cell division protein FtsZ
KO	K00949	1	0.000695587	0.00068518	0.000699335	0.000694987	0.000685849	0.000694483	0.000694958	0.000706587	0.000701186	0.216901	thiamine pyrophosphokinase [EC:2.7.6.2]
KO	K06168	1	0.000695124	0.00069226	0.000699011	0.000689884	0.000685063	0.000700123	0.000698411	0.000696905	0.000716143	0.0918359	bifunctional enzyme involved in thiolation and methylation of tRNA
KO	K02037	1	0.000694182	0.000671558	0.000692136	0.000702555	0.000698713	0.00067668	0.000697111	0.000702359	0.000670253	0.015643	phosphate transport system permease protein
KO	K00554	1	0.000694008	0.000676705	0.000693557	0.000694129	0.000693025	0.000689786	0.000696704	0.000698924	0.000708672	0.246953	tRNA (guanine-N1-)-methyltransferase [EC:2.1.1.31]
KO	K02687	1	0.000693884	0.000689932	0.000701145	0.000689111	0.000688603	0.000696371	0.00069137	0.000696863	0.000702428	0.35118	ribosomal protein L11 methyltransferase [EC:2.1.1.-]
KO	K03040	1	0.000693611	0.000685861	0.00069177	0.000696836	0.000688562	0.000691454	0.000691007	0.000703768	0.000708109	0.497875	DNA-directed RNA polymerase subunit alpha [EC:2.7.7.6]
KO	K00868	1	0.000693539	0.000696805	0.00068614	0.000695962	0.000691107	0.000699311	0.000690313	0.000701307	0.000708005	0.411713	pyridoxine kinase [EC:2.7.1.35]
KO	K01997	1	0.000693125	0.000707252	0.000692184	0.000712593	0.000685125	0.000681775	0.000685582	0.000696938	0.000648432	0.0197776	branched-chain amino acid transport system permease protein
KO	K01243	1	0.000693035	0.000686563	0.000697601	0.000685309	0.000689941	0.000691803	0.000691567	0.000704627	0.000713202	0.318312	S-adenosylhomocysteine/5'-methylthioadenosine nucleosidase [EC:3.2.2.9]
KO	K04079	1	0.000692883	0.000687471	0.000699695	0.000690956	0.000685434	0.000693824	0.000688512	0.000698653	0.000704792	0.148017	molecular chaperone HtpG
KO	K01537	1	0.00069219	0.000682944	0.000695741	0.000693877	0.000696725	0.000685513	0.00068745	0.000694173	0.000692087	0.73774	Ca2+-transporting ATPase [EC:3.6.3.8]
KO	K04517	1	0.000690059	0.000703491	0.00067775	0.000698166	0.000693337	0.000688917	0.000692326	0.000695057	0.000648116	0.081331	prephenate dehydrogenase [EC:1.3.1.12]
KO	K03584	1	0.000689745	0.000675869	0.000690437	0.000692696	0.000682862	0.000687095	0.000687776	0.00070066	0.000697935	0.360277	DNA repair protein RecO (recombination protein O)
KO	K02931	1	0.000689332	0.000692264	0.000685529	0.000693497	0.000685222	0.000690093	0.000684872	0.000696323	0.000705606	0.579414	large subunit ribosomal protein L5
KO	K01999	1	0.000688717	0.000710706	0.000683605	0.000703834	0.000679798	0.000681357	0.000688781	0.000688552	0.00065589	0.185952	branched-chain amino acid transport system substrate-binding protein
KO	K07335	1	0.000688224	0.00068532	0.000691006	0.000690982	0.000690731	0.000679337	0.000686731	0.000696466	0.000639335	0.38056	basic membrane protein A and related proteins
KO	K03613	1	0.000688067	0.000699754	0.000696528	0.00068888	0.000683394	0.000681524	0.000677898	0.000701573	0.000657657	0.103786	electron transport complex protein RnfE
KO	K07456	1	0.000687653	0.000689414	0.000694278	0.000680862	0.000679514	0.00069162	0.000685526	0.000694201	0.000701477	0.253072	DNA mismatch repair protein MutS2
KO	K09748	1	0.000686981	0.000690619	0.0006915	0.000678275	0.000681651	0.000694035	0.000686224	0.000687081	0.000724008	0.0337163	ribosome maturation factor RimP;hypothetical protein
KO	K02988	1	0.000686573	0.000694303	0.000683489	0.000683896	0.000680805	0.000692945	0.000687245	0.000689887	0.000710792	0.478944	small subunit ribosomal protein S5
KO	K02283	1	0.000686129	0.000667993	0.000687638	0.000682673	0.000696685	0.000675074	0.000696822	0.000687891	0.000626067	0.2269	pilus assembly protein CpaF
KO	K03526	1	0.000686119	0.000678793	0.000687346	0.000688163	0.000676533	0.00068525	0.000684876	0.000696664	0.000690867	0.409703	(E)-4-hydroxy-3-methylbut-2-enyl-diphosphate synthase [EC:1.17.7.1]
KO	K14441	1	0.00068587	0.000688726	0.000694619	0.000680819	0.000677771	0.000688615	0.000682744	0.000689574	0.000689624	0.191328	ribosomal protein S12 methylthiotransferase [EC:2.-.-.-]
KO	K00651	1	0.00068579	0.000669962	0.000685007	0.000688336	0.000677638	0.000687326	0.000683258	0.000697869	0.000699717	0.25244	homoserine O-succinyltransferase [EC:2.3.1.46]
KO	K04075	1	0.000685762	0.000688037	0.000689819	0.000680209	0.000680271	0.00068871	0.000685865	0.000686095	0.000714393	0.14883	tRNA(Ile)-lysidine synthase [EC:6.3.4.-]
KO	K02913	1	0.000685659	0.000673151	0.000687131	0.000681837	0.000682627	0.000689674	0.000687787	0.000683662	0.000721108	0.152026	large subunit ribosomal protein L33
Module	M00201	1	0.000684962	0.000672847	0.000680688	0.000687505	0.000695833	0.000673482	0.000682073	0.000704979	0.000630836	0.0388605	alpha-Glucoside transport system [PATH:map02010] [BR:ko02000]
KO	K10112	1	0.000684914	0.000672798	0.000680664	0.000687485	0.000695782	0.00067345	0.000681949	0.000704938	0.000630819	0.0388791	maltose/maltodextrin transport system ATP-binding protein
Module	M00602	1	0.000684914	0.000672798	0.000680664	0.000687485	0.000695782	0.00067345	0.000681949	0.000704938	0.000630819	0.0388791	Arabinosaccharide transport system [PATH:map02010] [BR:ko02000]
Module	M00606	1	0.000684914	0.000672798	0.000680664	0.000687485	0.000695782	0.00067345	0.000681949	0.000704938	0.000630819	0.0388791	N,N'-Diacetylchitobiose transport system [PATH:map02010] [BR:ko02000]
Module	M00605	1	0.000684914	0.000672798	0.000680664	0.000687485	0.000695782	0.00067345	0.000681949	0.000704938	0.000630819	0.0388791	Glucose/mannose transport system [PATH:map02010] [BR:ko02000]
KO	K14155	1	0.000684576	0.000674991	0.000694506	0.000668236	0.000673783	0.000688984	0.000696852	0.000678397	0.000741163	0.0221162	cystathione beta-lyase [EC:4.4.1.8]
KO	K03469	1	0.000683049	0.000676342	0.000683172	0.000684982	0.000674996	0.000681274	0.00068216	0.000694192	0.000687345	0.474553	ribonuclease HI [EC:3.1.26.4]
KO	K07282	1	0.000682328	0.000711268	0.000682715	0.000674972	0.000676933	0.000688443	0.0006835	0.000690467	0.000649747	0.493801	poly-gamma-glutamate synthesis protein (capsule biosynthesis protein)
KO	K07042	1	0.000681938	0.000673628	0.000673227	0.00069096	0.000688946	0.000674834	0.000683053	0.000689716	0.000635339	0.00241851	probable rRNA maturation factor
KO	K01681	1	0.000681778	0.000672554	0.000682889	0.000684955	0.000682288	0.00067682	0.000680859	0.000686362	0.000662833	0.716543	aconitate hydratase 1 [EC:4.2.1.3]
KO	K01776	1	0.000681527	0.000677281	0.000681462	0.000679144	0.000674081	0.000684414	0.000682622	0.000687689	0.000705533	0.542518	glutamate racemase [EC:5.1.1.3]
KO	K00611	1	0.000681082	0.000697459	0.00067185	0.000698296	0.000675186	0.000674446	0.000679646	0.000682493	0.000658097	0.0561666	ornithine carbamoyltransferase [EC:2.1.3.3]
KO	K02996	1	0.000681013	0.000685091	0.000678265	0.000684712	0.000677805	0.0006835	0.000674523	0.000687203	0.00069486	0.579085	small subunit ribosomal protein S9
KO	K01693	1	0.000680275	0.000676348	0.000668883	0.000688762	0.00068476	0.000676325	0.000683219	0.000688894	0.000637737	0.0176418	imidazoleglycerol-phosphate dehydratase [EC:4.2.1.19]
KO	K03216	1	0.000679929	0.000673471	0.00067164	0.000686836	0.000685128	0.000672397	0.00068334	0.000690039	0.000629577	0.00171427	RNA methyltransferase, TrmH family, group 2 [EC:2.1.1.-];tRNA (cytidine/uridine-2'-O-)-methyltransferase [EC:2.1.1.207]
KO	K04096	1	0.00067959	0.000675481	0.000678637	0.000677632	0.000672709	0.000682728	0.000680509	0.000686022	0.000702827	0.57805	DNA processing protein
KO	K07089	1	0.000679573	0.000657399	0.000673908	0.000683039	0.000683615	0.000677031	0.000680157	0.000691579	0.000657605	0.460057	K07089; uncharacterized protein
KO	K03596	1	0.000679306	0.000675819	0.000678529	0.000676545	0.000672723	0.000682588	0.000680766	0.000685262	0.000702702	0.573527	GTP-binding protein LepA
KO	K01950	1	0.000678831	0.000670762	0.00068051	0.00068091	0.000668005	0.000676735	0.000677424	0.000692245	0.000681453	0.311552	NAD+ synthase (glutamine-hydrolysing) [EC:6.3.5.1]
KO	K06960	1	0.000678385	0.000667867	0.000669597	0.000686818	0.000682178	0.000669101	0.000682339	0.000689524	0.000634429	0.00945152	K06960; uncharacterized protein
KO	K03500	1	0.000677736	0.000672446	0.000671848	0.000685717	0.000685407	0.000669733	0.000677218	0.00068349	0.000633143	0.0115225	ribosomal RNA small subunit methyltransferase B [EC:2.1.1.-]
KO	K11749	1	0.000677646	0.000680929	0.000684134	0.000671636	0.000671549	0.000684297	0.000674036	0.000676779	0.000705766	0.0566118	regulator of sigma E protease [EC:3.4.24.-]
KO	K06958	1	0.000677525	0.000668895	0.000668658	0.00068531	0.000681928	0.000672054	0.000678869	0.000687803	0.000638529	0.0281778	UPF0042 nucleotide-binding protein
KO	K03466	1	0.000677511	0.000652991	0.000676734	0.000682225	0.000671682	0.000669908	0.00068095	0.00068862	0.000675285	0.48731	DNA segregation ATPase FtsK/SpoIIIE, S-DNA-T family
KO	K01893	1	0.000676346	0.000670572	0.000681299	0.000672122	0.000670106	0.000674928	0.000677762	0.000680836	0.000693114	0.408648	asparaginyl-tRNA synthetase [EC:6.1.1.22]
KO	K07566	1	0.000676105	0.000698069	0.000683818	0.000670784	0.000664061	0.000683304	0.000673956	0.000664543	0.000735831	0.00244221	tRNA threonylcarbamoyladenosine biosynthesis protein;putative translation factor
KO	K05808	1	0.000675881	0.000660903	0.000680261	0.000673242	0.000675207	0.000675567	0.000677295	0.000675019	0.000682835	0.639552	putative sigma-54 modulation protein
KO	K02124	1	0.000675752	0.000662976	0.000678304	0.000671864	0.000686369	0.000666656	0.000672438	0.000691349	0.000633385	0.12865	V-type H+-transporting ATPase subunit K [EC:3.6.3.14]
KO	K02118	1	0.000675728	0.000662873	0.000678261	0.000671839	0.000686333	0.00066664	0.000672428	0.000691347	0.00063351	0.12957	V-type H+-transporting ATPase subunit B [EC:3.6.3.14]
KO	K09157	1	0.000675625	0.000668061	0.000667895	0.000681289	0.000676677	0.000670147	0.000679479	0.000687115	0.000639556	0.11252	hypothetical protein
KO	K03168	1	0.000675344	0.000681303	0.000671237	0.000670489	0.000669874	0.000684356	0.000676695	0.000679393	0.000707712	0.223634	DNA topoisomerase I [EC:5.99.1.2]
KO	K09772	1	0.00067478	0.000671067	0.000666052	0.000680258	0.000677527	0.000668642	0.000677989	0.000686925	0.000638005	0.0983849	cell division inhibitor SepF
KO	K03152	1	0.000674278	0.000670445	0.000679927	0.000670503	0.000668811	0.0006745	0.000671743	0.000681028	0.000682994	0.606019	4-methyl-5(b-hydroxyethyl)-thiazole monophosphate biosynthesis
KO	K03218	1	0.000674198	0.000666205	0.000668934	0.000681749	0.000678747	0.000663944	0.000671426	0.00068758	0.000644663	0.0589227	RNA methyltransferase, TrmH family [EC:2.1.1.-]
KO	K01880	1	0.000673957	0.000678147	0.000680584	0.00067241	0.000661513	0.000673079	0.000673009	0.000682242	0.00066937	0.145166	glycyl-tRNA synthetase [EC:6.1.1.14]
KO	K11175	1	0.000673741	0.00067789	0.000671816	0.000672753	0.000680408	0.00067114	0.000671102	0.000679257	0.000657386	0.625686	phosphoribosylglycinamide formyltransferase 1 [EC:2.1.2.2]
Module	M00506	1	0.000673266	0.000642227	0.000688257	0.000688187	0.000678716	0.000663292	0.000678324	0.000637358	0.000597426	0.581252	CheA-CheYBV (chemotaxis) two-component regulatory system [PATH:map02020 map02030] [BR:ko02022 ko02030 ko02035]
KO	K03976	1	0.00067174	0.000672084	0.000672311	0.000672156	0.000671516	0.000666495	0.000669084	0.000682224	0.000658762	0.715826	putative transcription regulator
KO	K07284	1	0.000671526	0.000666068	0.000654278	0.000675635	0.000672751	0.000666238	0.000683377	0.000689362	0.000638613	0.270313	sortase A;sortase A [EC:3.4.22.70]
KO	K02018	1	0.000671404	0.00067916	0.000659919	0.000671172	0.000685474	0.000682064	0.000674567	0.000663233	0.000635555	0.244638	molybdate transport system permease protein
KO	K07574	1	0.00067117	0.00067506	0.000658568	0.000678	0.00067673	0.000670745	0.000673144	0.000679309	0.000627157	0.00937167	putative RNA-binding protein containing KH domain;RNA-binding protein
KO	K03621	1	0.000670171	0.000667324	0.000663779	0.000676095	0.000678044	0.000664024	0.000669603	0.000677117	0.000628876	0.0203716	glycerol-3-phosphate acyltransferase PlsX [EC:2.3.1.15]
KO	K01006	1	0.000669906	0.000664482	0.000679434	0.000668556	0.000658423	0.000665129	0.000667267	0.000678759	0.000677648	0.0618722	pyruvate,orthophosphate dikinase [EC:2.7.9.1]
KO	K06381	1	0.000669703	0.000672512	0.000663626	0.000665712	0.000674186	0.000669909	0.000671808	0.00068562	0.000629811	0.222627	stage II sporulation protein D
KO	K03565	1	0.000669662	0.000648638	0.000670349	0.000665301	0.000667797	0.000672126	0.000675431	0.000671771	0.000680677	0.263528	regulatory protein
KO	K04485	1	0.000669147	0.000665014	0.000671249	0.000667196	0.000662468	0.000671888	0.000666222	0.000679113	0.000676068	0.627221	DNA repair protein RadA/Sms
KO	K07391	1	0.000669046	0.000661399	0.000670419	0.000672476	0.000660997	0.000667467	0.000666234	0.000678298	0.000672946	0.520319	magnesium chelatase family protein
KO	K12574	1	0.000666849	0.000657214	0.000656848	0.000675389	0.000671244	0.000659959	0.000668177	0.000679279	0.000630203	0.0355314	ribonuclease J [EC:3.1.-.-]
KO	K03529	1	0.000666273	0.000659723	0.000659069	0.000672485	0.000672183	0.000658791	0.000667318	0.000676675	0.000625479	0.03313	chromosome segregation protein
KO	K05896	1	0.000665753	0.000658784	0.000658909	0.000671767	0.000671325	0.000658677	0.000666841	0.00067581	0.000625511	0.0439097	segregation and condensation protein A
KO	K09747	1	0.000665707	0.000661435	0.00065972	0.00067138	0.00067466	0.000659594	0.000664955	0.000671623	0.000624795	0.0194827	hypothetical protein
KO	K01607	1	0.000664244	0.00064907	0.00065868	0.000666882	0.000666802	0.000662618	0.000665908	0.00067816	0.000622835	0.525687	4-carboxymuconolactone decarboxylase [EC:4.1.1.44]
KO	K02902	1	0.000663651	0.000663094	0.000662661	0.000661012	0.000658504	0.000667385	0.000664925	0.000667306	0.000684444	0.780033	large subunit ribosomal protein L28
KO	K07738	1	0.000662477	0.000654575	0.000653833	0.000672827	0.000663703	0.000656971	0.000667506	0.000666125	0.000620976	0.0324779	transcriptional repressor NrdR
KO	K01998	1	0.000662232	0.000676325	0.000659985	0.000680718	0.000652194	0.000651748	0.000657449	0.000666534	0.000623459	0.0460127	branched-chain amino acid transport system permease protein
KO	K02120	1	0.000662203	0.000649402	0.000663959	0.000658031	0.000671278	0.000654546	0.000659905	0.00067866	0.000619868	0.116297	V-type H+-transporting ATPase subunit D [EC:3.6.3.14]
KO	K09761	1	0.000661856	0.00065335	0.000662222	0.000661316	0.000657016	0.000664492	0.000660526	0.000670509	0.000661261	0.826443	ribosomal RNA small subunit methyltransferase E [EC:2.1.1.-]
KO	K03705	1	0.000661464	0.000656343	0.00065407	0.000666138	0.000665183	0.000656342	0.00066378	0.000673367	0.000618102	0.0684538	heat-inducible transcriptional repressor
KO	K00926	1	0.000661216	0.000630216	0.000650134	0.000657747	0.000679692	0.000657725	0.000671844	0.000670125	0.000614951	0.17877	carbamate kinase [EC:2.7.2.2]
KO	K03470	1	0.000660843	0.000660641	0.00065816	0.00065688	0.000654868	0.000668303	0.000663883	0.00066342	0.000686491	0.470884	ribonuclease HII [EC:3.1.26.4]
KO	K01754	1	0.000660294	0.000643357	0.000652172	0.000667721	0.000665888	0.000654216	0.000664813	0.000669154	0.000607544	0.000550765	threonine dehydratase [EC:4.3.1.19]
KO	K00027	1	0.000660254	0.000653266	0.000656292	0.000667596	0.000668715	0.000651961	0.000659324	0.000664977	0.000610786	0.0196027	malate dehydrogenase (oxaloacetate-decarboxylating) [EC:1.1.1.38]
KO	K02945	1	0.000659229	0.00064524	0.000661256	0.000647163	0.000655947	0.000662731	0.000671249	0.000657485	0.000692416	0.10394	small subunit ribosomal protein S1
KO	K09765	1	0.000659025	0.00065169	0.00066093	0.000660815	0.000663931	0.000648904	0.000655818	0.000669402	0.000629918	0.113241	hypothetical protein
KO	K06179	1	0.00065838	0.000677477	0.000660844	0.000663224	0.000654287	0.000651357	0.00064993	0.000673934	0.000608677	0.0614001	23S rRNA pseudouridine955/2504/2580 synthase [EC:5.4.99.24];ribosomal large subunit pseudouridine synthase C [EC:5.4.99.12]
KO	K02073	1	0.000658197	0.00062293	0.000638113	0.00066593	0.000671041	0.000663485	0.000672478	0.000656217	0.000615411	0.00409594	D-methionine transport system substrate-binding protein
KO	K08998	1	0.000657318	0.000649439	0.000658161	0.00066163	0.000651898	0.000654892	0.000651575	0.000667116	0.000666967	0.478101	hypothetical protein
KO	K02961	1	0.000657109	0.000665584	0.000652017	0.000655959	0.000651677	0.000663889	0.000656144	0.000662147	0.000685136	0.330087	small subunit ribosomal protein S17
KO	K01759	1	0.000656908	0.000654828	0.000661617	0.000651146	0.000665018	0.000655552	0.000652395	0.000656272	0.000663921	0.843339	lactoylglutathione lyase [EC:4.4.1.5]
KO	K02911	1	0.000656628	0.000655473	0.000654882	0.000652993	0.000652469	0.000661966	0.000655458	0.000664234	0.00067957	0.62658	large subunit ribosomal protein L32
KO	K00334	1	0.000656565	0.000639651	0.000650531	0.000667857	0.000664279	0.000652603	0.000651942	0.000671572	0.000562438	0.00353921	NADH-quinone oxidoreductase subunit E [EC:1.6.5.3];NADH dehydrogenase I subunit E [EC:1.6.5.3]
KO	K03518	1	0.000655754	0.00065401	0.000650492	0.00065297	0.000664488	0.000655057	0.000660289	0.00066545	0.000592216	0.248466	carbon-monoxide dehydrogenase small subunit [EC:1.2.99.2]
KO	K13940	1	0.000655255	0.000654107	0.000640501	0.000652077	0.000661408	0.000658297	0.000664742	0.000677213	0.000578506	0.107045	dihydroneopterin aldolase / 2-amino-4-hydroxy-6-hydroxymethyldihydropteridine diphosphokinase [EC:4.1.2.25 2.7.6.3]
KO	K06959	1	0.000654702	0.000652664	0.000652144	0.000653121	0.000666145	0.000654014	0.000653002	0.000656229	0.000630997	0.157468	uncharacterized protein
KO	K01854	1	0.000654	0.000651611	0.000659255	0.000648779	0.000646979	0.000651386	0.000658133	0.000657017	0.000668707	0.541553	UDP-galactopyranose mutase [EC:5.4.99.9]
KO	K00528	1	0.000653713	0.000642403	0.000647394	0.000662486	0.00065486	0.000646956	0.00065461	0.000666227	0.000605351	0.0065391	ferredoxin--NADP+ reductase [EC:1.18.1.2]
KO	K07166	1	0.000653009	0.000650031	0.000644845	0.000653405	0.000653775	0.000652735	0.000659637	0.000661882	0.000628525	0.453639	ACT domain-containing protein
KO	K06024	1	0.000652949	0.000662783	0.000643494	0.000653581	0.000659274	0.000653889	0.000656011	0.000657356	0.000626222	0.269331	segregation and condensation protein B
KO	K01839	1	0.000652691	0.000640858	0.000641191	0.000651053	0.000658469	0.000657001	0.000662224	0.000660439	0.000617998	0.215969	phosphopentomutase [EC:5.4.2.7]
KO	K04477	1	0.000651351	0.000642837	0.000639354	0.000654162	0.000665096	0.000652561	0.000649901	0.000668336	0.000578292	0.0824688	putative hydrolase
KO	K04083	1	0.000650372	0.000645217	0.000645106	0.000654629	0.000658521	0.000647999	0.000648552	0.000658135	0.000601116	0.012158	molecular chaperone Hsp33
KO	K00336	1	0.000649653	0.000612883	0.000644814	0.000654557	0.000657053	0.00064767	0.000652407	0.000661448	0.000586595	0.0209473	NADH-quinone oxidoreductase subunit G [EC:1.6.5.3];NADH dehydrogenase I subunit G [EC:1.6.5.3]
KO	K07027	1	0.000648992	0.000661159	0.00065256	0.000639398	0.000645491	0.000657932	0.000650291	0.000646869	0.000660756	0.6797	K07027; glycosyltransferase 2 family protein
KO	K03723	1	0.000647243	0.000641722	0.000642795	0.000651018	0.000643326	0.000647275	0.00064497	0.000657827	0.000653333	0.539868	transcription-repair coupling factor (superfamily II helicase) [EC:3.6.4.-];transcription-repair coupling factor (superfamily II helicase) [EC:3.6.1.-]
KO	K00287	1	0.000646448	0.000621934	0.00064896	0.000646536	0.000645348	0.000642581	0.000652284	0.000646608	0.000641659	0.410536	dihydrofolate reductase [EC:1.5.1.3]
KO	K01912	1	0.00064642	0.000662191	0.000651612	0.000653204	0.000659993	0.000639614	0.000624372	0.000650806	0.000608844	0.142135	phenylacetate-CoA ligase [EC:6.2.1.30]
KO	K06442	1	0.000646072	0.000646569	0.000632335	0.000656324	0.000652015	0.000641347	0.000646189	0.000658685	0.000598934	0.0400671	putative hemolysin
KO	K07460	1	0.000645946	0.00063149	0.00064711	0.000647728	0.000637341	0.000644644	0.000646781	0.000654936	0.000652698	0.598279	putative endonuclease
KO	K09762	1	0.000645934	0.000628636	0.000637068	0.000651499	0.000648575	0.000641115	0.000652297	0.000656768	0.000606617	0.0470698	hypothetical protein
KO	K00648	1	0.000645587	0.000648639	0.000661736	0.000634288	0.000638326	0.00064537	0.000636487	0.000648124	0.00070475	0.0361317	3-oxoacyl-[acyl-carrier-protein] synthase III [EC:2.3.1.180]
KO	K03436	1	0.000644999	0.000628926	0.000632593	0.000649869	0.00065584	0.000646451	0.000648012	0.0006544	0.000590219	0.0308683	DeoR family transcriptional regulator, fructose operon transcriptional repressor
KO	K00375	1	0.000644788	0.000650986	0.000643448	0.000646276	0.000652137	0.000645279	0.000642314	0.000644499	0.000601955	0.341651	GntR family transcriptional regulator / MocR family aminotransferase
Module	M00170	1	0.000644653	0.000630496	0.000641598	0.000639464	0.000643738	0.000648733	0.000652431	0.000642794	0.000678343	0.214875	C4-dicarboxylic acid cycle, phosphoenolpyruvate carboxykinase type [PATH:map00710 map01200 map01100 map01120]
KO	K03617	1	0.000644173	0.000644324	0.000649603	0.000643201	0.000646892	0.000639231	0.000638134	0.000653919	0.00060706	0.12864	electron transport complex protein RnfA
KO	K02123	1	0.000643639	0.000636596	0.000644901	0.000634473	0.000652854	0.000640339	0.000643904	0.000657343	0.000613109	0.317157	V-type H+-transporting ATPase subunit I [EC:3.6.3.14]
KO	K07742	1	0.000642649	0.000642777	0.000638375	0.000643822	0.000648008	0.000640385	0.000641682	0.000652742	0.000603626	0.259225	hypothetical protein
KO	K00765	1	0.000642508	0.000635864	0.000640709	0.000642	0.000649595	0.000642914	0.00064233	0.00064639	0.00060659	0.17124	ATP phosphoribosyltransferase [EC:2.4.2.17]
KO	K03609	1	0.00064159	0.000633892	0.000640209	0.000638686	0.000649383	0.000640679	0.000646206	0.000645159	0.000590463	0.230287	septum site-determining protein MinD
KO	K07079	1	0.000641493	0.000695534	0.000644778	0.000638567	0.000636081	0.000646733	0.000633323	0.000635497	0.000653285	0.669104	K07079; uncharacterized protein
KO	K02122	1	0.000641316	0.000628644	0.000637097	0.000639514	0.000655394	0.000634393	0.00064112	0.000657686	0.000579373	0.0451971	V-type H+-transporting ATPase subunit F [EC:3.6.3.14]
KO	K01770	1	0.00064105	0.000627891	0.000642056	0.000634125	0.000637399	0.000644015	0.000648835	0.000643208	0.000652681	0.252243	2-C-methyl-D-erythritol 2,4-cyclodiphosphate synthase [EC:4.6.1.12]
KO	K06518	1	0.000640921	0.000643014	0.000651718	0.000634722	0.000632632	0.000642101	0.000637426	0.000643946	0.000653762	0.0978889	holin-like protein
KO	K03151	1	0.00063801	0.000642879	0.000631651	0.000643743	0.000645227	0.000634036	0.000634574	0.000646054	0.000595582	0.107407	thiamine biosynthesis protein ThiI
KO	K14540	1	0.000637267	0.000638095	0.00063226	0.000638699	0.000643137	0.000635372	0.00063632	0.000648072	0.000592241	0.118817	ribosome biogenesis GTPase A
KO	K02071	1	0.000637009	0.000615601	0.000624061	0.000645266	0.00064186	0.000633036	0.000644127	0.000646937	0.000597699	0.00639208	D-methionine transport system ATP-binding protein
KO	K07444	1	0.000636575	0.000631941	0.000647794	0.000632313	0.00062812	0.000636281	0.000629407	0.000645322	0.000647552	0.118262	putative N6-adenine-specific DNA methylase;putative N6-adenine-specific DNA methylase [EC:2.1.1.-]
KO	K07082	1	0.000636128	0.000642266	0.000639963	0.000638003	0.00062265	0.000639707	0.000635269	0.000633492	0.00066226	0.288883	UPF0755 protein
KO	K11145	1	0.000635982	0.000636722	0.000631302	0.000637041	0.000641322	0.000634472	0.000635098	0.000646986	0.000591342	0.13355	ribonuclease III family protein
KO	K01126	1	0.000635457	0.000659332	0.000655863	0.000624252	0.000639504	0.0006251	0.000630678	0.000619672	0.00065641	0.271029	glycerophosphoryl diester phosphodiesterase [EC:3.1.4.46]
KO	K06967	1	0.000635326	0.000636408	0.000630915	0.000637041	0.000639832	0.000634056	0.000634188	0.000646195	0.000588112	0.121722	;tRNA (adenine-N(1)-)-methyltransferase [EC:2.1.1.36]
KO	K06346	1	0.000635107	0.000630959	0.000625858	0.00063869	0.000638398	0.000633235	0.000639546	0.000643946	0.000602453	0.159354	spoIIIJ-associated protein
KO	K02438	1	0.000634275	0.000617256	0.000624647	0.00062761	0.000646784	0.000637405	0.000644584	0.000646735	0.000567804	0.157158	glycogen operon protein GlgX [EC:3.2.1.-]
KO	K07003	1	0.000633955	0.000653062	0.000636211	0.000628592	0.00063126	0.000628773	0.000634013	0.000652346	0.000579632	0.209619	K07003; uncharacterized protein
KO	K02226	1	0.000633839	0.000638331	0.000635538	0.00064039	0.000632254	0.000627574	0.000625855	0.000648148	0.000581326	0.11422	alpha-ribazole phosphatase [EC:3.1.3.73]
KO	K06183	1	0.000633044	0.000631654	0.000628281	0.000635384	0.000641252	0.000628388	0.000632029	0.000642488	0.000587883	0.148446	ribosomal small subunit pseudouridine synthase A [EC:5.4.99.12];16S rRNA pseudouridine516 synthase [EC:5.4.99.19]
KO	K00031	1	0.00063196	0.000623356	0.000635205	0.000634875	0.000636202	0.000618691	0.000630033	0.000641007	0.000599118	0.0408082	isocitrate dehydrogenase [EC:1.1.1.42]
KO	K01886	1	0.000631853	0.000644108	0.000638511	0.000620759	0.000625169	0.000641883	0.000631458	0.000631701	0.000646685	0.0869936	glutaminyl-tRNA synthetase [EC:6.1.1.18]
KO	K14260	1	0.000631383	0.000614298	0.000610257	0.000634844	0.000644088	0.000635557	0.000639257	0.00064807	0.00057126	0.248562	alanine-synthesizing transaminase [EC:2.6.1.66 2.6.1.2]
Module	M00190	1	0.000630249	0.000669888	0.000641511	0.000635147	0.000626765	0.000639644	0.000630878	0.000580832	0.000631135	0.519964	Iron(III) transport system [PATH:map02010] [BR:ko02000]
KO	K03075	1	0.000630118	0.000615765	0.000627629	0.000628005	0.000630174	0.000631131	0.00063201	0.000634808	0.000653484	0.648251	preprotein translocase subunit SecG
KO	K00335	1	0.000629923	0.000620848	0.000621449	0.000633859	0.00063957	0.000630539	0.000628646	0.000644935	0.000551921	0.0462362	NADH dehydrogenase I subunit F [EC:1.6.5.3];NADH-quinone oxidoreductase subunit F [EC:1.6.5.3]
Module	M00843	1	0.000629731	0.000646855	0.000629601	0.000617944	0.00062691	0.000645445	0.000629026	0.000622889	0.000691311	0.0207938	L-threo-Tetrahydrobiopterin biosynthesis, GTP => L-threo-BH4 [PATH:map00790 map01100]
Module	M00842	1	0.000629731	0.000646855	0.000629601	0.000617944	0.00062691	0.000645445	0.000629026	0.000622889	0.000691311	0.0207938	Tetrahydrobiopterin biosynthesis, GTP => BH4 [PATH:map00790 map01100]
Module	M00550	1	0.000628962	0.000585654	0.000603954	0.000635151	0.000683765	0.00063827	0.000621945	0.000605765	0.000649052	0.445787	Ascorbate degradation, ascorbate => D-xylulose-5P [PATH:map00053 map01100 map01120]
KO	K02160	1	0.000628958	0.000611731	0.000617342	0.000638577	0.000642625	0.000618525	0.000628878	0.00064531	0.000558154	0.0354608	acetyl-CoA carboxylase biotin carboxyl carrier protein
KO	K00852	1	0.000628771	0.000629713	0.00061627	0.0006231	0.000650402	0.00060809	0.000630324	0.000659112	0.000601255	0.40636	ribokinase [EC:2.7.1.15]
KO	K02372	1	0.000628728	0.000631586	0.000620858	0.000633969	0.000636929	0.000624902	0.000624265	0.000641339	0.000586415	0.0188334	3R-hydroxymyristoyl ACP dehydrase [EC:4.2.1.-]
KO	K00754	1	0.000627849	0.000611254	0.000627213	0.000625301	0.000629433	0.000618274	0.000629925	0.000649755	0.000595976	0.162948	bshA; L-malate glycosyltransferase [EC:2.4.1.-]
KO	K03154	1	0.000626345	0.000618899	0.000621167	0.000618104	0.000633486	0.000635576	0.000640606	0.000622225	0.000572095	0.0449142	sulfur carrier protein;thiamine biosynthesis ThiS
KO	K01677	1	0.000626105	0.000647637	0.000619544	0.000627406	0.000628607	0.000630974	0.00062329	0.000633066	0.000583566	0.180969	fumarate hydratase subunit alpha [EC:4.2.1.2]
KO	K09888	1	0.000625993	0.000632169	0.000633409	0.000615191	0.000616572	0.000635791	0.000624019	0.000631344	0.00064478	0.0629734	cell division protein ZapA
KO	K00798	1	0.000625906	0.000635451	0.000616453	0.000623472	0.000632736	0.000631589	0.000626371	0.000634201	0.00060075	0.366084	cob(I)alamin adenosyltransferase [EC:2.5.1.17]
KO	K02072	1	0.000625673	0.000610472	0.000611735	0.000628906	0.000632136	0.000629687	0.000634843	0.000629646	0.000593533	0.0302935	D-methionine transport system permease protein
KO	K11068	1	0.00062348	0.000602752	0.000617681	0.000624059	0.000627128	0.000614109	0.000631742	0.000635575	0.00060466	0.283711	hemolysin III
KO	K01270	1	0.000622616	0.0006193	0.000633712	0.00060077	0.000602532	0.000639115	0.000632567	0.000621039	0.000701438	0.00664373	aminoacylhistidine dipeptidase [EC:3.4.13.3];dipeptidase D [EC:3.4.13.-]
KO	K03816	1	0.00062165	0.000609982	0.000621769	0.00062022	0.000613769	0.000624258	0.000620396	0.000634804	0.000634042	0.546939	xanthine phosphoribosyltransferase [EC:2.4.2.22]
KO	K00616	1	0.000621575	0.000604141	0.000618155	0.000626459	0.000629298	0.000606141	0.000625253	0.000629841	0.00059647	0.0708801	transaldolase [EC:2.2.1.2]
KO	K07173	1	0.000620837	0.00061796	0.000618791	0.000615169	0.000612579	0.000626649	0.000627038	0.000628319	0.000633341	0.433546	S-ribosylhomocysteine lyase [EC:4.4.1.21]
KO	K09861	1	0.000620021	0.000611477	0.000618027	0.000614425	0.000617114	0.00062597	0.000623618	0.000626398	0.000631557	0.946789	hypothetical protein
KO	K07043	1	0.000619654	0.00062778	0.000610772	0.000618604	0.00062396	0.000623431	0.000618403	0.000630473	0.000606715	0.447314	K07043; uncharacterized protein
KO	K00878	1	0.000619533	0.000620611	0.000607545	0.000622054	0.000627067	0.000623681	0.000625283	0.000622636	0.000572253	0.00846578	hydroxyethylthiazole kinase [EC:2.7.1.50]
KO	K02117	1	0.000619181	0.000607933	0.000616892	0.0006172	0.000630473	0.000611677	0.000613812	0.000641185	0.000573315	0.104218	V-type H+-transporting ATPase subunit A [EC:3.6.3.14]
KO	K03612	1	0.000618767	0.000625278	0.000623733	0.000612802	0.000621455	0.000618708	0.00061438	0.000626148	0.000595957	0.456008	electron transport complex protein RnfG
Module	M00485	1	0.000618537	0.000616098	0.000620323	0.000619627	0.00061834	0.000611372	0.000616101	0.000635974	0.000562727	0.074764	KinABCDE-Spo0FA (sporulation control) two-component regulatory system [PATH:map02020] [BR:ko02022]
KO	K07040	1	0.000618409	0.000610804	0.00060592	0.000621811	0.000625267	0.000618277	0.000621489	0.00063052	0.000585689	0.158521	uncharacterized protein
KO	K07699	1	0.000618179	0.000615859	0.000619985	0.000619302	0.000617953	0.000610996	0.00061578	0.000635463	0.000562444	0.0778704	two-component system, response regulator, stage 0 sporulation protein A
KO	K00625	1	0.000617955	0.000610671	0.000623415	0.000606463	0.000612435	0.000624987	0.000622911	0.000617746	0.000646431	0.101263	phosphate acetyltransferase [EC:2.3.1.8]
KO	K03710	1	0.000616914	0.000577403	0.000599691	0.000632379	0.000624682	0.000594697	0.000623938	0.000633136	0.000631217	0.427413	GntR family transcriptional regulator
KO	K00077	1	0.000615927	0.000642	0.000614962	0.000615081	0.000611274	0.000625601	0.000610049	0.000617511	0.000607435	0.482026	2-dehydropantoate 2-reductase [EC:1.1.1.169]
KO	K03426	1	0.000615393	0.000615599	0.00062002	0.00060925	0.000605629	0.000621026	0.000618076	0.000619354	0.000620291	0.408333	NAD+ diphosphatase [EC:3.6.1.22]
KO	K11070	1	0.000614926	0.000609737	0.000620005	0.000608711	0.000616983	0.000613984	0.000612725	0.000623804	0.000596364	0.606393	spermidine/putrescine transport system permease protein
KO	K01442	1	0.000614534	0.000616508	0.000623477	0.00061004	0.00061093	0.000602956	0.000614802	0.000624054	0.000602594	0.561194	choloylglycine hydrolase [EC:3.5.1.24]
KO	K02837	1	0.000613968	0.000610631	0.000615055	0.000607269	0.000610106	0.000620985	0.000612739	0.000619927	0.000640248	0.397614	peptide chain release factor 3;peptide chain release factor RF-3
KO	K00882	1	0.000613277	0.000595733	0.000602392	0.000619478	0.000623165	0.000611413	0.000617883	0.000617708	0.000571182	0.0171253	1-phosphofructokinase [EC:2.7.1.56]
KO	K03547	1	0.000612667	0.00061816	0.000612068	0.000604948	0.000613723	0.000615899	0.000614756	0.000621332	0.00059555	0.595406	exonuclease SbcD
KO	K03648	1	0.00061221	0.000603693	0.000614773	0.000600514	0.000605992	0.000618776	0.00061933	0.000615828	0.000642446	0.0628596	uracil-DNA glycosylase [EC:3.2.2.-];uracil-DNA glycosylase [EC:3.2.2.27]
KO	K03614	1	0.000610056	0.000609338	0.000613516	0.000612442	0.000613107	0.000604153	0.000597971	0.000627189	0.000575836	0.0797826	electron transport complex protein RnfD
KO	K02340	1	0.000609799	0.000587613	0.00060845	0.000610434	0.000609709	0.000609543	0.00061081	0.000616394	0.000613442	0.705899	DNA polymerase III subunit delta [EC:2.7.7.7]
KO	K14761	1	0.000609779	0.000612471	0.000608832	0.000611112	0.000614015	0.000605883	0.000606656	0.000621453	0.000558047	0.0641432	ribosome-associated protein
KO	K03502	1	0.00060944	0.000601494	0.000609079	0.000609264	0.000607461	0.000605353	0.000611919	0.000618259	0.000596767	0.910828	DNA polymerase V
KO	K00046	1	0.000609084	0.000647187	0.000617364	0.000609465	0.000605518	0.000602196	0.000598808	0.000611549	0.000593875	0.127577	gluconate 5-dehydrogenase [EC:1.1.1.69]
KO	K03925	1	0.00060898	0.00059429	0.000608166	0.00060448	0.000607452	0.000610464	0.000612109	0.000617387	0.000617349	0.72201	MraZ protein
KO	K02237	1	0.000607547	0.000593959	0.000598427	0.000612685	0.000614458	0.000605335	0.000613058	0.0006127	0.000562221	0.0245135	competence protein ComEA
KO	K00759	1	0.00060633	0.0006242	0.000606236	0.000608653	0.0005935	0.000614964	0.00060252	0.000604584	0.000634485	0.245918	adenine phosphoribosyltransferase [EC:2.4.2.7]
Module	M00205	1	0.000605753	0.000594728	0.000593313	0.000609804	0.000609888	0.000604029	0.000611367	0.000627835	0.000524395	0.241143	N-Acetylglucosamine transport system [PATH:map02010] [BR:ko02000]
KO	K06923	1	0.000604808	0.000602663	0.000602825	0.000604893	0.000610192	0.000601431	0.00060337	0.000618013	0.000550772	0.0495828	K06923; uncharacterized protein
KO	K02058	1	0.000604705	0.000593055	0.00060575	0.000596827	0.000609756	0.000607621	0.000621736	0.000591155	0.000568991	0.431602	simple sugar transport system substrate-binding protein
KO	K01914	1	0.00060433	0.000611541	0.000607986	0.000599885	0.000607584	0.000603557	0.000598368	0.000611767	0.00059175	0.664536	aspartate--ammonia ligase [EC:6.3.1.1]
KO	K07584	1	0.000602499	0.00059249	0.000595872	0.00060006	0.000617754	0.000599761	0.000603776	0.000614324	0.000546595	0.0234378	hypothetical protein
KO	K02014	1	0.000600813	0.000613289	0.000654683	0.00056875	0.000554845	0.00064112	0.000582639	0.000535009	0.000951464	0.0320226	iron complex outermembrane recepter protein
KO	K03147	1	0.000600502	0.000616186	0.000593522	0.000592316	0.000605174	0.000612477	0.000603904	0.000600973	0.00059308	0.170858	thiamine biosynthesis protein ThiC
KO	K00012	1	0.000599386	0.000625381	0.000611152	0.00058485	0.000589213	0.000609959	0.000597472	0.000589097	0.000661717	0.00777382	UDPglucose 6-dehydrogenase [EC:1.1.1.22]
KO	K02233	1	0.000599032	0.000612738	0.000597154	0.00059093	0.000601641	0.00060516	0.000600678	0.000602944	0.000586609	0.425347	adenosylcobinamide-GDP ribazoletransferase [EC:2.7.8.26]
KO	K02121	1	0.00059846	0.000606366	0.000594316	0.000595285	0.000610782	0.000596059	0.000594723	0.000610127	0.000555688	0.40983	V-type H+-transporting ATPase subunit E [EC:3.6.3.14]
KO	K07015	1	0.000597657	0.000589825	0.000595383	0.000603191	0.000606536	0.000586084	0.000593645	0.000608722	0.000558432	0.0799477	K07015; uncharacterized protein
KO	K05810	1	0.000596076	0.000591293	0.000597357	0.000587939	0.000596134	0.000605455	0.000596279	0.000596909	0.000612165	0.471964	conserved hypothetical protein
KO	K09787	1	0.000595541	0.000596461	0.00058861	0.000599502	0.000600808	0.000595134	0.000591258	0.000611087	0.000543203	0.0661772	hypothetical protein
KO	K07139	1	0.000594782	0.000580069	0.00059942	0.000584954	0.000592471	0.000604329	0.000596952	0.000597301	0.000600463	0.324594	K07139; uncharacterized protein
KO	K03789	1	0.000594003	0.000594627	0.000583664	0.000598965	0.000599149	0.000598176	0.000599249	0.000592988	0.000549487	0.0409542	ribosomal-protein-alanine N-acetyltransferase [EC:2.3.1.128]
KO	K02203	1	0.000593132	0.00057749	0.000593596	0.000587406	0.000593102	0.000593158	0.000608126	0.000593171	0.000544354	0.43162	phosphoserine / homoserine phosphotransferase [EC:3.1.3.3 2.7.1.39]
KO	K07301	1	0.000592872	0.000595987	0.000595798	0.000590183	0.000585356	0.000601526	0.000593151	0.000591706	0.000591085	0.846354	inner membrane protein
KO	K10118	1	0.000592408	0.000587812	0.000586739	0.000594436	0.00059838	0.000585237	0.000594584	0.000609199	0.000527938	0.5161	multiple sugar transport system permease protein
KO	K14742	1	0.00059228	0.000599247	0.000589696	0.000596692	0.000591039	0.000594574	0.000593206	0.000594179	0.00053983	0.195029	hypothetical protease [EC:3.4.-.-]
KO	K00278	1	0.000592193	0.000582854	0.00058327	0.000591873	0.000599086	0.000591622	0.000595848	0.000603991	0.000562451	0.246237	L-aspartate oxidase [EC:1.4.3.16]
KO	K06407	1	0.000592143	0.000591052	0.000592381	0.00059426	0.000593652	0.000586637	0.000589301	0.000607209	0.000534473	0.0471301	stage V sporulation protein AE
KO	K06406	1	0.00059211	0.000591035	0.000592356	0.000594228	0.000593616	0.000586594	0.000589267	0.000607164	0.000534438	0.0472297	stage V sporulation protein AD
KO	K06379	1	0.000592074	0.000590998	0.000592325	0.000594176	0.000593581	0.00058658	0.000589203	0.000607171	0.000534412	0.0470179	stage II sporulation protein AB (anti-sigma F factor) [EC:2.7.11.1]
KO	K06398	1	0.000592054	0.000591021	0.000592304	0.00059415	0.000593555	0.000586577	0.000589179	0.00060715	0.000534393	0.0470822	stage IV sporulation protein A
KO	K01811	1	0.000590154	0.000599944	0.000612747	0.00058362	0.000596238	0.000579655	0.000576363	0.000584851	0.00057409	0.304552	putative family 31 glucosidase
KO	K00567	1	0.000589731	0.000606268	0.000592268	0.000588454	0.000581152	0.000588408	0.000585988	0.000596464	0.000610426	0.51972	methylated-DNA-[protein]-cysteine S-methyltransferase [EC:2.1.1.63]
KO	K02227	1	0.000589525	0.000603384	0.000586605	0.000582064	0.000592498	0.00059556	0.000590992	0.000594065	0.000577162	0.395814	adenosylcobinamide-phosphate synthase [EC:6.3.1.10];adenosylcobinamide-phosphate synthase CobD [EC:6.3.1.10]
KO	K01610	1	0.000589172	0.000586789	0.000592972	0.000576142	0.00058439	0.000599789	0.000593091	0.000589788	0.000620075	0.111532	phosphoenolpyruvate carboxykinase (ATP) [EC:4.1.1.49]
KO	K09690	1	0.000588965	0.000603402	0.000585558	0.000592375	0.000592432	0.00058695	0.000582256	0.00060118	0.000543331	0.218871	lipopolysaccharide transport system permease protein
KO	K00805	1	0.000587843	0.000585054	0.000577798	0.000592989	0.000589578	0.000596966	0.000586577	0.000598193	0.000533964	0.125258	trans-hexaprenyltranstransferase [EC:2.5.1.30];heptaprenyl diphosphate synthase [EC:2.5.1.30]
KO	K00610	1	0.000587209	0.000602228	0.000591403	0.00057665	0.00057762	0.000593554	0.000589516	0.000592262	0.000606746	0.0836748	aspartate carbamoyltransferase regulatory subunit
KO	K06390	1	0.000586646	0.000585022	0.000587605	0.000588456	0.000588377	0.000581383	0.000583652	0.000600646	0.000529778	0.063258	stage III sporulation protein AA
KO	K06012	1	0.000585402	0.000585454	0.000584397	0.000587976	0.000588364	0.00057908	0.000581353	0.000601819	0.000531416	0.0466862	spore protease [EC:3.4.24.78]
KO	K02005	1	0.000585179	0.000597099	0.000609949	0.000567523	0.000580118	0.000577142	0.000579247	0.000580405	0.000646847	0.178759	HlyD family secretion protein
KO	K01678	1	0.000584258	0.000613191	0.000576817	0.000579599	0.000587904	0.000591839	0.000584216	0.000590257	0.000555131	0.165355	fumarate hydratase subunit beta [EC:4.2.1.2]
KO	K03575	1	0.000583989	0.000592954	0.000588257	0.000581497	0.000573693	0.00058714	0.000583495	0.000580951	0.000623767	0.142962	A/G-specific adenine glycosylase [EC:3.2.2.-]
KO	K02794	1	0.000583693	0.000552336	0.000554673	0.000587941	0.000606603	0.000576081	0.000600286	0.000592348	0.000585907	0.24155	PTS system, mannose-specific IIB component [EC:2.7.1.69]
KO	K01571	1	0.00058355	0.000586806	0.000578943	0.000582539	0.000591999	0.000586189	0.000582755	0.000587105	0.000548725	0.297249	oxaloacetate decarboxylase, alpha subunit [EC:4.1.1.3]
KO	K00768	1	0.000582813	0.000589976	0.00058618	0.000575433	0.000584556	0.000581611	0.000584396	0.000587834	0.000563909	0.631419	nicotinate-nucleotide--dimethylbenzimidazole phosphoribosyltransferase [EC:2.4.2.21]
KO	K01995	1	0.000582602	0.000601687	0.000584034	0.000598507	0.000574716	0.0005723	0.000572473	0.00058552	0.000560863	0.280044	branched-chain amino acid transport system ATP-binding protein
KO	K07467	1	0.000582419	0.000553681	0.00056922	0.000577228	0.00059961	0.000581609	0.000591689	0.000600985	0.000523754	0.127349	phage replication initiation protein
KO	K01996	1	0.000582101	0.000601272	0.000583533	0.000598016	0.000574291	0.000571727	0.000571947	0.00058502	0.000560251	0.277336	branched-chain amino acid transport system ATP-binding protein
KO	K06392	1	0.000578689	0.000577901	0.000579103	0.000580776	0.000580659	0.000573271	0.000575232	0.000593436	0.000522284	0.0608136	stage III sporulation protein AC
KO	K05989	1	0.000578457	0.000571825	0.000592945	0.000560436	0.000584567	0.000573203	0.00058175	0.000578894	0.000579969	0.303056	alpha-L-rhamnosidase [EC:3.2.1.40]
KO	K00767	1	0.000577814	0.000577958	0.000570537	0.000571527	0.000587827	0.000583593	0.000580103	0.000585425	0.000550845	0.0600951	nicotinate-nucleotide pyrophosphorylase (carboxylating) [EC:2.4.2.19]
Module	M00117	1	0.00057771	0.000572973	0.00058166	0.000563769	0.000592394	0.00060059	0.000577803	0.000527915	0.000720897	0.131008	Ubiquinone biosynthesis, prokaryotes, chorismate => ubiquinone [PATH:map00130 map01100 map01110]
Module	M00375	1	0.000577073	0.00060431	0.000571798	0.000588332	0.000570032	0.000586971	0.000574844	0.000561026	0.000569156	0.718584	Hydroxypropionate-hydroxybutylate cycle [PATH:map00710 map01200 map01120]
KO	K01926	1	0.000576321	0.000579249	0.000573526	0.000573679	0.000580142	0.000577708	0.000571592	0.000591001	0.00055252	0.358818	AT-rich DNA-binding protein
KO	K01963	1	0.00057573	0.000567222	0.000570952	0.000578656	0.000584035	0.000569266	0.000576223	0.000585877	0.000530231	0.0560356	acetyl-CoA carboxylase carboxyl transferase subunit beta [EC:6.4.1.2]
KO	K02770	1	0.000575667	0.00055216	0.000564932	0.000588404	0.000580085	0.000575831	0.00058135	0.000573007	0.000532767	0.00547144	PTS system, fructose-specific IIC component
KO	K00537	1	0.000574713	0.000575672	0.000563292	0.000571855	0.000585277	0.000581974	0.000579957	0.000575213	0.000555044	0.117628	arsenate reductase [EC:1.20.4.1]
KO	K02502	1	0.000574502	0.000559238	0.000569825	0.000572796	0.000584	0.000577011	0.000575533	0.000584278	0.000523745	0.0631431	ATP phosphoribosyltransferase regulatory subunit
KO	K07183	1	0.000574487	0.00057181	0.000565553	0.000582416	0.000578129	0.000570549	0.000571112	0.000592691	0.000518397	0.0148251	response regulator NasT
KO	K00797	1	0.00057431	0.000574844	0.000564444	0.00057676	0.000582916	0.000574223	0.00057459	0.00058579	0.000525428	0.00833022	spermidine synthase [EC:2.5.1.16]
Module	M00651	1	0.000573866	0.000576213	0.000587472	0.000579417	0.00056314	0.000551448	0.000563507	0.000588103	0.000590559	0.131219	Vancomycin resistance, D-Ala-D-Lac type [PATH:map01502 map02020]
KO	K06378	1	0.000572588	0.000577906	0.000571619	0.000571242	0.000573645	0.000569631	0.000573074	0.000585042	0.000524703	0.148031	stage II sporulation protein AA (anti-sigma F factor antagonist)
KO	K10119	1	0.000572485	0.000571617	0.000572461	0.000572133	0.000576753	0.00056699	0.000574487	0.000581714	0.000512695	0.38158	multiple sugar transport system permease protein
KO	K00760	1	0.00057167	0.000574734	0.000573516	0.000566094	0.000563787	0.000576203	0.000569997	0.000577678	0.000613485	0.222492	hypoxanthine phosphoribosyltransferase [EC:2.4.2.8]
KO	K01599	1	0.000571364	0.000524815	0.000566229	0.000569987	0.000568715	0.000561897	0.00059891	0.000574753	0.000536458	0.33985	uroporphyrinogen decarboxylase [EC:4.1.1.37]
KO	K03442	1	0.000570926	0.000570615	0.000573029	0.000560335	0.000581706	0.000570978	0.000572499	0.000573	0.000556097	0.333478	small conductance mechanosensitive channel;small conductance mechanosensitive ion channel, MscS family
KO	K03654	1	0.000570061	0.000560169	0.000593993	0.000556583	0.000539925	0.000570957	0.000576982	0.000555658	0.000700912	0.000372603	ATP-dependent DNA helicase RecQ [EC:3.6.1.-];ATP-dependent DNA helicase RecQ [EC:3.6.4.12]
KO	K03823	1	0.00056894	0.000564026	0.000565	0.0005779	0.000569226	0.000554729	0.000573493	0.00057458	0.000537965	0.204844	phosphinothricin acetyltransferase [EC:2.3.1.183]
KO	K02232	1	0.000568169	0.000583269	0.00056232	0.000561291	0.000570574	0.000575834	0.000572087	0.000573147	0.000548795	0.18013	adenosylcobyric acid synthase [EC:6.3.5.10]
KO	K01620	1	0.000568122	0.000558672	0.000562237	0.000569678	0.000566355	0.000572539	0.000574599	0.000569273	0.000554017	0.57745	threonine aldolase [EC:4.1.2.5]
KO	K07030	1	0.000567731	0.000566755	0.000560725	0.000574484	0.000572787	0.000559622	0.000562305	0.000586328	0.00053034	0.140601	K07030; uncharacterized protein
KO	K11717	1	0.000566831	0.000568362	0.000571176	0.000558298	0.000549132	0.00058571	0.000571253	0.000546827	0.00068984	0.0164524	cysteine desulfurase / selenocysteine lyase [EC:2.8.1.7 4.4.1.16]
KO	K07646	1	0.000565603	0.000562994	0.000570678	0.000557215	0.000568106	0.000558746	0.000560687	0.000585996	0.000555824	0.367865	two-component system, OmpR family, sensor histidine kinase KdpD [EC:2.7.13.3]
KO	K02119	1	0.000563652	0.000557875	0.000554305	0.000558261	0.000578378	0.000563309	0.000564105	0.000583514	0.000510844	0.0970444	V-type H+-transporting ATPase subunit C [EC:3.6.3.14]
KO	K06405	1	0.000563029	0.000567258	0.000563114	0.000561004	0.000564822	0.000562151	0.000561451	0.000574636	0.00051839	0.27768	stage V sporulation protein AC
Module	M00006	1	0.00056283	0.000554704	0.000565948	0.000560699	0.000567369	0.0005518	0.00057234	0.000553717	0.000566188	0.917412	Pentose phosphate pathway, oxidative phase, glucose 6P => ribulose 5P [PATH:map00030 map01200 map01100 map01120]
KO	K03517	1	0.000562633	0.000567536	0.000555601	0.00055319	0.000572494	0.00057138	0.000567076	0.000566281	0.000543413	0.0440672	quinolinate synthase [EC:2.5.1.72]
Module	M00228	1	0.000562575	0.000565567	0.000546719	0.000592187	0.000566686	0.000540777	0.00056587	0.000561304	0.000498006	0.166646	Putative glutamine transport system [PATH:map02010] [BR:ko02000]
KO	K03060	1	0.000562461	0.000549652	0.000550479	0.000564907	0.000576352	0.000561916	0.00056708	0.00056815	0.000518491	0.0284245	DNA-directed RNA polymerase subunit omega [EC:2.7.7.6]
KO	K02188	1	0.000562345	0.000576384	0.000555941	0.000556057	0.000564974	0.000570348	0.000565984	0.000567586	0.000542052	0.185833	cobalamin biosynthesis protein CbiD;cobalt-precorrin-5B (C1)-methyltransferase [EC:2.1.1.195]
KO	K06973	1	0.000560911	0.000549881	0.000563245	0.000559011	0.000564846	0.000553256	0.000562321	0.000570804	0.000526357	0.220754	K06973; uncharacterized protein
KO	K01486	1	0.000560459	0.000571952	0.000553269	0.000556104	0.000564678	0.000563273	0.000561906	0.0005731	0.00053064	0.278995	adenine deaminase [EC:3.5.4.2]
KO	K06385	1	0.000560404	0.000566681	0.000558983	0.000556554	0.000560514	0.000560277	0.000561254	0.000574656	0.000517879	0.235598	stage II sporulation protein P
KO	K03546	1	0.000560067	0.000582946	0.000553937	0.000553705	0.000568703	0.000568614	0.000553115	0.000570077	0.000542499	0.0338948	exonuclease SbcC
Module	M00030	1	0.000559609	0.000567823	0.000563963	0.000549023	0.000551552	0.000565973	0.000560136	0.000568735	0.000572091	0.260747	Lysine biosynthesis, AAA pathway, 2-oxoglutarate => 2-aminoadipate => lysine [PATH:map00300 map01230 map01100]
KO	K00290	1	0.000559513	0.000567714	0.000563911	0.000548833	0.000551482	0.000565913	0.000560012	0.000568689	0.000572079	0.254508	saccharopine dehydrogenase (NAD+, L-lysine forming) [EC:1.5.1.7]
Module	M00216	1	0.000557914	0.000553944	0.000550026	0.000565653	0.000564474	0.000557253	0.00056233	0.000565841	0.000445616	0.449061	Multiple sugar transport system [PATH:map02010] [BR:ko02000]
KO	K06412	1	0.000557008	0.000548292	0.000556087	0.000556444	0.000562616	0.000551586	0.000558502	0.000570501	0.000493634	0.0233204	stage V sporulation protein G
KO	K11358	1	0.000556969	0.000547048	0.000548065	0.000554721	0.000561103	0.000557285	0.00056633	0.000566732	0.00052347	0.090602	aspartate aminotransferase [EC:2.6.1.1]
KO	K00560	1	0.000554125	0.000537918	0.00055113	0.000553624	0.000555842	0.000554628	0.000556365	0.000559341	0.00055546	0.906925	thymidylate synthase [EC:2.1.1.45]
KO	K03856	1	0.000553449	0.000557043	0.000550652	0.000567204	0.000549711	0.000548678	0.000538515	0.000568158	0.000539854	0.312948	3-deoxy-7-phosphoheptulonate synthase [EC:2.5.1.54]
KO	K05934	1	0.00055338	0.000576592	0.000542968	0.000548195	0.000556683	0.000565561	0.000557343	0.000555852	0.000530429	0.0755566	precorrin-3B C17-methyltransferase [EC:2.1.1.131]
KO	K06396	1	0.000553006	0.000560012	0.000551048	0.000549627	0.000555403	0.000551917	0.000552396	0.000566941	0.000513867	0.294578	stage III sporulation protein AG
KO	K05936	1	0.000551592	0.000564652	0.000543393	0.00054658	0.000555211	0.000559449	0.000555922	0.00055646	0.000528574	0.161601	precorrin-4 C11-methyltransferase [EC:2.1.1.133]
KO	K07576	1	0.000550982	0.000556564	0.000548475	0.000548732	0.000553095	0.000548835	0.000553049	0.000561221	0.000513682	0.373539	metallo-beta-lactamase family protein
KO	K02189	1	0.000550544	0.00056365	0.000543029	0.000545609	0.000552217	0.000559309	0.000555573	0.000554772	0.000525484	0.165243	cobalamin biosynthesis protein CbiG;cobalt-precorrin 5A hydrolase [EC:3.7.1.12]
KO	K07005	1	0.000550398	0.000558596	0.000555814	0.000541394	0.000537384	0.000553369	0.000552035	0.000557092	0.000593702	0.173636	K07005; uncharacterized protein
KO	K06399	1	0.000548921	0.000549643	0.000545227	0.000552901	0.000552622	0.000543803	0.000543046	0.000569539	0.000487898	0.0290574	stage IV sporulation protein B [EC:3.4.21.116]
KO	K07105	1	0.000548283	0.000546842	0.000537488	0.000546786	0.000553531	0.000557612	0.000551944	0.000553726	0.000524686	0.171011	K07105; uncharacterized protein
KO	K13747	1	0.000547542	0.000548426	0.000549815	0.000546838	0.000542888	0.000546781	0.000541424	0.000562535	0.000537727	0.594628	carboxynorspermidine decarboxylase [EC:4.1.1.-]
KO	K06393	1	0.000546628	0.000536177	0.000545997	0.000546197	0.00055161	0.000541823	0.000547454	0.000560282	0.000487605	0.0377192	stage III sporulation protein AD
KO	K07107	1	0.000545671	0.000540985	0.000568473	0.000537902	0.000521385	0.000560266	0.000540772	0.000528795	0.000617969	0.0105915	acyl-CoA thioester hydrolase [EC:3.1.2.-]
KO	K04041	1	0.000544715	0.00053301	0.000552651	0.000537991	0.00053485	0.000549642	0.000548095	0.000541799	0.000578527	0.131824	fructose-1,6-bisphosphatase III [EC:3.1.3.11]
Module	M00567	1	0.000544302	0.00086174	0.000473868	0.00054124	0.00056665	0.000647345	0.000535807	0.00045709	0.000537748	0.272371	Methanogenesis, CO2 => methane [PATH:map00680 map01200 map01100 map01120]
KO	K01696	1	0.000544232	0.000560894	0.000544232	0.000536809	0.000555397	0.000545142	0.000544846	0.00054097	0.000519204	0.170259	tryptophan synthase beta chain [EC:4.2.1.20]
KO	K01619	1	0.000543062	0.000552115	0.000545567	0.000549004	0.000532984	0.000535243	0.000539137	0.000545004	0.00058017	0.608292	deoxyribose-phosphate aldolase [EC:4.1.2.4]
KO	K12257	1	0.000541264	0.000539745	0.00055229	0.00052525	0.000535587	0.000543397	0.000542606	0.000549713	0.000561542	0.077573	SecD/SecF fusion protein
KO	K03785	1	0.000541238	0.000549285	0.000535471	0.000535756	0.000549601	0.000544108	0.00054803	0.000540403	0.000512496	0.442333	3-dehydroquinate dehydratase I [EC:4.2.1.10]
KO	K00243	1	0.000539145	0.000532055	0.000544339	0.000521921	0.000534044	0.000551969	0.000547403	0.000538832	0.000563378	0.0188459	hypothetical protein
KO	K07736	1	0.000539077	0.00051401	0.000535195	0.000539478	0.000536856	0.000538093	0.00055249	0.000544375	0.000495637	0.0408681	CarD family transcriptional regulator
KO	K07058	1	0.000537969	0.00053159	0.00054402	0.000524063	0.000538509	0.000545676	0.000542141	0.00053427	0.000562782	0.100621	membrane protein
KO	K06382	1	0.000537736	0.000544856	0.000536671	0.00053574	0.000539251	0.000536971	0.000535911	0.00055028	0.000497703	0.327481	stage II sporulation protein E [EC:3.1.3.16]
KO	K00865	1	0.000536095	0.000526743	0.000531397	0.000530324	0.000541301	0.000546697	0.000544205	0.000529919	0.000524854	0.220866	glycerate kinase [EC:2.7.1.31]
KO	K01695	1	0.000535435	0.000552211	0.00053665	0.000527644	0.000544599	0.000536366	0.000535938	0.000533133	0.000511059	0.228945	tryptophan synthase alpha chain [EC:4.2.1.20]
KO	K01817	1	0.000532089	0.000536136	0.000532315	0.000517773	0.00053891	0.000536574	0.000530134	0.000545244	0.000538011	0.261282	phosphoribosylanthranilate isomerase [EC:5.3.1.24]
KO	K02406	1	0.000531468	0.000521329	0.000534189	0.000523018	0.000536092	0.000551048	0.000538168	0.000513691	0.000500791	0.834518	flagellin
KO	K03628	1	0.000531314	0.000516959	0.000539586	0.000521066	0.000529154	0.000533394	0.00053631	0.000529759	0.000543266	0.220197	transcription termination factor Rho
KO	K07138	1	0.000530312	0.000541236	0.000530266	0.000533783	0.000522939	0.000535425	0.000522368	0.000539625	0.0005166	0.629054	K07138; uncharacterized protein
KO	K12510	1	0.000528151	0.000511823	0.000531084	0.000516308	0.000537142	0.000525231	0.000541907	0.000526848	0.000488731	0.1805	tight adherence protein B
KO	K09117	1	0.000526413	0.00051858	0.000526615	0.000513785	0.00052999	0.000530873	0.000535943	0.000528091	0.000522928	0.207511	hypothetical protein
KO	K01191	1	0.000526367	0.000524445	0.000533411	0.000519167	0.00052182	0.000525851	0.000531888	0.00052533	0.00052286	0.936074	alpha-mannosidase [EC:3.2.1.24]
KO	K02796	1	0.000525254	0.000501018	0.000501299	0.000528032	0.000545572	0.000519329	0.000537784	0.000534212	0.000519921	0.301939	PTS system, mannose-specific IID component
KO	K01258	1	0.000524097	0.000521826	0.000532505	0.000512132	0.000517086	0.000533198	0.000523701	0.000520519	0.00058117	0.0203334	tripeptide aminopeptidase [EC:3.4.11.4]
KO	K04070	1	0.000521654	0.000534197	0.000520556	0.000525931	0.000517487	0.000522705	0.000519825	0.000524777	0.000490035	0.674895	putative pyruvate formate lyase activating enzyme [EC:1.97.1.4]
KO	K01552	1	0.000521617	0.000482657	0.000511593	0.000529371	0.0005297	0.000508313	0.000531733	0.000535921	0.000469864	0.00343727	K01552; uncharacterized protein
KO	K02824	1	0.000519562	0.00054298	0.000519898	0.000508621	0.000512981	0.00053526	0.000517853	0.000518928	0.000558186	0.0416618	uracil permease
KO	K07124	1	0.000518836	0.000509894	0.00051228	0.000519384	0.000530801	0.000516404	0.000517911	0.000527232	0.000488963	0.269984	K07124; uncharacterized protein
KO	K00794	1	0.000517482	0.000542973	0.000522533	0.000506934	0.000509125	0.000535818	0.000517102	0.000505387	0.00054878	0.0153279	6,7-dimethyl-8-ribityllumazine synthase [EC:2.5.1.78];riboflavin synthase beta chain [EC:2.5.1.-]
KO	K10190	1	0.000517028	0.000505882	0.000517948	0.000516149	0.000516092	0.000514518	0.000524034	0.000522254	0.000468546	0.591265	lactose/L-arabinose transport system permease protein
KO	K07271	1	0.00051654	0.000536963	0.000535702	0.0005046	0.000501295	0.000521465	0.000520418	0.000494312	0.000570247	0.344254	lipopolysaccharide cholinephosphotransferase [EC:2.7.8.-]
KO	K00018	1	0.000516191	0.000532958	0.000529964	0.000509715	0.000503974	0.000511279	0.000508967	0.000523111	0.000548935	0.149609	glycerate dehydrogenase [EC:1.1.1.29]
KO	K07012	1	0.000516124	0.000512137	0.000504851	0.000521011	0.000520028	0.000524176	0.000517075	0.000526411	0.000451861	0.00740611	cas3; CRISPR-associated endonuclease/helicase Cas3 [EC:3.1.-.- 3.6.4.-]
KO	K06972	1	0.000514123	0.000515744	0.000507386	0.000506849	0.000519683	0.000518267	0.000521839	0.000520043	0.000491824	0.326073	PITRM1, PreP, CYM1; presequence protease [EC:3.4.24.-]
KO	K00766	1	0.000514121	0.00052681	0.000513184	0.000506047	0.000523918	0.000516222	0.000515462	0.00051398	0.00049153	0.385964	anthranilate phosphoribosyltransferase [EC:2.4.2.18]
KO	K06042	1	0.000514043	0.000527544	0.00050197	0.000511766	0.000520501	0.000520383	0.000514609	0.000524006	0.000495883	0.155774	precorrin-8X methylmutase [EC:5.4.1.2]
KO	K03924	1	0.000512402	0.000480929	0.000525759	0.00051133	0.000508687	0.000497252	0.000512737	0.000518241	0.000520277	0.757189	MoxR-like ATPase [EC:3.6.3.-]
KO	K00661	1	0.000511882	0.000520144	0.000514761	0.00050456	0.000508997	0.000517009	0.000512518	0.000514559	0.000512033	0.933386	maltose O-acetyltransferase [EC:2.3.1.79]
KO	K07461	1	0.00051125	0.000518674	0.000500967	0.000511417	0.000519238	0.000517985	0.000509604	0.000519921	0.000474291	0.123906	putative endonuclease
KO	K01657	1	0.00051122	0.000523941	0.000508869	0.000504245	0.000518947	0.000514682	0.000513631	0.000512021	0.000484224	0.30403	anthranilate synthase component I [EC:4.1.3.27]
KO	K06209	1	0.000510762	0.000532505	0.000510651	0.00050752	0.000506877	0.000519419	0.000511408	0.000510873	0.000477767	0.402165	chorismate mutase [EC:5.4.99.5]
KO	K10907	1	0.0005106	0.000514591	0.000508418	0.00052013	0.000510015	0.000504315	0.000507127	0.000515086	0.00047631	0.456644	aminotransferase [EC:2.6.1.-]
KO	K08301	1	0.000509838	0.000505959	0.000520039	0.000492341	0.00050721	0.000517121	0.000515026	0.000509555	0.000521228	0.0368225	ribonuclease G [EC:3.1.26.-]
KO	K01639	1	0.000509634	0.00050603	0.000512038	0.000503301	0.0005027	0.000515659	0.000506866	0.000522042	0.000524658	0.406443	N-acetylneuraminate lyase [EC:4.1.3.3]
KO	K07050	1	0.000508569	0.000507498	0.000507146	0.000505169	0.000508302	0.000509557	0.000510853	0.00051985	0.000474389	0.473593	AARSD1, ALAX; misacylated tRNA(Ala) deacylase [EC:3.1.1.-]
Module	M00373	1	0.000506585	0.000525579	0.000519368	0.000498841	0.000493157	0.000522821	0.000504523	0.000480823	0.000578298	0.107008	Ethylmalonyl pathway [PATH:map00630 map01200 map01120]
KO	K09779	1	0.000506252	0.000511414	0.000508091	0.000507692	0.000504709	0.000494167	0.000506205	0.000521899	0.000459888	0.113611	hypothetical protein
KO	K06400	1	0.000505595	0.000486661	0.000505388	0.000503748	0.00050908	0.000507922	0.000506166	0.000516005	0.00046045	0.255996	site-specific DNA recombinase
KO	K01658	1	0.000505442	0.000522211	0.000510757	0.000490493	0.000503114	0.000519931	0.000505692	0.00050222	0.000519948	0.0639934	anthranilate synthase component II [EC:4.1.3.27]
KO	K11069	1	0.000505027	0.000514693	0.00051171	0.000499917	0.000502508	0.000507671	0.000500776	0.000505786	0.000506023	0.886542	spermidine/putrescine transport system substrate-binding protein
KO	K09777	1	0.000504206	0.000517251	0.000502882	0.000508337	0.000502951	0.000507265	0.000499801	0.000507618	0.000464315	0.458469	hypothetical protein
KO	K08316	1	0.000502786	0.000482884	0.000497069	0.000504469	0.000512157	0.000496552	0.000509861	0.000509624	0.000451867	0.022147	ribosomal RNA small subunit methyltransferase D [EC:2.1.1.171];ribosomal RNA small subunit methyltransferase D [EC:2.1.1.52]
KO	K00284	1	0.000502258	0.00049744	0.000496209	0.000496675	0.000507021	0.000502372	0.000510141	0.000512163	0.000472919	0.232604	glutamate synthase (ferredoxin) [EC:1.4.7.1]
KO	K07321	1	0.000501453	0.000504492	0.000490279	0.000502155	0.000512939	0.000506185	0.000501655	0.000515705	0.000417159	0.302858	CO dehydrogenase maturation factor
KO	K02020	1	0.000501096	0.000495825	0.000489269	0.00050791	0.000510446	0.000507976	0.00050393	0.000492171	0.000482261	0.0178253	molybdate transport system substrate-binding protein
KO	K02371	1	0.000500584	0.000498609	0.000498772	0.000496994	0.00050193	0.000501972	0.000500521	0.000505379	0.000515421	0.989248	enoyl-[acyl carrier protein] reductase II [EC:1.3.1.-]
KO	K00998	1	0.000499808	0.00050041	0.000499714	0.000489308	0.000500776	0.000512633	0.000502201	0.000498828	0.000509101	0.435498	phosphatidylserine synthase [EC:2.7.8.8]
KO	K03282	1	0.000497956	0.000502795	0.000501053	0.000498938	0.000485089	0.000503485	0.000492181	0.000502809	0.000528862	0.56859	large conductance mechanosensitive channel;large conductance mechanosensitive channel, MscL family
KO	K01267	1	0.000497734	0.000501306	0.000491026	0.00048996	0.000501846	0.000504047	0.000503502	0.000507495	0.000470222	0.24142	aspartyl aminopeptidase [EC:3.4.11.21]
KO	K03307	1	0.00049593	0.000514563	0.000501056	0.000488413	0.000496009	0.000504581	0.000486764	0.00049917	0.000497421	0.707015	solute:Na+ symporter, SSS family
KO	K01495	1	0.00049549	0.000502934	0.000494293	0.000486259	0.000491254	0.000507757	0.000496274	0.000496761	0.000532097	0.120863	GTP cyclohydrolase I [EC:3.5.4.16]
KO	K06438	1	0.000494989	0.000493711	0.000491882	0.000488857	0.000502182	0.000496695	0.000498353	0.000504764	0.000448654	0.180277	similar to stage IV sporulation protein
KO	K01786	1	0.000494814	0.000472786	0.000488707	0.000502239	0.000505307	0.000495488	0.000496341	0.000492155	0.000446005	0.0535782	L-ribulose-5-phosphate 4-epimerase [EC:5.1.3.4]
KO	K00571	1	0.000493372	0.000474307	0.000495873	0.000485743	0.000502891	0.000489141	0.00049461	0.00050099	0.00048365	0.727878	site-specific DNA-methyltransferase (adenine-specific) [EC:2.1.1.72]
KO	K01804	1	0.000492581	0.000479703	0.00049016	0.00049343	0.000492806	0.000486901	0.000503094	0.000496696	0.000449797	0.593045	L-arabinose isomerase [EC:5.3.1.4]
KO	K05364	1	0.00049234	0.000481332	0.000481849	0.000488023	0.000503465	0.000493862	0.000501449	0.000499347	0.000459243	0.114647	peptidoglycan glycosyltransferase [EC:2.4.1.129]
KO	K03571	1	0.000492109	0.000492166	0.000483978	0.000486947	0.00050291	0.000499946	0.000493007	0.000499836	0.000456794	0.230097	rod shape-determining protein MreD
KO	K11928	1	0.000491297	0.000515309	0.000490541	0.000487436	0.00049136	0.000496194	0.000491008	0.000491949	0.000466292	0.492825	sodium/proline symporter
KO	K07260	1	0.000489757	0.000497044	0.000492134	0.000498283	0.000490934	0.00046827	0.000480721	0.000508502	0.000458657	0.147663	D-alanyl-D-alanine carboxypeptidase [EC:3.4.16.4]
KO	K01628	1	0.000489501	0.00047332	0.000482339	0.000494456	0.000498769	0.000482152	0.000496645	0.000492074	0.000443776	0.282181	L-fuculose-phosphate aldolase [EC:4.1.2.17]
KO	K10117	1	0.000488319	0.000486342	0.000483083	0.000489891	0.000498193	0.000484568	0.000485012	0.000503361	0.000429269	0.204397	multiple sugar transport system substrate-binding protein
KO	K07035	1	0.000486888	0.000490195	0.000482706	0.000482013	0.000485737	0.000490381	0.000493397	0.000494291	0.000464324	0.670701	K07035; uncharacterized protein
KO	K01609	1	0.00048584	0.000503973	0.000491673	0.000475248	0.000494506	0.000486839	0.000482232	0.000486642	0.000461695	0.144227	indole-3-glycerol phosphate synthase [EC:4.1.1.48]
KO	K00757	1	0.000483332	0.000464698	0.000494593	0.000487582	0.000472168	0.000487312	0.000478464	0.000478372	0.00048233	0.228725	uridine phosphorylase [EC:2.4.2.3]
KO	K00638	1	0.00048046	0.000485705	0.0004789	0.000470813	0.000488832	0.000485494	0.000477035	0.000491361	0.000466839	0.354157	chloramphenicol O-acetyltransferase [EC:2.3.1.28]
KO	K03698	1	0.000479722	0.000467865	0.000474265	0.000473751	0.00048916	0.000480601	0.000488321	0.00048562	0.00043935	0.106777	CMP-binding protein
Module	M00175	1	0.000479163	0.000482667	0.000468512	0.000479585	0.000497675	0.000497443	0.00047357	0.000474997	0.00041479	0.0137714	Nitrogen fixation, nitrogen => ammonia [PATH:map00910 map01100 map01120]
KO	K03639	1	0.000478612	0.000477249	0.000466929	0.000483265	0.000486566	0.000484126	0.000482364	0.000474194	0.000458288	0.0704086	molybdenum cofactor biosynthesis protein;molybdenum cofactor biosynthesis protein A
KO	K01613	1	0.000478248	0.000470095	0.000478676	0.000464968	0.000477515	0.00049043	0.000481962	0.000484037	0.000492664	0.156158	phosphatidylserine decarboxylase [EC:4.1.1.65]
Module	M00063	1	0.000477752	0.000507398	0.000515325	0.000454246	0.000431994	0.000505424	0.000467972	0.000442068	0.000714496	0.0125669	CMP-KDO biosynthesis [PATH:map00540 map01100]
KO	K04769	1	0.000477007	0.000481688	0.00047758	0.000481007	0.000478697	0.000463413	0.00047292	0.000495341	0.000425048	0.107732	AbrB family transcriptional regulator, stage V sporulation protein T
KO	K01809	1	0.000475535	0.0004647	0.000480267	0.000480452	0.000465383	0.00047252	0.000479854	0.000464971	0.00050509	0.440432	mannose-6-phosphate isomerase [EC:5.3.1.8]
KO	K00793	1	0.000475128	0.000500917	0.000477296	0.000466649	0.000467393	0.000494364	0.000471981	0.000468004	0.000501802	0.0280292	riboflavin synthase [EC:2.5.1.9];riboflavin synthase alpha chain [EC:2.5.1.9]
KO	K08234	1	0.000473147	0.000468452	0.000467386	0.000480098	0.000481673	0.000472355	0.000470419	0.000478956	0.000408011	0.263703	glyoxylase I family protein
KO	K03706	1	0.000472751	0.000461392	0.000467141	0.00046339	0.000480208	0.000480436	0.000481436	0.000478865	0.000439699	0.131831	transcriptional pleiotropic repressor
Module	M00046	1	0.000472311	0.000438857	0.000467935	0.00048743	0.000479364	0.000463891	0.000469834	0.000478615	0.000410718	0.0153823	Pyrimidine degradation, uracil => beta-alanine, thymine => 3-aminoisobutanoate [PATH:map00240 map01100]
KO	K06133	1	0.000471395	0.000467949	0.000468033	0.000468415	0.000484575	0.000471128	0.00047216	0.000476722	0.000416239	0.0377058	4'-phosphopantetheinyl transferase [EC:2.7.8.-]
KO	K03564	1	0.000471102	0.000456608	0.000473663	0.000474345	0.000465782	0.000464352	0.000476837	0.000471033	0.000464769	0.966484	peroxiredoxin Q/BCP [EC:1.11.1.15]
KO	K03522	1	0.000469333	0.000478876	0.000483364	0.000459176	0.000444835	0.000482816	0.000474364	0.000455857	0.00053401	0.0278732	electron transfer flavoprotein alpha subunit
KO	K01188	1	0.000468999	0.000452662	0.000483695	0.000470316	0.000465606	0.000461898	0.000461736	0.000465207	0.000482121	0.445709	beta-glucosidase [EC:3.2.1.21]
KO	K00297	1	0.000468202	0.000441449	0.000470397	0.000464576	0.000465528	0.000466775	0.000471343	0.000477436	0.000478311	0.590597	methylenetetrahydrofolate reductase (NADPH) [EC:1.5.1.20]
KO	K00796	1	0.00046619	0.00047374	0.00046739	0.000459233	0.000463223	0.000477161	0.000465682	0.00046391	0.000484679	0.591102	dihydropteroate synthase [EC:2.5.1.15]
KO	K07023	1	0.000463929	0.000448561	0.000463346	0.000454312	0.000476605	0.000462119	0.000467207	0.00047513	0.000426376	0.168258	putative hydrolases of HD superfamily
KO	K03521	1	0.00046226	0.000470938	0.000476447	0.000453597	0.000437748	0.000474838	0.000465463	0.000448854	0.000532464	0.0215825	electron transfer flavoprotein beta subunit
KO	K15024	1	0.000462226	0.000451766	0.000456135	0.000469323	0.000465784	0.000445772	0.000466054	0.000483787	0.00039154	0.0797126	propanediol utilization protein
KO	K10540	1	0.00046063	0.000466122	0.000465888	0.000453706	0.000457683	0.000461187	0.000466048	0.000458332	0.000450132	0.952595	methyl-galactoside transport system substrate-binding protein
KO	K01179	1	0.000460586	0.000469337	0.000468307	0.000490163	0.000466994	0.000440014	0.000439875	0.000449087	0.000385518	0.138329	endoglucanase [EC:3.2.1.4]
KO	K07813	1	0.000460017	0.00044959	0.000466487	0.000462312	0.00045606	0.000460647	0.000469336	0.00044731	0.00040276	0.385771	accessory gene regulator B
KO	K03783	1	0.000459913	0.00044612	0.000469858	0.000446109	0.000452518	0.000465511	0.000462486	0.000461559	0.000508783	0.0157331	purine-nucleoside phosphorylase [EC:2.4.2.1]
KO	K03340	1	0.000458944	0.000454679	0.000463769	0.000443035	0.000454986	0.000467912	0.000461189	0.000468466	0.00048124	0.115737	diaminopimelate dehydrogenase [EC:1.4.1.16]
KO	K00680	1	0.000458562	0.000465365	0.000460553	0.000454549	0.000445265	0.000457745	0.000462878	0.000463002	0.000502128	0.566906	ytmI; uncharacterized N-acetyltransferase [EC:2.3.1.-]
KO	K06940	1	0.00045813	0.000441673	0.000454485	0.000458373	0.000472344	0.000452018	0.000458235	0.000466481	0.000411815	0.0399851	K06940; uncharacterized protein
KO	K06223	1	0.000457182	0.000433335	0.000457411	0.00046627	0.00046476	0.000456278	0.000449665	0.000458748	0.000414475	0.108911	DNA adenine methylase [EC:2.1.1.72]
KO	K03453	1	0.000456126	0.00047272	0.000458123	0.00044704	0.000445722	0.000474392	0.000456586	0.000450971	0.000489058	0.0772573	bile acid:Na+ symporter, BASS family
KO	K06872	1	0.000454292	0.000473683	0.000466116	0.000447341	0.000443474	0.000455409	0.000451837	0.000452832	0.000467392	0.277548	K06872; uncharacterized protein
KO	K01791	1	0.000453306	0.000462655	0.000470192	0.000433723	0.000443553	0.000456795	0.000443668	0.000461055	0.000548862	0.00144964	UDP-N-acetylglucosamine 2-epimerase [EC:5.1.3.14]
Module	M00135	1	0.000453063	0.000436057	0.000457131	0.000444818	0.000441483	0.000451462	0.000463797	0.00046179	0.000473669	0.143585	GABA biosynthesis, eukaryotes, putrescine => GABA [PATH:map00330 map01100]
KO	K07216	1	0.000452999	0.000441273	0.000451965	0.000445649	0.000460468	0.000453782	0.000459241	0.000460718	0.000405848	0.0839177	hemerythrin
KO	K02919	1	0.000452818	0.000463735	0.00044987	0.000460012	0.000451628	0.000450701	0.000445277	0.0004564	0.000457491	0.737858	large subunit ribosomal protein L36
KO	K13052	1	0.000451489	0.000465628	0.000447952	0.000447664	0.000454054	0.000454881	0.000452652	0.000457293	0.000422409	0.694251	cell division protein DivIC
KO	K03700	1	0.000450828	0.000441225	0.000446809	0.000441594	0.000460932	0.00045204	0.000459078	0.000457977	0.00041415	0.139335	recombination protein U
KO	K01424	1	0.000449872	0.000437469	0.000471902	0.000439701	0.000429589	0.000449607	0.000446167	0.000439624	0.000578305	0.00219152	L-asparaginase [EC:3.5.1.1]
KO	K06333	1	0.000448222	0.000446078	0.000449131	0.00044571	0.000449494	0.000438535	0.000451915	0.000463834	0.000398337	0.13102	spore coat protein JB
KO	K02795	1	0.000448105	0.000418837	0.000419561	0.000452179	0.000470438	0.000443985	0.000460081	0.000455479	0.000474004	0.187747	PTS system, mannose-specific IIC component
KO	K06200	1	0.000446463	0.000435908	0.000436538	0.000451369	0.000449178	0.000453793	0.000455936	0.000437396	0.000423873	0.0485384	carbon starvation protein
KO	K10254	1	0.000445912	0.000441909	0.000444937	0.0004467	0.000441634	0.000435155	0.000452105	0.000461405	0.000409172	0.117732	myosin-crossreactive antigen
KO	K07080	1	0.000445638	0.000453282	0.000443686	0.000446216	0.00044291	0.000447593	0.00044875	0.000449716	0.000405462	0.647606	K07080; uncharacterized protein
Module	M00095	1	0.000444348	0.000473955	0.000428305	0.000450673	0.000462004	0.000462434	0.000441608	0.000412138	0.000464613	0.0972881	C5 isoprenoid biosynthesis, mevalonate pathway [PATH:map00900 map01100 map01110]
KO	K06397	1	0.000440018	0.000439082	0.000438793	0.000442615	0.000440036	0.000430319	0.000438108	0.000459855	0.000392542	0.115548	stage III sporulation protein AH
KO	K01788	1	0.000439749	0.000438242	0.000425879	0.000438401	0.000443346	0.000437088	0.000454391	0.000446956	0.00042233	0.0931158	N-acylglucosamine-6-phosphate 2-epimerase [EC:5.1.3.9]
KO	K00111	1	0.000437847	0.000435438	0.000438994	0.000443309	0.000438735	0.000432655	0.000436305	0.000435998	0.000422804	0.933159	glycerol-3-phosphate dehydrogenase [EC:1.1.5.3]
KO	K02190	1	0.000437239	0.00044805	0.000431354	0.000427455	0.000440304	0.000441348	0.000444447	0.000442252	0.000441964	0.55425	sirohydrochlorin cobaltochelatase [EC:4.99.1.3]
KO	K07011	1	0.000436571	0.000445858	0.000462181	0.000423641	0.000408244	0.00043889	0.000435058	0.000426029	0.000542352	0.000681075	wbbL; rhamnosyltransferase
KO	K01512	1	0.000436225	0.000429325	0.00043137	0.000437611	0.000443438	0.000436491	0.000439623	0.000438761	0.000389493	0.195968	acylphosphatase [EC:3.6.1.7]
KO	K09013	1	0.000433486	0.000438933	0.000437674	0.000431481	0.000421818	0.000434202	0.000440299	0.000420068	0.000492411	0.145434	Fe-S cluster assembly ATP-binding protein
KO	K00048	1	0.000433238	0.000416767	0.000435661	0.000442001	0.000427835	0.000415496	0.000436003	0.00044194	0.000418097	0.123753	lactaldehyde reductase [EC:1.1.1.77]
KO	K12960	1	0.000432454	0.000448664	0.000433085	0.000433117	0.000423206	0.000437526	0.000445077	0.00041063	0.000436428	0.507182	5-methylthioadenosine/S-adenosylhomocysteine deaminase [EC:3.5.4.- 3.5.4.28]
KO	K08978	1	0.000428726	0.000429718	0.000429541	0.000429083	0.000429388	0.000426444	0.000425028	0.0004386	0.000401897	0.730703	putative membrane protein
KO	K03699	1	0.0004272	0.00042483	0.000421754	0.000431128	0.000431643	0.000419734	0.000431674	0.000427221	0.000420912	0.933562	putative hemolysin
Module	M00283	1	0.000426276	0.000391131	0.000400653	0.000435079	0.000465803	0.000441636	0.000425049	0.000400981	0.00044531	0.32514	PTS system, ascorbate-specific II component [PATH:map00053 map02060] [BR:ko02000]
KO	K00525	1	0.000423458	0.000435243	0.000433064	0.000413739	0.000405911	0.000429642	0.000420995	0.000422822	0.000512821	0.0228856	ribonucleoside-diphosphate reductase alpha chain [EC:1.17.4.1]
KO	K04031	1	0.000422588	0.000412129	0.000414834	0.000420233	0.000440045	0.000413866	0.000427948	0.000434132	0.000363636	0.269782	ethanolamine utilization protein EutS
KO	K01918	1	0.000422122	0.000415452	0.000428241	0.000409612	0.000416018	0.000438347	0.000426477	0.000415283	0.000445563	0.101862	pantoate--beta-alanine ligase [EC:6.3.2.1]
KO	K01008	1	0.000421452	0.000409719	0.00041623	0.000424372	0.000427758	0.000420698	0.000424876	0.000421781	0.000395304	0.412584	selenide, water dikinase [EC:2.7.9.3]
KO	K03149	1	0.000420544	0.000408431	0.000416508	0.000413484	0.000428332	0.000427069	0.00042496	0.000426356	0.000392446	0.181064	thiamine biosynthesis ThiG
KO	K06182	1	0.00042043	0.00041103	0.000417963	0.000410617	0.000428139	0.000424953	0.000427479	0.000427848	0.000379942	0.113082	23S rRNA pseudouridine2604 synthase [EC:5.4.99.21];ribosomal large subunit pseudouridine synthase F [EC:5.4.99.12]
KO	K11184	1	0.000419327	0.00041154	0.000417028	0.00040954	0.000428177	0.000420253	0.000425286	0.000429024	0.000383703	0.191933	catabolite repression HPr-like protein
Module	M00563	1	0.000418862	0.000477178	0.000399437	0.000427007	0.000424463	0.000433047	0.000422623	0.000402052	0.000372249	0.527531	Methanogenesis, methylamine/dimethylamine/trimethylamine => methane [PATH:map00680 map01200 map01120]
KO	K06199	1	0.000418857	0.000417932	0.000412145	0.000412776	0.00040953	0.000434767	0.000427719	0.000419221	0.00044475	0.124802	CrcB protein
KO	K03589	1	0.000417169	0.000395735	0.000420056	0.000408026	0.000414164	0.000427358	0.000423797	0.000406863	0.000477726	0.0186844	cell division protein FtsQ
Module	M00279	1	0.000416727	0.000394603	0.000403333	0.000413528	0.000420114	0.000424061	0.000436496	0.000401152	0.000472382	0.324195	PTS system, galactitol-specific II component [PATH:map00052 map02060] [BR:ko02000]
KO	K02588	1	0.000415559	0.000423123	0.00040406	0.000412594	0.000427938	0.000431323	0.000415271	0.000415843	0.000373696	0.0429558	nitrogenase iron protein NifH [EC:1.18.6.1]
KO	K05946	1	0.000414611	0.000402158	0.000419271	0.000410876	0.000417965	0.000420118	0.000416133	0.000405304	0.000408974	0.910959	N-acetylglucosaminyldiphosphoundecaprenol [EC:2.4.1.187]
KO	K09768	1	0.000410786	0.000412355	0.000408324	0.000418209	0.000406381	0.000400771	0.000419376	0.000408445	0.000386033	0.480756	hypothetical protein
KO	K00848	1	0.000407485	0.00038484	0.000411755	0.000407538	0.000416772	0.000390892	0.000407569	0.000416694	0.000383158	0.321455	rhamnulokinase [EC:2.7.1.5]
KO	K01749	1	0.000406488	0.000412661	0.000393057	0.000401648	0.000419854	0.00041948	0.000409748	0.00041032	0.000364715	0.00738385	hydroxymethylbilane synthase [EC:2.5.1.61]
KO	K01464	1	0.000405783	0.000381523	0.000399689	0.000413734	0.00041407	0.000401663	0.000405582	0.000413843	0.000354904	0.0218385	dihydropyrimidinase [EC:3.5.2.2]
KO	K06404	1	0.000405279	0.000393776	0.00040249	0.000395279	0.000413579	0.000408394	0.000412384	0.000414753	0.000365902	0.119183	stage V sporulation protein AB
KO	K03778	1	0.000403602	0.000401542	0.000401295	0.000399935	0.000410075	0.000400527	0.000403073	0.000415553	0.000379753	0.457357	D-lactate dehydrogenase [EC:1.1.1.28]
KO	K06898	1	0.000402441	0.000415423	0.000396072	0.00039921	0.000407714	0.00041122	0.000408428	0.000396066	0.00037327	0.17806	larB; pyridinium-3,5-biscarboxylic acid mononucleotide synthase [EC:2.5.1.143]
Module	M00546	1	0.000402272	0.000380599	0.00040066	0.000413345	0.000408234	0.000386912	0.00040276	0.000410532	0.000343777	0.260321	Purine degradation, xanthine => urea [PATH:map00230 map01100]
KO	K03784	1	0.000401935	0.000415252	0.000393379	0.000412873	0.000400071	0.000398487	0.000398809	0.000411254	0.000365512	0.089324	purine-nucleoside phosphorylase [EC:2.4.2.1]
KO	K06298	1	0.000401071	0.000389644	0.00039857	0.000394167	0.000410535	0.00040465	0.000403569	0.000410156	0.000358653	0.152084	germination protein M
KO	K06403	1	0.000398349	0.000387623	0.000396021	0.000389881	0.000406794	0.000401117	0.000403692	0.000406924	0.000358604	0.168834	stage V sporulation protein AA
KO	K00040	1	0.000394267	0.000401392	0.000392145	0.000392133	0.000401899	0.000400228	0.000388172	0.000398814	0.000365364	0.49395	fructuronate reductase [EC:1.1.1.57]
KO	K00239	1	0.000393231	0.000413134	0.00039501	0.000384734	0.000381114	0.000396999	0.000395705	0.000400081	0.000429196	0.0638812	succinate dehydrogenase flavoprotein subunit [EC:1.3.99.1]
KO	K01207	1	0.000390848	0.000370044	0.000396419	0.000400779	0.00038396	0.000383449	0.000392551	0.000385779	0.000374528	0.630816	beta-N-acetylhexosaminidase [EC:3.2.1.52]
KO	K01192	1	0.000390205	0.000389817	0.000399768	0.000379807	0.000388295	0.000393355	0.000389962	0.000393133	0.000379052	0.603681	beta-mannosidase [EC:3.2.1.25]
Module	M00356	1	0.000389133	0.000439318	0.000369719	0.000396377	0.000394524	0.000405043	0.000394908	0.000371803	0.000342677	0.560632	Methanogenesis, methanol => methane [PATH:map00680 map01200 map01120]
KO	K06864	1	0.000388551	0.000399924	0.000379567	0.000386331	0.000395947	0.00039791	0.000395037	0.000381714	0.000358828	0.0815897	larE; pyridinium-3,5-biscarboxylic acid mononucleotide sulfurtransferase [EC:4.4.1.3
KO	K10200	1	0.000385622	0.000384812	0.000377599	0.000383106	0.000390059	0.000385826	0.000386074	0.000405798	0.000348448	0.104141	N-acetylglucosamine transport system substrate-binding protein
KO	K02793	1	0.000384129	0.000378411	0.000374668	0.000381403	0.000395941	0.00038453	0.000390224	0.000385984	0.000370859	0.622898	PTS system, mannose-specific IIA component [EC:2.7.1.69]
KO	K03488	1	0.000381633	0.000371522	0.000376815	0.000379962	0.000389223	0.000372696	0.000388707	0.000390429	0.000355143	0.555763	beta-glucoside operon transcriptional antiterminator
KO	K00248	1	0.00038055	0.000399356	0.000384689	0.000378858	0.000372075	0.000386699	0.000380583	0.000375012	0.000375994	0.945256	butyryl-CoA dehydrogenase [EC:1.3.8.1];butyryl-CoA dehydrogenase [EC:1.3.99.2]
KO	K12251	1	0.000379587	0.000369207	0.000387605	0.000373329	0.000367742	0.000387021	0.000382008	0.000380753	0.000391149	0.509866	N-carbamoylputrescine amidase [EC:3.5.1.53]
KO	K03637	1	0.000379076	0.000387631	0.000370876	0.000381719	0.000383729	0.000378848	0.000384485	0.000375016	0.000365756	0.559253	molybdenum cofactor biosynthesis protein C
KO	K07149	1	0.000376042	0.000375874	0.000371287	0.000368526	0.000379567	0.000385888	0.000375927	0.000389362	0.000347604	0.287003	K07149; uncharacterized protein
KO	K03296	1	0.000373356	0.000386966	0.000413095	0.000360258	0.00034932	0.000370424	0.000362073	0.000345896	0.000505617	0.0321323	hydrophobic/amphiphilic exporter-1 (mainly G- bacteria), HAE1 family
KO	K05795	1	0.000372854	0.000376164	0.000369807	0.000364824	0.000378157	0.000379394	0.000380215	0.000372116	0.000344942	0.49883	tellurium resistance protein TerD
KO	K07009	1	0.000370163	0.000365445	0.000356764	0.000377132	0.000379982	0.000363112	0.00037361	0.000381143	0.000328184	0.286258	K07009; uncharacterized protein
KO	K00980	1	0.000369761	0.000382543	0.000361436	0.000370312	0.000374792	0.000371036	0.000365109	0.000388107	0.000324856	0.0575679	glycerol-3-phosphate cytidylyltransferase [EC:2.7.7.39]
KO	K01579	1	0.000369192	0.000352671	0.000378113	0.000363392	0.000362421	0.000379978	0.000370753	0.000357843	0.000398538	0.164683	aspartate 1-decarboxylase [EC:4.1.1.11]
Module	M00088	1	0.000368884	0.000375526	0.000364643	0.000373845	0.000374124	0.000377269	0.00036867	0.000352394	0.000357842	0.451064	Ketone body biosynthesis, acetyl-CoA => acetoacetate/3-hydroxybutyrate/acetone [PATH:map00072 map01100]
KO	K03826	1	0.000365614	0.000359366	0.000363571	0.000356281	0.000373851	0.000367699	0.000372066	0.000370119	0.00034166	0.740223	putative acetyltransferase [EC:2.3.1.-]
KO	K05919	1	0.000365301	0.000403925	0.000369953	0.000372166	0.000336614	0.000374914	0.000358014	0.000361629	0.000408317	0.0251376	superoxide reductase [EC:1.15.1.2]
KO	K09121	1	0.000362503	0.000373412	0.000356401	0.000360777	0.000370343	0.00036791	0.000367976	0.000355355	0.000329347	0.144863	hypothetical protein
KO	K06334	1	0.000361884	0.000364665	0.000366447	0.000359625	0.000358548	0.000352932	0.000364731	0.000370993	0.000333979	0.463237	spore coat protein JC
KO	K07404	1	0.000358972	0.000362134	0.000360315	0.000355011	0.000361523	0.000363494	0.000362299	0.000355837	0.000324413	0.580098	6-phosphogluconolactonase [EC:3.1.1.31]
Module	M00348	1	0.000358611	0.000340417	0.000352393	0.000370932	0.000364517	0.00035857	0.000362944	0.000350808	0.000295201	0.504724	Glutathione transport system [PATH:map02010] [BR:ko02000]
KO	K09790	1	0.000358089	0.00036441	0.000355768	0.000348853	0.000364916	0.000354099	0.000360445	0.000369843	0.000354371	0.542173	hypothetical protein
Module	M00198	1	0.000357915	0.000378673	0.000359238	0.000367275	0.000363514	0.000357362	0.000342426	0.000351352	0.00034773	0.520428	Putative sn-glycerol-phosphate transport system [PATH:map02010] [BR:ko02000]
KO	K01273	1	0.000357309	0.000369516	0.000357782	0.0003557	0.000355911	0.000347247	0.000358752	0.000367173	0.000348788	0.566659	membrane dipeptidase [EC:3.4.13.19]
KO	K06201	1	0.00035594	0.000349472	0.000358247	0.000351648	0.000346051	0.000356506	0.000359166	0.000361831	0.000392156	0.417231	copper homeostasis protein
KO	K00198	1	0.000354847	0.000350816	0.000344334	0.000349074	0.000366005	0.000361217	0.000356661	0.000371491	0.000306718	0.030151	carbon-monoxide dehydrogenase catalytic subunit [EC:1.2.99.2]
KO	K10108	1	0.000354187	0.000322287	0.000352609	0.000351767	0.000371623	0.000347434	0.000361233	0.000350622	0.000326756	0.363937	maltose/maltodextrin transport system substrate-binding protein
KO	K00626	1	0.000354183	0.000362399	0.000351566	0.000358552	0.000356864	0.000363051	0.000353508	0.000339971	0.000336429	0.555811	acetyl-CoA C-acetyltransferase [EC:2.3.1.9]
KO	K09817	1	0.000354172	0.000350609	0.00035728	0.000355927	0.000359877	0.000356182	0.000343474	0.000354588	0.000349742	0.803721	zinc transport system ATP-binding protein [EC:3.6.3.-]
KO	K01845	1	0.000354074	0.000371498	0.000343035	0.000350682	0.000362545	0.000370857	0.000354378	0.000352402	0.000321371	0.0113239	glutamate-1-semialdehyde 2,1-aminomutase [EC:5.4.3.8]
KO	K02007	1	0.000354066	0.000357759	0.000344742	0.000353182	0.000360827	0.000359691	0.000362646	0.000347715	0.000332992	0.43556	cobalt/nickel transport system permease protein
KO	K09936	1	0.00035298	0.000353829	0.000347034	0.00034723	0.000363596	0.000355159	0.000358445	0.000356479	0.000317482	0.405765	hypothetical protein
KO	K09815	1	0.000352504	0.000347331	0.000355875	0.000355914	0.000358918	0.000353243	0.000339598	0.000351979	0.000358043	0.563957	zinc transport system substrate-binding protein
KO	K01449	1	0.000352314	0.000367368	0.00035165	0.000359879	0.000352688	0.000344323	0.000345178	0.000364474	0.00029599	0.171051	N-acetylmuramoyl-L-alanine amidase [EC:3.5.1.28]
KO	K09816	1	0.000350158	0.00034521	0.000353183	0.000353053	0.00035656	0.000350813	0.000339306	0.000350767	0.000340819	0.714501	zinc transport system permease protein
KO	K06206	1	0.000349308	0.000401061	0.000344234	0.000349091	0.000347074	0.000354597	0.000345839	0.000348723	0.000331015	0.0412447	sugar fermentation stimulation protein A
KO	K00074	1	0.000349121	0.000358268	0.000350706	0.000354788	0.000350266	0.000354658	0.000346676	0.000332052	0.000334524	0.539431	3-hydroxybutyryl-CoA dehydrogenase [EC:1.1.1.157]
KO	K01698	1	0.000348782	0.000364948	0.000337679	0.000345174	0.000357492	0.000364895	0.000350044	0.000346513	0.000318315	0.0140741	porphobilinogen synthase [EC:4.2.1.24]
KO	K01685	1	0.000348277	0.000385689	0.000358061	0.000349971	0.00033793	0.000341791	0.00033865	0.000345394	0.000373863	0.155989	altronate hydrolase [EC:4.2.1.7]
KO	K06394	1	0.000347756	0.000351374	0.000345546	0.000341267	0.000354861	0.000342595	0.000351029	0.000361981	0.000303898	0.193009	stage III sporulation protein AE
KO	K06374	1	0.000347339	0.000348875	0.000349552	0.000343081	0.000352092	0.000336912	0.000349011	0.00035853	0.000316576	0.249746	spore maturation protein B
KO	K03413	1	0.000346235	0.000332638	0.000351616	0.000350347	0.000348006	0.000349804	0.000346159	0.000332861	0.000314933	0.785022	two-component system, chemotaxis family, response regulator CheY
KO	K02492	1	0.000344534	0.000360554	0.000333368	0.000340992	0.000353175	0.000360514	0.000346047	0.000342128	0.000314101	0.0149067	glutamyl-tRNA reductase [EC:1.2.1.70]
KO	K00128	1	0.000344233	0.000328596	0.000334768	0.000341612	0.000346898	0.000339506	0.000355945	0.000360515	0.000313654	0.117043	aldehyde dehydrogenase (NAD+) [EC:1.2.1.3]
KO	K02392	1	0.000341143	0.000327749	0.000346925	0.000344118	0.00033955	0.000345262	0.000342975	0.000328152	0.000318438	0.866172	flagellar basal-body rod protein FlgG
KO	K10541	1	0.000340097	0.000343441	0.000340172	0.000335807	0.000338024	0.000345284	0.000341273	0.000343432	0.000332829	0.985317	methyl-galactoside transport system permease protein
KO	K00786	1	0.000334036	0.000323085	0.000337874	0.00032185	0.000332499	0.000337984	0.000343705	0.000333391	0.000344384	0.583731	E2.4.-.-; glycosyltransferase [EC:2.4.-.-]
KO	K10542	1	0.000333163	0.000339687	0.000332523	0.000328436	0.000330755	0.000338566	0.000334327	0.000338356	0.00032309	0.95807	methyl-galactoside transport system ATP-binding protein [EC:3.6.3.17]
KO	K09951	1	0.000332864	0.000315521	0.000331132	0.000322833	0.000333467	0.000340918	0.000334454	0.000346789	0.000341241	0.394669	CRISPR-associated protein Cas2
KO	K01812	1	0.000332727	0.000338085	0.000340668	0.000330918	0.000335961	0.000316917	0.000328562	0.000335898	0.000347425	0.472756	glucuronate isomerase [EC:5.3.1.12]
Module	M00422	1	0.00033211	0.000348184	0.000325541	0.00032422	0.000336024	0.000333093	0.000339836	0.000345697	0.000277078	0.33966	Acetyl-CoA pathway, CO2 => acetyl-CoA [PATH:map00680 map01120]
KO	K00175	1	0.000331066	0.000342826	0.000351778	0.00032473	0.000308006	0.000346555	0.000316764	0.000319699	0.000418709	0.0192755	2-oxoglutarate ferredoxin oxidoreductase subunit beta [EC:1.2.7.3]
KO	K07033	1	0.000330867	0.000327696	0.000335022	0.000335981	0.000331032	0.000333494	0.000328905	0.000318709	0.000309908	0.690858	K07033; uncharacterized protein
Module	M00223	1	0.000329849	0.000321574	0.000343758	0.000320818	0.000333351	0.000328749	0.000340027	0.00030026	0.000348436	0.657037	Phosphonate transport system [PATH:map02010] [BR:ko02000]
Module	M00038	1	0.000328909	0.000331672	0.000328341	0.000336737	0.00032933	0.000331139	0.000320901	0.00032817	0.000308799	0.617054	Tryptophan metabolism, tryptophan => kynurenine => 2-aminomuconate [PATH:map00380 map01100]
Module	M00282	1	0.000327059	0.000327553	0.000317379	0.000320259	0.000334697	0.000336814	0.000329998	0.000341038	0.000282643	0.0298549	PTS system, D-glucosamine-specific II component [PATH:map00520 map02060] [BR:ko02000]
KO	K07497	1	0.000326905	0.000304576	0.000323029	0.000321531	0.000345724	0.000321581	0.000317113	0.000356939	0.000280028	0.0136082	putative transposase
KO	K02765	1	0.000326815	0.00032713	0.000317108	0.000319988	0.000334473	0.000336643	0.000329734	0.000340868	0.000282485	0.0291708	PTS system, D-glucosamine-specific IIC component
KO	K07130	1	0.000326727	0.000329577	0.000326572	0.000335114	0.000325816	0.000329645	0.000318495	0.000325929	0.000304257	0.52713	kynB; arylformamidase [EC:3.5.1.9]
KO	K09759	1	0.000326353	0.000303547	0.000324656	0.000328563	0.00032508	0.000330913	0.000331368	0.00032778	0.000293366	0.346812	nondiscriminating aspartyl-tRNA synthetase [EC:6.1.1.23]
KO	K10188	1	0.000326175	0.000311289	0.000326213	0.000330368	0.000326518	0.000318148	0.000336543	0.000322238	0.000286133	0.372873	lactose/L-arabinose transport system substrate-binding protein
KO	K09955	1	0.00032573	0.000337339	0.000348459	0.000321913	0.000319873	0.000309304	0.000317945	0.000319394	0.000348638	0.445393	hypothetical protein
KO	K01711	1	0.000324898	0.000317544	0.000345436	0.000316007	0.000305977	0.000326039	0.000325756	0.000315779	0.000384494	0.00236771	GDPmannose 4,6-dehydratase [EC:4.2.1.47]
KO	K01198	1	0.000324827	0.000325377	0.000326758	0.000312743	0.000325595	0.000332586	0.000339285	0.000309771	0.000332815	0.690626	xylan 1,4-beta-xylosidase [EC:3.2.1.37]
KO	K02897	1	0.000323888	0.000311988	0.000326295	0.000315745	0.000311271	0.000324599	0.000335015	0.00033155	0.000347762	0.0654748	large subunit ribosomal protein L25
Module	M00336	1	0.000322932	0.000341475	0.000325902	0.000326067	0.000319295	0.000325648	0.000311323	0.000308294	0.000417393	0.202535	Twin-arginine translocation (Tat) system [PATH:map03070] [BR:ko02044]
Module	M00625	1	0.0003218	0.000311935	0.000313012	0.000315983	0.000331468	0.000326251	0.000324798	0.00033815	0.000279479	0.0728583	Methicillin resistance [PATH:map01501]
KO	K02547	1	0.0003218	0.000311935	0.000313012	0.000315983	0.000331468	0.000326251	0.000324797	0.00033815	0.000279479	0.0728643	methicillin resistance protein
KO	K03311	1	0.000321527	0.000324205	0.000302535	0.00032018	0.000326112	0.000331877	0.000328391	0.000330241	0.000325806	0.0931597	branched-chain amino acid:cation transporter, LIVCS family
KO	K07045	1	0.000320256	0.000314514	0.000322016	0.00033147	0.000321282	0.000308405	0.000313246	0.00032291	0.000307014	0.654015	K07045; uncharacterized protein
KO	K03742	1	0.000320006	0.00033781	0.000334875	0.00031959	0.000305772	0.000321273	0.000310785	0.000307867	0.000378314	0.00315581	competence/damage-inducible protein CinA
KO	K03608	1	0.000319712	0.000311606	0.000319024	0.000318334	0.000325088	0.000329428	0.000322124	0.000311519	0.000285594	0.276127	cell division topological specificity factor
KO	K01480	1	0.000318681	0.000350504	0.000309506	0.000314183	0.000324358	0.00032334	0.000316388	0.000328105	0.000303805	0.0242561	agmatinase [EC:3.5.3.11]
KO	K06387	1	0.000318646	0.000316962	0.000323163	0.000323354	0.00031714	0.000307515	0.000316038	0.000324585	0.000293175	0.333093	stage II sporulation protein R
KO	K03688	1	0.000318594	0.000316303	0.000303243	0.000325368	0.000328655	0.000325771	0.000318357	0.000318073	0.000304823	0.392442	ubiquinone biosynthesis protein
KO	K10110	1	0.000318142	0.000286292	0.000314669	0.000318236	0.000334172	0.000314367	0.000321146	0.000317556	0.000295929	0.387242	maltose/maltodextrin transport system permease protein
Module	M00209	1	0.000317939	0.000294511	0.000299858	0.000332041	0.000347879	0.000321985	0.000314287	0.000291682	0.00034439	0.0540128	Osmoprotectant transport system [PATH:map02010] [BR:ko02000]
Module	M00269	1	0.000317552	0.000291485	0.000303434	0.000319484	0.000334345	0.000310994	0.000325471	0.00032467	0.000301622	0.194951	PTS system, sucrose-specific II component [PATH:map00500 map02060] [BR:ko02000]
KO	K02810	1	0.000316721	0.000290782	0.000302939	0.000319151	0.000333433	0.000310035	0.000323961	0.000324137	0.000297689	0.196886	PTS system, sucrose-specific IIC component
KO	K00756	1	0.000315912	0.00033065	0.000311352	0.000312054	0.000315439	0.000313312	0.000319051	0.000324865	0.000317702	0.67392	pyrimidine-nucleoside phosphorylase [EC:2.4.2.2]
KO	K02334	1	0.000314615	0.000315171	0.000315047	0.000333084	0.000313365	0.000296481	0.000302459	0.0003238	0.000291952	0.0484764	DNA polymerase bacteriophage-type [EC:2.7.7.7]
KO	K12992	1	0.000313378	0.000310778	0.000312341	0.000305021	0.000320049	0.000307526	0.000323174	0.000319538	0.000281815	0.213046	rhamnosyltransferase [EC:2.4.1.-]
KO	K02669	1	0.000311715	0.000304805	0.000312083	0.000325492	0.000314588	0.000308557	0.000305595	0.000304657	0.000271639	0.479574	twitching motility protein PilT
KO	K06966	1	0.000310569	0.000326308	0.00031485	0.000314723	0.000293853	0.000308959	0.000309144	0.000306038	0.000359901	0.122967	ppnN; pyrimidine/purine-5'-nucleotide nucleosidase [EC:3.2.2.10 3.2.2.-]
KO	K07464	1	0.00030988	0.000316042	0.00030188	0.000305626	0.000317805	0.000319062	0.000308766	0.000318746	0.000276861	0.386507	putative RecB family exonuclease
KO	K10189	1	0.000308239	0.000297059	0.000308107	0.000311592	0.000307087	0.000299881	0.000318645	0.000306116	0.000273905	0.537577	lactose/L-arabinose transport system permease protein
KO	K01686	1	0.000305007	0.000305848	0.000320098	0.000298895	0.000306979	0.000290016	0.000292682	0.00031432	0.000338572	0.0577879	mannonate dehydratase [EC:4.2.1.8]
KO	K02761	1	0.000303744	0.000280077	0.000276267	0.000319933	0.000316511	0.000314888	0.000310241	0.000292589	0.000314651	0.089725	PTS system, cellobiose-specific IIC component
KO	K07726	1	0.000303497	0.000305857	0.000299364	0.000310853	0.000311312	0.000302694	0.000292571	0.000310208	0.000275722	0.188154	putative transcriptional regulator
KO	K03741	1	0.000302809	0.000289349	0.000300219	0.000304266	0.000311309	0.000293261	0.000303784	0.000309754	0.000287762	0.540316	arsenate reductase [EC:1.20.4.1]
KO	K03786	1	0.000302029	0.000302053	0.000310242	0.000308763	0.000282489	0.000296266	0.000297589	0.000302571	0.000354812	0.0446812	3-dehydroquinate dehydratase II [EC:4.2.1.10]
KO	K04042	1	0.00030158	0.000307013	0.00027814	0.000313971	0.000310857	0.00030704	0.000310467	0.000286022	0.000318895	0.13173	bifunctional UDP-N-acetylglucosamine pyrophosphorylase / Glucosamine-1-phosphate N-acetyltransferase [EC:2.7.7.23 2.3.1.157];bifunctional protein GlmU [EC:2.7.7.23 2.3.1.157]
KO	K06373	1	0.000301001	0.000293157	0.000305715	0.000303431	0.000304588	0.00028804	0.000299884	0.000306642	0.000271065	0.210027	spore maturation protein A
KO	K03312	1	0.000300634	0.000293816	0.000304046	0.000305164	0.000300444	0.000300749	0.000298096	0.000296484	0.000277724	0.929714	glutamate:Na+ symporter, ESS family
KO	K01470	1	0.000299716	0.000285377	0.000297363	0.000304266	0.000301923	0.000293176	0.000306038	0.00029692	0.000286353	0.424209	creatinine amidohydrolase [EC:3.5.2.10]
KO	K01436	1	0.000299166	0.000296232	0.000301287	0.000301805	0.000296586	0.000297566	0.000306498	0.000286458	0.000289592	0.448633	aminoacylase [EC:3.5.1.14];amidohydrolase [EC:3.5.1.-]
KO	K07484	1	0.000298994	0.000292389	0.000295202	0.000305233	0.00030484	0.000298888	0.000297839	0.000301868	0.00024138	0.36273	transposase
KO	K00005	1	0.000298986	0.000279842	0.000288134	0.000302265	0.000319162	0.000292585	0.000301195	0.000298953	0.000287779	0.154966	glycerol dehydrogenase [EC:1.1.1.6]
KO	K03610	1	0.000298455	0.000281417	0.000297418	0.000290459	0.000309148	0.000305415	0.000301918	0.000296749	0.00028408	0.34323	septum site-determining protein MinC
KO	K10546	1	0.000295667	0.000299697	0.000290849	0.000295543	0.000299048	0.000295772	0.000299804	0.000302882	0.000240392	0.467632	putative multiple sugar transport system substrate-binding protein
KO	K01362	1	0.00029562	0.000282661	0.000309609	0.000302066	0.000286025	0.000285956	0.000286062	0.000290372	0.000343918	0.275246	OVCH; ovochymase [EC:3.4.21.-]
Module	M00721	1	0.000295187	0.000296045	0.000288483	0.000302803	0.000313605	0.000307209	0.000283871	0.000281752	0.00025927	0.699431	Cationic antimicrobial peptide (CAMP) resistance, arnBCADTEF operon [PATH:map01503]
Module	M00647	1	0.000295111	0.000295149	0.000328175	0.000282669	0.000277627	0.000310255	0.000279744	0.000260867	0.000435046	0.0482305	Multidrug resistance, efflux pump AcrAB-TolC/SmeDEF
Module	M00079	1	0.000293416	0.000288582	0.000351592	0.000267615	0.000244537	0.000286926	0.000279634	0.000286722	0.000498507	0.000984177	Keratan sulfate degradation [PATH:map00531 map01100]
KO	K00957	1	0.000292976	0.000282217	0.000297706	0.000290201	0.000293926	0.000299333	0.000293878	0.000285659	0.000280432	0.74316	sulfate adenylyltransferase subunit 2 [EC:2.7.7.4]
KO	K00943	1	0.000291595	0.000314408	0.000279541	0.000308093	0.000291663	0.000288073	0.000288105	0.000285916	0.000289987	0.235603	dTMP kinase [EC:2.7.4.9]
KO	K05592	1	0.000290675	0.000280008	0.000300535	0.000281979	0.000286617	0.000291799	0.000296068	0.000277843	0.000340809	0.0931324	ATP-dependent RNA helicase DeaD [EC:3.6.4.13];ATP-dependent RNA helicase DeaD
KO	K00956	1	0.000290542	0.000279539	0.000295409	0.000287951	0.000291616	0.000296088	0.000291747	0.000282811	0.000278609	0.743217	sulfate adenylyltransferase subunit 1 [EC:2.7.7.4]
KO	K02342	1	0.000290277	0.000293517	0.00030688	0.000274293	0.000269791	0.000301566	0.000291497	0.000276353	0.000417514	0.00300414	DNA polymerase III subunit epsilon [EC:2.7.7.7]
Module	M00741	1	0.000288961	0.000314173	0.000296092	0.000285097	0.000262021	0.000295475	0.000290703	0.000281283	0.000386998	0.0640309	Propanoyl-CoA metabolism, propanoyl-CoA => succinyl-CoA [PATH:map00280 map00630 map00640 map01200 map01100]
KO	K00180	1	0.000286525	0.000298753	0.000288261	0.000288775	0.000283119	0.000279476	0.000280604	0.000298841	0.000273155	0.818785	indolepyruvate ferredoxin oxidoreductase, beta subunit [EC:1.2.7.8]
KO	K12373	1	0.000286194	0.000282712	0.000344009	0.000258207	0.000237489	0.000282232	0.00027169	0.000280997	0.000496759	0.000533948	beta-hexosaminidase [EC:3.2.1.52];hexosaminidase [EC:3.2.1.52]
KO	K01159	1	0.000285996	0.000288551	0.000292584	0.00029582	0.000269752	0.000282623	0.000278875	0.000281581	0.00033334	0.0850932	crossover junction endodeoxyribonuclease RuvC [EC:3.1.22.4]
KO	K00179	1	0.000285401	0.000296854	0.000287034	0.000287618	0.0002824	0.000278596	0.000279081	0.000298092	0.000271914	0.813293	indolepyruvate ferredoxin oxidoreductase, alpha subunit [EC:1.2.7.8]
KO	K07502	1	0.000285155	0.000299272	0.000280233	0.000278502	0.000288984	0.000296982	0.000287364	0.00028799	0.000248464	0.130245	hypothetical protein
KO	K00721	1	0.000284192	0.000286315	0.00029015	0.000275231	0.000274582	0.000284896	0.000291601	0.000284206	0.000308361	0.339633	dolichol-phosphate mannosyltransferase [EC:2.4.1.83]
KO	K06987	1	0.000283798	0.000292225	0.000283717	0.0002818	0.000282113	0.000282252	0.00028751	0.000290203	0.000244007	0.466665	K06987; uncharacterized protein
KO	K07099	1	0.000283675	0.000289522	0.000283042	0.000298801	0.000278212	0.000276313	0.000276438	0.000288382	0.00024567	0.0343304	K07099; uncharacterized protein
KO	K06178	1	0.000283349	0.000284538	0.000280745	0.000296634	0.000270481	0.000281313	0.000279665	0.000281066	0.000319763	0.202158	ribosomal large subunit pseudouridine synthase B [EC:5.4.99.12];23S rRNA pseudouridine2605 synthase [EC:5.4.99.22]
KO	K04652	1	0.000283133	0.000298356	0.000276289	0.000274079	0.00029416	0.000290751	0.000283565	0.000282602	0.00029547	0.212225	hydrogenase nickel incorporation protein HypB
KO	K00382	1	0.000281443	0.000284708	0.000286111	0.000280536	0.000272076	0.000283615	0.000280473	0.000272067	0.000348801	0.0865159	dihydrolipoamide dehydrogenase [EC:1.8.1.4]
KO	K11690	1	0.000278856	0.000290849	0.000281772	0.000270584	0.00027875	0.000281684	0.000281079	0.000280908	0.000265368	0.865129	C4-dicarboxylate transporter, DctM subunit
KO	K02103	1	0.000277027	0.000279307	0.000280726	0.0002869	0.000272956	0.000264425	0.000276432	0.000276587	0.000245001	0.173406	GntR family transcriptional regulator, arabinose operon transcriptional repressor
KO	K03480	1	0.000276909	0.000279485	0.000270652	0.000274524	0.000283336	0.000282016	0.000276302	0.000286783	0.000237753	0.239775	transcriptional antiterminator
KO	K02760	1	0.000276874	0.000262512	0.000257709	0.000292622	0.000288858	0.000286007	0.000278145	0.000259235	0.000288571	0.208777	PTS system, cellobiose-specific IIB component [EC:2.7.1.69]
KO	K03183	1	0.000275432	0.000254328	0.000291717	0.000259574	0.000268328	0.00027491	0.000273785	0.000270253	0.000399092	0.0100185	ubiquinone/menaquinone biosynthesis methyltransferase [EC:2.1.1.163 2.1.1.-];ubiquinone/menaquinone biosynthesis methyltransferase [EC:2.1.1.-]
KO	K07010	1	0.000275051	0.000247683	0.000271855	0.00028235	0.000276875	0.000262101	0.000279643	0.000280329	0.000275829	0.185093	putative glutamine amidotransferase
KO	K01467	1	0.000274835	0.000273665	0.000276964	0.000283165	0.000274229	0.000269646	0.000269749	0.000269098	0.000280728	0.719399	beta-lactamase [EC:3.5.2.6]
KO	K10670	1	0.000274499	0.000242205	0.000268329	0.000280823	0.000274058	0.000271822	0.000280178	0.000280153	0.000269265	0.741677	glycine reductase [EC:1.21.4.2]
KO	K12267	1	0.000272535	0.000293875	0.00028294	0.000267122	0.000247963	0.000287981	0.000270059	0.000254236	0.000385663	0.00676186	peptide methionine sulfoxide reductase msrA/msrB [EC:1.8.4.11 1.8.4.12]
KO	K00963	1	0.000272261	0.000282517	0.000261144	0.000292182	0.000271892	0.000269178	0.000266556	0.000266923	0.000266504	0.0702626	UTP--glucose-1-phosphate uridylyltransferase [EC:2.7.7.9]
KO	K00240	1	0.000272242	0.000266912	0.000275566	0.000272824	0.000260336	0.000271757	0.000272519	0.000274697	0.000311402	0.298051	succinate dehydrogenase iron-sulfur protein [EC:1.3.99.1];succinate dehydrogenase iron-sulfur subunit [EC:1.3.99.1]
KO	K03750	1	0.00027176	0.000279411	0.000256286	0.000278203	0.00027293	0.000282302	0.000279232	0.000262119	0.000270905	0.202132	molybdopterin biosynthesis protein MoeA
Module	M00064	1	0.00027056	0.000297043	0.00027036	0.000274844	0.000276131	0.000275581	0.000271283	0.000239768	0.000277172	0.737168	ADP-L-glycero-D-manno-heptose biosynthesis [PATH:map00540 map01100]
KO	K01818	1	0.000270311	0.000266544	0.000268917	0.000278112	0.000276493	0.000256553	0.000264638	0.000281501	0.000237156	0.104211	L-fucose isomerase [EC:5.3.1.25]
KO	K06215	1	0.000270078	0.00024803	0.000269956	0.000269711	0.000262714	0.000266188	0.000278657	0.000274652	0.000288278	0.465087	pyridoxine biosynthesis protein [EC:4.-.-.-]
KO	K05813	1	0.000269069	0.000277709	0.000270712	0.000273728	0.000268121	0.000263708	0.000262615	0.000271784	0.000268714	0.730261	sn-glycerol 3-phosphate transport system substrate-binding protein
KO	K07150	1	0.000268099	0.000250627	0.000262044	0.00028193	0.000270117	0.000264371	0.000269689	0.000264167	0.000237129	0.0373767	K07150; uncharacterized protein
KO	K01815	1	0.00026735	0.000283837	0.000285106	0.000253801	0.000259161	0.000257182	0.000260973	0.000278252	0.000304049	0.0169842	4-deoxy-L-threo-5-hexosulose-uronate ketol-isomerase [EC:5.3.1.17]
KO	K02431	1	0.000266666	0.000257284	0.000260014	0.000273236	0.000276718	0.000259804	0.000265579	0.000273951	0.000224562	0.157599	L-fucose mutarotase [EC:5.1.3.-]
KO	K01092	1	0.000265759	0.000254406	0.000269049	0.000270351	0.000267586	0.00025435	0.000269	0.000258762	0.000269157	0.498019	myo-inositol-1(or 4)-monophosphatase [EC:3.1.3.25]
Module	M00131	1	0.000265759	0.000254406	0.000269049	0.000270351	0.000267586	0.00025435	0.000269	0.000258762	0.000269157	0.498019	Inositol phosphate metabolism, Ins(1,3,4,5)P4 => Ins(1,3,4)P3 => myo-inositol [PATH:map00562 map01100]
KO	K06142	1	0.000264436	0.000275252	0.000301214	0.000234968	0.000216904	0.000294453	0.000263769	0.000236303	0.000481406	0.00190304	outer membrane protein
KO	K08681	1	0.000262453	0.000241188	0.000262295	0.000261038	0.000255278	0.000259549	0.000271542	0.000267593	0.000275686	0.516006	glutamine amidotransferase [EC:2.6.-.-]
KO	K02012	1	0.000261559	0.000281177	0.000262566	0.00026321	0.000259716	0.000268469	0.000263107	0.000242527	0.000263879	0.558932	iron(III) transport system substrate-binding protein
KO	K03294	1	0.000261448	0.00023847	0.000250835	0.000263937	0.000269807	0.000263101	0.000269091	0.00025912	0.000263992	0.272251	basic amino acid/polyamine antiporter, APA family
Module	M00646	1	0.0002609	0.000262137	0.000294067	0.000245014	0.000238593	0.000273338	0.000248799	0.00023576	0.000403608	0.016732	Multidrug resistance, efflux pump AcrAD-TolC [PATH:map02020]
KO	K05568	1	0.000260028	0.000250296	0.000257901	0.000254712	0.000259216	0.000262265	0.000265076	0.000271499	0.000239029	0.708018	multicomponent Na+:H+ antiporter subunit D
KO	K01239	1	0.000258897	0.000247255	0.000249859	0.000264586	0.000260285	0.000249459	0.000267173	0.000269661	0.000229312	0.409749	purine nucleosidase [EC:3.2.2.1]
KO	K09704	1	0.000258867	0.000257018	0.000275891	0.000249227	0.000247511	0.000258074	0.000259376	0.000248579	0.000319968	0.00954965	hypothetical protein
KO	K01715	1	0.000258211	0.000261512	0.000260215	0.000255617	0.00025541	0.000267783	0.000259466	0.000251081	0.000250606	0.914993	3-hydroxybutyryl-CoA dehydratase [EC:4.2.1.55]
Module	M00234	1	0.000258038	0.00026332	0.00025145	0.000262996	0.000262644	0.000262355	0.000248868	0.000265739	0.000246442	0.554862	Cystine transport system [PATH:map02010] [BR:ko02000]
KO	K07154	1	0.00025772	0.000246342	0.000274241	0.000260182	0.000245198	0.000248134	0.000251504	0.000254217	0.000299138	0.0280065	hipA; serine/threonine-protein kinase HipA [EC:2.7.11.1]
KO	K06310	1	0.000257629	0.000249884	0.000258482	0.000256502	0.000260046	0.000261775	0.000260928	0.000253757	0.000226072	0.606137	spore germination protein
Module	M00210	1	0.000257221	0.000271559	0.000270049	0.000242158	0.000244584	0.000279243	0.000255338	0.000228216	0.000386818	0.0517268	Phospholipid transport system [PATH:map02010] [BR:ko02000]
KO	K03561	1	0.000255994	0.00027068	0.000274433	0.000246071	0.000237312	0.000264636	0.000254344	0.000229258	0.000380977	0.157526	biopolymer transport protein ExbB
KO	K08974	1	0.000255918	0.000261305	0.000258506	0.000247183	0.000262397	0.000249789	0.000258564	0.000258397	0.000261446	0.730118	putative membrane protein
KO	K02557	1	0.000255849	0.000244715	0.000258386	0.000260142	0.000243642	0.000261435	0.00025766	0.000253331	0.000257424	0.616095	chemotaxis protein MotB
KO	K04651	1	0.000255162	0.000263894	0.000246585	0.000245194	0.000264963	0.000256796	0.000263938	0.000255242	0.000273386	0.0628285	hydrogenase nickel incorporation protein HypA
KO	K01447	1	0.000253599	0.00025667	0.000273974	0.000249407	0.000252076	0.00023908	0.000240896	0.000252618	0.000291081	0.116753	N-acetylmuramoyl-L-alanine amidase [EC:3.5.1.28]
KO	K03408	1	0.00025109	0.000245592	0.000257737	0.000250925	0.000250359	0.000250405	0.000257571	0.000234303	0.000239407	0.754992	purine-binding chemotaxis protein CheW
KO	K06391	1	0.000251082	0.000251239	0.000243547	0.000246365	0.000254513	0.000254002	0.000259836	0.000259129	0.000215307	0.0990284	stage III sporulation protein AB
KO	K02422	1	0.000250702	0.000240728	0.000250697	0.000253453	0.000252404	0.000257626	0.000251105	0.000243192	0.000226623	0.854396	flagellar protein FliS
Module	M00220	1	0.000250285	0.000224549	0.000240459	0.000249899	0.00026797	0.000249013	0.000255485	0.000254969	0.000213504	0.227952	Rhamnose transport system [PATH:map02010] [BR:ko02000]
KO	K09163	1	0.000248916	0.000231817	0.000244364	0.0002573	0.000253846	0.000240052	0.000247373	0.000260661	0.000207527	0.131742	hypothetical protein
KO	K01212	1	0.000248547	0.000252791	0.000260977	0.000242151	0.000236356	0.000251329	0.000248322	0.000239927	0.000295924	0.0361854	levanase [EC:3.2.1.65]
KO	K02217	1	0.00024808	0.00028016	0.000261289	0.000246252	0.000235194	0.000250987	0.000235252	0.000240029	0.000302514	0.0026558	ferritin [EC:1.16.3.1]
KO	K06283	1	0.000247435	0.00025118	0.000247827	0.000250933	0.000243947	0.000240734	0.000243306	0.00025912	0.000236639	0.360334	putative DeoR family transcriptional regulator, stage III sporulation protein D
KO	K10010	1	0.000246849	0.000251968	0.000240703	0.000250547	0.000248399	0.000249018	0.000239564	0.000259	0.000236828	0.575614	cystine transport system ATP-binding protein [EC:3.6.3.-]
KO	K02483	1	0.000243784	0.000243311	0.000238089	0.000246071	0.00024596	0.000235858	0.000251689	0.000250168	0.000207666	0.31346	two-component system, OmpR family, response regulator
KO	K01163	1	0.000241609	0.000244884	0.000244593	0.00023478	0.000242685	0.000241625	0.000240985	0.000244152	0.0002577	0.775507	hypothetical protein
KO	K01935	1	0.00023973	0.000250757	0.000239478	0.000239704	0.000241848	0.000242491	0.000241889	0.000227131	0.000242662	0.715963	dethiobiotin synthetase [EC:6.3.3.3]
KO	K06921	1	0.000239642	0.000243258	0.000257359	0.000226501	0.000228894	0.000247417	0.000229215	0.000235586	0.000325685	0.0108361	K06921; uncharacterized protein
KO	K05879	1	0.000239529	0.000233253	0.000234084	0.000245878	0.000240119	0.000238926	0.000243182	0.00023692	0.000224606	0.809074	dihydroxyacetone kinase, C-terminal domain [EC:2.7.1.-]
KO	K00174	1	0.0002394	0.00025718	0.00025936	0.000232557	0.000214752	0.000248598	0.000229821	0.000228506	0.000333169	0.0118689	2-oxoglutarate ferredoxin oxidoreductase subunit alpha [EC:1.2.7.3]
Module	M00670	1	0.0002392	0.000251836	0.000252841	0.000222901	0.000222814	0.000259722	0.00023954	0.000214292	0.000369123	0.0328696	Mce transport system [BR:ko02000]
Module	M00669	1	0.0002392	0.000251836	0.000252841	0.000222901	0.000222814	0.000259722	0.00023954	0.000214292	0.000369123	0.0328696	gamma-Hexachlorocyclohexane transport system [BR:ko02000]
Module	M00761	1	0.000238836	0.000241112	0.000235317	0.000240503	0.000245315	0.000242371	0.000235991	0.000239813	0.000208039	0.767789	Undecaprenylphosphate alpha-L-Ara4N biosynthesis, UDP-GlcA => undecaprenyl phosphate alpha-L-Ara4N [PATH:map00520 map01100]
Module	M00253	1	0.000238684	0.000214491	0.000236404	0.000232676	0.000246256	0.000230853	0.000249266	0.000242296	0.000245931	0.534589	Sodium transport system [PATH:map02010] [BR:ko02000]
KO	K04751	1	0.000238162	0.000235928	0.000240082	0.000235708	0.000245324	0.000235059	0.000240233	0.000228473	0.000249955	0.870587	nitrogen regulatory protein P-II 1
KO	K01744	1	0.000237997	0.000224423	0.000240009	0.000239688	0.000226839	0.000244791	0.000242995	0.000230497	0.000260515	0.349449	aspartate ammonia-lyase [EC:4.3.1.1]
KO	K02396	1	0.000235652	0.000231015	0.000242732	0.000230541	0.000236488	0.000241102	0.000239265	0.000222381	0.000226938	0.831347	flagellar hook-associated protein 1 FlgK
KO	K07862	1	0.000234938	0.00026315	0.000227805	0.000238001	0.000234378	0.000241451	0.000235043	0.000227916	0.000231413	0.121273	serine/threonine transporter
KO	K01417	1	0.000233948	0.000245393	0.000232557	0.000227837	0.000238396	0.000232597	0.000233512	0.000239501	0.000239588	0.703505	MEP; extracellular elastinolytic metalloproteinase [EC:3.4.24.-]
KO	K00001	1	0.000233476	0.000249422	0.000235165	0.000237557	0.000234108	0.000224406	0.000227336	0.00024096	0.00020756	0.600361	alcohol dehydrogenase [EC:1.1.1.1]
KO	K02477	1	0.000230216	0.000221115	0.000235828	0.000232497	0.000231292	0.000218248	0.000230921	0.000223469	0.000257887	0.455104	two-component system, LytT family, response regulator
KO	K01629	1	0.000228666	0.000226844	0.000238047	0.000227974	0.000222934	0.000226853	0.000227524	0.000222968	0.000234378	0.476471	rhamnulose-1-phosphate aldolase [EC:4.1.2.19]
Module	M00580	1	0.000228568	0.00028353	0.000213131	0.000233376	0.000234719	0.000238249	0.000226142	0.000214034	0.000243004	0.546141	Pentose phosphate pathway, archaea, fructose 6P => ribose 5P [PATH:map00030 map01200 map01230 map01100 map01120]
KO	K04094	1	0.000227739	0.000233554	0.000222468	0.000241487	0.000225941	0.00022122	0.000220935	0.000229783	0.000230928	0.211987	methylenetetrahydrofolate--tRNA-(uracil-5-)-methyltransferase [EC:2.1.1.74];glucose inhibited division protein Gid
KO	K00929	1	0.000227417	0.000237522	0.000235743	0.000214255	0.000216633	0.000241879	0.000225136	0.000227817	0.000265846	0.0650082	butyrate kinase [EC:2.7.2.7]
KO	K00901	1	0.000226411	0.000226001	0.000223432	0.000231619	0.000228506	0.000222219	0.000223372	0.000225093	0.000247951	0.85066	diacylglycerol kinase [EC:2.7.1.107]
KO	K00997	1	0.000226048	0.000232771	0.000219057	0.000236503	0.000222848	0.000224251	0.000224919	0.000223832	0.000235087	0.539449	holo-[acyl-carrier protein] synthase [EC:2.7.8.7]
KO	K09988	1	0.000225852	0.000221914	0.000220229	0.00022038	0.000227571	0.000228148	0.000234866	0.000234135	0.00019725	0.180297	hypothetical protein
KO	K00833	1	0.000225784	0.000235645	0.000226999	0.000225162	0.000225461	0.000228505	0.000228545	0.000214202	0.000228288	0.75386	adenosylmethionine-8-amino-7-oxononanoate aminotransferase [EC:2.6.1.62]
KO	K00097	1	0.000222782	0.000222879	0.000229854	0.000221647	0.000209597	0.000228749	0.00021948	0.000216161	0.000283343	0.0502516	4-hydroxythreonine-4-phosphate dehydrogenase [EC:1.1.1.262]
KO	K05878	1	0.000222083	0.000215553	0.000219229	0.00022902	0.000222721	0.000217636	0.000224053	0.000220695	0.000204936	0.682789	dihydroxyacetone kinase, N-terminal domain [EC:2.7.1.-]
KO	K01487	1	0.000221721	0.000208671	0.000217188	0.000225461	0.000231307	0.00021589	0.000224356	0.000223523	0.000187858	0.340138	guanine deaminase [EC:3.5.4.3]
KO	K03744	1	0.000221462	0.000226604	0.000232352	0.000214607	0.000208247	0.000222248	0.000225396	0.000205112	0.000312071	0.000529527	LemA protein
KO	K02278	1	0.000220231	0.000227947	0.000220341	0.000214121	0.000221351	0.000220165	0.000226429	0.00022224	0.000195362	0.463835	prepilin peptidase CpaA [EC:3.4.23.43]
KO	K10563	1	0.000220064	0.000211675	0.00021539	0.000223828	0.000231689	0.000221409	0.000216154	0.000209634	0.000246217	0.410177	formamidopyrimidine-DNA glycosylase [EC:3.2.2.23 4.2.99.18]
KO	K01246	1	0.000219654	0.00022365	0.000220922	0.000222459	0.000219114	0.000215373	0.000221017	0.000213348	0.000222629	0.948859	DNA-3-methyladenine glycosylase I [EC:3.2.2.20]
KO	K06902	1	0.00021891	0.000219718	0.000216375	0.000220323	0.000217072	0.000211532	0.000222116	0.000223782	0.000230133	0.854233	MFS transporter, UMF1 family
KO	K02548	1	0.000218427	0.000202739	0.000237314	0.000209862	0.000196105	0.000219288	0.000222094	0.000201085	0.00035139	0.0071555	1,4-dihydroxy-2-naphthoate octaprenyltransferase [EC:2.5.1.74];1,4-dihydroxy-2-naphthoate octaprenyltransferase [EC:2.5.1.74 2.5.1.-];1,4-dihydroxy-2-naphthoate octaprenyltransferase [EC:2.5.1.-]
KO	K00526	1	0.000218371	0.000208779	0.000217751	0.000220804	0.000209666	0.000222621	0.000218413	0.000217329	0.000258193	0.334492	ribonucleoside-diphosphate reductase beta chain [EC:1.17.4.1]
KO	K03315	1	0.0002179	0.000227751	0.000229566	0.000213576	0.000209548	0.000209964	0.000219528	0.000212159	0.000245908	0.273244	Na+:H+ antiporter, NhaC family
KO	K07185	1	0.000217827	0.000219212	0.000216584	0.000228632	0.000215981	0.000209901	0.00021546	0.000223051	0.000170554	0.0459376	tryptophan-rich sensory protein
Module	M00150	1	0.000217141	0.000228027	0.000226667	0.000222908	0.000215221	0.000216008	0.000209097	0.000190463	0.000277184	0.0387139	Fumarate reductase, prokaryotes [PATH:map00190]
KO	K02653	1	0.000216841	0.000220444	0.00022125	0.000228649	0.000213736	0.000202156	0.00021587	0.000212086	0.000187891	0.290336	type IV pilus assembly protein PilC
KO	K04028	1	0.000215458	0.000216205	0.000212638	0.00022107	0.000218115	0.000209142	0.000215671	0.00021904	0.000183412	0.226349	ethanolamine utilization protein EutN
KO	K09935	1	0.000215026	0.00021651	0.00021428	0.000216813	0.000219809	0.000211555	0.000218786	0.000208684	0.000191167	0.712206	hypothetical protein
KO	K05341	1	0.000214841	0.000235906	0.000212559	0.00021193	0.000213593	0.000214362	0.000215915	0.000221912	0.000194293	0.419232	amylosucrase [EC:2.4.1.4]
KO	K01286	1	0.000214515	0.000202726	0.000209698	0.000219682	0.000221324	0.000208698	0.000215376	0.000220255	0.00018012	0.323848	D-alanyl-D-alanine carboxypeptidase [EC:3.4.16.4]
KO	K03465	1	0.000213799	0.000227425	0.00021879	0.000214977	0.000202519	0.000214015	0.000213218	0.000210323	0.000228414	0.577169	thymidylate synthase (FAD) [EC:2.1.1.148]
KO	K00394	1	0.000212833	0.000201566	0.000209054	0.000213769	0.000216174	0.0002212	0.00021386	0.000213245	0.000179498	0.335286	adenylylsulfate reductase, subunit A [EC:1.8.99.2]
KO	K12941	1	0.000210259	0.000192689	0.000207135	0.000214075	0.000208163	0.000208945	0.000216146	0.000214405	0.000183675	0.360048	aminobenzoyl-glutamate utilization protein B
KO	K06919	1	0.000210208	0.000229214	0.000216857	0.000221649	0.000198379	0.000200004	0.000196221	0.000217955	0.000213775	0.0498271	putative DNA primase/helicase
Module	M00251	1	0.000210128	0.000216886	0.000207352	0.000204873	0.000210234	0.000211305	0.000217917	0.000212506	0.000191914	0.551749	Teichoic acid transport system [PATH:map02010] [BR:ko02000]
KO	K02598	1	0.000210034	0.000216268	0.000204231	0.000204862	0.000216523	0.000213128	0.00021224	0.000219373	0.000177559	0.229107	nitrite transporter NirC
KO	K02443	1	0.000209909	0.000222859	0.000211904	0.000206984	0.000214618	0.000204498	0.000207717	0.00021092	0.000207965	0.821528	glycerol uptake operon antiterminator
KO	K01751	1	0.000209894	0.000194638	0.000203241	0.000211215	0.000216835	0.000206016	0.000216142	0.000214906	0.000184272	0.236527	diaminopropionate ammonia-lyase [EC:4.3.1.15]
KO	K10012	1	0.000209557	0.000212601	0.000207821	0.000207907	0.000209958	0.000209186	0.000211016	0.000217664	0.000181307	0.558571	undecaprenyl-phosphate 4-deoxy-4-formamido-L-arabinose transferase [EC:2.7.8.-];undecaprenyl-phosphate 4-deoxy-4-formamido-L-arabinose transferase [EC:2.7.8.30]
KO	K04095	1	0.000209448	0.000223133	0.000208815	0.000200668	0.000197213	0.000221455	0.000217058	0.00020538	0.000252322	0.0800202	cell filamentation protein
KO	K09692	1	0.000209335	0.000216104	0.000206734	0.000204368	0.000209058	0.000210447	0.000216826	0.000211917	0.000190933	0.585577	teichoic acid transport system permease protein
KO	K09706	1	0.000207418	0.000215701	0.000206612	0.000201397	0.000208559	0.000207044	0.000214328	0.000209565	0.000184688	0.490324	hypothetical protein
KO	K02011	1	0.000206912	0.000219239	0.000212775	0.000209765	0.000205134	0.000207566	0.000205269	0.000191221	0.000205249	0.464098	iron(III) transport system permease protein
KO	K07112	1	0.000206736	0.000194958	0.000201757	0.000211626	0.000212605	0.000203712	0.000210194	0.000206058	0.000179741	0.322617	K07112; uncharacterized protein
KO	K05521	1	0.000206412	0.000220574	0.000205168	0.000206022	0.000200459	0.000215524	0.000207976	0.000193416	0.000244287	0.537512	ADP-ribosylglycohydrolase [EC:3.2.-.-]
KO	K05337	1	0.000205575	0.000207242	0.000200719	0.000215846	0.000202355	0.000199219	0.000204614	0.000208583	0.000200094	0.539594	ferredoxin
Module	M00334	0.959432	0.00020523	0.00020272	0.000195619	0.000227297	0.000250606	0.000235605	0.00017357	0.000146406	0.000189041	0.47026	Type VI secretion system [PATH:map03070] [BR:ko02044]
KO	K10039	1	0.000203598	0.000199041	0.000198408	0.00021896	0.00020474	0.000190184	0.000204047	0.000202589	0.000181515	0.0574187	putative glutamine transport system substrate-binding protein
KO	K08602	1	0.000203506	0.000195507	0.000201742	0.000204594	0.000206502	0.000209585	0.000203437	0.000198101	0.000198816	0.952218	oligoendopeptidase F [EC:3.4.24.-]
KO	K01048	1	0.000203492	0.000191211	0.000203242	0.000208234	0.000199095	0.000199572	0.000211888	0.000199989	0.000180134	0.22932	lysophospholipase [EC:3.1.1.5]
Module	M00153	1	0.000203404	0.000204057	0.00021739	0.000189662	0.000189616	0.000223493	0.000200063	0.000178003	0.000343829	0.00740838	Cytochrome bd ubiquinol oxidase [PATH:map00190]
KO	K10041	1	0.000203386	0.000206082	0.000198733	0.000212321	0.00020456	0.000200308	0.000202238	0.00020381	0.000173871	0.289135	putative glutamine transport system ATP-binding protein [EC:3.6.3.-]
KO	K07507	1	0.000201915	0.000206062	0.00021274	0.000193504	0.000189448	0.000211295	0.000203353	0.000187688	0.000266041	0.0128182	putative Mg2+ transporter-C (MgtC) family protein
KO	K07443	1	0.000201764	0.000196843	0.000211345	0.000201137	0.000187313	0.000194984	0.000205972	0.000193274	0.000268028	0.00382048	methylated-DNA-protein-cysteine methyltransferase related protein
KO	K03780	1	0.000201218	0.000201645	0.000203125	0.000204035	0.000200705	0.00019694	0.000206415	0.000193457	0.000178729	0.434569	L(+)-tartrate dehydratase beta subunit [EC:4.2.1.32]
KO	K02407	1	0.000200917	0.000194392	0.000205816	0.000196251	0.000202831	0.000206569	0.000204658	0.000189532	0.000193208	0.891909	flagellar hook-associated protein 2
KO	K03779	1	0.000200332	0.000200755	0.000202218	0.000203082	0.000199918	0.000196057	0.000205527	0.000192586	0.000177954	0.441776	L(+)-tartrate dehydratase alpha subunit [EC:4.2.1.32]
KO	K07001	1	0.000200226	0.000217148	0.000221841	0.000188559	0.000181824	0.000203548	0.000188872	0.000197	0.000290818	0.000939377	K07001; NTE family protein
KO	K00872	1	0.000200127	0.000207075	0.000190179	0.000212103	0.000198647	0.000198016	0.000200353	0.000196416	0.000209962	0.222986	homoserine kinase [EC:2.7.1.39]
KO	K06411	1	0.000198602	0.000214644	0.000203864	0.000198461	0.000197143	0.000190881	0.000195651	0.00019971	0.000192346	0.592673	dipicolinate synthase subunit B
Module	M00569	1	0.000198498	0.000204186	0.000193665	0.000210366	0.000211578	0.000206616	0.00018587	0.00018293	0.000174874	0.0558484	Catechol meta-cleavage, catechol => acetyl-CoA / 4-methylcatechol => propanoyl-CoA [PATH:map00362 map00622 map01220 map01100 map01120]
KO	K07114	1	0.000198252	0.000190798	0.000222383	0.000187852	0.000172679	0.000196961	0.000199799	0.000187723	0.000298198	0.0159427	uncharacterized protein
KO	K01962	1	0.000197768	0.000206731	0.000196949	0.000209511	0.00019721	0.000187588	0.00019108	0.000199089	0.000185672	0.0987389	acetyl-CoA carboxylase carboxyl transferase subunit alpha [EC:6.4.1.2]
KO	K02048	1	0.000196841	0.000189689	0.000197378	0.000197826	0.000199601	0.00019691	0.000203533	0.000186979	0.000170766	0.260346	sulfate transport system substrate-binding protein
KO	K00857	1	0.000195495	0.000195718	0.000202504	0.000195124	0.000183588	0.000193036	0.000189491	0.000199236	0.000255213	0.0204691	thymidine kinase [EC:2.7.1.21]
KO	K00123	1	0.000195031	0.000211925	0.000185855	0.000202784	0.000206847	0.000201624	0.000191671	0.000179244	0.000176235	0.20827	formate dehydrogenase, alpha subunit [EC:1.2.1.2]
KO	K07047	1	0.000194546	0.000176508	0.000187788	0.00020106	0.000197971	0.000184577	0.000198671	0.000200195	0.000196862	0.144708	nfdA; N-substituted formamide deformylase [EC:3.5.1.91]
Module	M00277	1	0.000194416	0.000167647	0.00017807	0.000197089	0.000217103	0.000181668	0.00019458	0.000210576	0.000206798	0.440502	PTS system, N-acetylgalactosamine-specific II component [PATH:map00052 map02060] [BR:ko02000]
KO	K00076	1	0.000193161	0.000178375	0.000188065	0.00019462	0.000198336	0.000187051	0.000198345	0.000201646	0.000164835	0.363225	7-alpha-hydroxysteroid dehydrogenase [EC:1.1.1.159]
KO	K13653	1	0.000192196	0.000179019	0.000196367	0.000196503	0.000189196	0.000189098	0.000194688	0.000186349	0.000178789	0.55866	AraC family transcriptional regulator
KO	K01200	1	0.000191891	0.000183874	0.000193575	0.0001962	0.00017962	0.00018697	0.000190997	0.00019807	0.000232966	0.319587	pullulanase [EC:3.2.1.41]
KO	K12527	1	0.000191744	0.000175862	0.000184436	0.000193761	0.000198493	0.000186746	0.00019819	0.000197634	0.000168148	0.215098	putative selenate reductase [EC:1.97.1.9]
KO	K10109	1	0.00019172	0.00016518	0.000188064	0.000193716	0.000204366	0.000181587	0.000195425	0.000195775	0.000171812	0.214338	maltose/maltodextrin transport system permease protein
KO	K07816	1	0.000191447	0.000197077	0.00018723	0.000186066	0.000195697	0.000191436	0.000197195	0.000196849	0.000170284	0.399339	putative GTP pyrophosphokinase [EC:2.7.6.5]
KO	K04029	1	0.000191148	0.000183626	0.00018867	0.000196491	0.000198778	0.000185903	0.000190383	0.000190929	0.000161088	0.234133	ethanolamine utilization protein EutP
KO	K08217	1	0.000190257	0.000180782	0.000193966	0.000191323	0.000184509	0.000182868	0.000191576	0.000193483	0.000211715	0.231889	MFS transporter, DHA3 family, macrolide efflux protein
Module	M00255	0.997972	0.000190111	0.000194109	0.000219616	0.000172377	0.000156378	0.000208317	0.000186716	0.000167488	0.000341456	0.00614541	Lipoprotein-releasing system [PATH:map02010] [BR:ko02000]
KO	K06284	1	0.000190024	0.000201063	0.000195925	0.000199426	0.000184721	0.000179496	0.000180456	0.000194835	0.000170154	0.0704365	transcriptional pleiotropic regulator of transition state genes
Module	M00027	1	0.000189611	0.000183847	0.00018297	0.000188433	0.000203518	0.000199439	0.000190221	0.000175207	0.000198956	0.324735	GABA (gamma-Aminobutyrate) shunt [PATH:map00250 map01100]
KO	K08309	1	0.000189534	0.000198135	0.000185294	0.000201061	0.000189025	0.000187795	0.000182245	0.00018846	0.00018439	0.302156	soluble lytic murein transglycosylase [EC:3.2.1.-]
Module	M00080	1	0.000189413	0.000196685	0.000195995	0.000188171	0.000184773	0.000199844	0.000186488	0.000166841	0.000242064	0.568195	Lipopolysaccharide biosynthesis, inner core => outer core => O-antigen [PATH:map00540 map01100]
KO	K02046	1	0.000189151	0.000181383	0.000190029	0.000189613	0.00019044	0.000187918	0.000197009	0.000181016	0.000164137	0.232705	sulfate transport system permease protein
KO	K02377	1	0.000189037	0.000183065	0.000199737	0.000184835	0.000176702	0.0001908	0.000189697	0.000184342	0.00022785	0.0488094	GDP-L-fucose synthase [EC:1.1.1.271]
KO	K13993	1	0.000188962	0.000209258	0.000196074	0.000181832	0.000179995	0.000201865	0.000183121	0.000178312	0.000248461	0.0831895	HSP20 family protein
KO	K06410	1	0.000188622	0.000190433	0.000195053	0.000192396	0.000187612	0.000177078	0.000185344	0.000190912	0.000171424	0.397857	dipicolinate synthase subunit A
KO	K00606	1	0.000188337	0.000185797	0.000199835	0.00017954	0.000178058	0.000194488	0.000192128	0.000174867	0.000240259	0.0799184	3-methyl-2-oxobutanoate hydroxymethyltransferase [EC:2.1.2.11]
KO	K01615	1	0.000187741	0.000213914	0.000185708	0.000192251	0.000178758	0.000192023	0.000184202	0.000184823	0.000201631	0.368725	glutaconyl-CoA decarboxylase [EC:4.1.1.70]
KO	K10536	1	0.000187396	0.000177911	0.000188523	0.000190661	0.000184859	0.000180348	0.000196884	0.00018013	0.00017597	0.267838	agmatine deiminase [EC:3.5.3.12]
KO	K01546	1	0.000186866	0.000183594	0.000192056	0.000185297	0.000188861	0.000179223	0.000183029	0.000190842	0.000196788	0.705458	K+-transporting ATPase ATPase A chain [EC:3.6.3.12]
KO	K00533	1	0.000186613	0.000189157	0.000189888	0.00018332	0.000187567	0.000191599	0.000186323	0.000181211	0.000178475	0.974337	ferredoxin hydrogenase large subunit [EC:1.12.7.2]
KO	K02047	1	0.000186585	0.000178203	0.000187449	0.000187011	0.000188199	0.000185077	0.000194906	0.000177761	0.000162233	0.189905	sulfate transport system permease protein
KO	K02805	1	0.000186475	0.00019289	0.000183556	0.000183632	0.00018995	0.000188844	0.00018848	0.000190445	0.000157035	0.404899	lipopolysaccharide biosynthesis protein
KO	K07017	1	0.000186107	0.00019342	0.000183288	0.000192425	0.000184019	0.000182643	0.000185067	0.000188139	0.000171215	0.49539	K07017; uncharacterized protein
KO	K00041	1	0.000185352	0.000193922	0.000192277	0.000180224	0.000184728	0.000185757	0.000181454	0.000180415	0.000213423	0.512258	tagaturonate reductase [EC:1.1.1.58]
KO	K00177	1	0.000185313	0.000201067	0.000193528	0.000184101	0.000172023	0.000193126	0.000176781	0.000181247	0.00022902	0.0735984	2-oxoglutarate ferredoxin oxidoreductase subunit gamma [EC:1.2.7.3]
KO	K09760	1	0.000184926	0.000177349	0.000192131	0.000191007	0.000168749	0.000179389	0.000181219	0.000184912	0.000239805	0.0310642	DNA recombination protein RmuC
KO	K02759	1	0.000184779	0.000174411	0.000171085	0.000193847	0.000191538	0.000194575	0.000187733	0.000171482	0.000195079	0.117842	PTS system, cellobiose-specific IIA component [EC:2.7.1.69]
KO	K01547	1	0.00018471	0.000183344	0.000190806	0.000182357	0.000185449	0.000176756	0.000181283	0.000189313	0.000193538	0.626233	K+-transporting ATPase ATPase B chain [EC:3.6.3.12]
KO	K02045	1	0.00018344	0.000176905	0.000184003	0.000181884	0.000184586	0.000184471	0.000191145	0.000176341	0.000163345	0.384996	sulfate transport system ATP-binding protein [EC:3.6.3.25]
KO	K00244	1	0.000183437	0.000180939	0.000196176	0.00018783	0.000175369	0.000176342	0.00017933	0.000165838	0.000241671	0.00436508	fumarate reductase flavoprotein subunit [EC:1.3.99.1]
KO	K01813	1	0.000183002	0.000181086	0.000189975	0.000176022	0.000186905	0.000176407	0.000182368	0.000183568	0.000198252	0.436042	L-rhamnose isomerase [EC:5.3.1.14]
KO	K09002	1	0.000182959	0.000187556	0.000180074	0.000183831	0.000184309	0.000186196	0.000189904	0.000172541	0.000164719	0.310103	hypothetical protein
KO	K06320	0.991886	0.000182917	0.000181978	0.000195115	0.000173134	0.000178462	0.000179692	0.000197181	0.000161709	0.000200433	0.711655	spore maturation protein CgeB
Module	M00087	1	0.000181576	0.00017666	0.000176029	0.000191294	0.000202768	0.000191128	0.000173159	0.000151191	0.000184821	0.435464	beta-Oxidation [PATH:map00071 map01212 map01100]
Module	M00168	1	0.000180935	0.000180163	0.000185326	0.000181806	0.000175428	0.00018111	0.000180294	0.000165586	0.000254645	0.178808	CAM (Crassulacean acid metabolism), dark [PATH:map00710 map01200 map01100 map01120]
KO	K03092	1	0.000180668	0.000181631	0.000188069	0.000174254	0.000172208	0.000184751	0.000179008	0.000177689	0.000233319	0.163567	RNA polymerase sigma-54 factor
KO	K07319	1	0.000180649	0.000174967	0.000180747	0.000185909	0.000182256	0.000169202	0.00017774	0.00018746	0.000179482	0.408576	putative adenine-specific DNA-methyltransferase [EC:2.1.1.72]
KO	K07160	1	0.00017996	0.000167198	0.000176603	0.000188895	0.000177364	0.000174177	0.000184221	0.000180356	0.000159606	0.156326	UPF0271 protein
KO	K03752	1	0.000179401	0.000183106	0.000175756	0.000182867	0.000182128	0.000177621	0.000185487	0.000169981	0.00016564	0.468235	molybdopterin-guanine dinucleotide biosynthesis protein A
KO	K00176	1	0.000179173	0.000193258	0.000186034	0.00017932	0.00016709	0.000185989	0.000171067	0.000174487	0.000223014	0.0987564	2-oxoglutarate ferredoxin oxidoreductase subunit delta [EC:1.2.7.3]
Module	M00215	1	0.000179043	0.000167877	0.000173998	0.00018227	0.000182904	0.000180922	0.000184848	0.000175291	0.00015068	0.356675	D-Xylose transport system [PATH:map02010] [BR:ko02000]
KO	K13479	1	0.000178327	0.000165307	0.000173619	0.000178428	0.000183555	0.000174399	0.000182974	0.000186509	0.000149904	0.287995	xanthine dehydrogenase FAD-binding subunit [EC:1.17.1.4]
KO	K01993	1	0.0001783	0.000181366	0.000203419	0.000163321	0.000155181	0.000187231	0.000172665	0.000163002	0.000307406	0.00395467	HlyD family secretion protein
Module	M00076	1	0.000177567	0.000183735	0.000182259	0.000179357	0.000166035	0.000174621	0.00017716	0.000180437	0.000186058	0.681816	Dermatan sulfate degradation [PATH:map00531 map01100]
KO	K00575	1	0.000176566	0.000168466	0.000181345	0.000181776	0.000176814	0.000171562	0.000178918	0.000166643	0.000150899	0.423588	chemotaxis protein methyltransferase CheR [EC:2.1.1.80]
KO	K05985	1	0.000176102	0.000192656	0.000172267	0.000181634	0.00017199	0.000177382	0.000172238	0.000175933	0.000186146	0.476572	ribonuclease M5 [EC:3.1.26.8]
KO	K01583	1	0.000175982	0.00017804	0.00017225	0.000183954	0.000178252	0.000171639	0.000173768	0.000178512	0.000145227	0.219697	arginine decarboxylase [EC:4.1.1.19]
KO	K03722	1	0.000175555	0.000168611	0.000175297	0.000187746	0.000178979	0.000159608	0.000173176	0.000171057	0.000180981	0.0722789	ATP-dependent DNA helicase DinG [EC:3.6.4.12];ATP-dependent DNA helicase DinG [EC:3.6.1.-]
Module	M00545	1	0.000174747	0.000173395	0.000173091	0.000184956	0.000185938	0.000183322	0.000161142	0.00016336	0.000143887	0.150945	Trans-cinnamate degradation, trans-cinnamate => acetyl-CoA [PATH:map00360 map01220 map01120]
KO	K01181	1	0.000174411	0.000180731	0.000179514	0.00016678	0.000177245	0.000174197	0.00017688	0.000173344	0.000154057	0.512169	endo-1,4-beta-xylanase [EC:3.2.1.8]
Module	M00267	1	0.000174166	0.000173619	0.000166111	0.000172973	0.000173465	0.000177682	0.000177561	0.000184592	0.000167837	0.174749	PTS system, N-acetylglucosamine-specific II component [PATH:map00520 map02060] [BR:ko02000]
KO	K05970	1	0.000174134	0.000172931	0.000204382	0.000164988	0.000160989	0.000163475	0.000160513	0.000167303	0.000266161	0.0113887	sialate O-acetylesterase [EC:3.1.1.53]
KO	K05895	1	0.000173835	0.000192442	0.000169217	0.000175618	0.000174557	0.000176752	0.000169335	0.000174811	0.000182047	0.549356	precorrin-6X reductase [EC:1.3.1.54]
KO	K02804	1	0.000173627	0.000173133	0.000165611	0.000172407	0.000172799	0.0001772	0.000177039	0.000184125	0.000167105	0.169528	PTS system, N-acetylglucosamine-specific IIC component
Module	M00365	1	0.000173602	0.000182791	0.000149292	0.000189681	0.000177027	0.000172476	0.000184741	0.000160902	0.000199808	0.415121	C10-C20 isoprenoid biosynthesis, archaea [PATH:map00900 map01100 map01110]
KO	K03585	1	0.000173553	0.000172468	0.000195151	0.000164825	0.000151158	0.000183117	0.000169628	0.00015544	0.000275302	0.0267629	membrane fusion protein
Module	M00699	1	0.000173553	0.000172468	0.000195151	0.000164825	0.000151158	0.000183117	0.000169628	0.00015544	0.000275302	0.0267629	Multidrug resistance, efflux pump AmeABC
Module	M00718	1	0.000173553	0.000172468	0.000195151	0.000164825	0.000151158	0.000183117	0.000169628	0.00015544	0.000275302	0.0267629	Multidrug resistance, efflux pump MexAB-OprM
KO	K07448	1	0.00017302	0.000176342	0.000173059	0.000174134	0.00017204	0.000174963	0.000177797	0.000164964	0.000154246	0.653957	restriction system protein
KO	K09775	1	0.000172716	0.000182031	0.000175085	0.000183835	0.000167305	0.000165283	0.000163317	0.000176788	0.000160092	0.0690674	hypothetical protein
KO	K06952	1	0.000172465	0.000175652	0.000167953	0.000168772	0.000173357	0.000174455	0.000176954	0.000181701	0.000143495	0.227126	K06952; uncharacterized protein
KO	K01531	1	0.000171898	0.000153532	0.000167077	0.000169335	0.000192955	0.000159452	0.000169453	0.000182402	0.000167664	0.276985	Mg2+-importing ATPase [EC:3.6.3.2]
KO	K12506	1	0.000171506	0.000188378	0.000177044	0.000182336	0.000158724	0.000163482	0.000161002	0.000176451	0.000175619	0.121201	2-C-methyl-D-erythritol 4-phosphate cytidylyltransferase / 2-C-methyl-D-erythritol 2,4-cyclodiphosphate synthase [EC:2.7.7.60 4.6.1.12]
KO	K06934	1	0.00017146	0.000167827	0.00017233	0.000172279	0.000171894	0.000171223	0.000173206	0.000172046	0.000141117	0.500718	K06934; uncharacterized protein
KO	K13012	1	0.000170901	0.000185429	0.000176428	0.000175335	0.000161612	0.000164884	0.000165042	0.00017364	0.000179434	0.364078	O-antigen biosynthesis protein WbqP
KO	K01372	1	0.000170845	0.000154389	0.000181349	0.000165039	0.000146765	0.000177891	0.000176279	0.000164995	0.000262183	0.0262567	bleomycin hydrolase [EC:3.4.22.40]
KO	K03559	1	0.000170566	0.000183693	0.000168742	0.000177476	0.000176003	0.000167108	0.000171938	0.000149375	0.00018254	0.947727	biopolymer transport protein ExbD
KO	K07126	1	0.000169972	0.000173922	0.000173934	0.000175342	0.000166992	0.000166106	0.000167253	0.00016542	0.000160143	0.81824	K07126; uncharacterized protein
KO	K07571	1	0.000169316	0.000185229	0.000168269	0.000174836	0.000164068	0.000170766	0.000164413	0.000168658	0.000170802	0.550453	S1 RNA binding domain protein
KO	K06196	1	0.000169087	0.000180211	0.000166317	0.000167059	0.000172938	0.000168619	0.000167641	0.000172426	0.000168329	0.935317	cytochrome c-type biogenesis protein
Module	M00078	1	0.000168589	0.000170205	0.000182929	0.0001732	0.000161986	0.000153506	0.000165732	0.000161032	0.000171856	0.627919	Heparan sulfate degradation [PATH:map00531 map01100]
KO	K09014	1	0.00016838	0.000157942	0.000168856	0.000168093	0.000160044	0.000171416	0.000173034	0.000157957	0.000241297	0.013507	Fe-S cluster assembly protein SufB
KO	K03306	1	0.000168351	0.000168989	0.000164306	0.00017164	0.000178904	0.000164249	0.000164442	0.000166347	0.000170176	0.590489	inorganic phosphate transporter, PiT family
Module	M00530	1	0.000167743	0.000168806	0.000165914	0.000164435	0.000165472	0.000186731	0.000165426	0.000147992	0.000251091	0.108406	Dissimilatory nitrate reduction, nitrate => ammonia [PATH:map00910 map01120]
KO	K06890	1	0.000167677	0.000168754	0.000168579	0.000171608	0.00015289	0.000168811	0.000168774	0.000163588	0.000225918	0.0404479	K06890; uncharacterized protein
KO	K00197	1	0.000167264	0.000175284	0.000164024	0.000163394	0.000169256	0.000167762	0.000171016	0.000174065	0.000139181	0.335338	carbon-monoxide dehydrogenase gamma subunit [EC:1.2.99.2];acetyl-CoA decarbonylase/synthase complex subunit gamma [EC:2.1.1.-]
Module	M00077	1	0.000165606	0.000174202	0.000169587	0.000163333	0.000153937	0.000167128	0.000164954	0.000170515	0.000183947	0.346078	Chondroitin sulfate degradation [PATH:map00531 map01100]
KO	K03753	1	0.000165347	0.000181346	0.000161136	0.000172221	0.00016306	0.000169098	0.000162596	0.000161671	0.000149585	0.247128	molybdopterin-guanine dinucleotide biosynthesis protein B
KO	K01582	1	0.00016507	0.000166968	0.000161157	0.000172631	0.000167708	0.00016235	0.00016337	0.000162789	0.000150312	0.568708	lysine decarboxylase [EC:4.1.1.18]
KO	K00194	1	0.000164847	0.000172899	0.000161517	0.000160826	0.000166768	0.000165332	0.00016882	0.000171632	0.000137897	0.344463	acetyl-CoA decarbonylase/synthase complex subunit delta;carbon-monoxide dehydrogenase delta subunit [EC:1.2.99.2]
Module	M00266	1	0.000164511	0.000186686	0.000160945	0.000170994	0.000154843	0.000167809	0.000160468	0.000166497	0.000169357	0.183191	PTS system, maltose and glucose-specific II component [PATH:map00010 map00500 map00520 map02060] [BR:ko02000]
KO	K03927	1	0.000164261	0.000159701	0.000175968	0.000161176	0.000157831	0.000161343	0.00016488	0.000157223	0.000178309	0.230012	carboxylesterase type B [EC:3.1.1.1]
KO	K02444	1	0.000164012	0.000161113	0.000158411	0.000165624	0.000164341	0.000168743	0.000168498	0.00016374	0.000143537	0.394706	DeoR family transcriptional regulator, glycerol-3-phosphate regulon repressor
Module	M00615	1	0.000163398	0.000145989	0.00015681	0.000165399	0.000176442	0.000158739	0.000168244	0.000158908	0.000159656	0.439817	Nitrate assimilation
KO	K06295	1	0.000162188	0.000168232	0.000165642	0.000174613	0.000160552	0.000152203	0.000149938	0.000167206	0.000139058	0.038199	spore germination protein KA
KO	K01636	1	0.000162	0.000156836	0.000161165	0.000162393	0.000160904	0.000160138	0.000169316	0.000159571	0.000144349	0.644458	K01636; uncharacterized protein
KO	K05995	1	0.000161905	0.000167406	0.000163671	0.000170955	0.000145254	0.000155148	0.000159857	0.000167113	0.000187425	0.122312	dipeptidase E [EC:3.4.13.21]
KO	K01802	1	0.000161871	0.00014861	0.000178318	0.000150724	0.000134825	0.00016391	0.000167	0.000156947	0.0002873	0.00174705	peptidylprolyl isomerase [EC:5.2.1.8]
KO	K03327	1	0.000161837	0.000163959	0.000181692	0.000147842	0.000139695	0.000174697	0.000159682	0.000145895	0.000280587	0.00306757	multidrug resistance protein, MATE family
KO	K02010	1	0.000161779	0.000169472	0.00016617	0.000162172	0.000161915	0.000163609	0.000162501	0.000147083	0.000162007	0.462747	iron(III) transport system ATP-binding protein [EC:3.6.3.30]
KO	K00432	1	0.000161685	0.000170976	0.000174051	0.000152189	0.000136733	0.000184748	0.00016097	0.000140804	0.000274568	0.0438351	glutathione peroxidase [EC:1.11.1.9]
Module	M00177	0.151454	0.00016137	0.000470271	0.000101213	0.000150514	0.000179507	0.000263952	0.000145215	7.98302e-05	0.000209688	0.229979	Ribosome, eukaryotes [PATH:map03010] [BR:ko03011]
KO	K00087	1	0.00016126	0.000156393	0.000160329	0.000165116	0.000163736	0.000154358	0.000160439	0.000167832	0.000134542	0.381023	xanthine dehydrogenase molybdenum-binding subunit [EC:1.17.1.4]
KO	K02042	1	0.000161031	0.000156253	0.00016818	0.000156903	0.000162108	0.000159587	0.000166384	0.000146871	0.000169707	0.649549	phosphonate transport system permease protein
KO	K02379	1	0.000160627	0.000179565	0.0001541	0.000166197	0.000161719	0.000168677	0.000158838	0.000151674	0.000148596	0.371286	FdhD protein
KO	K02405	1	0.000160543	0.00016011	0.000162771	0.000166172	0.000158402	0.000155483	0.000161447	0.000156353	0.000141382	0.828131	RNA polymerase sigma factor for flagellar operon FliA
KO	K07259	1	0.000160537	0.000148296	0.000175491	0.000149652	0.000138459	0.00016603	0.000163795	0.000151478	0.000280982	0.00729216	D-alanyl-D-alanine carboxypeptidase / D-alanyl-D-alanine-endopeptidase (penicillin-binding protein 4) [EC:3.4.16.4 3.4.99.-];D-alanyl-D-alanine carboxypeptidase / D-alanyl-D-alanine-endopeptidase (penicillin-binding protein 4) [EC:3.4.16.4 3.4.21.-]
KO	K02440	1	0.000159655	0.000158961	0.000150174	0.000162266	0.000160006	0.000165543	0.000170166	0.000147776	0.000169164	0.142602	glycerol uptake facilitator protein
KO	K01155	1	0.000159347	0.000166835	0.000169854	0.000153974	0.000143481	0.000162004	0.000158115	0.000156328	0.000214774	0.00407449	type II restriction enzyme [EC:3.1.21.4]
KO	K07016	1	0.000158722	0.000164507	0.000155437	0.000159114	0.000159976	0.000161766	0.000164894	0.000150425	0.000144135	0.504997	csm1, cas10; CRISPR-associated protein Csm1
KO	K03787	1	0.000157872	0.000184433	0.00016382	0.000147982	0.000150449	0.000173746	0.000158949	0.000134744	0.000226453	0.0115339	5'-nucleotidase [EC:3.1.3.5]
Module	M00202	1	0.00015603	0.000195394	0.000159844	0.000161676	0.000146213	0.000160677	0.000143835	0.000151542	0.000162749	0.0837594	Oligogalacturonide transport system [PATH:map02010] [BR:ko02000]
KO	K01560	1	0.00015586	0.000151989	0.000155612	0.000158043	0.000152323	0.000154524	0.000159857	0.000156866	0.00013585	0.715183	2-haloacid dehalogenase [EC:3.8.1.2]
KO	K07220	1	0.000155794	0.000155052	0.00015272	0.000158657	0.000161127	0.000151755	0.000152788	0.000158805	0.000155301	0.930421	hypothetical protein
KO	K10040	1	0.000155592	0.000160444	0.000149578	0.000160906	0.000157386	0.000150285	0.000159585	0.000154905	0.00014262	0.505566	putative glutamine transport system permease protein
KO	K00574	1	0.000155354	0.00015306	0.000151614	0.000160741	0.000159128	0.000153959	0.000158031	0.000150555	0.000128599	0.241968	cyclopropane-fatty-acyl-phospholipid synthase [EC:2.1.1.79]
KO	K00042	1	0.000154902	0.000138753	0.000155064	0.000155584	0.000159109	0.000149169	0.000154202	0.000161798	0.000146866	0.409374	2-hydroxy-3-oxopropionate reductase [EC:1.1.1.60]
KO	K00677	1	0.000154872	0.000157544	0.000174073	0.000141059	0.000133261	0.000165693	0.000153601	0.000140129	0.000271413	0.00663991	UDP-N-acetylglucosamine acyltransferase [EC:2.3.1.129]
KO	K02822	1	0.000154805	0.000142778	0.000145343	0.00015794	0.000168621	0.000160931	0.000154165	0.000145885	0.000163449	0.269424	PTS system, ascorbate-specific IIB component [EC:2.7.1.69]
KO	K03305	1	0.000154801	0.000150394	0.000166936	0.000150996	0.000149395	0.000160747	0.000147905	0.000137319	0.000234338	0.0140617	proton-dependent oligopeptide transporter, POT family
KO	K00950	1	0.000154321	0.000154833	0.000175583	0.000141754	0.000134762	0.000162588	0.000149273	0.00014082	0.000267363	0.00236789	2-amino-4-hydroxy-6-hydroxymethyldihydropteridine pyrophosphokinase [EC:2.7.6.3];2-amino-4-hydroxy-6-hydroxymethyldihydropteridine diphosphokinase [EC:2.7.6.3]
KO	K01726	1	0.000154213	0.000145918	0.000153268	0.00015162	0.000158612	0.000148857	0.000157373	0.000159746	0.000147236	0.722499	GAMMACA; gamma-carbonic anhydrase [EC:4.2.1.-]
KO	K05846	1	0.000154129	0.000143026	0.000145087	0.000162694	0.000166424	0.000157675	0.000153564	0.000138177	0.000165517	0.064737	osmoprotectant transport system permease protein
KO	K03563	1	0.000153408	0.00014887	0.000156113	0.000156921	0.000154816	0.000152202	0.000155098	0.000143119	0.00013736	0.738798	carbon storage regulator
KO	K04655	1	0.000153287	0.000154111	0.000144089	0.000154609	0.000160176	0.000158835	0.000158265	0.000144022	0.000159994	0.0940679	hydrogenase expression/formation protein HypE
KO	K13963	1	0.000152811	0.00014412	0.000152819	0.00015765	0.000154104	0.000147766	0.000155221	0.000150809	0.000129817	0.378705	serpin B
KO	K03074	1	0.000152011	0.000164623	0.000148958	0.000158908	0.000154637	0.000155471	0.000145063	0.000147285	0.000139449	0.474906	preprotein translocase subunit SecF
KO	K05540	1	0.000151954	0.000171682	0.000148309	0.000156279	0.000150959	0.000154981	0.00014765	0.000148214	0.000158172	0.304144	tRNA-dihydrouridine synthase B [EC:1.-.-.-]
KO	K01305	1	0.000151463	0.000148865	0.000150096	0.000155068	0.000153163	0.000148706	0.000152634	0.00015139	0.000128363	0.783845	beta-aspartyl-dipeptidase (metallo-type) [EC:3.4.19.-]
KO	K07793	1	0.000151278	0.000170813	0.000156864	0.000155558	0.000144998	0.000145958	0.000144887	0.000150046	0.000153331	0.194602	putative tricarboxylic transport membrane protein
Module	M00045	1	0.000150478	0.000155	0.000164075	0.000145799	0.000157849	0.000150477	0.000136294	0.000136286	0.000198589	0.289264	Histidine degradation, histidine => N-formiminoglutamate => glutamate [PATH:map00340 map01100]
KO	K03386	1	0.000149867	0.000153932	0.000155509	0.000145564	0.000141148	0.00015753	0.000147078	0.000140229	0.000220902	0.00858534	peroxiredoxin (alkyl hydroperoxide reductase subunit C) [EC:1.11.1.15]
KO	K03293	1	0.000149318	0.000138777	0.000126645	0.000153981	0.000158243	0.000162296	0.000162653	0.000138325	0.000160287	0.0880759	amino acid transporter, AAT family
KO	K03491	1	0.000149138	0.000141587	0.000137449	0.000150848	0.000149237	0.000159513	0.000155468	0.000146771	0.00016222	0.262955	lichenan operon transcriptional antiterminator
KO	K01654	1	0.000148936	0.000156555	0.00015515	0.00014174	0.000150041	0.00014956	0.000147587	0.000142333	0.000180414	0.319831	N-acetylneuraminate synthase [EC:2.5.1.56]
KO	K06383	1	0.000148923	0.000152503	0.000151043	0.000151465	0.000148996	0.000142749	0.000142725	0.000157498	0.000137318	0.280146	stage II sporulation protein GA (sporulation sigma-E factor processing peptidase) [EC:3.4.23.-]
KO	K01673	1	0.000148682	0.000149851	0.000145984	0.000145912	0.000141059	0.000159586	0.000155831	0.000136634	0.000195911	0.0755926	carbonic anhydrase [EC:4.2.1.1]
KO	K01548	1	0.00014845	0.000136791	0.000154901	0.000145492	0.000152252	0.000139237	0.000146434	0.000151479	0.000160033	0.251451	K+-transporting ATPase ATPase C chain [EC:3.6.3.12]
KO	K03475	1	0.000148287	0.000136356	0.000139249	0.000150238	0.000160562	0.00015359	0.000148888	0.000141586	0.00015701	0.282304	PTS system, ascorbate-specific IIC component
KO	K03697	1	0.000147994	0.000155171	0.000148403	0.000160023	0.000145751	0.000137668	0.000138119	0.000153684	0.000139782	0.0509419	ATP-dependent Clp protease ATP-binding subunit ClpE
KO	K03407	1	0.000147641	0.000140148	0.000153687	0.000154676	0.000147955	0.000138907	0.000147936	0.000139236	0.000120183	0.13415	two-component system, chemotaxis family, sensor kinase CheA [EC:2.7.13.3]
KO	K00676	1	0.000147045	0.000149323	0.000153418	0.000152822	0.000142382	0.000139594	0.000141638	0.000146833	0.000143299	0.266712	ribosomal-protein-alanine N-acetyltransferase [EC:2.3.1.128]
KO	K01666	1	0.000146999	0.000144879	0.000146502	0.000153941	0.00015074	0.000150517	0.000137917	0.000146717	0.000119914	0.441283	4-hydroxy 2-oxovalerate aldolase [EC:4.1.3.39]
KO	K02574	1	0.000146487	0.000138613	0.000144946	0.000149042	0.00015097	0.000141271	0.000145944	0.000150513	0.000132	0.83622	ferredoxin-type protein NapH
KO	K00639	1	0.000146454	0.000149622	0.000152802	0.000141564	0.000137399	0.000152303	0.000146898	0.000138068	0.000196045	0.0515201	glycine C-acetyltransferase [EC:2.3.1.29]
KO	K00971	1	0.000146115	0.000146406	0.000165594	0.000132851	0.0001196	0.000158484	0.000146854	0.000135757	0.000242701	0.00279141	mannose-1-phosphate guanylyltransferase [EC:2.7.7.22]
Module	M00193	1	0.000145349	0.00014455	0.000139872	0.000151276	0.000145631	0.000141832	0.000146951	0.000147207	0.000137584	0.971492	Putative spermidine/putrescine transport system [BR:ko02000]
KO	K00917	1	0.000145187	0.000136216	0.000136661	0.000145813	0.000154186	0.000139734	0.000148973	0.000150732	0.000147371	0.246072	tagatose 6-phosphate kinase [EC:2.7.1.144]
KO	K13922	1	0.000144627	0.000135913	0.000142516	0.000147049	0.000150861	0.000141625	0.000145166	0.000146012	0.00011903	0.496405	propionaldehyde dehydrogenase
KO	K02774	1	0.000144578	0.000135426	0.000137806	0.000144033	0.000146441	0.000146276	0.000153449	0.000140203	0.000159637	0.235914	PTS system, galactitol-specific IIB component [EC:2.7.1.69]
KO	K00979	1	0.000144036	0.000151337	0.000152846	0.000143662	0.000132781	0.000146653	0.000138602	0.000137772	0.000189047	0.158744	3-deoxy-manno-octulosonate cytidylyltransferase (CMP-KDO synthetase) [EC:2.7.7.38]
KO	K01895	1	0.000143771	0.00015753	0.000150084	0.000148289	0.000146056	0.000136688	0.000133376	0.00013927	0.000148888	0.253821	acetyl-CoA synthetase [EC:6.2.1.1]
KO	K06001	1	0.000143038	0.000158125	0.000150806	0.000143012	0.000140248	0.00013786	0.000138796	0.00013591	0.000162134	0.464142	tryptophan synthase beta chain [EC:4.2.1.20]
KO	K14392	1	0.000142624	0.000138484	0.000137277	0.000144406	0.000144629	0.000146768	0.000146668	0.000140929	0.00012329	0.404308	sodium/pantothenate symporter
KO	K05305	1	0.000142558	0.000137513	0.000140635	0.000144115	0.00014842	0.000138022	0.000142114	0.000148047	0.000114808	0.516238	fucokinase [EC:2.7.1.52]
KO	K01175	1	0.000142345	0.000134609	0.000141269	0.000148612	0.000141688	0.000139505	0.000144395	0.000140347	0.000118405	0.408615	ybfF; esterase [EC:3.1.-.-]
KO	K01077	1	0.000142325	0.000150603	0.000151218	0.000143939	0.000134751	0.000137855	0.000136413	0.000139479	0.000165691	0.182346	alkaline phosphatase [EC:3.1.3.1]
Module	M00480	1	0.000142257	0.00013158	0.000141222	0.000150887	0.000143802	0.000135672	0.000140732	0.000145427	0.000108252	0.151819	VraS-VraR (cell-wall peptidoglycan synthesis) two-component regulatory system [PATH:map02020] [BR:ko02022]
KO	K01119	1	0.000142249	0.000140858	0.00015574	0.000135373	0.000129371	0.000144017	0.000141791	0.00013344	0.000206987	0.00855589	2',3'-cyclic-nucleotide 2'-phosphodiesterase [EC:3.1.4.16]
KO	K07694	1	0.000142198	0.000131534	0.000141146	0.000150834	0.000143731	0.000135615	0.000140683	0.000145374	0.000108211	0.151685	two-component system, NarL family, vancomycin resistance associated response regulator VraR
KO	K02652	1	0.00014085	0.000133891	0.000140691	0.000150208	0.000141384	0.000132432	0.000142857	0.000135921	0.000115358	0.562271	type IV pilus assembly protein PilB
KO	K02775	1	0.000140753	0.000134331	0.000140201	0.000136971	0.000141829	0.000144978	0.000143987	0.000134706	0.000168549	0.405771	PTS system, galactitol-specific IIC component
Module	M00452	1	0.000140572	0.000128187	0.000143672	0.000138369	0.000147031	0.000131536	0.000142265	0.000141275	0.000141302	0.690403	CusS-CusR (copper tolerance) two-component regulatory system [PATH:map02020] [BR:ko02022]
Module	M00745	1	0.000140572	0.000128187	0.000143672	0.000138369	0.000147031	0.000131536	0.000142265	0.000141275	0.000141302	0.690403	Imipenem resistance, repression of porin OprD
KO	K02429	0.998648	0.000140543	0.000143305	0.000161634	0.000124649	0.000125355	0.000150314	0.000132723	0.000131502	0.000245264	0.00154023	MFS transporter, FHS family, L-fucose permease
KO	K13787	1	0.000140014	0.000141773	0.000119409	0.000155407	0.000138465	0.000135835	0.00015183	0.000134126	0.000157624	0.445661	geranylgeranyl diphosphate synthase, type I [EC:2.5.1.1 2.5.1.10 2.5.1.29]
KO	K03118	1	0.000139778	0.000148374	0.000143509	0.000140776	0.00013587	0.000136887	0.000135167	0.000136417	0.000178239	0.259214	sec-independent protein translocase protein TatC
KO	K04024	1	0.000139744	0.000134415	0.000136489	0.000145407	0.000139672	0.000135603	0.0001419	0.000142314	0.000117432	0.25079	ethanolamine utilization protein EutJ
KO	K11927	1	0.00013971	0.000143305	0.000145523	0.000146731	0.000133725	0.000129061	0.000132777	0.000139459	0.00016752	0.0207132	ATP-dependent RNA helicase RhlE [EC:3.6.1.-];ATP-dependent RNA helicase RhlE [EC:3.6.4.13]
KO	K03320	1	0.000139432	0.000137036	0.00013027	0.000142489	0.000145567	0.000139692	0.000143148	0.000137667	0.000139745	0.694273	ammonium transporter, Amt family
KO	K01176	1	0.000139197	0.000139023	0.000143863	0.000140561	0.000134447	0.000141558	0.000136085	0.000129772	0.000175603	0.520193	alpha-amylase [EC:3.2.1.1]
KO	K07248	1	0.000138768	0.000136545	0.000139248	0.000141777	0.000140932	0.000140773	0.000137152	0.000136241	0.000108943	0.414651	lactaldehyde dehydrogenase / glycolaldehyde dehydrogenase [EC:1.2.1.22 1.2.1.21]
KO	K04773	1	0.000138678	0.000142797	0.000145062	0.000134303	0.000129876	0.000142279	0.000139691	0.000128389	0.000197625	0.0582742	protease IV [EC:3.4.21.-]
KO	K03116	1	0.000138585	0.000148229	0.000139775	0.000137131	0.000138219	0.00014193	0.000134512	0.000130971	0.000183632	0.279291	sec-independent protein translocase protein TatA
KO	K03534	1	0.000137936	0.000138058	0.000145201	0.000129157	0.000141427	0.000134752	0.000134244	0.000141391	0.000158474	0.258914	L-rhamnose mutarotase [EC:5.1.3.-]
KO	K01271	1	0.000136664	0.000140713	0.000128315	0.000139439	0.000137418	0.000140804	0.000142377	0.000129599	0.000147033	0.281498	X-Pro dipeptidase [EC:3.4.13.9];Xaa-Pro dipeptidase [EC:3.4.13.9]
KO	K00633	1	0.000136371	0.000143078	0.000140422	0.000129316	0.000130699	0.000136978	0.000136152	0.000143911	0.000150732	0.0732102	galactoside O-acetyltransferase [EC:2.3.1.18]
KO	K00265	1	0.00013632	0.000125086	0.000139308	0.000140276	0.000133379	0.000128599	0.000137392	0.000131733	0.000166222	0.75885	glutamate synthase (NADPH/NADH) large chain [EC:1.4.1.13 1.4.1.14]
KO	K11214	1	0.000136001	0.000128077	0.000135748	0.000139916	0.000133792	0.000133997	0.000137728	0.000137813	0.00011553	0.651114	sedoheptulokinase [EC:2.7.1.14]
Module	M00268	1	0.000135907	0.0001461	0.000129446	0.000139656	0.000134693	0.00014332	0.000135046	0.000133098	0.00013487	0.380077	PTS system, arbutin-like II component [PATH:map02060] [BR:ko02000]
KO	K03270	1	0.000135287	0.000148388	0.000146615	0.000125916	0.000123506	0.000143011	0.000131613	0.000126281	0.000208482	0.00268722	3-deoxy-D-manno-octulosonate 8-phosphate phosphatase (KDO 8-P phosphatase) [EC:3.1.3.45]
KO	K03321	1	0.000135117	0.000133442	0.000143815	0.00013558	0.000133679	0.00012584	0.000132197	0.000132108	0.000149554	0.515261	sulfate permease, SulP family
KO	K03587	1	0.000134856	0.000130443	0.000137842	0.000131312	0.000124843	0.000141165	0.000138352	0.000124693	0.000205704	0.0122698	cell division protein FtsI (penicillin-binding protein 3) [EC:2.4.1.129]
KO	K00986	1	0.00013465	0.000133094	0.000133618	0.000138208	0.00013543	0.000132851	0.00013554	0.000135392	0.000105721	0.410043	RNA-directed DNA polymerase [EC:2.7.7.49]
KO	K05847	1	0.000134628	0.000126682	0.000128657	0.000137108	0.000144927	0.000134276	0.000133389	0.000131048	0.00014494	0.333391	osmoprotectant transport system ATP-binding protein
KO	K01737	1	0.000134242	0.00014392	0.000135307	0.000131685	0.000135655	0.000137688	0.000132753	0.000126127	0.000159214	0.523758	6-pyruvoyl tetrahydrobiopterin synthase [EC:4.2.3.12]
KO	K00563	1	0.000133918	0.000146395	0.000131213	0.00014197	0.000130274	0.00012817	0.000129103	0.000137152	0.000141172	0.185327	23S rRNA (guanine745-N1)-methyltransferase [EC:2.1.1.187];rRNA (guanine-N1-)-methyltransferase [EC:2.1.1.51]
KO	K03719	1	0.000133781	0.000149981	0.000137589	0.000137539	0.000127209	0.000132123	0.000128728	0.000131534	0.000139962	0.141849	Lrp/AsnC family transcriptional regulator, leucine-responsive regulatory protein
KO	K02417	1	0.000133693	0.000127154	0.000134009	0.000137575	0.000132192	0.000135083	0.000136216	0.00012745	0.000117879	0.855212	flagellar motor switch protein FliN/FliY
KO	K07085	0.999324	0.000133645	0.000138698	0.000159444	0.000117111	0.000117708	0.00013849	0.000124003	0.000126115	0.000233834	0.00130173	putative transport protein
KO	K06920	1	0.000133629	0.000144995	0.00013895	0.000125164	0.000125131	0.000144312	0.000133447	0.000123808	0.000196597	0.0140754	queuosine biosynthesis protein QueC
Module	M00709	1	0.000133585	0.000143839	0.00014135	0.000129424	0.000141108	0.000142943	0.000120961	0.000115307	0.00017988	0.331479	Macrolide resistance, MacAB-TolC transporter
Module	M00280	1	0.000133406	0.00013148	0.000127358	0.000129486	0.000140101	0.000146549	0.000138241	0.000122524	0.000133174	0.345504	PTS system, glucitol/sorbitol-specific II component [PATH:map00051 map02060] [BR:ko02000]
Module	M00081	1	0.000133259	0.000144627	0.000145885	0.000127698	0.000129133	0.000130483	0.000127684	0.000126668	0.000168733	0.120347	Pectin degradation [PATH:map00040 map01100]
KO	K01051	1	0.000133257	0.000144616	0.000145885	0.000127697	0.000129129	0.000130482	0.00012768	0.000126668	0.000168733	0.120314	pectinesterase [EC:3.1.1.11]
KO	K05350	1	0.000132866	0.000122328	0.000132966	0.000137332	0.000135337	0.000130694	0.000131053	0.000129421	0.00013514	0.884219	beta-glucosidase [EC:3.2.1.21]
KO	K03832	0.998648	0.000132783	0.000135045	0.000155097	0.000119385	0.00011109	0.000142245	0.000127567	0.000120261	0.000244452	0.00309615	periplasmic protein TonB
KO	K02302	1	0.00013268	0.000131709	0.000137769	0.0001314	0.000139068	0.000137147	0.000134516	0.000109636	0.000134897	0.666587	uroporphyrin-III C-methyltransferase / precorrin-2 dehydrogenase / sirohydrochlorin ferrochelatase [EC:2.1.1.107 1.3.1.76 4.99.1.4]
Module	M00265	1	0.000132529	0.000142112	0.000129195	0.000140564	0.000132825	0.000131005	0.000128751	0.000128171	0.000132187	0.488784	PTS system, glucose-specific II component [PATH:map00010 map00520 map02060] [BR:ko02000]
KO	K07458	1	0.000132443	0.000143158	0.000131171	0.000129666	0.000129651	0.000131541	0.000136041	0.000137263	0.000121985	0.758046	DNA mismatch endonuclease, patch repair protein [EC:3.1.-.-]
KO	K02517	1	0.000131685	0.000135626	0.000135794	0.00012398	0.000119038	0.000145083	0.000135625	0.000120801	0.000195961	0.0401826	lipid A biosynthesis lauroyl acyltransferase [EC:2.3.1.-]
KO	K02773	1	0.000131397	0.000124846	0.000125326	0.000132524	0.000131845	0.000132807	0.00013906	0.000126243	0.000144197	0.215723	PTS system, galactitol-specific IIA component [EC:2.7.1.69]
KO	K08722	1	0.000131221	0.00015151	0.000133207	0.00013755	0.000127788	0.000125815	0.000123064	0.000131883	0.000133675	0.0747913	5'-nucleotidase [EC:3.1.3.5]
KO	K10547	1	0.000131124	0.000127123	0.000129588	0.000135055	0.000132713	0.00013074	0.000131263	0.00013148	0.000102612	0.363919	putative multiple sugar transport system permease protein
KO	K10548	1	0.000131124	0.000127123	0.000129588	0.000135055	0.000132713	0.00013074	0.000131263	0.00013148	0.000102612	0.363919	putative multiple sugar transport system ATP-binding protein
KO	K01611	1	0.000130995	0.000146119	0.000123025	0.000132118	0.000135324	0.000142058	0.000130996	0.000122554	0.000126772	0.244316	S-adenosylmethionine decarboxylase [EC:4.1.1.50]
KO	K08659	1	0.000130787	0.000116951	0.000126076	0.000136889	0.000125754	0.00012484	0.000139862	0.000128594	0.000144774	0.237968	dipeptidase A [EC:3.4.-.-];dipeptidase [EC:3.4.-.-]
KO	K01428	1	0.000130727	0.00012301	0.000128664	0.000136095	0.000133929	0.000128068	0.00013286	0.000127452	0.000104161	0.199793	urease alpha subunit [EC:3.5.1.5];urease subunit alpha [EC:3.5.1.5]
KO	K03188	1	0.000130727	0.00012301	0.000128664	0.000136095	0.000133929	0.000128068	0.00013286	0.000127452	0.000104161	0.199793	urease accessory protein
KO	K03190	1	0.000130727	0.00012301	0.000128664	0.000136095	0.000133929	0.000128068	0.00013286	0.000127452	0.000104161	0.199793	urease accessory protein
KO	K03189	1	0.000130725	0.000123009	0.000128663	0.000136093	0.000133926	0.000128067	0.000132856	0.00012745	0.000104161	0.199934	urease accessory protein
KO	K03187	1	0.000130725	0.000123009	0.000128663	0.000136092	0.000133927	0.000128067	0.000132857	0.000127448	0.000104161	0.199896	urease accessory protein
KO	K01430	1	0.000130725	0.000123005	0.000128663	0.000136095	0.000133927	0.000128066	0.000132855	0.000127448	0.000104161	0.199753	urease gamma subunit [EC:3.5.1.5];urease subunit gamma [EC:3.5.1.5]
KO	K09749	1	0.000129623	0.000121176	0.000131908	0.000132256	0.000130144	0.000128002	0.000132752	0.000122114	0.000114527	0.830413	hypothetical protein
KO	K00880	1	0.000129147	0.000119859	0.00012593	0.000135474	0.000137112	0.000122763	0.000123805	0.000135173	0.00010938	0.18006	L-xylulokinase [EC:2.7.1.53]
KO	K02388	1	0.000128972	0.000121552	0.000130871	0.000132412	0.000129228	0.000127915	0.000131213	0.000121607	0.000113377	0.840896	flagellar basal-body rod protein FlgC
KO	K03389	1	0.000128931	0.000134363	0.000124202	0.000131359	0.000130702	0.000129737	0.000131976	0.00012575	0.000117526	0.807219	heterodisulfide reductase subunit B [EC:1.8.98.1]
KO	K06395	1	0.000128878	0.00012387	0.00012675	0.00013208	0.000129833	0.000128947	0.000131101	0.000129202	9.9534e-05	0.326356	stage III sporulation protein AF
KO	K02410	1	0.000128574	0.000121239	0.000130447	0.000131925	0.00012879	0.000127602	0.000130907	0.000121274	0.000112656	0.840377	flagellar motor switch protein FliG
KO	K02408	1	0.000128574	0.000121239	0.000130447	0.000131925	0.00012879	0.000127602	0.000130907	0.000121274	0.000112656	0.840383	flagellar hook-basal body complex protein FliE
KO	K02387	1	0.000128574	0.000121239	0.000130447	0.000131925	0.00012879	0.000127602	0.000130905	0.000121274	0.000112656	0.840411	flagellar basal-body rod protein FlgB
KO	K02419	1	0.000128574	0.000121228	0.000130447	0.000131925	0.00012879	0.000127602	0.000130907	0.000121274	0.000112656	0.840265	flagellar biosynthetic protein FliP
KO	K02416	1	0.000128573	0.000121228	0.000130446	0.000131925	0.000128789	0.000127602	0.000130905	0.000121274	0.000112656	0.8403	flagellar motor switch protein FliM
KO	K11104	1	0.000128223	0.000129731	0.000134996	0.000124703	0.000121084	0.000128407	0.000131901	0.000123271	0.000135735	0.285243	melibiose permease
KO	K04087	1	0.00012784	0.000123404	0.000126266	0.000133515	0.000129297	0.000125406	0.000129113	0.000125383	0.000101274	0.2598	membrane protease subunit HflC [EC:3.4.-.-]
KO	K04088	1	0.000127839	0.000123404	0.000126265	0.00013351	0.000129297	0.000125406	0.000129113	0.000125381	0.000101274	0.260087	membrane protease subunit HflK [EC:3.4.-.-]
KO	K03410	1	0.000127822	0.000120682	0.000129796	0.000131281	0.000127682	0.000126519	0.000131022	0.000119676	0.000110973	0.764438	chemotaxis protein CheC
KO	K07665	1	0.000127543	0.000116454	0.000130735	0.000122556	0.000132329	0.000119764	0.000130194	0.000131047	0.000133836	0.388565	two-component system, OmpR family, copper resistance phosphate regulon response regulator CusR
Module	M00233	1	0.000127415	8.74253e-05	0.000107592	0.000148618	0.000122697	0.000107897	0.0001478	0.000132995	0.000126064	0.0358853	Glutamate transport system [PATH:map02010] [BR:ko02000]
KO	K00690	1	0.000127408	0.000121503	0.000132436	0.000128474	0.00012316	0.000124037	0.000129599	0.000122318	0.000133598	0.721595	sucrose phosphorylase [EC:2.4.1.7]
KO	K08218	0.996619	0.000127365	0.000123315	0.000153308	0.000109746	9.39402e-05	0.000142313	0.000124824	0.000115889	0.000276474	0.0023095	MFS transporter, PAT family, beta-lactamase induction signal transducer AmpG
KO	K08302	1	0.00012676	0.000121514	0.000120528	0.000124943	0.000134641	0.000125264	0.00012951	0.000131801	0.000120303	0.452606	tagatose 1,6-diphosphate aldolase [EC:4.1.2.40]
KO	K06177	0.992563	0.000126425	0.000128653	0.000146677	0.000114288	0.000108822	0.000138507	0.000118495	0.000112032	0.000236547	0.00602824	tRNA pseudouridine32 synthase / 23S rRNA pseudouridine746 synthase [EC:5.4.99.28 5.4.99.29];ribosomal large subunit pseudouridine synthase A [EC:5.4.99.12]
KO	K01005	1	0.000126293	0.000122737	0.000136648	0.000116814	0.000115895	0.00012631	0.000128256	0.000124733	0.00018534	0.0104335	K01005; uncharacterized protein
KO	K07533	1	0.000126273	0.000119825	0.000127983	0.000126073	0.000124858	0.000126527	0.0001316	0.000117056	0.000134802	0.460175	foldase protein PrsA [EC:5.2.1.8]
KO	K07406	1	0.000126231	0.000130312	0.000132189	0.000127295	0.000124629	0.00012206	0.000122807	0.000124559	0.000121493	0.614784	alpha-galactosidase [EC:3.2.1.22]
KO	K02389	1	0.000125776	0.00011714	0.000127177	0.000128996	0.000126398	0.000124825	0.000128384	0.000118907	0.000110563	0.846003	flagellar basal-body rod modification protein FlgD
KO	K01026	1	0.000124834	0.000115941	0.000123113	0.00012326	0.000127516	0.000124299	0.000129739	0.000125419	0.000112801	0.425552	propionate CoA-transferase [EC:2.8.3.1]
KO	K02614	1	0.000124692	0.000136984	0.000131668	0.000127929	0.000121398	0.000117115	0.000116249	0.000125703	0.000133303	0.296867	phenylacetic acid degradation protein
KO	K02390	1	0.000124156	0.000117139	0.00012744	0.000126859	0.000122898	0.0001237	0.000125566	0.000117945	0.000109071	0.880425	flagellar hook protein FlgE
KO	K01451	1	0.00012405	0.000131893	0.000121555	0.00012976	0.00012055	0.000124173	0.00012332	0.000119921	0.000130912	0.601584	hippurate hydrolase [EC:3.5.1.32]
KO	K06330	0.999324	0.00012395	0.000117685	0.000119163	0.000128032	0.00012268	0.000121511	0.000129289	0.000126752	0.000104602	0.406756	spore coat protein H
KO	K06416	1	0.000123424	0.000119481	0.000117905	0.000133159	0.000123083	0.000120916	0.000120782	0.000126491	0.000111953	0.334608	stage V sporulation protein S
KO	K03800	1	0.000123419	0.000127922	0.000125056	0.000126596	0.000123139	0.000121144	0.000118963	0.000119922	0.000139346	0.691554	lipoate-protein ligase A [EC:2.7.7.63]
KO	K08963	1	0.000123339	0.000135008	0.000125644	0.000124882	0.000124654	0.000122807	0.00012546	0.000108135	0.000122462	0.419624	methylthioribose-1-phosphate isomerase [EC:5.3.1.23]
KO	K02821	1	0.000123184	0.000111997	0.000116061	0.000126901	0.000136621	0.000127115	0.000121995	0.000113509	0.00012485	0.484395	PTS system, ascorbate-specific IIA component [EC:2.7.1.69]
Module	M00458	1	0.000122896	0.000129378	0.000129197	0.000123845	0.000117209	0.000122813	0.000119237	0.000119677	0.000126901	0.662304	ResE-ResD (aerobic and anaerobic respiration) two-component regulatory system [PATH:map02020] [BR:ko02022]
KO	K07775	1	0.000122821	0.000129329	0.000129112	0.000123766	0.000117112	0.00012275	0.000119169	0.000119627	0.000126828	0.662728	two-component system, OmpR family, response regulator ResD
KO	K06937	1	0.000122411	0.000127129	0.000118066	0.000127641	0.000123362	0.000122925	0.000124001	0.000119773	9.733e-05	0.481096	K06937; 7,8-dihydro-6-hydroxymethylpterin dimethyltransferase [EC:2.1.1.-]
KO	K03733	1	0.000122351	0.000115978	0.00012712	0.000118261	0.000112319	0.000125237	0.000126156	0.000116278	0.000178945	0.0759516	integrase/recombinase XerC
KO	K01042	1	0.000121945	0.000124669	0.000114603	0.000124083	0.00012696	0.000129712	0.000124257	0.000112861	0.000120568	0.267199	L-seryl-tRNA(Ser) seleniumtransferase [EC:2.9.1.1]
KO	K02412	1	0.000121889	0.000115659	0.000122512	0.000125714	0.000123544	0.000120083	0.000123052	0.000115903	0.000109655	0.919761	flagellum-specific ATP synthase [EC:3.6.3.14]
KO	K03388	1	0.000121817	0.000127638	0.00011777	0.000124607	0.000122888	0.000123944	0.000123887	0.000119144	0.00010213	0.643133	heterodisulfide reductase subunit A [EC:1.8.98.1]
KO	K03429	1	0.000121797	0.000127351	0.00011821	0.00012591	0.000121894	0.000124238	0.000120546	0.000117109	0.000128964	0.825858	1,2-diacylglycerol 3-glucosyltransferase [EC:2.4.1.157]
KO	K07219	1	0.000121629	0.000116054	0.000119268	0.000126081	0.000121248	0.000120273	0.000123611	0.00012199	0.000102389	0.675358	putative molybdopterin biosynthesis protein
KO	K02439	1	0.000121519	0.000118003	0.000118186	0.000125261	0.00012346	0.000121747	0.000123704	0.000120464	9.64779e-05	0.41047	thiosulfate sulfurtransferase [EC:2.8.1.1]
KO	K08094	1	0.000121517	0.000138265	0.000115446	0.000126758	0.000123227	0.00012284	0.000118998	0.000120748	0.000108036	0.752463	6-phospho-3-hexuloisomerase [EC:5.3.1.27]
KO	K01278	0.999324	0.000121402	0.000116384	0.000141664	0.000107385	9.27445e-05	0.000130697	0.000121804	0.000116127	0.000234483	0.00091017	dipeptidyl-peptidase 4 [EC:3.4.14.5]
Module	M00270	1	0.000121183	0.000132091	0.000120106	0.000126221	0.000118612	0.000122829	0.000117275	0.000118127	0.000121323	0.524492	PTS system, trehalose-specific II component [PATH:map00500 map02060] [BR:ko02000]
KO	K06408	1	0.00012073	0.00011724	0.000117609	0.000120401	0.000124549	0.00011667	0.000120042	0.000130949	0.000109041	0.465767	stage V sporulation protein AF
KO	K05297	1	0.000120598	0.000116099	0.000117763	0.000123152	0.000120616	0.000119414	0.00012412	0.000122687	9.69471e-05	0.519925	rubredoxin-NAD+ reductase [EC:1.18.1.1]
KO	K10543	1	0.000120534	0.000116206	0.000118374	0.000124491	0.000121606	0.000120398	0.000122189	0.000119155	9.7248e-05	0.504714	D-xylose transport system substrate-binding protein
KO	K03390	1	0.000120443	0.000126693	0.000116285	0.000122888	0.00012131	0.000122873	0.000122696	0.000118204	0.000100345	0.620048	heterodisulfide reductase subunit C [EC:1.8.98.1]
KO	K03769	1	0.000120363	0.000107002	0.000118547	0.000119464	0.000131322	0.000120924	0.000119561	0.00011812	0.000110945	0.389028	peptidyl-prolyl cis-trans isomerase C [EC:5.2.1.8]
KO	K03299	1	0.000120085	0.000126667	0.000123422	0.000119321	0.000117835	0.000112475	0.000121011	0.000121764	0.000124502	0.768482	gluconate:H+ symporter, GntP family
KO	K06911	1	0.000120074	0.000120988	0.000131146	0.000119433	0.00012573	0.000113511	0.000109043	0.000110647	0.000156435	0.0994764	K06911; uncharacterized protein
KO	K02437	1	0.000120036	0.000112135	0.000129988	0.000120536	0.000107112	0.000117932	0.000120626	0.00011194	0.000168108	0.0618603	glycine cleavage system H protein
KO	K00441	0.999324	0.000119773	0.000135951	0.000112574	0.000122003	0.000122858	0.000125432	0.000121304	0.000114586	0.000103683	0.515867	coenzyme F420 hydrogenase beta subunit [EC:1.12.98.1]
KO	K00024	1	0.000119746	0.000131985	0.000130677	0.000110755	0.000110226	0.000128722	0.000115095	0.000107906	0.000195592	0.00462214	malate dehydrogenase [EC:1.1.1.37]
KO	K06896	1	0.000119475	0.000121415	0.000134113	0.000114415	0.00010743	0.000122218	0.000114189	0.000110856	0.000177649	0.0206056	mapP; maltose 6'-phosphate phosphatase [EC:3.1.3.90]
KO	K13889	1	0.000119462	0.000112506	0.000117953	0.000123077	0.000120528	0.000119383	0.00012104	0.000117571	0.000100675	0.626329	glutathione transport system substrate-binding protein
KO	K02385	1	0.000119461	0.000113612	0.00012017	0.000123116	0.000121067	0.000117696	0.000120899	0.000113138	0.000106981	0.914031	flagellar protein FlbD
KO	K09697	1	0.000119392	0.000107276	0.000118237	0.000116425	0.00012319	0.000115459	0.000124662	0.00012121	0.000122972	0.535926	sodium transport system ATP-binding protein
Module	M00244	1	0.000119317	9.25163e-05	0.000106646	0.000133752	0.00012368	0.000105475	0.000132701	0.000115323	0.000106526	0.203791	Putative zinc/manganese transport system [BR:ko02000]
KO	K09696	1	0.000119292	0.000107215	0.000118166	0.000116251	0.000123067	0.000115394	0.000124604	0.000121086	0.000122959	0.533254	sodium transport system permease protein
KO	K09457	1	0.000118973	0.000118315	0.000126553	0.000110265	0.000108422	0.000125339	0.000120391	0.00011423	0.000180085	0.0132639	7-cyano-7-deazaguanine reductase [EC:1.7.1.13]
KO	K00010	1	0.000118942	0.000123053	0.000117393	0.000122779	0.000123353	0.000121897	0.000117142	0.000109661	0.00010754	0.555013	myo-inositol 2-dehydrogenase [EC:1.1.1.18]
Module	M00227	1	0.000118873	0.000128265	0.000114725	0.000117456	0.000129968	0.000134392	0.000118767	9.5476e-05	0.000120782	0.132583	Glutamine transport system [PATH:map02010] [BR:ko02000]
KO	K02556	1	0.000118865	0.000118404	0.000118406	0.000117513	0.000118361	0.0001246	0.000123219	0.000110221	0.000118054	0.747269	chemotaxis protein MotA
KO	K14059	1	0.000118395	0.000106768	0.000119254	0.000128831	0.000118564	0.000108226	0.00011396	0.000120843	0.000107634	0.101326	integrase
KO	K07141	1	0.000118181	0.000143811	0.000114844	0.000119994	0.000113661	0.000120744	0.000118133	0.000115917	0.000118687	0.0693539	mocA; molybdenum cofactor cytidylyltransferase [EC:2.7.7.76]
KO	K03666	1	0.000118052	0.000113211	0.000115962	0.000125769	0.000120951	0.000116701	0.000113766	0.000116815	0.00010186	0.404135	host factor-I protein
Module	M00531	1	0.00011795	0.000102253	0.000114983	0.000117197	0.000126631	0.000111394	0.000122498	0.000120437	0.000107863	0.306839	Assimilatory nitrate reduction, nitrate => ammonia [PATH:map00910 map00910 map01120]
KO	K01991	0.998648	0.000117899	0.000117108	0.000135219	0.000108054	0.000109966	0.000118269	0.000112753	0.000108289	0.000190558	0.0296	polysaccharide export outer membrane protein
KO	K00812	1	0.000117618	0.000130091	0.000124827	0.000114805	0.000107714	0.000122	0.000114317	0.000108897	0.000169744	0.048129	aspartate aminotransferase [EC:2.6.1.1]
KO	K03186	1	0.000117613	0.000125979	0.000114315	0.000116801	0.000122198	0.000126833	0.000120421	0.000100793	0.000127173	0.167159	3-octaprenyl-4-hydroxybenzoate carboxy-lyase UbiX [EC:4.1.1.-]
KO	K10797	1	0.000117215	0.000106981	0.000116539	0.000112226	0.000123835	0.000112447	0.000122876	0.000118478	0.000117704	0.377778	2-enoate reductase [EC:1.3.1.31]
KO	K10559	1	0.000116878	0.000112102	0.000114327	0.000121109	0.000118228	0.000116932	0.000118525	0.000115407	9.31578e-05	0.464452	rhamnose transport system substrate-binding protein
KO	K08322	1	0.000116807	0.000111891	0.00011464	0.000120532	0.000117802	0.00011673	0.000119015	0.000115107	9.41306e-05	0.505901	starvation sensing protein RspB [EC:1.1.1.-]
KO	K01501	1	0.000116741	0.000110179	0.000114173	0.000119463	0.000117778	0.000116939	0.000119919	0.000116384	9.35598e-05	0.469269	nitrilase [EC:3.5.5.1]
Module	M00320	1	0.000115959	0.0001219	0.000123527	0.000109747	0.000109526	0.000125516	0.000113878	0.00010158	0.000176259	0.0510532	Lipopolysaccharide export system [PATH:map02010] [BR:ko02000]
KO	K02409	1	0.000115467	0.000107288	0.000115968	0.000119187	0.00011668	0.000114407	0.000117654	0.000109183	0.000100555	0.8451	flagellar M-ring protein FliF
KO	K10121	1	0.000115273	0.000113297	0.000112963	0.000118302	0.000116542	0.000113692	0.000116616	0.000117039	9.1189e-05	0.590778	putative sugar transport system permease protein
KO	K10122	1	0.000115273	0.000113297	0.000112963	0.000118302	0.000116542	0.000113692	0.000116616	0.000117039	9.1189e-05	0.590778	putative sugar transport system permease protein
KO	K10120	1	0.000115271	0.000113297	0.000112963	0.000118298	0.000116542	0.000113683	0.000116616	0.000117039	9.1189e-05	0.590829	putative sugar transport system substrate-binding protein
KO	K01201	1	0.000115015	0.000120627	0.000124256	0.000113781	0.000108805	0.00010978	0.000109956	0.000115406	0.000137958	0.162498	glucosylceramidase [EC:3.2.1.45]
KO	K02009	1	0.000114837	0.000114413	0.000111961	0.000113462	0.000120455	0.000115155	0.000114496	0.000116776	0.000110119	0.944818	cobalt transport protein
KO	K11105	1	0.000114573	0.000115033	0.00011976	0.000116765	0.000117605	0.000103582	0.000107034	0.000119913	0.000116831	0.278505	cell volume regulation protein A
KO	K01633	1	0.000114515	0.000117612	0.000121497	0.000108386	0.000107479	0.000123352	0.000112334	0.000103743	0.00017445	0.0190832	dihydroneopterin aldolase [EC:4.1.2.25]
KO	K13890	1	0.000114294	0.000108607	0.00011202	0.00011815	0.000116085	0.000114278	0.000115833	0.000112571	9.27218e-05	0.512847	glutathione transport system permease protein
KO	K13891	1	0.000114261	0.00010857	0.000111983	0.000118104	0.000116039	0.000114265	0.000115813	0.000112546	9.26934e-05	0.513347	glutathione transport system permease protein
KO	K03718	0.992563	0.00011425	0.000126585	0.000134188	9.88847e-05	9.09535e-05	0.00012863	0.000109208	0.000102106	0.00023151	0.000652401	Lrp/AsnC family transcriptional regulator, regulator for asnA, asnC and gidA
KO	K00989	1	0.000113976	0.000102587	0.000103951	0.000123438	0.000115932	0.000110719	0.000119933	0.000111061	0.000110935	0.0286704	ribonuclease PH [EC:2.7.7.56]
KO	K00104	1	0.000113284	0.000105914	0.000109323	0.000109895	0.000116212	0.000124773	0.000120669	0.000104429	9.8848e-05	0.465451	glycolate oxidase [EC:1.1.3.15]
KO	K01144	1	0.000113072	0.000109869	0.000124148	0.000107584	0.000105806	0.000111217	0.000107813	0.000114388	0.00015973	0.0438903	exodeoxyribonuclease V [EC:3.1.11.5]
KO	K07037	1	0.00011289	0.000111654	0.000126734	0.000104869	0.000101277	0.00011527	0.000113617	0.000102826	0.000169616	0.012252	pgpH; cyclic-di-AMP phosphodiesterase PgpH [EC:3.1.4.-]
KO	K09153	1	0.000112746	0.000111696	0.000108629	0.000115142	0.000111484	0.000115313	0.000113885	0.000112245	0.000119438	0.947945	hypothetical protein
KO	K01069	1	0.000112616	0.000107778	0.000105839	0.000115648	0.000118308	0.000111493	0.000116573	0.000108363	0.000115649	0.36809	hydroxyacylglutathione hydrolase [EC:3.1.2.6]
KO	K03072	1	0.000112466	0.000132338	0.000108595	0.000113656	0.000116328	0.000118434	0.000108479	0.00010593	0.000113931	0.292433	preprotein translocase subunit SecD
KO	K14623	1	0.000112287	0.000114936	0.000112191	0.000110389	0.000112478	0.000108255	0.000113039	0.000120925	9.61476e-05	0.709405	DNA-damage-inducible protein D
KO	K09702	1	0.000111837	0.000117502	0.000120574	0.000110147	0.000108089	0.000106949	0.000109561	0.000105784	0.000136377	0.183622	hypothetical protein
KO	K01488	1	0.000111581	0.000100467	0.000106293	0.000110536	0.000118738	0.000111706	0.000113412	0.000115086	0.000109987	0.433999	adenosine deaminase [EC:3.5.4.4]
KO	K09808	0.997295	0.000111436	0.000113493	0.000129387	0.000100124	8.9821e-05	0.000124747	0.000109035	9.76048e-05	0.000207386	0.00883195	lipoprotein-releasing system permease protein
KO	K00050	1	0.000111059	0.000125961	0.0001145	0.00011567	0.000103005	0.000106548	0.000105015	0.000115319	0.000114508	0.0968875	hydroxypyruvate reductase [EC:1.1.1.81]
KO	K10202	0.999324	0.000110957	0.000105807	0.000108577	0.00011452	0.000110752	0.000109994	0.000113582	0.000111864	8.81518e-05	0.535523	N-acetylglucosamine transport system permease protein
KO	K04074	1	0.000110919	0.000116108	0.00011114	0.000112647	0.000111394	0.000112635	0.00010747	0.00010907	0.000108897	0.978758	cell division initiation protein
KO	K00172	1	0.000110555	0.000116223	0.000113867	0.000110735	0.00010693	0.000111234	0.000112982	0.000101666	0.000113924	0.693467	pyruvate ferredoxin oxidoreductase, gamma subunit [EC:1.2.7.1]
KO	K04061	1	0.000110428	0.000102962	0.00011096	0.000113778	0.00011149	0.000109357	0.000112997	0.000103952	9.65219e-05	0.867022	flagellar biosynthesis protein
KO	K06897	1	0.000110079	0.000111064	0.000116815	0.000109817	0.00010611	0.00010757	0.000108179	0.000106531	0.000119998	0.478073	7,8-dihydropterin-6-yl-methyl-4-(beta-D-ribofuranosyl)aminobenzene 5'-phosphate synthase [EC:2.5.1.105]
KO	K00169	1	0.000109993	0.000115604	0.000113365	0.000110202	0.000106412	0.000110369	0.00011248	0.000101127	0.000113364	0.69559	pyruvate ferredoxin oxidoreductase, alpha subunit [EC:1.2.7.1]
KO	K01195	1	0.000109947	0.000117548	0.00011407	0.000108605	0.000105543	0.000108404	0.000109821	0.000107313	0.000122956	0.788935	beta-glucuronidase [EC:3.2.1.31]
KO	K00549	1	0.000109853	0.000111495	0.000103349	0.000115414	0.00011462	0.000109802	0.000112551	0.000102098	0.00010371	0.476874	5-methyltetrahydropteroyltriglutamate--homocysteine methyltransferase [EC:2.1.1.14]
KO	K01847	1	0.000109835	0.000122374	0.000119033	0.000103569	0.000105602	0.000110294	0.000106289	0.000101881	0.000157235	0.207276	methylmalonyl-CoA mutase [EC:5.4.99.2]
KO	K02102	0.999324	0.000109473	0.000104409	0.000107032	0.0001129	0.000109601	0.000108775	0.000111517	0.000110834	8.71916e-05	0.570287	arabinose operon protein AraM
KO	K10201	0.999324	0.000109174	0.000104109	0.000107137	0.000112179	0.000109077	0.000108209	0.000111711	0.000110173	8.77953e-05	0.59993	N-acetylglucosamine transport system permease protein
KO	K13280	1	0.000108863	0.000131174	0.000108607	0.000107953	0.000105072	0.000111314	0.000108541	0.000108454	9.89842e-05	0.302109	signal peptidase, endoplasmic reticulum-type [EC:3.4.-.-]
KO	K07386	1	0.000108837	0.000101385	0.000120703	9.97482e-05	8.63867e-05	0.00011829	0.000112397	0.000101388	0.000203041	0.00594454	putative endopeptidase [EC:3.4.24.-]
KO	K02400	1	0.000108572	0.000106762	0.000110187	0.000106461	0.00010869	0.000112515	0.000113642	9.8283e-05	0.00010537	0.633829	flagellar biosynthesis protein FlhA
KO	K02420	1	0.000108541	0.000106744	0.000110166	0.000106436	0.000108651	0.000112428	0.000113626	9.82598e-05	0.000105363	0.635027	flagellar biosynthetic protein FliQ
KO	K03811	1	0.000108246	0.000104888	0.000118018	0.000103046	0.000103842	0.000111	0.000103536	0.000100993	0.000161061	0.0395607	nicotinamide mononucleotide transporter
KO	K10711	0.999324	0.000108145	0.00010252	0.000105459	0.000111745	0.000108583	0.000107379	0.000110637	0.000108649	8.66409e-05	0.545518	GntR family transcriptional regulator, frlABCD operon transcriptional regulator
KO	K03411	1	0.000107952	0.000106617	0.000109681	0.00010598	0.000107659	0.000111508	0.000113878	9.67907e-05	0.000103853	0.514499	chemotaxis protein CheD [EC:3.5.1.44]
KO	K07469	1	0.000107846	0.000102418	0.000105391	0.000111247	0.000108287	0.000106802	0.00011033	0.000108524	8.63249e-05	0.551613	aldehyde dehydrogenase (FAD-independent) [EC:1.2.99.7]
KO	K01186	1	0.000107621	9.83129e-05	0.000119228	0.000103931	9.71231e-05	0.00010413	0.000104967	0.000108919	0.000151147	0.0908319	sialidase-1 [EC:3.2.1.18]
KO	K01079	1	0.000107395	0.000108681	0.000109676	0.000104341	9.75354e-05	0.000111465	0.000108974	0.000102326	0.000171221	0.0171335	phosphoserine phosphatase [EC:3.1.3.3]
KO	K01284	0.98783	0.000107347	0.000107349	0.000130152	9.17963e-05	8.16953e-05	0.000118803	0.000104059	9.8661e-05	0.000218119	0.000793806	peptidyl-dipeptidase Dcp [EC:3.4.15.5]
KO	K03191	1	0.000106965	0.000101302	0.000104549	0.000110377	0.000107436	0.000105931	0.000109441	0.000107612	8.53062e-05	0.551403	acid-activated urea channel
KO	K01251	1	0.000106796	0.000114693	0.000106441	0.000112007	0.000110356	0.000105171	0.000102312	9.85896e-05	0.000112201	0.720956	adenosylhomocysteinase [EC:3.3.1.1]
KO	K01838	1	0.000106792	0.000116925	0.000109613	0.000106266	0.000108826	0.000102561	0.00010545	0.000102423	0.000111089	0.845667	beta-phosphoglucomutase [EC:5.4.2.6]
KO	K01139	1	0.000106339	9.49349e-05	0.000104881	0.000102825	0.000113072	0.000103118	0.000108209	0.000111605	0.00010326	0.400039	guanosine-3',5'-bis(diphosphate) 3'-pyrophosphohydrolase [EC:3.1.7.2]
KO	K01523	1	0.000106099	0.000107942	9.75802e-05	0.000118603	0.000107616	9.778e-05	0.000105872	0.000106199	0.000103058	0.211901	phosphoribosyl-ATP pyrophosphohydrolase [EC:3.6.1.31]
KO	K05593	1	0.000105955	0.000109927	0.000110094	0.000105497	0.000104112	0.000103045	0.000106024	0.000101991	0.000111929	0.940705	aminoglycoside 6-adenylyltransferase [EC:2.7.7.-]
KO	K03182	1	0.000105873	0.000103134	0.000104913	0.000104876	0.000108349	0.000110357	0.000110154	9.41437e-05	0.000114361	0.526316	3-octaprenyl-4-hydroxybenzoate carboxy-lyase UbiD [EC:4.1.1.-]
KO	K03322	1	0.00010571	9.94748e-05	0.000112604	0.000100665	9.53516e-05	0.000109459	0.00010709	0.000100691	0.000162434	0.00359554	manganese transport protein
KO	K02536	1	0.000105213	0.000107904	0.000113999	9.98551e-05	9.53842e-05	0.000111242	0.00010502	9.40618e-05	0.000160369	0.0747089	UDP-3-O-[3-hydroxymyristoyl] glucosamine N-acyltransferase [EC:2.3.1.-]
KO	K00366	1	0.000105083	9.04868e-05	0.000102462	0.000102142	0.000110911	0.000100274	0.000110115	0.000110966	9.85431e-05	0.150673	ferredoxin-nitrite reductase [EC:1.7.7.1]
KO	K00940	1	0.000104986	0.000115103	0.000102371	0.000105475	0.000107994	0.000107172	0.000104104	9.4838e-05	0.00013813	0.138711	nucleoside-diphosphate kinase [EC:2.7.4.6]
KO	K12942	1	0.000104817	0.000101538	0.000116975	9.95612e-05	8.99464e-05	0.000112211	0.000102327	9.75782e-05	0.000160732	0.00288593	aminobenzoyl-glutamate transport protein
Module	M00211	1	0.000104085	9.45093e-05	0.000106113	0.000106597	0.000107125	9.61907e-05	0.000102799	0.00010068	0.00012862	0.779932	Putative ABC transport system [BR:ko02000]
KO	K04564	1	0.000103926	0.000109865	0.000106615	0.000104723	0.000108878	0.000100633	0.000100899	9.25543e-05	0.000130414	0.35574	superoxide dismutase, Fe-Mn family [EC:1.15.1.1]
KO	K14534	1	0.000103861	9.85705e-05	0.000104413	0.000108491	0.000102577	0.000101231	0.000103819	0.000101562	9.80719e-05	0.960031	4-hydroxybutyryl-CoA dehydratase / vinylacetyl-CoA-Delta-isomerase [EC:4.2.1.120 5.3.3.3]
KO	K10709	1	0.000103178	9.14367e-05	9.97771e-05	9.6986e-05	0.000112153	9.73162e-05	0.000105879	0.000115968	9.87706e-05	0.194593	protein FrlC
KO	K01224	1	0.000103087	0.000103007	0.000107185	9.75953e-05	0.000102891	0.000108329	0.000104913	9.42539e-05	0.000119978	0.476982	arabinogalactan endo-1,4-beta-galactosidase [EC:3.2.1.89]
KO	K06975	1	0.000102791	0.000113558	0.000111267	0.000102938	9.95925e-05	9.74814e-05	9.72034e-05	9.84557e-05	0.000120482	0.098304	K06975; uncharacterized protein
KO	K07273	1	0.000102314	9.88053e-05	0.000118118	9.17452e-05	8.15548e-05	0.000112345	0.000101181	9.30873e-05	0.000199323	0.00234941	lysozyme
KO	K08070	1	0.000102096	0.000111336	9.79417e-05	0.000106519	9.80758e-05	0.000105868	0.000100208	0.000102647	0.000103492	0.406499	2-alkenal reductase [EC:1.3.1.74]
KO	K01130	0.993239	0.000101796	9.50975e-05	0.000119421	0.000102745	8.911e-05	8.95579e-05	9.84542e-05	9.42242e-05	0.000152684	0.25488	arylsulfatase [EC:3.1.6.1]
KO	K00425	1	0.000101773	0.000102121	0.000108744	9.48838e-05	9.4917e-05	0.000111797	0.000100148	8.90427e-05	0.000171955	0.00747685	cytochrome d ubiquinol oxidase subunit I [EC:1.10.3.-];cytochrome bd-I oxidase subunit I [EC:1.10.3.-]
KO	K00426	1	0.000101632	0.000101936	0.000108647	9.47785e-05	9.46988e-05	0.000111696	9.99145e-05	8.89606e-05	0.000171874	0.00734233	cytochrome d ubiquinol oxidase subunit II [EC:1.10.3.-];cytochrome bd-I oxidase subunit II [EC:1.10.3.-]
KO	K06041	1	0.000101412	0.00010613	0.000110192	9.45298e-05	9.00254e-05	0.000110097	0.000101066	9.09996e-05	0.000161145	0.0128682	arabinose-5-phosphate isomerase [EC:5.3.1.13]
KO	K00657	1	0.000101203	0.0001012	0.000114471	9.35254e-05	8.6754e-05	0.000106909	9.94331e-05	9.52222e-05	0.000158026	0.000576396	diamine N-acetyltransferase [EC:2.3.1.57]
KO	K00983	1	0.000101141	0.00010236	0.000111552	9.61278e-05	9.56668e-05	9.7924e-05	0.000101728	9.49421e-05	0.000128258	0.0607237	N-acylneuraminate cytidylyltransferase [EC:2.7.7.43]
