# Supplementary material for: Systematic analysis of gut microbiota in pregnant women and its correlations with individual heterogeneity
Source: NPJ Biofilms Microbiomes. 2020 Sep 11;6:32. doi: 10.1038/s41522-020-00142-y (PMC7486914; doi:10.1038/s41522-020-00142-y)
Supplement: Supplementary file 8 — Supplementary Data 6 [file 41522_2020_142_MOESM8_ESM.xlsx]

## Sheet: Sheet1
Supplementary Data 6: Adonis analysis of OTU, genus and KEGG.
Variable name	Type	R2 (OTU level)	Pvalue (OTU level)	q (OTU level)	R2 (Genus level)	Pvalue (Genus level)	q (Genus level)	R2 (KEGG level)	Pvalue (KEGG level)	q (KEGG level)
Weight_at_delivery	Host properties	0.00208499	0.001	0.0156173	0.00224616	0.003	0.032762	0.00092407	0.166	0.406194
Resident_type	Host properties	0.00186503	0.001	0.0156173	0.00238564	0.001	0.0291218	0.00214344	0.001	0.0890655
Weight_before_pregnancy	Host properties	0.00175777	0.001	0.0156173	0.00163429	0.01	0.0475458	0.000813288	0.253	0.416861
Infant_weight_adjust	Neonatal information	0.00189339	0.001	0.0156173	0.00186473	0.009	0.045582	0.000861979	0.289	0.419479
B-GLO	Blood parameters	0.00129202	0.002	0.020823	0.00144362	0.022	0.0630177	0.000981895	0.147	0.402325
BMI_before_pregnancy.G	Host properties	0.00145457	0.003	0.0234259	0.00175453	0.004	0.0332821	0.000992761	0.326	0.425946
Height	Host properties	0.00135864	0.003	0.0234259	0.00110613	0.076	0.112064	0.000800061	0.261	0.417502
BMI_before_pregnancy	Host properties	0.00130619	0.004	0.0249876	0.00135295	0.024	0.064516	0.000858505	0.234	0.415172
B-ALT	Blood parameters	0.00124477	0.004	0.0249876	0.00158597	0.015	0.0557652	0.000977641	0.171	0.40708
Age	Host properties	0.00126726	0.005	0.0260288	0.00164532	0.007	0.0407705	0.00286539	0.002	0.0890655
Gestation_age	Host properties	0.00123308	0.005	0.0260288	0.00144691	0.011	0.0492831	0.00069651	0.335	0.428281
Weight_gain_over_pregnancy	Host properties	0.00119639	0.005	0.0260288	0.00173733	0.002	0.0317692	0.00150693	0.031	0.306781
Gestation_week	Host properties	0.00123057	0.006	0.0267724	0.00145541	0.016	0.057055	0.000691707	0.354	0.432895
Gestation_stage2	Host properties	0.0011536	0.006	0.0267724	0.00135553	0.004	0.0332821	0.00132807	0.029	0.301338
Infant_weight	Neonatal information	0.00126705	0.008	0.0304727	0.00123292	0.051	0.0900129	0.000651444	0.47	0.493669
BS	Blood parameters	0.00121589	0.01	0.0332282	0.000876762	0.228	0.181556	0.000616316	0.495	0.506624
B-UA	Blood parameters	0.00122179	0.011	0.034358	0.00176644	0.013	0.0528256	0.000871879	0.22	0.413751
B-HGB	Blood parameters	0.001158	0.011	0.034358	0.00160268	0.007	0.0407705	0.001054	0.116	0.393571
BS60	Blood parameters	0.0011443	0.011	0.034358	0.0014682	0.019	0.0603616	0.000737452	0.371	0.436696
Amniodic_fluid	Pregnancy outcome	0.00119878	0.011	0.034358	0.0018235	0.004	0.0332821	0.00149275	0.039	0.326965
B-RBC	Blood parameters	0.00115491	0.016	0.0424032	0.0025754	0.001	0.0291218	0.00110195	0.096	0.385289
B-HCT	Blood parameters	0.00117921	0.017	0.0437283	0.00182879	0.006	0.0388291	0.000949739	0.182	0.408869
Low_birth_weight	Neonatal information	0.00125641	0.017	0.0437283	0.00125645	0.072	0.108923	0.000852102	0.302	0.420278
B-MONO#	Blood parameters	0.00116047	0.018	0.0449777	0.00120643	0.046	0.0861613	0.00154051	0.026	0.292071
B-A/G	Blood parameters	0.00109161	0.018	0.0449777	0.00100971	0.118	0.138127	0.000808152	0.269	0.418107
Intrahepatic_cholestasis_of_pregnancy	Disease	0.00141414	0.028	0.0597265	0.00191002	0.022	0.0630177	0.000788076	0.467	0.492068
Fetal_macrosomia	Neonatal information	0.00111585	0.031	0.0633448	0.00113956	0.079	0.114317	0.000654209	0.47	0.493669
Gestation_stage1	Host properties	0.000903633	0.035	0.0677209	0.000797114	0.204	0.172699	0.000562821	0.598	0.553675
B-TP	Blood parameters	0.00106514	0.035	0.0677209	0.00123874	0.035	0.0757682	0.000804027	0.277	0.418679
Anamnesis	Disease	0.00108396	0.035	0.0677209	0.0012373	0.07	0.107291	0.00196489	0.012	0.229026
HbA1c	Blood parameters	0.001135	0.036	0.0687432	0.000993594	0.179	0.163487	0.00179178	0.017	0.252352
B-WBC	Blood parameters	0.000994118	0.037	0.0697391	0.00118775	0.044	0.0844852	0.00103323	0.129	0.397706
BS120	Blood parameters	0.00104099	0.038	0.0707096	0.00110173	0.088	0.120599	0.000638258	0.5	0.509136
B-GLU	Blood parameters	0.00107697	0.047	0.0784439	0.000829247	0.334	0.22577	0.000487851	0.725	0.600635
Parity	Host properties	0.000944112	0.048	0.079206	0.000969212	0.132	0.145134	0.00039143	0.803	0.624876
B-NEUT#	Blood parameters	0.00103119	0.048	0.079206	0.00118671	0.066	0.103894	0.000962411	0.172	0.407251
Allergic_history	Disease	0.00103338	0.049	0.079951	0.000959467	0.168	0.159772	0.00133004	0.072	0.370227
B-EO#	Blood parameters	0.00098468	0.052	0.0820893	0.00104176	0.105	0.130815	0.000655242	0.469	0.493136
HBcAb	Hepatitis virus infection	0.00115285	0.053	0.0827715	0.00155385	0.041	0.0818071	0.0014339	0.077	0.374025
Delivery_mode	Pregnancy outcome	0.000890594	0.053	0.0827715	0.00107218	0.028	0.0679509	0.000754157	0.345	0.430761
B-TT	Blood parameters	0.00090692	0.056	0.0853236	0.00116527	0.047	0.0869689	0.000822251	0.245	0.41618
High_birth_weight	Neonatal information	0.00107016	0.064	0.0925857	0.00078934	0.36	0.23581	0.000365403	0.892	0.649173
Age_group	Host properties	0.00083355	0.065	0.0934422	0.000953927	0.083	0.117193	0.00142111	0.007	0.187038
B-EO%	Blood parameters	0.000956827	0.07	0.0975683	0.00104158	0.113	0.1354	0.000650192	0.433	0.473195
B-Urea	Blood parameters	0.00106806	0.075	0.101451	0.00155706	0.025	0.0651981	0.00128039	0.102	0.388075
B-BA%	Blood parameters	0.000959089	0.075	0.101451	0.000970199	0.144	0.150496	0.00113431	0.112	0.392126
Blood_type	Host properties	0.000802902	0.078	0.103672	0.000775403	0.22	0.177967	0.000624363	0.501	0.509635
B-RDW-CV	Blood parameters	0.000906165	0.089	0.113166	0.00106434	0.097	0.126249	0.000761337	0.328	0.426474
GDM	Disease	0.000893729	0.092	0.115614	0.00142225	0.017	0.0582436	0.000886734	0.177	0.408081
B-MCH	Blood parameters	0.000918331	0.102	0.123377	0.00119655	0.067	0.10476	0.000561267	0.581	0.546538
B-BA#	Blood parameters	0.000888517	0.108	0.127762	0.000825818	0.259	0.194952	0.000901677	0.202	0.411653
Streptococcal_infection	Disease	0.00119099	0.108	0.127762	0.00112327	0.234	0.184176	0.0010241	0.288	0.419415
U-NIT	Urine parameters	0.000874629	0.109	0.128474	0.000704446	0.4	0.250099	0.000758141	0.289	0.419479
B-MCV	Blood parameters	0.000898707	0.116	0.133518	0.00124585	0.054	0.0925046	0.000749975	0.342	0.430029
B-AST	Blood parameters	0.000838597	0.123	0.138332	0.000911059	0.159	0.156496	0.000798193	0.286	0.419285
B-LYMPH%	Blood parameters	0.000853621	0.132	0.144205	0.000799235	0.309	0.215834	0.00125238	0.067	0.365957
B-P-LCR	Blood parameters	0.000902834	0.139	0.148546	0.000948171	0.18	0.16381	0.000869306	0.26	0.417424
B-PLT	Blood parameters	0.000821976	0.142	0.150349	0.000750454	0.313	0.217425	0.000763292	0.294	0.419794
B-PDW	Blood parameters	0.000857915	0.161	0.161037	0.000947493	0.191	0.168044	0.000886305	0.26	0.417424
Combined_disease	Disease	0.00079876	0.173	0.167199	0.00110404	0.026	0.0658406	0.000504023	0.838	0.634822
Gravidity	Host properties	0.000806956	0.174	0.167694	0.000883595	0.201	0.171656	0.00048278	0.647	0.573045
Thyroid_disease	Disease	0.000855183	0.176	0.168675	0.000900532	0.21	0.174731	0.00118115	0.1	0.387179
U-pH	Urine parameters	0.000814203	0.183	0.172025	0.000930693	0.164	0.158343	0.001027	0.125	0.396516
B-r-GT	Blood parameters	0.000783179	0.187	0.173882	0.000444414	0.811	0.390403	0.000455061	0.722	0.59964
Hysteromyoma	Disease	0.000828793	0.187	0.173882	0.000773051	0.393	0.247693	0.00058637	0.534	0.525562
HBeAg	Hepatitis virus infection	0.000987604	0.187	0.173882	0.00117802	0.146	0.151338	0.000799743	0.383	0.442953
U-WBC	Urine parameters	0.000831578	0.187	0.173882	0.000945647	0.161	0.157243	0.00113525	0.124	0.396208
U-BIL	Urine parameters	0.000795776	0.196	0.177917	0.00080843	0.263	0.19659	0.000575852	0.522	0.519892
U-SG	Urine parameters	0.000827289	0.197	0.178354	0.000884967	0.208	0.174061	0.000896722	0.224	0.414174
U-HYA	Urine parameters	0.000800656	0.203	0.181086	0.000663755	0.439	0.265133	0.000781277	0.267	0.417959
Infant_gender	Neonatal information	0.000823916	0.214	0.185893	0.000483991	0.749	0.371649	0.00130283	0.061	0.360074
B-MCHC	Blood parameters	0.00079928	0.216	0.18674	0.000806584	0.271	0.199798	0.000298459	0.931	0.658856
B-RDW-SD	Blood parameters	0.00080771	0.226	0.190857	0.000999217	0.154	0.154575	0.00149398	0.052	0.349224
B-ALB	Blood parameters	0.000776881	0.23	0.192451	0.000662389	0.449	0.268979	0.000639725	0.443	0.47889
Thalassemia	Disease	0.000818011	0.232	0.193238	0.00113464	0.091	0.122547	0.000491325	0.683	0.586238
Fetal_distress_in_uterus	Neonatal information	0.00103469	0.238	0.195627	0.000936206	0.393	0.247693	0.000793702	0.501	0.509635
B-MONO%	Blood parameters	0.000780885	0.263	0.20691	0.000429941	0.816	0.391866	0.000710033	0.373	0.437124
HBsAb	Hepatitis virus infection	0.000916185	0.263	0.20691	0.00146655	0.047	0.0869689	0.00134542	0.096	0.385289
Firstborn	Host properties	0.00074972	0.279	0.213637	0.00118462	0.051	0.0900129	0.000846413	0.215	0.413202
B-INR	Blood parameters	0.000735424	0.283	0.215263	0.00101515	0.106	0.131358	0.00092978	0.168	0.406554
B-MPV	Blood parameters	0.000802921	0.29	0.218057	0.000804983	0.323	0.221326	0.000861682	0.244	0.416092
B-APTT	Blood parameters	0.000723574	0.308	0.224956	0.000379231	0.869	0.40696	0.000530149	0.581	0.546538
Uteroplacental_insufficiency	Disease	0.000994548	0.312	0.226436	0.0010861	0.269	0.199004	0.000467072	0.892	0.649173
Risk_rating	Pregnancy outcome	0.000771942	0.313	0.226803	0.000603923	0.599	0.321121	0.000634417	0.51	0.514084
B-Crea	Blood parameters	0.000751002	0.319	0.228981	0.000988146	0.165	0.158704	0.000880309	0.26	0.417424
Pregnancy_mode	Pregnancy outcome	0.000768727	0.319	0.228981	0.000995681	0.169	0.160122	0.000494566	0.66	0.577905
Premature_rupture_of_membranes	Pregnancy outcome	0.00099594	0.327	0.231822	0.00101288	0.304	0.213821	0.00121477	0.208	0.412391
Ovary_disease	Disease	0.000756446	0.336	0.234936	0.000518441	0.723	0.363437	0.000578331	0.544	0.530186
Infant_outcome	Neonatal information	0.000755785	0.349	0.239285	0.00136596	0.03	0.0698923	0.00123052	0.088	0.381061
B-LYMPH#	Blood parameters	0.000727798	0.35	0.239613	0.000919896	0.195	0.169515	0.00164793	0.016	0.248555
Infection	Disease	0.000756389	0.351	0.23994	0.000840462	0.261	0.195774	0.000825938	0.296	0.419918
B-PT%	Blood parameters	0.000701474	0.352	0.240265	0.0009295	0.166	0.159063	0.00095251	0.139	0.400407
B-PT	Blood parameters	0.000696237	0.364	0.246438	0.000859242	0.22	0.177967	0.00100469	0.122	0.395578
HCV	Hepatitis virus infection	0.000772798	0.378	0.253513	0.000819321	0.313	0.217425	0.00100048	0.161	0.405258
HBsAg	Hepatitis virus infection	0.00081597	0.394	0.261438	0.00105947	0.18	0.16381	0.000825814	0.364	0.435166
Cord_entanglement	Pregnancy outcome	0.00070902	0.423	0.275382	0.00068367	0.472	0.277592	0.000847757	0.273	0.418397
Scar_uterus	Disease	0.000714518	0.439	0.282852	0.000637556	0.544	0.302804	0.000866457	0.258	0.417266
Anemia	Disease	0.000892703	0.444	0.285155	0.000741164	0.647	0.338152	0.0013568	0.136	0.399634
Progesterone_use	Host properties	0.000711889	0.468	0.296006	0.000716557	0.446	0.267832	0.000626835	0.572	0.542666
U-TRI	Urine parameters	0.000669276	0.483	0.302623	0.000499662	0.748	0.371337	0.000538428	0.557	0.536064
Medication_use	Host properties	0.000686787	0.491	0.306101	0.000605388	0.586	0.316356	0.000449629	0.754	0.610005
B-NEUT%	Blood parameters	0.000659781	0.503	0.311253	0.000491139	0.746	0.370712	0.000852328	0.241	0.415824
U-PRO	Urine parameters	0.000662607	0.521	0.31884	0.000725363	0.364	0.2373	0.000517809	0.631	0.566908
U-NEC	Urine parameters	0.000651179	0.542	0.327483	0.000712563	0.371	0.239874	0.000710513	0.354	0.432895
Rupture_of_memtranes	Pregnancy outcome	0.000652148	0.544	0.328295	0.000775931	0.32	0.220167	0.000610584	0.564	0.539168
Deficiency_of_G6PD	Disease	0.000859277	0.548	0.329912	0.000897691	0.408	0.252802	0.000526516	0.562	0.538286
B-DBP	Blood parameters	0.000632988	0.582	0.343353	0.000636132	0.487	0.283042	0.000411225	0.788	0.620445
Twins	Host properties	0.000650061	0.584	0.344127	0.000519432	0.725	0.364076	0.000306816	0.908	0.653211
B-PCT	Blood parameters	0.000660945	0.585	0.344513	0.00062722	0.58	0.31447	0.000815103	0.307	0.420663
B-SBP	Blood parameters	0.000604216	0.602	0.351011	0.000557758	0.566	0.310006	0.0004272	0.765	0.613445
Hepatopathy	Disease	0.000640605	0.608	0.353273	0.000753802	0.37	0.239509	0.000669382	0.465	0.490995
B-TBA	Blood parameters	0.000587016	0.624	0.35923	0.00103394	0.105	0.130815	0.000518044	0.569	0.541361
B-DBIL	Blood parameters	0.000595759	0.648	0.367963	0.000996479	0.123	0.140731	0.000571845	0.455	0.485564
B-CysC	Blood parameters	0.000628667	0.66	0.372241	0.000398969	0.888	0.412191	0.000733144	0.357	0.433587
Breast_disease	Disease	0.000617711	0.685	0.380969	0.000416376	0.866	0.406126	0.000395106	0.794	0.62223
Duration_of_gestation.G	Pregnancy outcome	0.000638885	0.692	0.38337	0.000670998	0.495	0.285897	0.000772729	0.296	0.419918
Fetal_abnormality	Neonatal information	0.000767545	0.705	0.387779	0.000442006	0.947	0.42786	0.000442504	0.875	0.644778
History_of_abortion	Host properties	0.000581463	0.718	0.392125	0.000622457	0.547	0.3038	0.000448222	0.764	0.613135
Pelvic_adhesions	Disease	0.000777068	0.732	0.396738	0.000602798	0.822	0.393614	0.00046636	0.891	0.648918
Postpartum_hemorrhage	Pregnancy outcome	0.000736658	0.772	0.409539	0.000798834	0.564	0.309361	0.000240282	0.994	0.673416
B-FIB	Blood parameters	0.000534475	0.775	0.410477	0.000543896	0.635	0.333974	0.000464321	0.68	0.58517
Intrauterine_growth_retardation	Neonatal information	0.000723782	0.793	0.416044	0.000727505	0.644	0.337112	0.000916883	0.301	0.420219
Duration_of_gestation	Pregnancy outcome	0.000562884	0.81	0.421207	0.000504796	0.744	0.370086	0.000324748	0.913	0.654454
HDP	Disease	0.000510675	0.845	0.431552	0.000379884	0.866	0.406126	0.000375082	0.831	0.632875
U-MUC	Urine parameters	0.000522277	0.863	0.436731	0.000462398	0.746	0.370712	0.000381074	0.761	0.612201
HBeAb	Hepatitis virus infection	0.000607351	0.892	0.444877	0.000333906	0.975	0.435007	0.000511152	0.773	0.615909
AFP	Hepatitis virus infection	0.000785981	0.894	0.445431	0.000698265	0.812	0.390696	0.000418478	0.969	0.66779
U-EPI	Urine parameters	0.000490238	0.898	0.446534	0.000365179	0.907	0.417329	0.000446589	0.704	0.593564
B-IBIL	Blood parameters	0.000481465	0.913	0.450631	0.000625877	0.497	0.286605	0.000692592	0.386	0.444672
Adverse_pregnancy	Host properties	0.000517995	0.939	0.457592	0.000463697	0.903	0.416255	0.000407291	0.913	0.654454
Hypertension	Disease	0.000514014	0.954	0.461528	0.000518498	0.772	0.378739	0.000523204	0.716	0.597635
B-TBIL	Blood parameters	0.00041651	0.978	0.467708	0.000611781	0.521	0.29502	0.000624158	0.459	0.48775
