# Supplementary material for: Systematic analysis of gut microbiota in pregnant women and its correlations with individual heterogeneity
Source: NPJ Biofilms Microbiomes. 2020 Sep 11;6:32. doi: 10.1038/s41522-020-00142-y (PMC7486914; doi:10.1038/s41522-020-00142-y)
Supplement: Supplementary file 9 — Supplementary Data 7 [file 41522_2020_142_MOESM9_ESM.xlsx]

## Sheet: Sheet1
Supplementary Data 7: Correlation between host parameters and microbial genera.
Host parameters	Host parameters (type)	Microbial genus	Coefficient	Type	P-value	Full taxonomic name
AFP	Hepatitis virus infection	g_Akkermansia	6.47548e-05	pos	0.00723529	k_Bacteria|p_Verrucomicrobia|c_Verrucomicrobiae|o_Verrucomicrobiales|f_Verrucomicrobiaceae|g_Akkermansia
Age	Host properties	f_Enterobacteriaceae	-0.00123759	neg	0.00799168	k_Bacteria|p_Proteobacteria|c_Gammaproteobacteria|o_Enterobacteriales|f_Enterobacteriaceae|_
Age	Host properties	f_Peptostreptococcaceae+	-0.00081145	neg	0.0013045	k_Bacteria|p_Firmicutes|c_Clostridia|o_Clostridiales|f_Peptostreptococcaceae|g_
Age	Host properties	g_Blautia	0.00218332	pos	0.00185914	k_Bacteria|p_Firmicutes|c_Clostridia|o_Clostridiales|f_Lachnospiraceae|g_Blautia
Age	Host properties	g_Slackia	0.000513	pos	0.000148712	k_Bacteria|p_Actinobacteria|c_Coriobacteriia|o_Coriobacteriales|f_Coriobacteriaceae|g_Slackia
Amniodic_fluid	Pregnancy outcome	f_Gemellaceae	-0.00164959	neg	0.00401132	k_Bacteria|p_Firmicutes|c_Bacilli|o_Gemellales|f_Gemellaceae|_
Anemia	Disease	g_Corynebacterium	0.00206045	pos	0.00314419	k_Bacteria|p_Actinobacteria|c_Actinobacteria|o_Actinomycetales|f_Corynebacteriaceae|g_Corynebacterium
Anemia	Disease	g_Pseudobutyrivibrio	0.00322908	pos	0.00523677	k_Bacteria|p_Firmicutes|c_Clostridia|o_Clostridiales|f_Lachnospiraceae|g_Pseudobutyrivibrio
B-APTT	Blood parameters	g_Clostridiaceae_SMB53	0.000416118	pos	0.00155645	k_Bacteria|p_Firmicutes|c_Clostridia|o_Clostridiales|f_Clostridiaceae|g_SMB53
B-BA#	Blood parameters	g_Granulicatella	0.0349678	pos	0.00364931	k_Bacteria|p_Firmicutes|c_Bacilli|o_Lactobacillales|f_Carnobacteriaceae|g_Granulicatella
B-Crea	Blood parameters	f_Enterobacteriaceae	-0.000837977	neg	0.00699011	k_Bacteria|p_Proteobacteria|c_Gammaproteobacteria|o_Enterobacteriales|f_Enterobacteriaceae|_
B-Crea	Blood parameters	g_Phascolarctobacterium	0.00110906	pos	0.00178204	k_Bacteria|p_Firmicutes|c_Clostridia|o_Clostridiales|f_Veillonellaceae|g_Phascolarctobacterium
B-CysC	Blood parameters	f_Rikenellaceae+	-0.00988182	neg	0.00432774	k_Bacteria|p_Bacteroidetes|c_Bacteroidia|o_Bacteroidales|f_Rikenellaceae|g_
B-CysC	Blood parameters	g_Bilophila	-0.0171264	neg	0.00768317	k_Bacteria|p_Proteobacteria|c_Deltaproteobacteria|o_Desulfovibrionales|f_Desulfovibrionaceae|g_Bilophila
B-CysC	Blood parameters	g_Peptostreptococcus	0.00159856	pos	0.00409271	k_Bacteria|p_Firmicutes|c_Clostridia|o_Clostridiales|f_Peptostreptococcaceae|g_Peptostreptococcus
B-DBP	Blood parameters	f_Synergistaceae	5.36678e-05	pos	0.0051258	k_Bacteria|p_Synergistetes|c_Synergistia|o_Synergistales|f_Synergistaceae|g_
B-GLU	Blood parameters	f_Clostridiaceae*	0.00102489	pos	0.00242124	k_Bacteria|p_Firmicutes|c_Clostridia|o_Clostridiales|f_Clostridiaceae|_
B-HGB	Blood parameters	g_Akkermansia	0.000415527	pos	0.00799532	k_Bacteria|p_Verrucomicrobia|c_Verrucomicrobiae|o_Verrucomicrobiales|f_Verrucomicrobiaceae|g_Akkermansia
B-HGB	Blood parameters	g_Blautia	-0.000833912	neg	0.0071755	k_Bacteria|p_Firmicutes|c_Clostridia|o_Clostridiales|f_Lachnospiraceae|g_Blautia
B-LYMPH#	Blood parameters	f_Lachnospiraceae*	-0.0156563	neg	0.00166764	k_Bacteria|p_Firmicutes|c_Clostridia|o_Clostridiales|f_Lachnospiraceae|_
B-MCH	Blood parameters	g_Anaerotruncus	-0.000681349	neg	1.05118e-06	k_Bacteria|p_Firmicutes|c_Clostridia|o_Clostridiales|f_Ruminococcaceae|g_Anaerotruncus
B-MCH	Blood parameters	g_Cloacibacillus	0.000925286	pos	0.00747647	k_Bacteria|p_Synergistetes|c_Synergistia|o_Synergistales|f_Synergistaceae|g_Cloacibacillus
B-MCV	Blood parameters	g_Anaerotruncus	0.000305073	pos	3.92812e-07	k_Bacteria|p_Firmicutes|c_Clostridia|o_Clostridiales|f_Ruminococcaceae|g_Anaerotruncus
B-MCV	Blood parameters	g_Christensenella	8.67519e-05	pos	0.00385941	k_Bacteria|p_Firmicutes|c_Clostridia|o_Clostridiales|f_Christensenellaceae|g_Christensenella
B-MCV	Blood parameters	g_Haemophilus	-0.00075342	neg	0.00723032	k_Bacteria|p_Proteobacteria|c_Gammaproteobacteria|o_Pasteurellales|f_Pasteurellaceae|g_Haemophilus
BMI_before_pregnancy	Host properties	f_Lactobacillaceae*	-0.00113602	neg	9.15553e-09	k_Bacteria|p_Firmicutes|c_Bacilli|o_Lactobacillales|f_Lactobacillaceae|_
BMI_before_pregnancy	Host properties	g_Bifidobacterium	-0.0034796	neg	0.00264549	k_Bacteria|p_Actinobacteria|c_Actinobacteria|o_Bifidobacteriales|f_Bifidobacteriaceae|g_Bifidobacterium
BMI_before_pregnancy.G	Host properties	g_Bifidobacterium	-0.0126293	neg	0.00785866	k_Bacteria|p_Actinobacteria|c_Actinobacteria|o_Bifidobacteriales|f_Bifidobacteriaceae|g_Bifidobacterium
BMI_before_pregnancy.G	Host properties	g_Dialister	0.0129808	pos	0.00135138	k_Bacteria|p_Firmicutes|c_Clostridia|o_Clostridiales|f_Veillonellaceae|g_Dialister
B-RBC	Blood parameters	g_Granulicatella	-0.011268	neg	0.00691117	k_Bacteria|p_Firmicutes|c_Bacilli|o_Lactobacillales|f_Carnobacteriaceae|g_Granulicatella
Breast_disease	Disease	g_Coprobacillus	0.0108675	pos	0.000709263	k_Bacteria|p_Firmicutes|c_Erysipelotrichi|o_Erysipelotrichales|f_Erysipelotrichaceae|g_Coprobacillus
B-r-GT	Blood parameters	g_Alistipes	0.000397347	pos	0.00697803	k_Bacteria|p_Bacteroidetes|c_Bacteroidia|o_Bacteroidales|f_Rikenellaceae|g_Alistipes
B-r-GT	Blood parameters	g_Odoribacter	0.000206448	pos	0.0046277	k_Bacteria|p_Bacteroidetes|c_Bacteroidia|o_Bacteroidales|f_|Odoribacteraceae|g_Odoribacter
BS	Blood parameters	g_Atopobium	-0.0014513	neg	0.00134249	k_Bacteria|p_Actinobacteria|c_Coriobacteriia|o_Coriobacteriales|f_Coriobacteriaceae|g_Atopobium
BS	Blood parameters	g_Holdemania	-0.00155725	neg	0.00791573	k_Bacteria|p_Firmicutes|c_Erysipelotrichi|o_Erysipelotrichales|f_Erysipelotrichaceae|g_Holdemania
BS	Blood parameters	g_Streptococcus	-0.025429	neg	0.00555784	k_Bacteria|p_Firmicutes|c_Bacilli|o_Lactobacillales|f_Streptococcaceae|g_Streptococcus
BS60	Blood parameters	g_Aggregatibacter	-0.000236231	neg	0.00715095	k_Bacteria|p_Proteobacteria|c_Gammaproteobacteria|o_Pasteurellales|f_Pasteurellaceae|g_Aggregatibacter
BS60	Blood parameters	g_[Ruminococcus]1	0.00275937	pos	0.00237001	k_Bacteria|p_Firmicutes|c_Clostridia|o_Clostridiales|f_Lachnospiraceae|g_[Ruminococcus]
B-SBP	Blood parameters	g_Gemmiger	-0.000964091	neg	0.00422027	k_Bacteria|p_Firmicutes|c_Clostridia|o_Clostridiales|f_Ruminococcaceae|g_Gemmiger
B-TBA	Blood parameters	f_Mogibacteriaceae+	0.00242452	pos	0.000785041	k_Bacteria|p_Firmicutes|c_Clostridia|o_Clostridiales|f_|Mogibacteriaceae|g_
B-TBA	Blood parameters	f_Ruminococcaceae+	0.00995888	pos	7.78785e-06	k_Bacteria|p_Firmicutes|c_Clostridia|o_Clostridiales|f_Ruminococcaceae|g_
B-TBA	Blood parameters	g_Bacteroides	-0.0175867	neg	0.00062146	k_Bacteria|p_Bacteroidetes|c_Bacteroidia|o_Bacteroidales|f_Bacteroidaceae|g_Bacteroides
B-TBA	Blood parameters	g_Methanosphaera	0.000846276	pos	0.00213868	k_Archaea|p_Euryarchaeota|c_Methanobacteria|o_Methanobacteriales|f_Methanobacteriaceae|g_Methanosphaera
B-TBA	Blood parameters	g_Oscillospira	0.00366818	pos	0.00304532	k_Bacteria|p_Firmicutes|c_Clostridia|o_Clostridiales|f_Ruminococcaceae|g_Oscillospira
B-TT	Blood parameters	g_Bacteroides	-0.0157936	neg	0.00686434	k_Bacteria|p_Bacteroidetes|c_Bacteroidia|o_Bacteroidales|f_Bacteroidaceae|g_Bacteroides
B-TT	Blood parameters	g_Mogibacterium	0.000560471	pos	0.0019957	k_Bacteria|p_Firmicutes|c_Clostridia|o_Clostridiales|f_|Mogibacteriaceae|g_Mogibacterium
B-UA	Blood parameters	f_Coriobacteriaceae+	-6.93026e-05	neg	0.00099716	k_Bacteria|p_Actinobacteria|c_Coriobacteriia|o_Coriobacteriales|f_Coriobacteriaceae|g_
B-UA	Blood parameters	f_Ruminococcaceae*	-8.3905e-05	neg	0.00334821	k_Bacteria|p_Firmicutes|c_Clostridia|o_Clostridiales|f_Ruminococcaceae|_
B-UA	Blood parameters	f_Ruminococcaceae+	-0.000134264	neg	0.00012488	k_Bacteria|p_Firmicutes|c_Clostridia|o_Clostridiales|f_Ruminococcaceae|g_
B-UA	Blood parameters	g_Clostridium2	1.18764e-05	pos	0.00159842	k_Bacteria|p_Firmicutes|c_Clostridia|o_Clostridiales|f_Peptostreptococcaceae|g_|Clostridium|
B-UA	Blood parameters	g_Faecalibacterium	-0.000197878	neg	0.00211604	k_Bacteria|p_Firmicutes|c_Clostridia|o_Clostridiales|f_Ruminococcaceae|g_Faecalibacterium
B-Urea	Blood parameters	g_Megasphaera	-0.00923966	neg	0.00268727	k_Bacteria|p_Firmicutes|c_Clostridia|o_Clostridiales|f_Veillonellaceae|g_Megasphaera
Cord_entanglement	Pregnancy outcome	g_Tissierellaceae_WAL_1855D	0.000685662	pos	0.0060148	k_Bacteria|p_Firmicutes|c_Clostridia|o_Clostridiales|f_|Tissierellaceae|g_WAL_1855D
Delivery_mode	Pregnancy outcome	g_Gemmiger	0.0135514	pos	0.00115794	k_Bacteria|p_Firmicutes|c_Clostridia|o_Clostridiales|f_Ruminococcaceae|g_Gemmiger
Delivery_mode	Pregnancy outcome	g_Parabacteroides	-0.00300495	neg	0.00443183	k_Bacteria|p_Bacteroidetes|c_Bacteroidia|o_Bacteroidales|f_Porphyromonadaceae|g_Parabacteroides
Duration_of_gestation	Pregnancy outcome	f_Veillonellaceae+	-2.86888e-05	neg	0.00236468	k_Bacteria|p_Firmicutes|c_Clostridia|o_Clostridiales|f_Veillonellaceae|g_
Duration_of_gestation	Pregnancy outcome	g_Phascolarctobacterium	-0.000691505	neg	0.00711513	k_Bacteria|p_Firmicutes|c_Clostridia|o_Clostridiales|f_Veillonellaceae|g_Phascolarctobacterium
Duration_of_gestation	Pregnancy outcome	g_Prevotella	0.000315194	pos	0.00369004	k_Bacteria|p_Bacteroidetes|c_Bacteroidia|o_Bacteroidales|f_Prevotellaceae|g_Prevotella
Fetal_distress_in_uterus	Neonatal information	g_Anaerococcus	0.00436692	pos	2.71607e-05	k_Bacteria|p_Firmicutes|c_Clostridia|o_Clostridiales|f_|Tissierellaceae|g_Anaerococcus
Fetal_distress_in_uterus	Neonatal information	g_Tissierellaceae_1-68	0.00235783	pos	0.000129516	k_Bacteria|p_Firmicutes|c_Clostridia|o_Clostridiales|f_|Tissierellaceae|g_1-68
Fetal_macrosomia	Neonatal information	g_Succinivibrio	0.00599652	pos	0.000157773	k_Bacteria|p_Proteobacteria|c_Gammaproteobacteria|o_Aeromonadales|f_Succinivibrionaceae|g_Succinivibrio
Gestation_age	Host properties	f_Mogibacteriaceae+	-3.81515e-05	neg	0.00700039	k_Bacteria|p_Firmicutes|c_Clostridia|o_Clostridiales|f_|Mogibacteriaceae|g_
Gestation_age	Host properties	f_Peptostreptococcaceae*	3.80088e-05	pos	0.00545793	k_Bacteria|p_Firmicutes|c_Clostridia|o_Clostridiales|f_Peptostreptococcaceae|_
Gestation_age	Host properties	f_Rikenellaceae*	-1.95897e-05	neg	0.000260266	k_Bacteria|p_Bacteroidetes|c_Bacteroidia|o_Bacteroidales|f_Rikenellaceae|_
Gestation_age	Host properties	g_Akkermansia	-4.39901e-05	neg	0.00153812	k_Bacteria|p_Verrucomicrobia|c_Verrucomicrobiae|o_Verrucomicrobiales|f_Verrucomicrobiaceae|g_Akkermansia
Gestation_age	Host properties	g_Alistipes	-4.07904e-05	neg	0.00215394	k_Bacteria|p_Bacteroidetes|c_Bacteroidia|o_Bacteroidales|f_Rikenellaceae|g_Alistipes
Gestation_age	Host properties	g_Bifidobacterium	0.00022011	pos	0.000319446	k_Bacteria|p_Actinobacteria|c_Actinobacteria|o_Bifidobacteriales|f_Bifidobacteriaceae|g_Bifidobacterium
Gestation_age	Host properties	g_Haemophilus	-3.92062e-05	neg	0.00400518	k_Bacteria|p_Proteobacteria|c_Gammaproteobacteria|o_Pasteurellales|f_Pasteurellaceae|g_Haemophilus
Gestation_age	Host properties	g_Odoribacter	-2.61504e-05	neg	6.29853e-05	k_Bacteria|p_Bacteroidetes|c_Bacteroidia|o_Bacteroidales|f_|Odoribacteraceae|g_Odoribacter
Gestation_age	Host properties	g_Oscillospira	-7.43283e-05	neg	0.00225246	k_Bacteria|p_Firmicutes|c_Clostridia|o_Clostridiales|f_Ruminococcaceae|g_Oscillospira
Gestation_age	Host properties	g_Ruminococcus	-0.000186692	neg	0.00183565	k_Bacteria|p_Firmicutes|c_Clostridia|o_Clostridiales|f_Ruminococcaceae|g_Ruminococcus
Gestation_stage1	Host properties	f_Peptostreptococcaceae*	0.00358322	pos	0.00732212	k_Bacteria|p_Firmicutes|c_Clostridia|o_Clostridiales|f_Peptostreptococcaceae|_
Gestation_stage1	Host properties	f_Rikenellaceae*	-0.00182107	neg	0.000660498	k_Bacteria|p_Bacteroidetes|c_Bacteroidia|o_Bacteroidales|f_Rikenellaceae|_
Gestation_stage2	Host properties	f_Mogibacteriaceae+	-0.00106077	neg	0.00687712	k_Bacteria|p_Firmicutes|c_Clostridia|o_Clostridiales|f_|Mogibacteriaceae|g_
Gestation_stage2	Host properties	f_Peptostreptococcaceae*	0.00102851	pos	0.00735135	k_Bacteria|p_Firmicutes|c_Clostridia|o_Clostridiales|f_Peptostreptococcaceae|_
Gestation_stage2	Host properties	f_Rikenellaceae*	-0.0005713	neg	0.000234126	k_Bacteria|p_Bacteroidetes|c_Bacteroidia|o_Bacteroidales|f_Rikenellaceae|_
Gestation_stage2	Host properties	g_Alistipes	-0.00105519	neg	0.00359057	k_Bacteria|p_Bacteroidetes|c_Bacteroidia|o_Bacteroidales|f_Rikenellaceae|g_Alistipes
Gestation_stage2	Host properties	g_Bifidobacterium	0.00580844	pos	0.00056246	k_Bacteria|p_Actinobacteria|c_Actinobacteria|o_Bifidobacteriales|f_Bifidobacteriaceae|g_Bifidobacterium
Gestation_stage2	Host properties	g_Haemophilus	-0.00106909	neg	0.00446833	k_Bacteria|p_Proteobacteria|c_Gammaproteobacteria|o_Pasteurellales|f_Pasteurellaceae|g_Haemophilus
Gestation_stage2	Host properties	g_Oscillospira	-0.00189777	neg	0.00515169	k_Bacteria|p_Firmicutes|c_Clostridia|o_Clostridiales|f_Ruminococcaceae|g_Oscillospira
HBeAg	Hepatitis virus infection	g_Peptococcaceae_rc4-4	0.00320412	pos	8.04576e-05	k_Bacteria|p_Firmicutes|c_Clostridia|o_Clostridiales|f_Peptococcaceae|g_rc4-4
HDP	Disease	g_Succinivibrio	0.00844694	pos	1.74241e-06	k_Bacteria|p_Proteobacteria|c_Gammaproteobacteria|o_Aeromonadales|f_Succinivibrionaceae|g_Succinivibrio
Height	Host properties	f_Lactobacillaceae*	-0.00031751	neg	8.72599e-09	k_Bacteria|p_Firmicutes|c_Bacilli|o_Lactobacillales|f_Lactobacillaceae|_
Height	Host properties	g_Anaerofilum	3.83792e-05	pos	0.000499747	k_Bacteria|p_Firmicutes|c_Clostridia|o_Clostridiales|f_Ruminococcaceae|g_Anaerofilum
Height	Host properties	g_Desulfovibrio	0.000402938	pos	0.00043756	k_Bacteria|p_Proteobacteria|c_Deltaproteobacteria|o_Desulfovibrionales|f_Desulfovibrionaceae|g_Desulfovibrio
Hysteromyoma	Disease	g_Streptococcus	0.0419876	pos	0.0036687	k_Bacteria|p_Firmicutes|c_Bacilli|o_Lactobacillales|f_Streptococcaceae|g_Streptococcus
Hysteromyoma	Disease	g_Veillonella	0.0162985	pos	0.00710706	k_Bacteria|p_Firmicutes|c_Clostridia|o_Clostridiales|f_Veillonellaceae|g_Veillonella
Infant_weight	Neonatal information	g_Alistipes	-6.86942e-06	neg	0.00603792	k_Bacteria|p_Bacteroidetes|c_Bacteroidia|o_Bacteroidales|f_Rikenellaceae|g_Alistipes
Medication_use	Host properties	f_Barnesiellaceae*	0.0010155	pos	0.00523619	k_Bacteria|p_Bacteroidetes|c_Bacteroidia|o_Bacteroidales|f_|Barnesiellaceae|_
Medication_use	Host properties	f_Coriobacteriaceae+	-0.0146051	neg	0.00392223	k_Bacteria|p_Actinobacteria|c_Coriobacteriia|o_Coriobacteriales|f_Coriobacteriaceae|g_
Native_place	Host properties	f_Lachnospiraceae*	-0.0161765	neg	0.001434	k_Bacteria|p_Firmicutes|c_Clostridia|o_Clostridiales|f_Lachnospiraceae|_
Native_place	Host properties	f_Lactobacillaceae*	0.000961305	pos	0.00163701	k_Bacteria|p_Firmicutes|c_Bacilli|o_Lactobacillales|f_Lactobacillaceae|_
Native_place	Host properties	g_Alistipes	0.00480945	pos	0.000809127	k_Bacteria|p_Bacteroidetes|c_Bacteroidia|o_Bacteroidales|f_Rikenellaceae|g_Alistipes
Native_place	Host properties	g_Clostridium	-0.00951779	neg	0.0054013	k_Bacteria|p_Firmicutes|c_Clostridia|o_Clostridiales|f_Clostridiaceae|g_Clostridium
Native_place	Host properties	g_Clostridium6	-0.0034396	neg	0.000838539	k_Bacteria|p_Firmicutes|c_Erysipelotrichi|o_Erysipelotrichales|f_Erysipelotrichaceae|g_Clostridium
Native_place	Host properties	g_Dialister	0.0136246	pos	0.00519218	k_Bacteria|p_Firmicutes|c_Clostridia|o_Clostridiales|f_Veillonellaceae|g_Dialister
Native_place	Host properties	g_Dorea	-0.0133902	neg	6.40308e-05	k_Bacteria|p_Firmicutes|c_Clostridia|o_Clostridiales|f_Lachnospiraceae|g_Dorea
Native_place	Host properties	g_Lachnobacterium	0.00650838	pos	0.00378542	k_Bacteria|p_Firmicutes|c_Clostridia|o_Clostridiales|f_Lachnospiraceae|g_Lachnobacterium
Native_place	Host properties	g_Megamonas	-0.0364809	neg	0.000749663	k_Bacteria|p_Firmicutes|c_Clostridia|o_Clostridiales|f_Veillonellaceae|g_Megamonas
Native_place	Host properties	g_Rothia	-0.00389796	neg	0.000432007	k_Bacteria|p_Actinobacteria|c_Actinobacteria|o_Actinomycetales|f_Micrococcaceae|g_Rothia
Native_place	Host properties	g_[Ruminococcus]2	-0.027156	neg	2.27561e-05	k_Bacteria|p_Firmicutes|c_Clostridia|o_Clostridiales|f_Lachnospiraceae|g_[Ruminococcus]|
Native_place	Host properties	g_Sutterella	0.00765884	pos	0.000105588	k_Bacteria|p_Proteobacteria|c_Betaproteobacteria|o_Burkholderiales|f_Alcaligenaceae|g_Sutterella
Ovary_disease	Disease	f_Dehalobacteriaceae	0.00453799	pos	5.40517e-05	k_Bacteria|p_Firmicutes|c_Clostridia|o_Clostridiales|f_Dehalobacteriaceae|g_
Ovary_disease	Disease	f_Lactobacillaceae*	0.00417384	pos	0.000278068	k_Bacteria|p_Firmicutes|c_Bacilli|o_Lactobacillales|f_Lactobacillaceae|_
Ovary_disease	Disease	g_Akkermansia	0.0180897	pos	0.00130683	k_Bacteria|p_Verrucomicrobia|c_Verrucomicrobiae|o_Verrucomicrobiales|f_Verrucomicrobiaceae|g_Akkermansia
Parity	Host properties	g_Clostridium6	-0.00270199	neg	0.00369377	k_Bacteria|p_Firmicutes|c_Erysipelotrichi|o_Erysipelotrichales|f_Erysipelotrichaceae|g_Clostridium
Pelvic_adhesions	Disease	g_Corynebacterium	0.00234845	pos	0.0004183	k_Bacteria|p_Actinobacteria|c_Actinobacteria|o_Actinomycetales|f_Corynebacteriaceae|g_Corynebacterium
Pelvic_adhesions	Disease	g_Lactonifactor	0.00361718	pos	3.007e-07	k_Bacteria|p_Firmicutes|c_Clostridia|o_Clostridiales|f_Lachnospiraceae|g_Lactonifactor
Postpartum_hemorrhage	Pregnancy outcome	g_Phascolarctobacterium	-0.040008	neg	0.00406677	k_Bacteria|p_Firmicutes|c_Clostridia|o_Clostridiales|f_Veillonellaceae|g_Phascolarctobacterium
Pregnancy_mode	Pregnancy outcome	g_Subdoligranulum	0.00696946	pos	0.000245284	k_Bacteria|p_Firmicutes|c_Clostridia|o_Clostridiales|f_Ruminococcaceae|g_Subdoligranulum
Pregnancy_mode	Pregnancy outcome	g_Tissierellaceae_WAL_1855D	0.00189655	pos	0.00659377	k_Bacteria|p_Firmicutes|c_Clostridia|o_Clostridiales|f_|Tissierellaceae|g_WAL_1855D
Progesterone_use	Host properties	f_Fusobacteriaceae*	0.00636698	pos	0.00113857	k_Bacteria|p_Fusobacteria|c_Fusobacteriia|o_Fusobacteriales|f_Fusobacteriaceae|_
Progesterone_use	Host properties	f_Veillonellaceae+	0.00114738	pos	3.27152e-07	k_Bacteria|p_Firmicutes|c_Clostridia|o_Clostridiales|f_Veillonellaceae|g_
Progesterone_use	Host properties	g_Mogibacterium	0.00146741	pos	9.03597e-05	k_Bacteria|p_Firmicutes|c_Clostridia|o_Clostridiales|f_|Mogibacteriaceae|g_Mogibacterium
Progesterone_use	Host properties	g_Pseudoramibacter_Eubacterium	0.00160993	pos	0.00561453	k_Bacteria|p_Firmicutes|c_Clostridia|o_Clostridiales|f_Eubacteriaceae|g_Pseudoramibacter_Eubacterium
Progesterone_use	Host properties	g_Succinivibrio	0.00244005	pos	0.000124415	k_Bacteria|p_Proteobacteria|c_Gammaproteobacteria|o_Aeromonadales|f_Succinivibrionaceae|g_Succinivibrio
Risk_rating	Pregnancy outcome	g_Eubacterium	0.00430481	pos	0.000613064	k_Bacteria|p_Firmicutes|c_Erysipelotrichi|o_Erysipelotrichales|f_Erysipelotrichaceae|g_|Eubacterium|
Twins	Host properties	f_Paraprevotellaceae	0.00844374	pos	0.00792353	k_Bacteria|p_Bacteroidetes|c_Bacteroidia|o_Bacteroidales|f_|Paraprevotellaceae|g_
Twins	Host properties	g_Coprobacillus	0.00712735	pos	0.0029449	k_Bacteria|p_Firmicutes|c_Erysipelotrichi|o_Erysipelotrichales|f_Erysipelotrichaceae|g_Coprobacillus
Twins	Host properties	g_Methanosphaera	0.00600889	pos	0.00611083	k_Archaea|p_Euryarchaeota|c_Methanobacteria|o_Methanobacteriales|f_Methanobacteriaceae|g_Methanosphaera
U-BIL	Urine parameters	g_Anaerococcus	0.00302612	pos	0.000321124	k_Bacteria|p_Firmicutes|c_Clostridia|o_Clostridiales|f_|Tissierellaceae|g_Anaerococcus
U-BIL	Urine parameters	g_Coprococcus	0.0325673	pos	0.0070824	k_Bacteria|p_Firmicutes|c_Clostridia|o_Clostridiales|f_Lachnospiraceae|g_Coprococcus
U-HYA	Urine parameters	g_Pseudoramibacter_Eubacterium	0.00182627	pos	0.00431666	k_Bacteria|p_Firmicutes|c_Clostridia|o_Clostridiales|f_Eubacteriaceae|g_Pseudoramibacter_Eubacterium
U-pH	Urine parameters	g_Haemophilus	-0.00366103	neg	0.000856706	k_Bacteria|p_Proteobacteria|c_Gammaproteobacteria|o_Pasteurellales|f_Pasteurellaceae|g_Haemophilus
U-PRO	Urine parameters	g_Malus	0.000932045	pos	0.0048778	k_Bacteria|p_Proteobacteria|c_Alphaproteobacteria|o_Rickettsiales|f_mitochondria|g_Malus
Weight_at_delivery	Host properties	f_Leuconostocaceae	9.16268e-05	pos	0.00257053	k_Bacteria|p_Firmicutes|c_Bacilli|o_Lactobacillales|f_Leuconostocaceae|_
Weight_at_delivery	Host properties	g_Akkermansia	0.000256487	pos	0.00510886	k_Bacteria|p_Verrucomicrobia|c_Verrucomicrobiae|o_Verrucomicrobiales|f_Verrucomicrobiaceae|g_Akkermansia
Weight_at_delivery	Host properties	g_Fusobacterium	-0.000323254	neg	0.00104616	k_Bacteria|p_Fusobacteria|c_Fusobacteriia|o_Fusobacteriales|f_Fusobacteriaceae|g_Fusobacterium
Weight_at_delivery	Host properties	g_Megasphaera	0.000662254	pos	0.00566094	k_Bacteria|p_Firmicutes|c_Clostridia|o_Clostridiales|f_Veillonellaceae|g_Megasphaera
Weight_before_pregnancy	Host properties	f_Bacteroidales_S24-7	0.000377862	pos	0.00663732	k_Bacteria|p_Bacteroidetes|c_Bacteroidia|o_Bacteroidales|f_S24-7|g_
Weight_before_pregnancy	Host properties	f_Lactobacillaceae*	0.00044951	pos	3.09082e-05	k_Bacteria|p_Firmicutes|c_Bacilli|o_Lactobacillales|f_Lactobacillaceae|_
Weight_before_pregnancy	Host properties	g_Dialister	0.000963524	pos	0.00261028	k_Bacteria|p_Firmicutes|c_Clostridia|o_Clostridiales|f_Veillonellaceae|g_Dialister
Weight_before_pregnancy	Host properties	g_Megasphaera	0.000767551	pos	0.00301224	k_Bacteria|p_Firmicutes|c_Clostridia|o_Clostridiales|f_Veillonellaceae|g_Megasphaera
Weight_before_pregnancy	Host properties	g_Shuttleworthia	0.000297289	pos	1.89072e-05	k_Bacteria|p_Firmicutes|c_Clostridia|o_Clostridiales|f_Lachnospiraceae|g_Shuttleworthia
Weight_gain_over_pregnancy	Host properties	f_Leuconostocaceae	0.000152527	pos	0.0061941	k_Bacteria|p_Firmicutes|c_Bacilli|o_Lactobacillales|f_Leuconostocaceae|_
Weight_gain_over_pregnancy	Host properties	g_Faecalibacterium	0.00931442	pos	0.00217558	k_Bacteria|p_Firmicutes|c_Clostridia|o_Clostridiales|f_Ruminococcaceae|g_Faecalibacterium
Weight_gain_over_pregnancy	Host properties	g_Roseburia	0.0023385	pos	0.00596036	k_Bacteria|p_Firmicutes|c_Clostridia|o_Clostridiales|f_Lachnospiraceae|g_Roseburia
