# Supplementary material for: Systematic analysis of gut microbiota in pregnant women and its correlations with individual heterogeneity
Source: NPJ Biofilms Microbiomes. 2020 Sep 11;6:32. doi: 10.1038/s41522-020-00142-y (PMC7486914; doi:10.1038/s41522-020-00142-y)
Supplement: Supplementary file 10 — Supplementary Data 8 [file 41522_2020_142_MOESM10_ESM.xlsx]

## Sheet: Sheet1
Supplementary Data 8: Age-associated OTUs and modules.
OTU ID	Taxonomic name	Younger	Older	Enriched	wilcox pvalue	q	Fold change		Module ID	Younger	Older	Enriched	wilcox pvalue	q	Fold change	Module description
F0426	g_Lactobacillus;s_	0.00037117	3.82114e-05	Younger	4.76095e-05	0.0204319	9.7136		M00255	0.000240646	0.000168875	Younger	0.00446966	0.00593891	1.42499	Lipoprotein-releasing system
F0048	f_Enterobacteriaceae	0.00420975	0.0029187	Younger	0.00013998	0.0242897	1.44234		M00334	0.000233912	0.000170685	Younger	0.000249698	0.00150386	1.37043	Type VI secretion system
F0400	g_Veillonella;s_parvula	0.000199025	7.35772e-05	Younger	0.000255879	0.0254097	2.70498		M00060	0.000991813	0.000729767	Younger	0.000522378	0.00213121	1.35908	Lipopolysaccharide biosynthesis, KDO2-lipid A
F0216	g_Clostridium;s_perfringens	0.000318663	0.000179268	Younger	0.000298411	0.025613	1.77758		M00699	0.000210893	0.00015601	Younger	0.000813672	0.00254443	1.35179	Multidrug resistance, efflux pump AmeABC
F0082	g_Haemophilus;s_parainfluenzae	0.00220487	0.00135068	Younger	0.000665901	0.0362763	1.63242		M00718	0.000210893	0.00015601	Younger	0.000813672	0.00254443	1.35179	Multidrug resistance, efflux pump MexAB-OprM
F0230	g_Rothia;s_mucilaginosa	0.000452646	0.000357859	Younger	0.000830286	0.0388786	1.26487		M00320	0.000139066	0.000103547	Younger	0.000183183	0.00139357	1.34302	Lipopolysaccharide export system
F0011	g_Prevotella;s_copri	0.0299074	0.0170182	Younger	0.000942592	0.0402729	1.75738		M00153	0.000244532	0.000183585	Younger	0.0011465	0.0029996	1.33198	Cytochrome bd ubiquinol oxidase
F0179	g_Turicibacter;s_	0.000706825	0.000542547	Younger	0.000952321	0.0403823	1.30279		M00210	0.000307143	0.000231529	Younger	0.000184472	0.00139625	1.32659	Phospholipid transport system
F0169	g_Veillonella;s_dispar	0.000940251	0.000481436	Younger	0.00111325	0.0419792	1.95301		M00669	0.000286854	0.000216279	Younger	0.000267851	0.00152641	1.32632	gamma-Hexachlorocyclohexane transport system
F0075	g_Veillonella;s_dispar	0.00296267	0.00206369	Younger	0.00119231	0.0426408	1.43562		M00670	0.000286854	0.000216279	Younger	0.000267851	0.00152641	1.32632	Mce transport system
F0349	f_Bacteroidales_S24-7;g_;s_	0.000289972	0.000138347	Younger	0.00177025	0.0542654	2.09598		M00646	0.000310231	0.000237394	Younger	0.00158993	0.00346633	1.30682	Multidrug resistance, efflux pump AcrAD-TolC
F0329	g_Prevotella;s_copri	0.000602786	5.271e-05	Younger	0.00586113	0.127409	11.4359		M00116	0.000990331	0.000762459	Younger	0.00206619	0.00382061	1.29886	Menaquinone biosynthesis, chorismate => menaquinone
F0369	g_Dialister;s_	0.000222702	0.000122629	Younger	0.00707411	0.141567	1.81607		M00647	0.000346088	0.000266635	Younger	0.00123328	0.00310508	1.29798	Multidrug resistance, efflux pump AcrAB-TolC/SmeDEF
F0022	g_Blautia;s_	0.00899944	0.0121961	Older	0.000195509	0.0249801	0.737897		M00080	0.000219463	0.000173238	Younger	0.000342602	0.00172143	1.26683	Lipopolysaccharide biosynthesis, inner core => outer core => O-antigen
F0323	o_Clostridiales;f_;g_;s_	0.000150279	0.000307995	Older	0.000800663	0.038465	0.487926		M00227	0.000133406	0.000106149	Younger	0.00380706	0.00540449	1.25678	Glutamine transport system
F0039	f_Ruminococcaceae	0.00458134	0.00516965	Older	0.00157843	0.0507937	0.886199		M00709	0.000151632	0.000121026	Younger	0.00451435	0.0059725	1.25289	Macrolide resistance, MacAB-TolC transporter
F0285	g_Dialister;s_	0	0.000494851	Older	0.00293476	0.0805566	0		M00530	0.000191543	0.000154557	Younger	0.00330191	0.00494525	1.23931	Dissimilatory nitrate reduction, nitrate => ammonia
F0021	g_Blautia;s_obeum	0.0101107	0.0120363	Older	0.00551434	0.122901	0.840018		M00168	0.000199695	0.000163477	Younger	0.000733732	0.00245156	1.22155	CAM (Crassulacean acid metabolism), dark
F0308	f_[Mogibacteriaceae];g_;s_	0.000200975	0.00027168	Older	0.00578512	0.12644	0.739748		M00117	0.000626411	0.000543402	Younger	0.000739393	0.00245855	1.15276	Ubiquinone biosynthesis, prokaryotes, chorismate => ubiquinone
F0293	g_Prevotella;s_copri	0.000478552	0.000503659	Older	0.00607702	0.130105	0.950151		M00190	0.000665969	0.000603603	Younger	0.00169692	0.00355653	1.10332	Iron(III) transport system
F0194	g_Dialister;s_	0.000184123	0.000849864	Older	0.00741605	0.145161	0.216649		M00336	0.000345361	0.000314119	Younger	0.0096804	0.0105818	1.09946	Twin-arginine translocation (Tat) system
F0008	g_Faecalibacterium;s_prausnitzii	0.0218421	0.0301149	Older	0.00746952	0.145709	0.725291		M00209	0.000319298	0.000290731	Younger	0.00553339	0.00694245	1.09826	Osmoprotectant transport system
F0147	g_Oscillospira;s_	0.000679666	0.000979268	Older	0.00988122	0.172924	0.694055		M00628	0.000843654	0.00077332	Younger	0.00414012	0.00568196	1.09095	beta-Lactam resistance, AmpC system
F0396	f_Ruminococcaceae;g_;s_	1.65738e-05	9.95935e-05	Older	0.00991112	0.173227	0.166415		M00373	0.000533072	0.000488983	Younger	0.00140632	0.00329334	1.09016	Ethylmalonyl pathway
									M00532	0.00137631	0.0012807	Younger	0.00587852	0.00724862	1.07466	Photorespiration
									M00840	0.00172032	0.00163014	Younger	5.27169e-05	0.00090668	1.05532	Tetrahydrofolate biosynthesis, mediated by ribA and trpF, GTP => THF
									M00361	0.0023657	0.00224873	Younger	0.000674056	0.00237349	1.05201	Nucleotide sugar biosynthesis, eukaryotes
									M00032	0.000777349	0.000740277	Younger	0.00075953	0.00248289	1.05008	Lysine degradation, lysine => saccharopine => acetoacetyl-CoA
									M00374	0.00332034	0.00317191	Younger	0.00226791	0.00399196	1.0468	Dicarboxylate-hydroxybutyrate cycle
									M00125	0.00439155	0.00423161	Younger	0.000693427	0.00239974	1.0378	Riboflavin biosynthesis, GTP => riboflavin/FMN/FAD
									M00362	0.00385992	0.00372612	Younger	0.000913082	0.00267937	1.03591	Nucleotide sugar biosynthesis, prokaryotes
									M00119	0.00243435	0.00235505	Younger	0.00278375	0.00446895	1.03367	Pantothenate biosynthesis, valine/L-aspartate => pantothenate
									M00170	0.000655293	0.00063547	Younger	0.00139776	0.00328465	1.03119	C4-dicarboxylic acid cycle, phosphoenolpyruvate carboxykinase type
									M00129	0.00100587	0.000976529	Younger	0.00443518	0.00591279	1.03004	Ascorbate biosynthesis, animals, glucose-1P => ascorbate
									M00034	0.0025872	0.00255293	Younger	0.00643266	0.00771877	1.01342	Methionine salvage pathway
									M00567	0.000503447	0.000507334	Older	0.00776491	0.00888911	0.992339	Methanogenesis, CO2 => methane
									M00001	0.0118814	0.0119848	Older	0.00198927	0.00377086	0.991372	Glycolysis (Embden-Meyerhof pathway), glucose => pyruvate
									M00527	0.00645379	0.00651904	Older	0.00246444	0.00416912	0.98999	Lysine biosynthesis, DAP aminotransferase pathway, aspartate => lysine
									M00617	0.0024015	0.00242698	Older	0.00429011	0.00580097	0.989502	Methanogen
									M00018	0.00428644	0.00433323	Older	0.0019728	0.00375988	0.989203	Threonine biosynthesis, aspartate => homoserine => threonine
									M00004	0.00592157	0.00599061	Older	0.00836189	0.00937934	0.988477	Pentose phosphate pathway (Pentose phosphate cycle)
									M00525	0.00563791	0.0057125	Older	0.00165056	0.00351832	0.986942	Lysine biosynthesis, acetyl-DAP pathway, aspartate => lysine
									M00167	0.00516721	0.00523988	Older	0.00349062	0.0051226	0.98613	Reductive pentose phosphate cycle, glyceraldehyde-3P => ribulose-5P
									M00016	0.00795811	0.00808279	Older	0.000249386	0.00150345	0.984575	Lysine biosynthesis, succinyl-DAP pathway, aspartate => lysine
									M00570	0.00528956	0.0053851	Older	0.00621625	0.00753819	0.982258	Isoleucine biosynthesis, threonine => 2-oxobutanoate => isoleucine
									M00019	0.00463597	0.00472103	Older	0.00213069	0.00386048	0.981981	Valine/isoleucine biosynthesis, pyruvate => valine / 2-oxobutanoate => isoleucine
									M00007	0.00457536	0.00466199	Older	0.000953028	0.00273186	0.981418	Pentose phosphate pathway, non-oxidative phase, fructose 6P => ribose 5P
									M00554	0.00146818	0.0014975	Older	0.00596778	0.00732609	0.980416	Nucleotide sugar biosynthesis, galactose => UDP-galactose
									M00742	0.00184241	0.00188107	Older	0.00818118	0.00923304	0.979448	Aminoglycoside resistance, protease FtsH
									M00618	0.00597466	0.00610087	Older	0.00366838	0.00528325	0.979314	Acetogen
									M00005	0.00115382	0.00117868	Older	0.00356237	0.00518817	0.978909	PRPP biosynthesis, ribose 5P => PRPP
									M00026	0.00737756	0.00754542	Older	0.00540289	0.00682386	0.977753	Histidine biosynthesis, PRPP => histidine
									M00434	0.0015336	0.00156866	Older	0.00208584	0.00383293	0.977648	PhoR-PhoB (phosphate starvation response) two-component regulatory system
									M00015	0.00215002	0.00219931	Older	0.00264867	0.00434593	0.977588	Proline biosynthesis, glutamate => proline
									M00377	0.00412604	0.00422647	Older	0.00302754	0.00467804	0.976238	Reductive acetyl-CoA pathway (Wood-Ljungdahl pathway)
									M00010	0.00243031	0.00249359	Older	0.00388034	0.00546717	0.97462	Citrate cycle, first carbon oxidation, oxaloacetate => 2-oxoglutarate
									M00565	0.00373436	0.00383499	Older	0.0021332	0.00386201	0.973762	Trehalose biosynthesis, D-glucose 1P => trehalose
									M00082	0.00398896	0.00410021	Older	0.000537661	0.00215905	0.972868	Fatty acid biosynthesis, initiation
									M00535	0.00403911	0.00415576	Older	0.000135313	0.00126988	0.97193	Isoleucine biosynthesis, pyruvate => 2-oxobutanoate
									M00432	0.00476534	0.0049066	Older	4.80848e-05	0.000891289	0.971212	Leucine biosynthesis, 2-oxoisovalerate => 2-oxoisocaproate
									M00344	0.00148065	0.00152767	Older	0.000284468	0.00154502	0.969221	Formaldehyde assimilation, xylulose monophosphate pathway
									M00345	0.00372779	0.00384689	Older	1.80671e-05	0.000708645	0.96904	Formaldehyde assimilation, ribulose monophosphate pathway
									M00246	0.0049645	0.00514757	Older	0.00194948	0.00374413	0.964437	Nickel transport system
									M00245	0.00496084	0.00514523	Older	0.00182353	0.00365467	0.964163	Cobalt/nickel transport system
									M00333	0.00163988	0.00170789	Older	0.00539116	0.00681313	0.960177	Type IV secretion system
									M00250	0.00134849	0.00140607	Older	0.00184767	0.00367241	0.95905	Lipopolysaccharide transport system
									M00200	0.000680198	0.000709526	Older	0.00185209	0.00367563	0.958666	Putative sorbitol/mannitol transport system
									M00491	0.000678881	0.000708197	Older	0.00182353	0.00365467	0.958604	arabinogalactan oligomer/maltooligosaccharide transport system
									M00206	0.000677355	0.00070774	Older	0.00211065	0.00384827	0.957067	Cellobiose transport system
									M00014	0.0027867	0.0029144	Older	8.74198e-06	0.000708645	0.956181	Glucuronate pathway (uronate pathway)
									M00201	0.000665513	0.000699102	Older	0.000807484	0.00253767	0.951953	alpha-Glucoside transport system
									M00602	0.000665433	0.000699066	Older	0.000777194	0.00250357	0.951889	Arabinosaccharide transport system
									M00605	0.000665433	0.000699066	Older	0.000777194	0.00250357	0.951889	Glucose/mannose transport system
									M00606	0.000665433	0.000699066	Older	0.000777194	0.00250357	0.951889	N,N'-Diacetylchitobiose transport system
									M00046	0.000457898	0.00048232	Older	0.00475962	0.00621549	0.949365	Pyrimidine degradation, uracil => beta-alanine, thymine => 3-aminoisobutanoate
									M00519	0.0040431	0.0042681	Older	0.000252494	0.0015075	0.947284	YesM-YesN two-component regulatory system
									M00485	0.0006016	0.000635896	Older	3.31377e-05	0.000819845	0.946066	KinABCDE-Spo0FA (sporulation control) two-component regulatory system
									M00159	0.00489027	0.00517809	Older	7.94837e-05	0.00102528	0.944415	V-type ATPase, prokaryotes
									M00454	0.00125138	0.00132558	Older	0.000270432	0.00152942	0.944024	KdpD-KdpE (potassium transport) two-component regulatory system
									M00207	0.0176902	0.018763	Older	2.06013e-05	0.000708645	0.942824	Putative multiple sugar transport system
									M00212	0.00432514	0.00460763	Older	0.00211814	0.00385286	0.938692	Ribose transport system
									M00196	0.00224069	0.00239562	Older	0.000280992	0.00154128	0.935329	Multiple sugar transport system
									M00356	0.000364349	0.000389598	Older	0.00770009	0.00883466	0.93519	Methanogenesis, methanol => methane
									M00205	0.000579126	0.000619686	Older	0.00236846	0.00408436	0.934548	N-Acetylglucosamine transport system
									M00197	0.000983949	0.0010574	Older	7.22159e-05	0.000999372	0.930532	Putative fructooligosaccharide transport system
									M00563	0.000390378	0.0004218	Older	0.00304842	0.00469522	0.925506	Methanogenesis, methylamine/dimethylamine/trimethylamine => methane
									M00422	0.000316003	0.000344891	Older	0.0024245	0.00413424	0.91624	Acetyl-CoA pathway, CO2 => acetyl-CoA
									M00216	0.000525716	0.000574589	Older	0.00136399	0.00324977	0.914942	Multiple sugar transport system
									M00480	0.000132317	0.000149801	Older	0.000857148	0.00260155	0.883286	VraS-VraR (cell-wall peptidoglycan synthesis) two-component regulatory system
