# Supplementary material for: Systematic analysis of gut microbiota in pregnant women and its correlations with individual heterogeneity
Source: NPJ Biofilms Microbiomes. 2020 Sep 11;6:32. doi: 10.1038/s41522-020-00142-y (PMC7486914; doi:10.1038/s41522-020-00142-y)
Supplement: Supplementary file 11 — Supplementary Data 9 [file 41522_2020_142_MOESM11_ESM.xlsx]

## Sheet: Sheet1
Supplementary Data 9: PBMI-associated OTUs and modules.
OTU ID	Taxonomic name	Obese	Lean	Enriched	wilcox pvalue	q	Fold change		Module ID	Obese	Lean	Enriched	wilcox pvalue	q	Fold change	Module description
F0091	f_Lachnospiraceae;g_;s_	0.00238234	0.00121386	Obese	0.000609905	0.0416309	1.96261		M00458	0.000128563	0.000114188	Obese	0.00196673	0.112499	0.888186	ResE-ResD (aerobic and anaerobic respiration) two-component regulatory system
F0127	f_Lachnospiraceae;g_;s_	0.000978533	0.000969022	Obese	0.0049193	0.127839	1.00981		M00223	0.000354137	0.000317751	Obese	0.0036057	0.112499	0.897254	Phosphonate transport system
F0221	f_Lachnospiraceae;g_;s_	0.000449049	0.000311549	Obese	0.00461977	0.124797	1.44134		M00612	0.00677213	0.00670747	Obese	0.00571459	0.112499	0.990452	Anoxygenic photosynthesis in purple bacteria
F0079	f_Ruminococcaceae;g_;s_	0.00245802	0.0017769	Obese	0.00779963	0.153399	1.38332		M00165	0.00677207	0.00670746	Obese	0.00573283	0.112499	0.990459	Reductive pentose phosphate cycle (Calvin cycle)
F0289	f_Ruminococcaceae;g_;s_	0.000312772	0.000159918	Obese	0.00955407	0.163734	1.95582		M00167	0.00524335	0.00517924	Obese	0.00695727	0.122553	0.987772	Reductive pentose phosphate cycle, glyceraldehyde-3P => ribulose-5P
F0103	g_Adlercreutzia;s_	0.00165435	0.00134946	Obese	0.00671357	0.145319	1.22594		M00611	0.00679941	0.00673935	Obese	0.00768522	0.127611	0.991166	Oxygenic photosynthesis in plants and cyanobacteria
F0189	g_Anaerostipes;s_	0.00073587	0.000375	Obese	0.00996616	0.165787	1.96232		M00244	0.000106615	0.000139202	Lean	0.00103798	0.112499	1.30565	Putative zinc/manganese transport system
F0008	g_Faecalibacterium;s_prausnitzii	0.0283679	0.020501	Obese	0.000844246	0.0492083	1.38374		M00017	0.00455645	0.00460735	Lean	0.00218649	0.112499	1.01117	Methionine biosynthesis, apartate => homoserine => methionine
F0017	g_Roseburia;s_faecis	0.0190963	0.0132988	Obese	4.56947e-06	0.00164786	1.43595		M00033	0.00162713	0.00165737	Lean	0.00319639	0.112499	1.01859	Ectoine biosynthesis, aspartate => ectoine
F0156	o_Clostridiales;f_;g_;s_	0.0013144	0.000420516	Obese	0.00158077	0.0712579	3.12569		M00535	0.00406963	0.00417645	Lean	0.00342968	0.112499	1.02625	Isoleucine biosynthesis, pyruvate => 2-oxobutanoate
F0160	o_Clostridiales;f_;g_;s_	0.000874864	0.000715217	Obese	0.0049892	0.128516	1.22321		M00432	0.00481224	0.00492354	Lean	0.00463536	0.112499	1.02313	Leucine biosynthesis, 2-oxoisovalerate => 2-oxoisocaproate
F0174	o_Clostridiales;f_;g_;s_	0.00166005	0.000204484	Obese	0.000979664	0.0526564	8.11827		M00018	0.00429921	0.00434574	Lean	0.00910635	0.140407	1.01082	Threonine biosynthesis, aspartate => homoserine => threonine
F0334	f_Ruminococcaceae;g_;s_	0.000120245	0.000270516	Lean	0.00446354	0.123113	0.4445
F0111	f_Ruminococcaceae	0.00146155	0.00147065	Lean	0.0021686	0.0865599	0.99381
F0020	g_[Ruminococcus];s_gnavus	0.0100879	0.0121269	Lean	0.00836998	0.157078	0.831862
F0033	g_Bifidobacterium	0.00486196	0.00874334	Lean	1.26048e-05	0.0020615	0.556075
F0185	g_Clostridium;s_ramosum	0.000447418	0.000675136	Lean	1.79062e-05	0.00215247	0.662709
F0199	g_Oscillospira;s_	0.000459783	0.000645245	Lean	0.00491894	0.127836	0.712571
F0263	g_Oscillospira;s_	0.000169158	0.000396875	Lean	0.00833365	0.156854	0.426224
F0051	g_Streptococcus;s_	0.00343247	0.00382228	Lean	0.00105502	0.0543523	0.898016
