# Supplementary material for: Systematic analysis of gut microbiota in pregnant women and its correlations with individual heterogeneity
Source: NPJ Biofilms Microbiomes. 2020 Sep 11;6:32. doi: 10.1038/s41522-020-00142-y (PMC7486914; doi:10.1038/s41522-020-00142-y)
Supplement: Supplementary file 12 — Supplementary Data 10 [file 41522_2020_142_MOESM12_ESM.xlsx]

## Sheet: Sheet1
Supplementary Data 10: Resident type-associated OTUs and modules.
OTU ID	Taxonomy	Native	Immigrant	Enriched	wilcox pvalue	q	Fold change		Module ID	Native	Immigrant	Enriched	wilcox pvalue	q	Fold change	Module description
F0216	g_Clostridium;s_perfringens	0.000585973	9.65602e-05	Guangdong	0.000198967	0.00163324	6.06847		M00277	0.000211371	0.000161745	Guangdong	1.46449e-07	4.44099e-06	1.30682	PTS system, N-acetylgalactosamine-specific II component
F0152	g_Megasphaera;s_	0.00125223	0.000285995	Guangdong	0.000178816	0.00154818	4.37849		M00269	0.000333972	0.000288672	Guangdong	4.12196e-09	1.87495e-07	1.15693	PTS system, sucrose-specific II component
F0340	o_Streptophyta;f_;g_;s_	0.000240631	6.62162e-05	Guangdong	0.00118019	0.00522462	3.63403		M00283	0.000445602	0.00038783	Guangdong	1.53668e-05	0.000107536	1.14896	PTS system, ascorbate-specific II component
F0377	o_Clostridiales;f_;g_;s_	0.000221584	6.4742e-05	Guangdong	0.000860263	0.00402367	3.42257		M00276	0.00202941	0.00178251	Guangdong	7.01791e-10	6.38444e-08	1.13851	PTS system, mannose-specific II component
F0121	g_Blautia;s_	0.00141553	0.000461302	Guangdong	1.19885e-05	0.000226176	3.06855		M00275	0.000798234	0.000701293	Guangdong	8.13212e-06	7.5845e-05	1.13823	PTS system, cellobiose-specific II component
F0296	g_Blautia;s_	0.00030352	0.000104423	Guangdong	0.00834923	0.020785	2.90665		M00550	0.000654465	0.000575144	Guangdong	2.71803e-06	3.53241e-05	1.13792	Ascorbate degradation, ascorbate => D-xylulose-5P
F0327	g_Slackia;s_	0.000284783	0.000107862	Guangdong	0.00322072	0.0111152	2.64024		M00220	0.000261971	0.000230665	Guangdong	5.44372e-05	0.00026065	1.13572	Rhamnose transport system
F0094	g_Blautia;s_producta	0.00216749	0.000996192	Guangdong	5.76047e-05	0.000743584	2.17578		M00209	0.000328912	0.000291833	Guangdong	0.000276288	0.000810803	1.12705	Osmoprotectant transport system
F0028	g_Megasphaera;s_	0.00881532	0.00423698	Guangdong	0.00841683	0.0209011	2.08057		M00268	0.000140998	0.000126139	Guangdong	2.60196e-05	0.000157806	1.1178	PTS system, arbutin-like II component
F0164	g_[Ruminococcus];s_	0.00101294	0.000523464	Guangdong	0.000193741	0.00161204	1.93507		M00422	0.000345835	0.000311953	Guangdong	0.000265467	0.000792637	1.10861	Acetyl-CoA pathway, CO2 => acetyl-CoA
F0185	g_Clostridium;s_ramosum	0.000777692	0.000411057	Guangdong	0.000335252	0.00213871	1.89193		M00027	0.000195301	0.000177871	Guangdong	0.00764187	0.0091063	1.09799	GABA (gamma-Aminobutyrate) shunt
F0238	f_Lachnospiraceae;g_;s_	0.000472257	0.000256388	Guangdong	0.000274101	0.00190475	1.84196		M00271	0.000808889	0.000738521	Guangdong	1.43791e-06	2.44655e-05	1.09528	PTS system, beta-glucosides-specific II component
F0054	g_Dorea;s_	0.00422298	0.00236671	Guangdong	0.000285874	0.00194759	1.78433		M00267	0.000179558	0.000164592	Guangdong	1.49769e-05	0.000106237	1.09093	PTS system, N-acetylglucosamine-specific II component
F0129	f_Lachnospiraceae	0.0012854	0.000733415	Guangdong	0.000243149	0.001792	1.75263		M00546	0.000414525	0.000381552	Guangdong	0.000174125	0.00060968	1.08642	Purine degradation, xanthine => urea
F0330	g_Oscillospira;s_	0.000259369	0.000149877	Guangdong	0.00702988	0.0185013	1.73054		M00761	0.000246332	0.000226746	Guangdong	0.00116944	0.00224843	1.08638	Undecaprenylphosphate alpha-L-Ara4N biosynthesis, UDP-GlcA => undecaprenyl phosphate alpha-L-Ara4N
F0020	g_[Ruminococcus];s_gnavus	0.0141349	0.00850172	Guangdong	1.47604e-08	3.62013e-06	1.66259		M00615	0.000168069	0.000154773	Guangdong	0.000230033	0.000728447	1.08591	Nitrate assimilation
F0172	g_[Ruminococcus];s_gnavus	0.00088354	0.000577273	Guangdong	1.18737e-05	0.000225606	1.53054		M00531	0.000121342	0.000111968	Guangdong	0.0049982	0.00688542	1.08372	Assimilatory nitrate reduction, nitrate => ammonia
F0056	g_[Ruminococcus];s_torques	0.00372521	0.00245061	Guangdong	0.00676401	0.0180612	1.52011		M00215	0.000184883	0.000170653	Guangdong	0.00622931	0.00800004	1.08338	D-Xylose transport system
F0305	g_Eggerthella;s_lenta	0.000303157	0.000199877	Guangdong	0.000902178	0.00417486	1.51672		M00279	0.000427824	0.000395439	Guangdong	0.0028528	0.00453737	1.0819	PTS system, galactitol-specific II component
F0444	g_Bacteroides;s_eggerthii	0.000114182	7.69042e-05	Guangdong	0.0066904	0.0179372	1.48473		M00251	0.000216286	0.000201858	Guangdong	0.00122704	0.00232559	1.07147	Teichoic acid transport system
F0199	g_Oscillospira;s_	0.000575311	0.000389681	Guangdong	0.000151813	0.00141844	1.47636		M00212	0.00463765	0.0043541	Guangdong	0.000732968	0.00161247	1.06512	Ribose transport system
F0072	g_Collinsella;s_	0.0028381	0.00194398	Guangdong	0.000481169	0.00271562	1.45994		M00282	0.000332893	0.000317286	Guangdong	0.00863411	0.00979257	1.04919	PTS system, D-glucosamine-specific II component
F0488	f_Gemellaceae	0.000109265	7.80098e-05	Guangdong	0.00526028	0.0153833	1.40066		M00197	0.00104942	0.00100199	Guangdong	0.00301525	0.00472945	1.04734	Putative fructooligosaccharide transport system
F0171	g_Streptococcus	0.00078028	0.000563022	Guangdong	7.11317e-05	0.000870502	1.38588		M00839	0.00206055	0.00198715	Guangdong	0.00174554	0.00308716	1.03694	PdtaS-PdtaR two-component regulatory system
F0033	g_Bifidobacterium;s_	0.00794353	0.0059274	Guangdong	0.000206966	0.00166461	1.34014		M00239	0.0086657	0.00836295	Guangdong	1.45471e-05	0.000104764	1.0362	Peptides/nickel transport system
F0169	g_Veillonella;s_dispar	0.000813251	0.000615602	Guangdong	0.00186288	0.00745336	1.32107		M00246	0.00514976	0.00499338	Guangdong	0.000220404	0.000709637	1.03132	Nickel transport system
F0325	g_Ruminococcus;s_	0.000246636	0.000187469	Guangdong	0.00232267	0.00876395	1.31561		M00245	0.0051469	0.0049907	Guangdong	0.000243723	0.000754148	1.0313	Cobalt/nickel transport system
F0001	g_Megamonas;s_	0.0428828	0.0327138	Guangdong	5.3174e-05	0.000702434	1.31085		M00206	0.000703182	0.00068301	Guangdong	0.00783381	0.00924442	1.02953	Cellobiose transport system
F0051	g_Streptococcus;s_	0.0039412	0.00301314	Guangdong	1.06875e-05	0.000219201	1.308		M00236	0.00474998	0.00461411	Guangdong	0.000805615	0.00170441	1.02945	Putative polar amino acid transport system
F0012	g_Blautia;s_	0.0258228	0.0198247	Guangdong	2.38564e-06	0.00011021	1.30256		M00238	0.00193993	0.00188549	Guangdong	0.00542801	0.00729251	1.02887	D-Methionine transport system
F0007	f_Lachnospiraceae	0.0290119	0.0226596	Guangdong	0.00560323	0.0159796	1.28034		M00581	0.000881445	0.000858999	Guangdong	0.00960607	0.0104035	1.02613	Biotin transport system
F0359	f_Ruminococcaceae	0.000196429	0.000154545	Guangdong	0.00682276	0.0181596	1.27101		M00582	0.000881445	0.000858999	Guangdong	0.00960607	0.0104035	1.02613	Energy-coupling factor transport system
F0010	g_Streptococcus;s_	0.026719	0.0210258	Guangdong	8.35932e-05	0.000976287	1.27077		M00014	0.00288554	0.00281286	Guangdong	0.00672583	0.00840797	1.02584	Glucuronate pathway (uronate pathway)
F0115	g_Blautia;s_producta	0.00130983	0.00103477	Guangdong	0.00680956	0.0181375	1.26583		M00133	0.00128191	0.00125204	Guangdong	0.000673019	0.0015309	1.02385	Polyamine biosynthesis, arginine => agmatine => putrescine => spermidine
F0230	g_Rothia;s_mucilaginosa	0.000429451	0.000343857	Guangdong	0.00109934	0.00492883	1.24892		M00631	0.00296735	0.00290651	Guangdong	0.00690011	0.00854606	1.02093	D-Galacturonate degradation (bacteria)
F0300	g_Paraprevotella;s_	0.000289596	0.000232064	Guangdong	0.0013898	0.00595779	1.24792		M00727	0.00154209	0.00151107	Guangdong	0.000604244	0.00143022	1.02053	Cationic antimicrobial peptide (CAMP) resistance, N-acetylmuramoyl-L-alanine amidase AmiA and AmiC
F0275	f_Carnobacteriaceae	0.000314182	0.000254668	Guangdong	0.00230655	0.00872025	1.23369		M00525	0.0057034	0.00565792	Guangdong	0.00824881	0.0095341	1.00804	Lysine biosynthesis, acetyl-DAP pathway, aspartate => lysine
F0023	g_Clostridium;s_	0.0114332	0.0100522	Guangdong	0.00382296	0.0125161	1.13738		M00018	0.00432908	0.00429593	Guangdong	0.0091622	0.0101315	1.00772	Threonine biosynthesis, aspartate => homoserine => threonine
F0304	g_[Ruminococcus];s_	0.000284576	0.000250246	Guangdong	0.00296025	0.0104756	1.13718		M00552	0.00157705	0.00159383	non-Guangdong	0.00242295	0.00400217	0.989468	D-galactonate degradation, De Ley-Doudoroff pathway, D-galactonate => glycerate-3P
F0248	f_Fusobacteriaceae	0.000434213	0.000385749	Guangdong	0.00394185	0.0127781	1.12564		M00256	0.00147463	0.00149281	non-Guangdong	0.00324342	0.00499671	0.987828	Cell division transport system
F0039	f_Ruminococcaceae	0.00533877	0.00474975	Guangdong	0.00929289	0.0223549	1.12401		M00049	0.00315191	0.00319451	non-Guangdong	0.00046543	0.0011999	0.986663	Adenine ribonucleotide biosynthesis, IMP => ADP,ATP
F0198	f_Lachnospiraceae;g_;s_	0.000522826	0.000499386	Guangdong	0.00650418	0.0176187	1.04694		M00166	0.00151984	0.00154103	non-Guangdong	0.000184998	0.000634705	0.986245	Reductive pentose phosphate cycle, ribulose-5P => glyceraldehyde-3P
F0365	f_[Mogibacteriaceae];g_;s_	0.000169772	0.00016855	Guangdong	0.000526078	0.00287093	1.00725		M00360	0.0160617	0.0162886	non-Guangdong	0.000230033	0.000728447	0.986069	Aminoacyl-tRNA biosynthesis, prokaryotes
F0074	g_Blautia;s_	0.00211718	0.00225135	non-Guangdong	0.0088636	0.021654	0.940406		M00572	0.00315821	0.00320608	non-Guangdong	0.00100702	0.00201835	0.98507	Pimeloyl-ACP biosynthesis, BioC-BioH pathway, malonyl-ACP => pimeloyl-ACP
F0006	g_Gemmiger;s_formicilis	0.0281314	0.0308419	non-Guangdong	0.00157355	0.00656339	0.912115		M00083	0.00425893	0.00432568	non-Guangdong	0.000434918	0.00114365	0.984569	Fatty acid biosynthesis, elongation
F0221	f_Lachnospiraceae;g_;s_	0.000373965	0.000421867	non-Guangdong	0.000656058	0.00326765	0.886451		M00359	0.0155416	0.0157856	non-Guangdong	0.000103962	0.000419676	0.984547	Aminoacyl-tRNA biosynthesis, eukaryotes
F0160	o_Clostridiales;f_;g_;s_	0.000722826	0.000835627	non-Guangdong	0.000893744	0.0041447	0.865011		M00366	0.00204348	0.00208156	non-Guangdong	0.00954801	0.0103686	0.981708	C10-C20 isoprenoid biosynthesis, plants
F0037	f__Ruminococcaceae	0.00535176	0.00619373	non-Guangdong	9.85632e-06	0.000214071	0.86406		M00157	0.00740199	0.00754183	non-Guangdong	6.49736e-05	0.00029328	0.981458	F-type ATPase, prokaryotes and chloroplasts
F0326	f_Ruminococcaceae;g_;s_	0.000188199	0.000218059	non-Guangdong	0.00738883	0.0190756	0.863064		M00021	0.00171782	0.00175118	non-Guangdong	7.26914e-05	0.000314904	0.980953	Cysteine biosynthesis, serine => cysteine
F0176	o_Clostridiales;f_;g_;s_	0.000593841	0.000695086	non-Guangdong	0.000225262	0.0017318	0.854341		M00171	0.000726712	0.000741312	non-Guangdong	0.00122257	0.00231968	0.980304	C4-dicarboxylic acid cycle, NAD - malic enzyme type
F0041	g_Bifidobacterium;s_adolescentis	0.00460166	0.00543526	non-Guangdong	0.000486088	0.00273315	0.846631		M00035	0.00205502	0.00210722	non-Guangdong	0.00868719	0.00982742	0.975227	Methionine degradation
F0118	g_Parabacteroides;s_	0.000970186	0.00114619	non-Guangdong	0.00922084	0.0222388	0.846443		M00125	0.0042393	0.0043607	non-Guangdong	0.00863411	0.00979257	0.972161	Riboflavin biosynthesis, GTP => riboflavin/FMN/FAD
F0004	g_Faecalibacterium;s_prausnitzii	0.0327431	0.0389953	non-Guangdong	8.91159e-06	0.000207453	0.839668		M00119	0.00235371	0.0024314	non-Guangdong	0.000253417	0.000771647	0.968047	Pantothenate biosynthesis, valine/L-aspartate => pantothenate
F0318	f_Coriobacteriaceae;g_;s_	0.000229917	0.000283415	non-Guangdong	0.00464543	0.0142346	0.811238		M00009	0.00627074	0.00650172	non-Guangdong	0.000566554	0.0013715	0.964474	Citrate cycle (TCA cycle, Krebs cycle)
F0154	f_Lachnospiraceae	0.000821843	0.00102297	non-Guangdong	0.00503191	0.0149691	0.803386		M00114	0.00243254	0.00252806	non-Guangdong	0.00500746	0.00689441	0.962215	Ascorbate biosynthesis, plants, glucose-6P => ascorbate
F0073	g_Coprococcus;s_catus	0.00206025	0.00257359	non-Guangdong	7.25468e-07	4.5684e-05	0.800536		M00840	0.00163771	0.00170583	non-Guangdong	0.00295731	0.00466156	0.960067	Tetrahydrofolate biosynthesis, mediated by ribA and trpF, GTP => THF
F0478	o_Clostridiales	9.50828e-05	0.000122359	non-Guangdong	0.00523035	0.0153298	0.777082		M00361	0.00225755	0.00235259	non-Guangdong	0.000517112	0.00129029	0.959602	Nucleotide sugar biosynthesis, eukaryotes
F0052	g_Lachnospira;s_	0.00317143	0.00413366	non-Guangdong	2.6973e-05	0.000413462	0.76722		M00124	0.00103501	0.00107905	non-Guangdong	0.000607571	0.00143528	0.959183	Pyridoxal biosynthesis, erythrose-4P => pyridoxal-5P
F0078	o_Clostridiales;f_;g_;s_	0.00178504	0.00235221	non-Guangdong	0.000321028	0.0020862	0.758878		M00173	0.00673995	0.00704691	non-Guangdong	5.12787e-05	0.000251409	0.956441	Reductive citrate cycle (Arnon-Buchanan cycle)
F0079	f_Ruminococcaceae;g_;s_	0.00192774	0.00254509	non-Guangdong	0.0095803	0.0228122	0.757437		M00614	0.00673995	0.00704691	non-Guangdong	5.12787e-05	0.000251409	0.956441	Anoxygenic photosynthesis in green sulfur bacteria
F0081	f_Ruminococcaceae;g_;s_	0.00180176	0.00246413	non-Guangdong	0.000233161	0.00175901	0.731196		M00172	0.000774555	0.000810512	non-Guangdong	2.51921e-05	0.000154387	0.955637	C4-dicarboxylic acid cycle, NADP - malic enzyme type
F0261	f_Lachnospiraceae;g_;s_	0.000288043	0.00039742	non-Guangdong	0.00194393	0.0076898	0.724783		M00176	0.000734188	0.000774293	non-Guangdong	0.00576604	0.00759879	0.948204	Assimilatory sulfate reduction, sulfate => H2S
F0334	f_Ruminococcaceae;g_;s_	0.000174793	0.00024226	non-Guangdong	0.000661004	0.00328138	0.721508		M00169	0.000716729	0.00075963	non-Guangdong	7.96478e-07	1.73296e-05	0.943524	CAM (Crassulacean acid metabolism), light
F0119	f__Ruminococcaceae	0.000947412	0.00132629	non-Guangdong	7.98887e-06	0.000200002	0.714333		M00532	0.00129066	0.00136909	non-Guangdong	0.00410219	0.00596666	0.942719	Photorespiration
F0080	f__Ruminococcaceae	0.00171843	0.00244521	non-Guangdong	2.65348e-05	0.000408987	0.702773		M00144	0.00251318	0.00267623	non-Guangdong	0.00221391	0.0037267	0.939077	NADH:quinone oxidoreductase, prokaryotes
F0433	g_Coprococcus;s_	0.000106004	0.000151229	non-Guangdong	0.00545806	0.0157308	0.700953		M00373	0.000494393	0.000526546	non-Guangdong	0.00344904	0.00522952	0.938937	Ethylmalonyl pathway
F0077	g_Coprococcus;s_eutactus	0.00179053	0.0025586	non-Guangdong	0.000651429	0.00325471	0.699808		M00011	0.00379446	0.0040557	non-Guangdong	0.00187179	0.00326175	0.935589	Citrate cycle, second carbon oxidation, 2-oxoglutarate => oxaloacetate
F0025	g_Ruminococcus;s_bromii	0.0076721	0.0111133	non-Guangdong	0.00399618	0.0128961	0.690355		M00086	0.000720691	0.000771656	non-Guangdong	0.00103401	0.00205792	0.933953	beta-Oxidation, acyl-CoA synthesis
F0029	g_Dialister;s_	0.00656822	0.00969914	non-Guangdong	4.68627e-05	0.000640381	0.677196		M00202	0.000152611	0.000163755	non-Guangdong	0.00871003	0.00984236	0.931951	Oligogalacturonide transport system
F0059	g_Coprococcus;s_	0.00234871	0.0035285	non-Guangdong	6.09259e-06	0.000180513	0.665638		M00620	0.00278537	0.00302727	non-Guangdong	4.22214e-06	4.80128e-05	0.920092	Incomplete reductive citrate cycle, acetyl-CoA => oxoglutarate
F0113	g_Oscillospira;s_	0.000948447	0.00144029	non-Guangdong	0.000188493	0.00159016	0.658509		M00506	0.000651441	0.000713717	non-Guangdong	0.0013446	0.00249638	0.912744	CheA-CheYBV (chemotaxis) two-component regulatory system
F0083	g_Ruminococcus;s_	0.00154974	0.00239509	non-Guangdong	0.00312434	0.0108822	0.64705		M00628	0.000767736	0.000845748	non-Guangdong	1.79739e-06	2.72525e-05	0.907759	beta-Lactam resistance, AmpC system
F0114	g_Bacteroides;s_plebeius	0.00115538	0.0018016	non-Guangdong	0.00285855	0.010217	0.64131		M00647	0.000279511	0.000324836	non-Guangdong	0.00165985	0.00296565	0.860467	Multidrug resistance, efflux pump AcrAB-TolC/SmeDEF
F0207	f_Ruminococcaceae;g_;s_	0.000406263	0.000639435	non-Guangdong	0.000123151	0.00125619	0.635347		M00320	0.000109764	0.000128254	non-Guangdong	0.00893356	0.00998687	0.855834	Lipopolysaccharide export system
F0206	f_Lachnospiraceae;g_;s_	0.000412112	0.000649754	non-Guangdong	0.000145552	0.00138537	0.634258		M00063	0.000450079	0.00052798	non-Guangdong	0.00760804	0.00908167	0.852454	CMP-KDO biosynthesis
F0175	f_Ruminococcaceae;g_;s_	0.000490373	0.000789558	non-Guangdong	0.00738737	0.0190733	0.621073		M00646	0.000245556	0.000290402	non-Guangdong	0.00200234	0.00343699	0.845572	Multidrug resistance, efflux pump AcrAD-TolC
F0320	g_Odoribacter;s_	0.00017795	0.000291892	non-Guangdong	0.000252528	0.00182161	0.609645		M00060	0.00075297	0.000935982	non-Guangdong	0.00399897	0.00585418	0.804471	Lipopolysaccharide biosynthesis, KDO2-lipid A
F0168	f_Coriobacteriaceae;g_;s_	0.000618219	0.00102396	non-Guangdong	0.00184989	0.00741495	0.603756		M00699	0.00015989	0.000202036	non-Guangdong	0.000783359	0.001677	0.791391	Multidrug resistance, efflux pump AmeABC
F0451	f_Rikenellaceae	8.90269e-05	0.000151229	non-Guangdong	0.00442462	0.0137948	0.588691		M00718	0.00015989	0.000202036	non-Guangdong	0.000783359	0.001677	0.791391	Multidrug resistance, efflux pump MexAB-OprM
F0225	o_Clostridiales;f_;g_;s_	0.000343996	0.000586364	non-Guangdong	0.00255683	0.0094183	0.58666		M00079	0.000268153	0.000344388	non-Guangdong	0.000353408	0.000981752	0.778636	Keratan sulfate degradation
F0124	g_Faecalibacterium;s_prausnitzii	0.000827329	0.00141794	non-Guangdong	1.71097e-05	0.000299196	0.583474		M00255	0.000167756	0.000238282	non-Guangdong	1.52943e-05	0.000107297	0.704023	Lipoprotein-releasing system
F0131	g_Sutterella;s_	0.000778157	0.00137113	non-Guangdong	7.51308e-07	4.60664e-05	0.56753
F0213	g_Bacteroides;s_	0.000382453	0.000686855	non-Guangdong	0.000583445	0.003055	0.556818
F0105	g_Ruminococcus;s_callidus	0.00117412	0.00212076	non-Guangdong	0.00018432	0.00157233	0.553631
F0371	f_Lachnospiraceae	0.000113561	0.000209705	non-Guangdong	0.00765692	0.0195618	0.541527
F0045	g_Akkermansia;s_muciniphila	0.00317728	0.00593857	non-Guangdong	0.00599242	0.0167084	0.535024
F0255	g_Faecalibacterium;s_prausnitzii	0.000275207	0.000516708	non-Guangdong	0.00416766	0.0132632	0.532617
F0011	g_Prevotella;s_copri	0.0171219	0.0325564	non-Guangdong	0.000406879	0.00243398	0.525915
F0195	g_Coprococcus;s_eutactus	0.00036206	0.000712162	non-Guangdong	0.00310085	0.0108248	0.508396
F0031	g_Prevotella;s_copri	0.00522484	0.0107118	non-Guangdong	2.82544e-07	3.31452e-05	0.487766
F0098	g_Lachnobacterium;s_	0.00103737	0.0022258	non-Guangdong	0.000652683	0.00325822	0.466067
F0309	g_Oscillospira;s_	0.000153364	0.000330221	non-Guangdong	0.000678982	0.00333054	0.464429
F0263	g_Oscillospira;s_	0.00020207	0.000447666	non-Guangdong	0.00136331	0.00586773	0.451387
F0192	o_Clostridiales;f_;g_;s_	0.000375776	0.000884398	non-Guangdong	0.00482314	0.0145777	0.424895
F0447	f_Ruminococcaceae	8.01242e-05	0.000192752	non-Guangdong	0.00367666	0.0121866	0.415686
F0449	g_Dorea;s_	7.34472e-05	0.00017973	non-Guangdong	8.52202e-06	0.000204438	0.408654
F0120	g_Prevotella;s_copri	0.000654969	0.00197887	non-Guangdong	0.00335896	0.0114419	0.330981
F0071	g_Prevotella;s_copri	0.0013896	0.00458735	non-Guangdong	0.000346448	0.00217871	0.302919
F0428	f_Lachnospiraceae;g_;s_	7.07039e-05	0.000246929	non-Guangdong	0.00222108	0.00848567	0.286333
F0257	g_Bacteroides;s_plebeius	5.49689e-05	0.000219287	non-Guangdong	0.00538282	0.0155998	0.250671
F0293	g_Prevotella;s_copri	7.42236e-05	0.000882432	non-Guangdong	0.0018612	0.00744841	0.0841125
F0476	f_Bacteroidales_S24-7;g_;s_	1.45963e-05	0.000351474	non-Guangdong	0.00957074	0.0227972	0.0415287
F0284	g_Prevotella;s_copri	1.0559e-05	0.000963882	non-Guangdong	0.000460137	0.00263917	0.0109547
