# Supplementary material for: Systematic analysis of gut microbiota in pregnant women and its correlations with individual heterogeneity
Source: NPJ Biofilms Microbiomes. 2020 Sep 11;6:32. doi: 10.1038/s41522-020-00142-y (PMC7486914; doi:10.1038/s41522-020-00142-y)
Supplement: Supplementary file 13 — Supplementary Data 11 [file 41522_2020_142_MOESM13_ESM.xlsx]

## Sheet: Sheet1
Supplementary Data 11: GWG random forest regression using the core OTUs profile without added PBMI (left) and with added PBMI (right).
ID	Sample	Spearman’s ρ	p value	q			ID	Sample	Spearman’s ρ	p value	q
ALL	1428	0.0695665	0.00854535	0.0149145			ALL	1428	0.144345	4.288e-08	1.449e-07
9-12W	47	-0.276969	0.0594665	0.106841			9-12W	47	-0.107494	0.472025	0.227865
13-16W	284	0.161041	0.00653379	0.017457			13-16W	284	0.160595	0.0066862	0.0075312
17-20W	288	-0.0704274	0.233467	0.319561			17-20W	288	-0.0840367	0.154891	0.104681
21-24W	202	0.0259686	0.713727	0.589444			21-24W	202	0.0592597	0.402172	0.207183
25-28W	168	-0.00105692	0.989152	0.665525			25-28W	168	0.169423	0.0281293	0.0237635
29-32W	252	0.239448	0.000123934	0.0006623			29-32W	252	0.262633	2.413e-05	4.077e-05
33-36W	159	-0.00253944	0.974657	0.662231			33-36W	159	0.0303553	0.70407	0.297397
≥37W	28	0.118326	0.548714	0.524666			≥37W	28	0.103775	0.599226	0.26484
