# Supplementary material for: Systematic analysis of gut microbiota in pregnant women and its correlations with individual heterogeneity
Source: NPJ Biofilms Microbiomes. 2020 Sep 11;6:32. doi: 10.1038/s41522-020-00142-y (PMC7486914; doi:10.1038/s41522-020-00142-y)
Supplement: Supplementary file 14 — Supplementary Data 12 [file 41522_2020_142_MOESM14_ESM.xlsx]

## Sheet: Sheet1
Supplementary Data 12: GWG-associated OTUs and modules.
OTU ID	Taxonomy	Low	High	Enriched	wilcox pvalue	q	Fold change		Module ID	Low	High	Enriched	wilcox pvalue	q	Fold change	Module description
F0204	g_Dialister;s_	0.000773295	5.97222e-05	Low	0.00192445	0.174384	12.9482		M00577	0.00155949	0.00150831	Low	0.00149861	0.125763	1.03394	Biotin biosynthesis, BioW pathway, pimelate => pimeloyl-CoA => biotin
F0165	g_Clostridium	0.00106861	0.000619753	Low	0.000205842	0.0363279	1.72425		M00123	0.00155012	0.00150039	Low	0.00268662	0.125763	1.03315	Biotin biosynthesis, pimeloyl-ACP/CoA => biotin
F0049	g_Bacteroides;s_uniformis	0.00446861	0.00321127	Low	8.07431e-05	0.032737	1.39154		M00573	0.00155012	0.00150039	Low	0.00268662	0.125763	1.03315	Biotin biosynthesis, BioI pathway, long-chain-acyl-ACP => pimeloyl-ACP => biotin
F0176	o_Clostridiales;f_;g_;s_	0.000557813	0.000610494	High	0.00278902	0.215533	0.913707		M00010	0.00243222	0.00247731	High	0.00560434	0.15144	0.981796	Citrate cycle, first carbon oxidation, oxaloacetate => 2-oxoglutarate
F0160	o_Clostridiales;f_;g_;s_	0.000599432	0.000917284	High	0.00363266	0.245476	0.653486		M00089	0.00284037	0.002897	High	0.00829114	0.167608	0.980453	Triacylglycerol biosynthesis
F0003	g_Roseburia;s_faecis	0.025976	0.040013	High	0.00768792	0.338805	0.649189		M00207	0.0178292	0.0186487	High	0.00332424	0.125763	0.956052	Putative multiple sugar transport system
F0432	g_Paraprevotella;s_	8.16761e-05	0.000156944	High	0.009823	0.365891	0.520414		M00214	0.00109606	0.0011689	High	0.00319153	0.125763	0.93768	Methyl-galactoside transport system
F0406	f_Lachnospiraceae;g_;s_	9.91477e-05	0.000195216	High	0.000273596	0.0369762	0.507887
