# Supplementary material for: Systematic analysis of gut microbiota in pregnant women and its correlations with individual heterogeneity
Source: NPJ Biofilms Microbiomes. 2020 Sep 11;6:32. doi: 10.1038/s41522-020-00142-y (PMC7486914; doi:10.1038/s41522-020-00142-y)
Supplement: Supplementary file 15 — Supplementary Data 13 [file 41522_2020_142_MOESM15_ESM.xlsx]

## Sheet: Sheet1
Supplementary Data 13: The importance of OTUs to the accuracy of the model of random forest regression of GWG
OTU ID	%IncMSE	IncNodePurity
F0049	13.4071	288.781
F0265	10.1926	156.345
F0349	8.55168	260.135
F0438	8.40742	76.726
F0122	8.07979	293.822
F0406	7.24007	100.853
F0281	5.85174	124.725
F0099	5.8293	86.1657
F0320	5.59381	57.3854
F0262	5.55087	146.55
F0003	5.50574	308.574
F0243	5.44008	177.158
F0034	5.35311	172.283
F0042	5.24786	145.027
F0165	5.21385	94.4261
F0106	5.15394	109.99
F0279	5.00687	89.7364
F0033	5.00033	201.292
F0020	4.99784	115.57
F0080	4.81172	96.0644
F0009	4.67536	196.078
F0007	4.52434	247.27
F0166	4.51614	62.8017
F0101	4.4309	131.679
F0089	4.30401	125.161
F0013	4.25667	169.433
F0014	4.09212	175.33
F0005	3.95178	243.487
F0138	3.90666	97.535
F0135	3.88172	85.7476
F0432	3.87909	59.5068
F0057	3.84118	148.127
F0116	3.77592	75.1464
F0051	3.73991	186.559
F0141	3.69206	118.019
F0058	3.64742	174.764
F0170	3.61633	56.2744
F0291	3.58642	98.3895
F0176	3.47935	88.0615
F0229	3.40858	47.7171
F0022	3.39085	234.076
F0361	3.11613	46.5419
F0085	3.03483	85.0725
F0160	3.00972	59.2696
F0339	2.9549	53.855
F0021	2.81008	160.656
F0040	2.80691	72.5196
F0103	2.77169	160.81
F0212	2.7158	88.0458
F0386	2.71216	48.8646
F0384	2.70954	37.8991
F0376	2.69934	14.0503
F0062	2.66424	66.1713
F0094	2.66207	53.9514
F0172	2.65217	85.9386
F0044	2.61629	155.294
F0118	2.61398	95.6249
F0126	2.6125	90.5119
F0035	2.59095	185.203
F0199	2.56449	101.329
F0215	2.51569	29.9424
F0046	2.5089	100.349
F0039	2.40834	215.083
F0091	2.40654	95.4946
F0224	2.39841	127.891
F0136	2.39195	75.4941
F0261	2.39094	79.673
F0219	2.3775	31.5833
F0060	2.35863	110.061
F0177	2.32994	45.612
F0055	2.28423	91.5045
F0201	2.27759	67.7129
F0066	2.26827	77.6701
F0400	2.2609	44.134
F0304	2.25899	67.2291
F0053	2.25458	79.6876
F0026	2.25135	187.513
F0087	2.24028	124.827
F0092	2.20586	93.5087
F0056	2.2002	133.625
F0266	2.19067	21.6187
F0343	2.19054	61.076
F0185	2.12246	74.7903
F0019	2.11007	151.893
F0115	2.10777	68.786
F0225	2.08747	49.5919
F0079	2.07662	76.8552
F0097	2.06912	158.54
F0134	2.06284	101.776
F0059	2.05121	90.8758
F0312	2.01497	16.0637
F0226	2.01236	55.2074
F0004	2.01121	196.268
F0098	1.96778	62.9917
F0457	1.96656	64.9511
F0200	1.913	76.8697
F0110	1.90328	54.404
F0236	1.9007	46.5325
F0127	1.89322	116.003
F0433	1.89201	39.8464
F0347	1.88836	34.8803
F0488	1.88426	114.719
F0305	1.84984	64.1027
F0239	1.83258	57.6597
F0012	1.82778	200.243
F0078	1.81944	50.853
F0119	1.81708	88.5699
F0016	1.80744	194.192
F0470	1.79319	39.0056
F0190	1.78587	67.68
F0273	1.77756	36.7401
F0074	1.77363	86.0872
F0050	1.76544	49.1828
F0186	1.74186	38.1871
F0030	1.74032	184.236
F0474	1.73414	28.9494
F0213	1.72612	35.9282
F0008	1.72216	182.504
F0210	1.71824	26.4139
F0188	1.71688	77.4883
F0162	1.66082	83.1051
F0086	1.64713	78.8373
F0234	1.59427	50.2684
F0111	1.5861	133.607
F0121	1.57918	41.309
F0144	1.57473	57.1162
F0317	1.55611	16.9206
F0189	1.49139	53.5299
F0123	1.47886	87.3743
F0195	1.47812	24.3271
F0325	1.45732	134.454
F0024	1.45421	154.646
F0102	1.4492	108.955
F0227	1.44755	15.9624
F0180	1.42538	106.478
F0077	1.42038	42.7434
F0428	1.4099	21.9437
F0302	1.4034	15.623
F0311	1.3921	6.8294
F0129	1.37021	45.258
F0083	1.35958	50.3487
F0037	1.35427	87.078
F0070	1.35298	46.0569
F0006	1.31002	123.836
F0207	1.29474	89.1338
F0399	1.28854	20.9462
F0437	1.28464	19.796
F0196	1.282	32.4712
F0493	1.27799	27.9317
F0064	1.27049	82.6291
F0159	1.2671	35.1435
F0309	1.22493	23.7426
F0455	1.21275	28.1588
F0414	1.18428	37.591
F0298	1.18202	27.165
F0214	1.14045	71.5379
F0075	1.11536	112.754
F0061	1.10354	123.777
F0112	1.10231	188.581
F0460	1.09562	42.0093
F0308	1.09373	55.0314
F0100	1.08595	96.5148
F0027	1.07334	121.584
F0113	1.06347	32.4617
F0174	1.05407	63.0115
F0421	1.05334	6.71568
F0063	1.03175	103.543
F0461	1.02034	24.085
F0403	1.00457	17.573
F0025	0.991055	52.4651
F0161	0.981121	36.5592
F0221	0.966325	73.7167
F0182	0.960843	38.9811
F0054	0.959326	47.4491
F0171	0.94877	153.156
F0198	0.948761	38.393
F0052	0.945086	130.667
F0371	0.935966	8.70973
F0331	0.92383	9.28124
F0338	0.910509	18.3109
F0357	0.909232	50.4752
F0404	0.901913	25.9318
F0323	0.898232	33.3051
F0132	0.85787	96.4376
F0178	0.856572	62.5944
F0237	0.832564	64.4768
F0230	0.825323	89.3796
F0450	0.823523	79.9153
F0090	0.799205	73.7684
F0283	0.771982	30.8153
F0082	0.767368	102.116
F0109	0.764473	38.6048
F0023	0.751229	223.463
F0169	0.728396	49.1623
F0426	0.724985	37.4101
F0047	0.708225	95.5259
F0002	0.699915	166.222
F0506	0.688545	20.1025
F0017	0.675995	128.854
F0018	0.672584	108.822
F0413	0.657785	16.1448
F0131	0.653602	76.0074
F0352	0.649827	8.49809
F0036	0.649414	169.903
F0147	0.646515	104.454
F0209	0.643126	67.8416
F0197	0.633143	17.9442
F0010	0.615443	181.135
F0204	0.612527	31.2162
F0334	0.608028	19.485
F0231	0.561119	10.8664
F0257	0.556503	2.27955
F0175	0.555209	35.4345
F0278	0.553434	35.796
F0335	0.54929	5.37518
F0065	0.538286	130.403
F0251	0.533818	61.2719
F0032	0.533263	137.059
F0458	0.525652	2.74215
F0300	0.505216	17.9234
F0489	0.486892	21.2544
F0322	0.478407	5.72462
F0217	0.474096	29.9994
F0048	0.464201	105.745
F0368	0.458689	20.6165
F0233	0.448976	17.7186
F0452	0.433022	19.8922
F0332	0.432793	2.48468
F0222	0.431776	28.0083
F0395	0.430256	59.7021
F0242	0.429553	88.6994
F0523	0.424145	10.4373
F0453	0.406471	16.9718
F0310	0.401088	6.85099
F0029	0.392959	91.2364
F0173	0.380692	24.5761
F0124	0.377674	67.0289
F0383	0.377617	1.79349
F0179	0.372586	106.595
F0167	0.364832	155.819
F0246	0.349505	35.0135
F0158	0.318354	15.2338
F0389	0.307606	76.0986
F0164	0.30154	51.2815
F0206	0.288983	77.9988
F0184	0.277019	71.2755
F0475	0.271737	25.1518
F0351	0.271168	27.3816
F0451	0.249245	69.4997
F0284	0.244798	0.987781
F0211	0.232198	20.1237
F0114	0.228926	37.5481
F0448	0.227605	20.3394
F0015	0.22485	165.047
F0038	0.219431	29.3563
F0494	0.21506	4.99927
F0095	0.214711	17.9304
F0252	0.204594	56.7398
F0449	0.190769	20.4305
F0330	0.18401	38.0391
F0306	0.176993	1.39361
F0296	0.175038	17.2708
F0441	0.174852	3.56424
F0088	0.169903	56.1882
F0218	0.159973	1.88365
F0096	0.153396	57.0852
F0072	0.150745	49.8464
F0267	0.148813	16.4088
F0463	0.125488	0.659086
F0202	0.124472	80.36
F0076	0.124249	73.5644
F0203	0.123356	34.6906
F0319	0.118896	23.3261
F0390	0.0974573	55.1829
F0285	0.089164	0.9373
F0232	0.0881408	16.5522
F0480	0.0740084	0.231377
F0156	0.062994	20.06
F0385	0.0599446	45.7236
F0487	0.0507453	4.62803
F0417	0.0461727	0.281364
F0108	0.0408936	27.3317
F0465	0.0296478	31.7614
F0398	0.0290901	0.0593493
F0238	0.0278199	48.8556
F0375	0.0272672	17.5934
F0446	0.0243766	8.4249
F0419	0.0209696	31.6759
F0286	0.0196143	0.114391
F0146	0.0168134	11.4955
F0258	0.00808872	3.56467
F0356	0.00308364	0.445691
F0445	0.00210137	0.0316252
