# Supplementary material for: Systematic analysis of gut microbiota in pregnant women and its correlations with individual heterogeneity
Source: NPJ Biofilms Microbiomes. 2020 Sep 11;6:32. doi: 10.1038/s41522-020-00142-y (PMC7486914; doi:10.1038/s41522-020-00142-y)
Supplement: Supplementary file 16 — Supplementary Data 14 [file 41522_2020_142_MOESM16_ESM.xlsx]

## Sheet: Sheet1
Supplementary Data 14: Disease-associated OTUs and modules.
Disease type	OTU ID	Taxonomy	Healthy	Disease	Enriched	wilcox pvalue	q	Fold change			Disease type	Module ID	Healthy	Disease	Enriched	wilcox pvalue	q	Fold change	Module description
GDM	F0426	g_Lactobacillus;s_	0.000158368	3.00752e-05	Control	0.00110401	0.222462	5.26573			GDM	M00429	0.00242129	0.00236571	Control	0.00267094	1	1.0235	Competence-related DNA transformation transporter
GDM	F0179	g_Turicibacter;s_	0.000690973	0.000327444	Control	0.00194172	0.233903	2.1102			GDM	M00149	0.000747159	0.000787264	GDM	0.0045339	1	0.949058	Succinate dehydrogenase, prokaryotes
GDM	F0043	f_Peptostreptococcaceae;g_;s_	0.00453079	0.00282914	Control	0.000393015	0.184601	1.60148			Thalassemia	M00366	0.0020571	0.00201983	Control	0.00421356	1	1.01846	C10-C20 isoprenoid biosynthesis, plants
GDM	F0101	f_Ruminococcaceae;g_;s_	0.00157803	0.00110602	Control	0.00848081	0.362133	1.42677			Thyroid_disease	M00046	0.000503545	0.000470225	Control	0.009771	0.090061	1.07086	Pyrimidine degradation, uracil => beta-alanine, thymine => 3-aminoisobutanoate
GDM	F0051	g_Streptococcus;s_	0.00379345	0.00309154	Control	0.0071955	0.34828	1.22704			Thyroid_disease	M00016	0.00818187	0.00803487	Control	0.0065378	0.090061	1.0183	Lysine biosynthesis, succinyl-DAP pathway, aspartate => lysine
GDM	F0010	g_Streptococcus;s_	0.0256037	0.0212712	Control	0.00498893	0.313303	1.20368			Thyroid_disease	M00129	0.000937829	0.000987097	Thyroid_disease	0.00941215	0.090061	0.950088	Ascorbate biosynthesis, animals, glucose-1P => ascorbate
GDM	F0282	g_Lactococcus;s_	0.000255688	0.000215789	Control	0.00580041	0.328347	1.1849			Thyroid_disease	M00209	0.000275001	0.000320401	Thyroid_disease	0.00577045	0.090061	0.858302	Osmoprotectant transport system
GDM	F0261	f_Lachnospiraceae;g_;s_	0.000320899	0.000317105	Control	0.00643156	0.338142	1.01196			Thyroid_disease	M00117	0.000492455	0.000582802	Thyroid_disease	0.0027223	0.090061	0.844979	Ubiquinone biosynthesis, prokaryotes, chorismate => ubiquinone
GDM	F0333	g_Blautia;s_	0.000189077	0.000340226	GDM	0.00246582	0.237321	0.555739			Thyroid_disease	M00060	0.000651956	0.000816192	Thyroid_disease	0.0068523	0.090061	0.798777	Lipopolysaccharide biosynthesis, KDO2-lipid A
GDM	F0352	g_Bacteroides;s_uniformis	0.000122176	0.000445865	GDM	0.00781741	0.355417	0.274021			Thyroid_disease	M00669	0.000191287	0.000240812	Thyroid_disease	0.00619674	0.090061	0.794341	gamma-Hexachlorocyclohexane transport system
GDM	F0286	g_Methanobrevibacter;s_	0	0.00124662	GDM	0.00252975	0.237647	0			Thyroid_disease	M00670	0.000191287	0.000240812	Thyroid_disease	0.00619674	0.090061	0.794341	Mce transport system
Hepatopathy	F0272	g_Roseburia;s_	0.000247984	0.000733796	Hepatopathy	0.000139341	0.0654144	0.337947			Thyroid_disease	M00153	0.000162068	0.000205334	Thyroid_disease	0.00403688	0.090061	0.789291	Cytochrome bd ubiquinol oxidase
Hepatopathy	F0011	g_Prevotella;s_copri	0.0208752	0.0313245	Hepatopathy	0.000906674	0.212822	0.666417			Thyroid_disease	M00530	0.000133958	0.000169731	Thyroid_disease	0.00335949	0.090061	0.789236	Dissimilatory nitrate reduction, nitrate => ammonia
Hepatopathy	F0031	g_Prevotella;s_copri	0.00623676	0.01405	Hepatopathy	0.00532442	0.410262	0.443897			Thyroid_disease	M00210	0.000203458	0.00025893	Thyroid_disease	0.00552653	0.090061	0.785764	Phospholipid transport system
Hepatopathy	F0080	f_Ruminococcaceae	0.00188032	0.00256111	Hepatopathy	0.00543321	0.411832	0.73418			Thyroid_disease	M00320	9.0779e-05	0.000116659	Thyroid_disease	0.00533616	0.090061	0.778159	Lipopolysaccharide export system
Hepatopathy	F0285	g_Dialister;s_	0.000155889	0.000622222	Hepatopathy	0.00659703	0.425905	0.250536			Thyroid_disease	M00080	0.000143997	0.000190832	Thyroid_disease	0.00840511	0.090061	0.754572	Lipopolysaccharide biosynthesis, inner core => outer core => O-antigen
Hepatopathy	F0321	g_Faecalibacterium;s_prausnitzii	0.00023747	0.000326389	Hepatopathy	0.0067091	0.427043	0.727569			Thyroid_disease	M00646	0.000197591	0.000262389	Thyroid_disease	0.00972021	0.090061	0.753043	Multidrug resistance, efflux pump AcrAD-TolC
Hepatopathy	F0259	o_Clostridiales;f_;g_;s_	0.00024747	0.000843056	Hepatopathy	0.00672119	0.427164	0.29354			Thyroid_disease	M00709	9.36394e-05	0.000134854	Thyroid_disease	0.0031001	0.090061	0.694374	Macrolide resistance, MacAB-TolC transporter
Hepatopathy	F0418	g_Prevotella;s_copri	3.24111e-05	0.00141065	Hepatopathy	0.00738329	0.433266	0.022976
Thalassemia	F0374	o_Streptophyta;f_;g_;s_	0.000195688	2.55814e-05	Control	0.000878384	1	7.64961
Thalassemia	F0122	g_Bilophila;s_	0.00109883	0.000569186	Control	0.000259009	1	1.93054
Thalassemia	F0176	o_Clostridiales;f_;g_;s_	0.000633644	0.000477326	Control	0.00602169	1	1.32749
Thalassemia	F0102	g_Anaerostipes;s_	0.00141954	0.00242384	Thalassemia	0.000692193	1	0.585659
Thalassemia	F0108	g_Ruminococcus;s_bromii	0.00122323	0.00281744	Thalassemia	0.000945965	1	0.434164
Thyroid_disease	F0089	g_Bacteroides;s_ovatus	0.00172188	0.000568667	Control	0.00773075	0.335675	3.02792
Thyroid_disease	F0053	g_Bacteroides;s_	0.00363324	0.001394	Control	0.00635656	0.327417	2.60634
Thyroid_disease	F0326	f_Ruminococcaceae;g_;s_	0.000188405	0.000346667	Thyroid_disease	0.000584336	0.170078	0.543477
Thyroid_disease	F0370	f_Lachnospiraceae;g_;s_	0.000158937	0.000333333	Thyroid_disease	0.00499755	0.31554	0.47681
Thyroid_disease	F0334	f_Ruminococcaceae;g_;s_	0.000183629	0.000388	Thyroid_disease	0.00672154	0.329896	0.47327
Thyroid_disease	F0059	g_Coprococcus;s_	0.0025428	0.005392	Thyroid_disease	0.00554415	0.320908	0.471587
Thyroid_disease	F0314	g_Oscillospira;s_	0.000197458	0.000420667	Thyroid_disease	0.00216909	0.258377	0.469392
Thyroid_disease	F0195	g_Coprococcus;s_eutactus	0.000438059	0.000946667	Thyroid_disease	0.00465524	0.311652	0.462738
Thyroid_disease	F0156	o_Clostridiales;f_;g_;s_	0.00077161	0.0021	Thyroid_disease	0.000827274	0.170078	0.367433
