# Supplementary material for: Systematic analysis of gut microbiota in pregnant women and its correlations with individual heterogeneity
Source: NPJ Biofilms Microbiomes. 2020 Sep 11;6:32. doi: 10.1038/s41522-020-00142-y (PMC7486914; doi:10.1038/s41522-020-00142-y)
Supplement: Supplementary file 17 — Supplementary Data 15 [file 41522_2020_142_MOESM17_ESM.xlsx]

## Sheet: Sheet1
Supplementary Data 15: Metadata of 1,479 participants of this study.
SampleID	Duration_of_gestation	Gestation_age	Gestation_week	Gestation_stage1	Gestation_stage2	GDM	HDP	Age	Age_group	Blood_type	Medication_use	Progesterone_use	Pregnancy_mode	Residency_status	Combined_disease	Infection	Scar_uterus	Risk_rating	Anamnesis	Thalassemia	Ovary_disease	Hepatopathy	Allergic_history	Thyroid_disease	Hysteromyoma	Breast_disease	Weight_before_pregnancy	Weight_at_delivery	Weight_gain_over_pregnancy	Height	BMI_before_pregnancy	BMI_before_pregnancy.G	B-SBP	B-DBP	Hypertension	Gravidity	Firstborn	Parity	History_of_abortion	Adverse_pregnancy	Duration_of_gestation.G	Delivery_mode	Amniodic_fluid	Cord_entanglement	Rupture_of_memtranes	Infant_weight	Infant_weight_adjust	High_birth_weight	Low_birth_weight
HIFB0001	272	151	21	2	4	0	1	34	1	1	0	0	1	2	1	0	0	2	0	0	0	0	0	0	0	0	56	73	17	163	21.08	1	107	66	2	4	1	1	1	1	2	1	1	0	2	3210	-0.111413	0	0
HIFB0002	284	227	32	3	6	0	0	27	0	3	0	0	1	1	0	0	0	1	0	0	0	0	0	0	0	0	48	66	18	158	19.23	1	123	66	2	1	0	0	0	0	2	1	2	0	2	2940	-1.26961	0	0
HIFB0003	281	211	30	3	6	0	0	26	0	3	0	0	1	1	0	0	0	2	0	0	0	0	0	0	0	0	42	51	9	156	17.26	0	93	50	1	1	0	0	0	0	2	2	2	0	2	3300	-0.273438	0	0
HIFB0004	274	114	16	2	2	0	0	33	1	1	1	2	1	1	1	0	0	2	0	0	0	1	0	0	0	0	51	63	12	164	18.96	1	117	58	1	1	0	0	0	0	2	1	1	0	2	3520	0.538462	0	0
HIFB0005	287	211	30	3	6	1	0	40	2	2	0	0	1	1	1	0	0	2	1	0	0	0	1	0	0	0	55	58	3	160	21.48	1	111	52	1	5	1	1	1	1	2	1	1	1	2	3220	-0.423559	0	0
HIFB0006	279	152	21	2	4	0	0	26	0	2	0	0	1	2	0	0	0	3	0	0	0	0	0	0	0	0	54	79	25	172	18.25	0	129	66	2	1	0	0	0	0	2	1	1	0	1	3740	0.872396	0	0
HIFB0007	284	254	36	3	7	0	0	28	0	1	0	0	1	1	0	0	0	1	1	0	0	1	0	0	0	0	47	58	11	157	19.07	1	100	54	1	1	0	0	0	0	2	2	1	0	1	3740	1.04859	0	0
HIFB0008	280	222	31	3	6	1	0	27	0	1	0	0	1	1	1	0	0	1	0	0	0	0	0	0	0	0	72	86.5	14.5	170	24.91	2	103	71	2	2	1	1	0	0	2	1	1	1	1	3330	0.322314	0	0
HIFB0009	275	223	31	3	6	1	0	35	2	3	0	0	1	2	1	0	0	1	1	0	0	1	0	0	0	0	47.5	60.5	13	157	19.27	1	112	60	2	1	0	0	0	0	2	1	2	0	2	3040	-0.424242	0	0
HIFB0010	285	215	30	3	6	0	0	26	0	4	0	0	1	1	0	0	0	1	0	0	0	0	0	0	0	0	48	60	12	161	18.52	1	100	61	2	1	0	0	0	0	2	1	1	0	1	3340	-0.289216	0	0
HIFB0012	276	253	36	3	7	1	0	27	0	3	0	0	1	1	1	0	0	1	0	1	0	0	0	0	0	0	60	71	11	160	23.44	1	120	65	2	1	0	0	0	0	2	1	1	0	2	3260	-0.151194	0	0
HIFB0013	266	174	24	2	4	0	0	34	1	3	0	0	1	2	0	0	0	1	0	0	0	0	0	0	0	0	55	66	11	149	24.77	2	109	55	1	2	1	1	0	0	2	1	1	0	2	1100	NA	NA	NA
HIFB0014	263	175	25	2	5	1	0	36	2	3	0	0	1	2	1	0	1	3	0	0	0	0	0	0	0	0	65	74	9	156	26.71	2	114	49	1	6	1	1	1	1	2	2	1	0	2	3100	0.173669	0	0
HIFB0015	267	233	33	3	7	1	0	34	1	3	0	0	1	1	1	0	0	1	1	0	0	0	1	0	0	0	40	51	11	158	16.02	0	125	65	2	3	1	1	1	1	2	1	1	0	2	2800	-0.666667	0	0
HIFB0016	281	268	38	3	8	1	0	31	1	2	0	0	1	1	1	0	0	2	0	0	0	0	0	0	0	0	41	60	19	152	17.75	0	110	63	2	2	1	0	1	1	2	1	1	0	1	3160	-0.638021	0	0
HIFB0017	266	212	30	3	6	1	0	35	2	4	0	0	1	1	1	1	0	3	0	0	0	0	0	0	0	0	45	55	10	157	18.26	0	113	55	1	5	1	1	1	1	2	1	1	0	2	3520	0.983871	0	0
HIFB0018	272	112	16	2	2	0	0	29	0	2	0	0	1	1	1	0	1	3	0	0	0	0	0	0	1	0	63	79	16	158	25.24	2	102	58	1	3	1	1	0	0	2	2	1	0	2	3440	0.870787	0	0
HIFB0019	274	146	20	2	3	1	0	30	1	2	0	0	1	1	1	0	1	2	0	0	0	0	0	0	0	0	52	66	14	151	22.81	1	112	53	1	4	1	1	1	1	2	2	1	1	2	2770	-1.30707	0	1
HIFB0020	298	242	34	3	7	1	0	36	2	3	0	0	1	1	1	0	1	3	0	0	0	0	0	0	0	0	65	74	9	154	27.41	2	107	61	2	3	1	1	0	1	3	2	2	0	2	2940	-0.842105	0	0
HIFB0021	275	186	26	2	5	1	0	31	1	1	0	0	1	1	1	0	0	3	0	0	0	0	1	0	0	0	56.5	68	11.5	168	20.02	1	108	49	1	1	0	0	0	0	2	1	2	0	2	3310	0.319559	0	0
HIFB0022	280	222	31	3	6	1	0	36	2	3	0	0	1	2	1	0	0	1	0	0	0	0	0	0	0	0	68	71.5	3.5	155	28.3	2	100	48	1	3	1	1	1	1	2	1	1	0	2	3330	-0.015873	0	0
HIFB0023	274	162	23	2	4	1	0	30	1	1	0	0	1	1	1	0	0	2	1	0	1	0	0	0	0	0	45	52	7	154	18.97	1	85	49	1	2	1	0	0	0	2	2	1	0	1	3100	-0.575597	0	0
HIFB0024	271	228	32	3	6	0	0	34	1	2	1	1	1	1	0	0	1	3	1	0	0	0	0	1	0	0	60	74	14	157	24.34	2	108	60	2	4	1	1	1	1	2	2	1	0	2	3430	0.842697	0	0
HIFB0025	272	160	22	2	4	1	0	24	0	3	0	0	1	1	1	0	1	3	1	1	0	0	0	1	0	0	38	53	15	152	16.45	0	110	61	2	2	1	1	0	1	2	2	1	0	2	2730	-1.41576	0	1
HIFB0026	274	235	33	3	7	1	0	31	1	3	0	0	1	1	1	0	0	1	0	0	0	0	0	0	0	0	53	60	7	163	19.95	1	90	54	1	1	0	0	0	0	2	1	1	0	2	2720	-1.58355	0	1
HIFB0027	232	137	19	2	3	0	1	38	2	3	0	0	1	2	1	0	1	3	0	0	0	0	0	0	0	0	71.5	75.5	4	155	29.76	2	118	52	1	6	1	2	1	1	1	2	1	0	2	1840	NA	NA	NA
HIFB0028	276	220	31	3	6	0	0	26	0	1	0	0	1	2	1	0	0	1	1	0	0	1	0	0	0	0	53	68	15	157.5	21.37	1	121	67	2	1	0	0	0	0	2	1	1	0	2	3140	-0.469496	0	0
HIFB0029	271	265	37	3	8	0	0	40	2	1	0	0	1	1	0	0	1	3	0	0	0	0	0	0	0	0	52	62	10	155	21.64	1	130	84	2	3	1	1	1	1	2	2	1	0	2	3110	-0.383152	0	0
HIFB0030	274	212	30	3	6	0	0	29	0	3	0	0	1	2	0	0	0	1	0	0	0	0	0	0	0	0	50	64	14	159	19.78	1	112	67	2	2	1	1	0	0	2	1	1	0	2	3340	0.589888	0	0
HIFB0031	277	219	31	3	6	1	0	34	1	1	0	0	1	1	1	0	0	1	0	0	0	0	0	0	0	0	65	71	6	162	24.77	2	103	60	2	2	1	0	0	0	2	1	1	1	2	3480	0.541779	0	0
HIFB0032	280	226	32	3	6	1	0	31	1	4	0	0	1	1	1	0	0	3	0	0	0	0	0	0	0	0	60	71.5	11.5	159	23.73	1	113	58	1	2	1	1	0	0	2	1	1	0	1	3460	0.328042	0	0
HIFB0033	263	228	32	3	6	1	0	28	0	1	0	0	1	1	1	0	0	2	0	0	0	0	0	0	0	0	53	63	10	165	19.47	1	98	54	1	1	0	0	0	0	2	1	1	1	2	2740	-1.2672	0	0
HIFB0034	295	221	31	3	6	0	0	28	0	3	0	0	1	1	0	0	0	1	0	0	0	0	0	0	0	0	49	60	11	168	17.36	0	110	60	2	2	1	0	1	1	3	1	2	0	2	3040	-0.650246	0	0
HIFB0035	268	88	12	1	1	0	0	28	0	3	0	0	1	1	0	1	1	3	0	0	0	0	0	0	0	0	57	68	11	160	22.27	1	95	56	1	2	1	1	0	0	2	2	1	0	2	3240	0.231183	0	0
HIFB0036	288	253	36	3	7	0	0	36	2	3	0	0	1	1	0	0	0	2	0	0	0	0	0	0	0	0	50	65	15	160	19.53	1	79	51	1	1	0	0	0	0	2	1	1	0	1	3280	-0.436275	0	0
HIFB0037	280	161	23	2	4	1	0	35	2	1	0	0	1	1	1	0	1	3	0	0	0	0	0	0	0	0	62	69	7	163	23.34	1	98	62	2	3	1	1	1	1	2	2	1	0	2	3020	-0.835979	0	0
HIFB0038	275	241	34	3	7	1	0	35	2	2	0	0	1	1	1	1	0	3	1	0	1	0	0	0	0	0	48	74.5	26.5	160	18.75	1	146	61	3	2	1	0	1	1	2	2	1	0	1	3140	-0.14876	0	0
HIFB0039	270	144	20	2	3	0	0	26	0	2	0	0	1	1	0	0	0	1	0	0	0	0	0	0	0	0	48	57	9	162	18.29	0	102	65	2	2	1	0	1	1	2	1	1	0	2	3560	1.00826	0	0
HIFB0040	281	225	32	3	6	0	0	31	1	1	0	0	1	1	1	0	0	3	0	0	0	1	0	0	0	0	65	74	9	171	22.23	1	98	58	1	2	1	1	0	0	2	1	1	0	2	3760	1.12169	0	0
HIFB0042	289	188	26	2	5	1	0	26	0	3	0	0	1	2	1	0	0	3	1	0	0	0	1	0	0	1	50	61	11	159	19.78	1	107	58	1	1	0	0	0	0	2	1	1	1	2	3100	-0.588235	0	0
HIFB0043	275	203	29	3	6	0	0	41	2	3	1	1	1	1	1	0	0	1	1	0	0	0	0	1	0	0	60	73	13	162	22.86	1	117	61	2	4	1	2	1	1	2	1	1	0	1	3220	-0.0842391	0	0
HIFB0044	286	210	30	3	6	1	0	27	0	3	0	0	1	1	1	0	0	1	0	0	0	0	0	0	0	0	49	56	7	162	18.67	1	117	57	1	3	1	1	1	1	2	1	1	0	1	3060	-0.824561	0	0
HIFB0045	272	170	24	2	4	1	0	39	2	3	0	0	1	2	1	0	0	3	0	0	0	0	0	0	0	0	52	60	8	163	19.57	1	104	64	2	4	1	1	1	1	2	1	2	0	2	3080	-0.464674	0	0
HIFB0046	277	272	38	3	8	0	0	36	2	1	0	0	1	2	0	0	1	2	0	0	0	0	0	0	0	0	50	66.5	16.5	152	21.64	1	90	60	2	2	1	1	0	1	2	2	1	0	2	2920	-0.807163	0	0
HIFB0047	272	171	24	2	4	0	0	31	1	3	0	0	1	2	0	0	0	1	1	0	0	0	1	0	0	0	57	61.5	4.5	156.5	23.27	1	104	58	1	1	0	0	0	0	2	2	1	0	2	3200	0.0165289	0	0
HIFB0048	281	223	31	3	6	1	0	30	1	1	0	0	1	1	1	0	0	1	0	0	0	0	0	0	0	0	55	66	11	150	24.44	2	85	52	1	1	0	0	0	0	2	1	1	0	1	3420	0.0390625	0	0
HIFB0049	286	239	34	3	7	1	0	34	1	4	0	0	1	2	1	0	0	2	0	0	0	0	0	0	0	0	59	74	15	168	20.9	1	119	69	2	1	0	0	0	0	2	1	1	0	1	4620	2.84804	1	0
HIFB0050	275	243	34	3	7	1	0	29	0	3	0	0	1	2	1	0	0	3	0	0	0	0	0	0	0	0	52.5	71	18.5	163	19.76	1	118	65	2	1	0	0	0	0	2	1	1	1	1	3240	0.126722	0	0
HIFB0051	275	268	38	3	8	0	1	31	1	3	0	0	1	2	1	0	0	2	0	0	0	0	0	0	0	0	50	68	18	156	20.55	1	122	64	2	5	1	1	1	1	2	1	1	0	2	3820	1.5462	1	0
HIFB0052	272	251	35	3	7	1	0	38	2	2	0	0	1	1	1	0	0	1	0	0	0	0	0	0	0	0	65	75	10	163	24.46	2	115	61	2	3	1	1	0	0	2	1	2	1	2	3780	1.4375	1	0
HIFB0053	276	239	34	3	7	0	0	31	1	3	0	0	1	1	1	0	0	1	1	0	0	1	0	0	0	0	53	66.5	13.5	154.5	22.2	1	95	47	1	2	1	1	0	0	2	1	1	0	2	3280	0.421348	0	0
HIFB0054	262	209	29	3	6	1	0	38	2	1	0	0	1	1	1	0	0	1	0	0	0	0	0	0	0	0	60	67	7	162.5	22.72	1	118	73	2	2	1	1	0	0	2	1	1	1	1	2890	-0.0300546	0	0
HIFB0055	277	228	32	3	6	1	0	28	0	2	1	2	1	2	0	0	0	3	0	0	0	0	0	0	0	0	46	59	13	155	19.15	1	97	57	1	1	0	0	0	0	2	2	1	0	1	2500	-2.09973	0	1
HIFB0056	279	227	32	3	6	1	0	36	2	1	0	0	1	2	1	0	0	3	0	0	0	0	0	0	0	0	51.5	62	10.5	152	22.29	1	104	54	1	3	1	1	1	1	2	2	1	0	2	3700	0.962963	0	0
HIFB0057	282	194	27	2	5	0	0	31	1	3	0	0	1	2	0	0	0	2	0	0	0	0	0	0	0	0	54	74	20	155	22.48	1	99	49	1	2	1	1	0	0	2	1	2	0	2	3270	-0.174603	0	0
HIFB0058	273	245	35	3	7	0	0	36	2	1	0	0	1	2	1	0	0	3	1	0	0	1	0	0	0	0	45	62.5	17.5	151.5	19.61	1	78	NA	NA	4	1	0	1	1	2	2	1	0	2	2340	-2.35262	0	1
HIFB0059	267	236	33	3	7	1	0	32	1	3	0	0	1	1	1	0	1	3	0	0	0	0	0	0	0	0	44	54	10	153	18.8	1	127	57	1	2	1	1	0	0	2	2	1	0	2	2990	-0.44086	0	0
HIFB0060	273	241	34	3	7	1	0	35	2	1	0	0	1	1	1	0	1	3	0	0	0	0	1	0	0	0	60	72	12	153.5	25.46	2	120	67	2	2	1	1	0	0	2	2	1	0	2	3400	0.404891	0	0
HIFB0061	283	245	35	3	7	1	0	30	1	2	0	0	1	1	1	0	0	2	1	0	0	1	0	0	0	0	60	71	11	153	25.63	2	94	53	1	2	1	0	1	1	2	1	1	0	2	3420	0.0390625	0	0
HIFB0062	278	210	30	3	6	1	0	35	2	2	0	0	1	1	1	0	0	2	0	0	0	0	0	0	0	0	54	70	16	166	19.6	1	108	53	1	4	1	1	0	0	2	1	1	0	2	3340	0.010582	0	0
HIFB0063	261	224	32	3	6	1	0	33	1	1	0	0	1	1	1	0	0	3	1	0	1	0	0	0	0	0	73	81	8	160	28.52	2	125	75	2	3	1	1	1	1	2	1	1	1	1	3300	0.755906	0	0
HIFB0064	264	252	36	3	7	1	0	35	2	2	0	0	1	1	1	0	0	3	0	0	0	0	1	0	0	0	54	65	11	161	20.83	1	86	51	1	3	1	1	1	1	2	2	1	0	2	2660	-1.05882	0	0
HIFB0065	294	260	37	3	8	0	1	26	0	3	1	1	1	1	1	0	0	3	1	0	0	0	0	1	0	0	55	67	12	161.5	21.09	1	132	68	2	2	1	1	0	0	3	1	1	1	2	2290	-2.58937	0	1
HIFB0066	283	236	33	3	7	1	0	34	1	3	1	1	1	1	1	0	1	2	1	0	0	0	0	1	0	0	72	80	8	163	27.1	2	99	53	1	2	1	1	0	1	2	2	1	0	2	2910	-0.834711	0	0
HIFB0067	280	168	24	2	4	1	0	30	1	3	0	0	1	1	1	0	0	2	0	0	0	0	0	0	0	0	53	63	10	172	17.92	0	115	57	1	2	1	1	0	0	2	1	1	0	1	3320	-0.042328	0	0
HIFB0068	288	214	30	3	6	0	0	28	0	3	0	0	1	1	0	0	0	1	0	0	0	0	0	0	0	0	39	49	10	150	17.33	0	110	57	1	1	0	0	0	0	2	1	1	0	1	2890	-1.39216	0	1
HIFB0069	296	226	32	3	6	1	0	29	0	3	0	0	1	1	1	0	0	2	0	0	0	0	0	0	0	0	62	69	7	155	25.81	2	87	52	1	1	0	0	0	0	3	1	1	0	1	3180	-0.593381	0	0
HIFB0070	263	151	21	2	4	0	0	24	0	2	0	0	1	1	0	0	0	1	0	0	0	0	0	0	0	0	60	69	9	167	21.51	1	107	61	2	1	0	0	0	0	2	1	1	1	2	2960	-0.685185	0	0
HIFB0071	281	170	24	2	4	1	0	30	1	3	0	0	1	1	1	0	0	2	0	0	0	0	0	0	0	0	53	66.5	13.5	161	20.45	1	113	65	2	3	1	1	1	1	2	1	1	0	1	4080	1.96825	1	0
HIFB0072	274	224	32	3	6	1	0	32	1	2	0	0	1	1	1	0	0	2	1	1	0	0	0	0	0	0	42	60.5	18.5	164.5	15.52	0	104	58	1	2	1	0	1	1	2	1	1	0	1	2660	-1.47107	0	1
HIFB0073	277	168	24	2	4	0	1	29	0	3	1	2	1	2	0	0	0	2	0	0	0	0	0	0	0	0	63	85	22	160	24.61	2	119	68	2	2	1	0	1	1	2	2	1	0	2	4150	2.34771	1	0
HIFB0074	274	242	34	3	7	0	0	36	2	3	0	0	1	1	1	0	1	2	1	0	0	1	0	0	0	0	58	72	14	153.5	24.62	2	133	61	2	2	1	1	0	0	2	2	1	0	2	3040	-0.57337	0	0
HIFB0075	278	220	31	3	6	1	0	33	1	3	0	0	1	2	0	0	0	1	1	0	0	1	0	0	1	0	58	67	9	164.5	21.43	1	115	62	2	2	1	0	1	1	2	2	1	1	1	2930	-1.23698	0	0
HIFB0076	275	200	28	2	5	1	0	27	0	2	0	0	1	2	1	1	0	3	0	0	0	0	0	0	0	0	46	58	12	161	17.75	0	114	70	2	1	0	0	0	0	2	1	1	1	2	2720	-1.58355	0	1
HIFB0077	286	189	27	2	5	1	0	34	1	3	0	0	1	1	1	0	0	2	0	0	0	0	0	0	0	0	59	77	18	160	23.05	1	151	86	3	1	0	0	0	0	2	1	1	1	1	3260	-0.485294	0	0
HIFB0078	271	244	34	3	7	0	0	34	1	4	0	0	1	2	0	0	0	1	1	0	0	1	0	0	0	0	60	86.5	26.5	176	19.37	1	118	64	2	4	1	1	1	1	2	1	1	1	2	4000	2.03533	1	0
HIFB0079	277	255	36	3	7	1	0	38	2	1	0	0	1	2	1	0	0	2	0	0	0	0	0	0	0	0	48	62	14	149.5	21.48	1	117	54	1	2	1	1	0	0	2	1	1	0	2	2020	-3.48148	0	1
HIFB0080	291	242	34	3	7	1	0	32	1	3	0	0	1	1	1	0	0	2	0	0	0	0	0	0	0	0	57	65	8	160.5	22.13	1	107	56	1	2	1	1	0	0	2	1	1	0	2	3560	0.809524	0	0
HIFB0082	275	209	29	3	6	1	1	23	0	3	0	0	1	1	1	0	0	3	0	0	0	0	0	0	0	0	47	60	13	155	19.56	1	126	76	2	1	0	0	0	0	2	2	1	0	2	4120	2.55096	1	0
HIFB0083	270	256	36	3	7	1	0	33	1	2	0	0	1	1	1	0	0	1	0	0	0	0	0	0	1	0	44	54	10	151.5	19.17	1	103	64	2	1	0	0	0	0	2	1	1	0	2	2800	-1.0854	0	0
HIFB0084	273	187	26	2	5	1	0	36	2	1	0	0	1	1	1	0	0	3	1	0	0	0	0	0	0	0	62	79	17	162.5	23.48	1	126	52	1	8	1	1	1	1	2	2	2	0	2	4050	2.1712	1	0
HIFB0085	273	227	32	3	6	1	0	39	2	3	0	0	1	2	1	0	0	3	1	0	0	0	0	1	0	0	56	67.5	11.5	162	21.34	1	107	57	1	5	1	1	0	1	2	1	1	0	2	3480	0.983146	0	0
HIFB0086	257	231	33	3	7	1	0	34	1	2	0	0	1	2	1	0	1	3	1	0	0	0	0	0	1	0	55	72.5	17.5	152.5	23.65	1	120	61	2	2	1	1	0	0	1	2	1	0	2	2820	-0.221311	0	0
HIFB0087	278	237	33	3	7	1	0	28	0	2	0	0	1	1	1	0	0	3	0	0	0	0	0	0	0	0	46	64	18	165.5	16.79	0	99	52	1	1	0	0	0	0	2	2	2	0	2	3840	1.13281	0	0
HIFB0088	265	183	26	2	5	0	0	30	1	2	0	0	1	1	0	0	0	1	0	0	0	0	0	0	0	0	56	66	10	157.5	22.57	1	131	69	2	1	0	0	0	0	2	1	1	0	2	3240	0.0555556	0	0
HIFB0089	278	232	33	3	7	0	0	29	0	3	0	0	1	1	0	0	0	1	0	0	0	0	0	0	0	0	49	63	14	163	18.44	0	112	58	1	2	1	1	0	0	2	1	1	0	2	3320	0.294766	0	0
HIFB0090	274	208	29	3	6	1	0	30	1	1	0	0	1	1	1	0	0	3	1	0	0	1	0	0	0	0	52	62	10	154	21.93	1	104	52	1	1	0	0	0	0	2	2	2	1	1	3360	0.114058	0	0
HIFB0091	268	179	25	2	5	1	0	35	2	2	0	0	1	1	1	0	1	2	0	0	0	0	0	0	0	0	63	72	9	149	28.38	2	90	60	2	2	1	1	0	1	2	2	1	0	2	3310	0.761905	0	0
HIFB0092	269	226	32	3	6	1	0	37	2	2	0	0	1	1	1	0	0	1	0	0	0	0	0	0	0	0	52	63.5	11.5	162	19.81	1	76	46	1	3	1	1	1	1	2	1	1	0	2	3060	-0.252688	0	0
HIFB0093	269	215	30	3	6	0	0	36	2	3	0	0	1	1	0	0	0	2	0	0	0	0	0	0	0	0	58	71	13	168	20.55	1	100	63	2	2	1	1	0	0	2	1	1	0	2	3100	0.173669	0	0
HIFB0094	263	222	31	3	6	1	0	30	1	3	0	0	1	1	1	0	0	3	0	0	0	0	0	0	0	0	39	50	11	152.5	16.77	0	112	61	2	3	1	1	1	1	2	1	1	0	2	2840	-0.844086	0	0
HIFB0095	276	238	34	3	7	0	0	27	0	3	0	0	1	2	1	0	0	1	0	0	0	1	1	0	0	0	57	74	17	162	21.72	1	125	63	2	1	0	0	0	0	2	1	1	0	2	2780	-1.4244	0	1
HIFB0096	281	236	33	3	7	0	0	37	2	2	0	0	1	1	1	0	0	3	1	1	0	1	0	0	0	0	55	73	18	160	21.48	1	106	53	1	3	1	1	1	1	2	1	1	1	2	3260	-0.201058	0	0
HIFB0097	286	216	30	3	6	1	0	24	0	1	0	0	1	1	1	0	0	3	0	0	0	0	0	0	0	0	40	49	9	156	16.44	0	106	66	2	1	0	0	0	0	2	1	1	0	2	2840	-1.2532	0	0
HIFB0098	274	186	26	2	5	0	0	27	0	2	0	0	1	1	0	1	0	1	0	0	0	0	0	0	0	0	52.5	65	12.5	165	19.28	1	115	62	2	1	0	0	0	0	2	1	1	0	2	2760	-1.47745	0	1
HIFB0099	265	186	26	2	5	1	0	30	1	3	1	1	1	1	1	0	0	2	0	0	0	0	0	0	0	0	44	55	11	162	16.77	0	94	52	1	2	1	1	0	1	2	1	1	0	2	2900	-0.386555	0	0
HIFB0100	277	242	34	3	7	0	0	24	0	3	0	0	1	1	1	0	0	3	1	0	0	1	0	0	0	0	53.5	60.5	7	155	22.27	1	110	52	1	2	1	0	1	1	2	2	1	0	2	2560	-1.93801	0	1
HIFB0101	277	234	33	3	7	1	0	26	0	2	0	0	1	2	1	0	0	1	0	0	0	0	0	0	0	0	45	53	8	157	18.26	0	114	66	2	1	0	0	0	0	2	1	2	0	2	3140	-0.374663	0	0
HIFB0102	272	246	35	3	7	0	0	26	0	3	0	0	1	1	1	0	0	2	1	0	0	1	0	0	0	0	54	70	16	174	17.84	0	113	49	1	1	0	0	0	0	2	1	1	0	2	3320	0.347107	0	0
HIFB0103	272	215	30	3	6	0	0	38	2	3	0	0	1	1	1	0	1	3	1	0	0	1	0	0	0	0	54	62.5	8.5	163	20.32	1	104	53	1	3	1	1	0	1	2	2	1	1	2	3850	1.62772	1	0
HIFB0104	274	231	33	3	7	0	0	32	1	1	0	0	1	1	0	0	0	1	0	0	0	0	0	0	0	0	48	62	14	154.5	20.11	1	109	50	1	1	0	0	0	0	2	2	1	0	2	2980	-0.893899	0	0
HIFB0106	272	187	26	2	5	1	0	27	0	3	0	0	1	1	1	0	0	1	0	0	0	0	1	0	0	0	44	53	9	159.5	17.3	0	137	74	2	1	0	0	0	0	2	1	1	0	2	3320	0.00795756	0	0
HIFB0107	278	178	25	2	5	1	0	33	1	1	0	0	1	2	1	0	0	2	0	0	0	0	0	0	0	0	58	68.5	10.5	168.5	20.43	1	108	60	2	5	1	1	1	1	2	1	1	0	2	4160	2.17989	1	0
HIFB0108	287	202	28	2	5	1	0	28	0	3	0	0	1	1	1	0	0	2	0	0	0	0	0	0	0	0	47.5	59	11.5	161	18.32	0	79	61	1	2	1	0	1	1	2	1	2	1	1	3260	-0.179028	0	0
HIFB0109	283	227	32	3	6	0	0	27	0	3	0	0	1	1	0	0	0	1	0	0	0	0	0	0	0	0	40	51	11	150	17.78	0	104	60	2	1	0	0	0	0	2	1	1	0	2	2560	-1.93801	0	1
HIFB0110	277	182	26	2	5	1	0	30	1	2	0	0	1	1	1	0	0	3	0	0	0	0	0	0	0	0	43	62	19	160	16.8	0	114	58	1	3	1	1	0	1	2	1	1	0	2	2540	-2.10582	0	1
HIFB0111	269	238	34	3	7	0	0	27	0	4	0	0	1	1	0	0	0	1	0	0	0	0	0	0	0	0	52	66	14	159	20.57	1	114	55	1	1	0	0	0	0	2	1	1	0	1	3120	-0.261905	0	0
HIFB0112	242	145	20	2	3	1	0	36	2	3	0	0	1	2	1	0	0	2	0	0	0	0	0	0	0	0	45	60	15	153.5	19.1	1	108	63	2	3	1	1	0	0	1	1	1	0	2	1880	NA	NA	NA
HIFB0113	274	195	27	2	5	1	0	31	1	2	0	0	1	1	1	0	1	3	1	0	0	1	0	0	0	0	47.5	65	17.5	151	20.83	1	97	50	1	3	1	1	0	0	2	2	1	0	2	3490	1.01124	0	0
HIFB0114	285	227	32	3	6	1	0	30	1	3	0	0	1	2	1	0	1	3	0	0	0	0	0	1	0	0	48	65	17	154.5	20.11	1	94	62	2	2	1	1	0	0	2	1	1	0	1	3440	0.12782	0	0
HIFB0115	278	261	37	3	8	1	0	37	2	2	0	0	1	2	1	0	1	1	0	0	0	0	0	0	0	0	56	84	28	165.5	20.45	1	94	62	2	2	1	1	0	0	2	2	1	0	2	4780	4.3168	1	0
HIFB0116	283	215	30	3	6	0	0	36	2	2	0	0	1	1	0	0	0	2	0	0	0	0	0	0	0	0	47	62	15	156	19.31	1	113	61	2	3	1	1	1	1	2	1	2	0	1	3460	0.328042	0	0
HIFB0117	290	172	24	2	4	0	0	31	1	3	0	0	1	1	0	0	1	3	0	0	0	0	0	0	0	0	45	54	9	163	16.94	0	121	55	1	2	1	1	0	0	2	2	1	1	1	3110	-0.398438	0	0
HIFB0118	278	100	14	2	2	0	0	33	1	3	0	0	1	1	0	0	0	2	1	0	0	0	0	0	0	0	52	63.5	11.5	166	18.87	1	114	66	2	4	1	1	1	1	2	1	1	0	2	2860	-0.972452	0	0
HIFB0119	270	217	31	3	6	1	0	34	1	2	0	0	1	1	1	0	0	2	1	1	0	0	0	0	0	0	56	74	18	157.5	22.57	1	106	62	2	2	1	1	0	0	2	1	1	0	2	3520	0.730978	0	0
HIFB0120	272	242	34	3	7	1	0	25	0	2	0	0	1	1	1	0	0	2	0	0	0	0	0	0	0	0	60	68	8	152	25.97	2	104	61	2	1	0	0	0	0	2	2	1	0	2	2940	-1	0	0
HIFB0121	273	125	17	2	3	0	0	30	1	2	0	0	1	2	0	0	0	2	0	0	0	0	0	0	0	0	45	62	17	152	19.48	1	115	65	2	2	1	1	0	0	2	1	1	0	1	3240	0.308989	0	0
HIFB0122	276	212	30	3	6	1	0	42	2	2	0	0	1	1	1	0	0	2	0	1	0	0	0	0	1	0	58	74.5	16.5	169	20.31	1	118	55	1	2	1	0	0	0	2	2	2	0	2	4130	2.57851	1	0
HIFB0123	272	205	29	3	6	1	0	32	1	1	0	0	1	1	1	0	0	2	1	0	0	0	1	0	0	0	70	73	3	169	24.51	2	97	61	2	2	1	0	1	1	2	2	1	0	2	3350	0.0875332	0	0
HIFB0124	279	215	30	3	6	0	0	26	0	3	0	0	1	1	0	0	0	1	0	0	0	0	0	0	0	0	47	57.5	10.5	156	19.31	1	127	59	1	1	0	0	0	0	2	1	2	0	2	3380	0.272237	0	0
HIFB0125	274	253	36	3	7	1	0	39	2	1	0	0	1	1	1	0	1	2	0	0	0	0	0	0	0	0	49	59	10	152.5	21.07	1	105	68	2	3	1	1	1	1	2	2	1	0	2	3190	-0.165761	0	0
HIFB0126	292	248	35	3	7	1	0	36	2	1	1	1	1	2	1	1	0	2	0	0	0	0	0	1	0	0	47.5	69	21.5	163	17.88	0	95	NA	NA	3	1	0	1	1	2	2	1	1	2	2990	-0.773399	0	0
HIFB0127	286	226	32	3	6	0	0	27	0	1	0	0	1	1	0	0	0	2	0	0	0	0	0	0	0	0	48	61	13	164	17.85	0	101	56	1	1	0	0	0	0	2	1	1	0	1	3350	-0.264706	0	0
HIFB0128	243	122	17	2	3	0	0	33	1	1	0	0	1	1	0	0	0	1	1	0	0	0	1	0	0	0	54	58	4	156.5	22.05	1	93	57	1	1	0	0	0	0	1	1	1	0	2	2280	NA	NA	NA
HIFB0129	255	219	31	3	6	1	0	27	0	3	0	0	1	1	1	0	0	3	0	0	0	0	0	0	0	0	49	65	16	153	20.93	1	125	78	2	1	0	0	0	0	1	2	1	1	2	2450	-1.05	0	0
HIFB0130	273	224	32	3	6	0	0	28	0	1	0	0	1	1	0	0	0	3	0	0	0	0	0	0	0	0	47.5	61	13.5	157	19.27	1	107	50	1	1	0	0	0	0	2	2	1	1	2	3100	-0.258953	0	0
HIFB0131	272	222	31	3	6	1	0	39	2	3	0	0	1	2	1	0	1	3	0	0	0	0	1	0	0	0	65	76	11	160	25.39	2	112	61	2	4	1	1	1	1	2	2	1	1	2	3520	1.09551	0	0
HIFB0132	267	183	26	2	5	0	0	30	1	2	0	0	1	2	0	0	0	2	0	0	0	0	0	0	0	0	71.5	75	3.5	164	26.58	2	105	60	2	2	1	0	1	1	2	1	1	0	2	3100	-0.314815	0	0
HIFB0134	270	89	12	1	1	0	0	31	1	3	0	0	1	2	1	0	0	2	1	0	0	1	0	0	0	0	53	66.5	13.5	158	21.23	1	124	62	2	3	1	1	0	0	2	1	1	0	1	3060	-0.519022	0	0
HIFB0135	287	108	15	2	2	0	0	27	0	1	0	0	1	1	1	0	0	1	1	0	0	1	1	0	0	0	43	61.5	18.5	160	16.8	0	111	72	2	2	1	0	1	1	2	1	1	1	1	3000	-1.12255	0	0
HIFB0136	281	118	16	2	2	0	0	28	0	3	0	0	1	1	0	0	0	1	0	0	0	0	0	0	0	0	43	57	14	166.5	15.51	0	88	NA	NA	1	0	0	0	0	2	1	1	0	2	3060	-0.898438	0	0
HIFB0137	277	113	16	2	2	1	0	31	1	2	0	0	1	1	1	0	0	3	0	0	0	0	0	0	0	0	49	69	20	157	19.88	1	114	65	2	1	0	0	0	0	2	1	1	1	2	2820	-1.2372	0	0
HIFB0138	275	129	18	2	3	1	0	36	2	2	1	2	1	1	1	0	0	2	0	0	0	0	0	0	0	0	54	60	6	160	21.09	1	107	69	2	3	1	1	1	1	2	1	1	0	2	3520	0.730978	0	0
HIFB0139	275	115	16	2	2	1	0	26	0	4	0	0	1	1	1	0	0	2	0	0	0	0	0	0	0	0	50	61.5	11.5	154.5	20.95	1	147	82	3	1	0	0	0	0	2	1	1	1	2	3120	-0.203857	0	0
HIFB0140	282	156	22	2	4	0	1	34	1	1	0	0	1	1	1	0	0	2	1	0	0	0	0	0	0	1	68	85	17	163.5	25.44	2	122	63	2	2	1	1	0	0	2	1	1	0	1	3430	0.248677	0	0
HIFB0141	264	104	14	2	2	1	0	31	1	2	0	0	1	1	1	0	0	3	0	0	0	0	0	0	0	0	58.5	69	10.5	166	21.23	1	109	66	2	1	0	0	0	0	2	1	1	0	2	2930	-0.465753	0	0
HIFB0142	273	121	17	2	3	1	0	33	1	3	0	0	1	2	1	0	1	3	0	0	0	0	0	0	0	0	57	65	8	155	23.73	1	114	72	2	3	1	2	0	0	2	2	1	0	2	3350	0.269022	0	0
HIFB0143	278	115	16	2	2	0	0	29	0	3	0	0	1	2	1	0	0	1	1	0	0	1	0	0	0	0	47	65	18	154	19.82	1	105	68	2	1	0	0	0	0	2	1	1	0	2	3320	-0.221354	0	0
HIFB0144	279	134	19	2	3	0	0	30	1	2	0	0	1	2	0	0	0	1	0	0	0	0	0	0	0	0	53	71	18	166	19.23	1	115	68	2	1	0	0	0	0	2	1	1	0	2	3400	-0.0130208	0	0
HIFB0145	276	122	17	2	3	1	0	38	2	3	1	1	2	1	1	0	0	3	0	0	0	0	0	0	0	0	58	71	13	172	19.61	1	113	69	2	3	1	0	0	1	2	1	2	1	2	3620	1.17355	0	0
HIFB0146	271	116	16	2	2	1	0	33	1	3	1	1	1	2	0	0	1	3	1	0	0	0	0	0	0	0	56	71.5	15.5	161	21.6	1	108	65	2	2	1	1	0	1	2	2	1	0	2	4160	2.89326	1	0
HIFB0147	287	104	14	2	2	0	0	33	1	3	0	0	1	1	1	0	0	2	1	0	0	1	0	0	0	0	55	68.5	13.5	163	20.7	1	108	60	2	3	1	0	0	1	2	2	1	0	2	3300	-0.0767263	0	0
HIFB0148	274	158	22	2	4	1	0	33	1	4	0	0	1	2	1	0	0	2	0	0	0	0	0	0	0	0	51	65	14	161.5	19.55	1	118	56	1	1	0	0	0	0	2	1	1	0	2	2960	-0.644628	0	0
HIFB0149	271	135	19	2	3	1	0	34	1	2	0	0	1	2	1	0	0	2	0	0	0	0	0	0	0	0	47.5	65	17.5	164.5	17.55	0	108	71	2	2	1	1	0	0	2	2	1	0	2	2780	-1.27989	0	0
HIFB0150	268	118	16	2	2	1	0	32	1	3	0	0	1	1	1	0	0	2	1	0	0	0	0	0	0	0	60	73	13	163	22.58	1	114	62	2	4	1	0	1	1	2	2	1	0	2	3260	0.108466	0	0
HIFB0151	273	170	24	2	4	0	0	34	1	3	0	0	1	1	1	0	1	1	0	0	0	1	0	0	0	0	52	61	9	156	21.37	1	105	85	2	3	1	1	0	1	2	2	1	1	2	3000	-0.365169	0	0
HIFB0152	278	87	12	1	1	1	0	33	1	3	0	0	1	1	1	0	0	2	0	0	0	0	0	0	0	0	75	82	7	161.5	28.76	2	125	73	2	1	0	0	0	0	2	1	1	0	2	2840	-1.18329	0	0
HIFB0153	283	120	17	2	3	1	0	30	1	3	0	0	1	1	1	1	0	2	1	1	0	0	0	0	0	0	50	61	11	162	19.05	1	117	61	2	1	0	0	0	0	2	2	2	1	2	3220	-0.481771	0	0
HIFB0154	279	116	16	2	2	1	0	31	1	3	0	0	1	1	1	0	0	2	0	0	0	0	0	0	0	0	46	53	7	155	19.15	1	94	60	2	1	0	0	0	0	2	1	1	0	2	2240	-3.03385	0	1
HIFB0155	270	116	16	2	2	1	0	26	0	3	1	1	1	1	1	1	0	1	1	1	0	0	0	1	0	0	57	73	16	158	22.83	1	137	78	2	1	0	0	0	0	2	1	1	0	2	3190	-0.0110193	0	0
HIFB0156	271	144	20	2	3	1	0	38	2	3	0	0	2	2	1	0	1	2	1	0	0	0	0	0	1	0	45.5	52.5	7	157	18.46	0	116	63	2	1	0	0	0	0	2	2	1	1	2	3130	-0.496021	0	0
HIFB0157	266	108	15	2	2	0	1	28	0	3	0	0	1	1	1	0	0	3	0	0	0	0	0	0	0	0	53	75	22	159.5	20.83	1	118	64	2	1	0	0	0	0	2	2	1	0	2	2720	-1.32011	0	1
HIFB0158	292	161	23	2	4	0	0	28	0	3	0	0	1	1	0	0	0	1	0	0	0	0	1	0	0	0	44	55	11	153	18.8	1	106	53	1	2	1	0	1	1	2	1	1	0	2	2760	-1.58629	0	1
HIFB0159	264	105	15	2	2	0	0	28	0	4	0	0	1	1	1	0	0	2	0	0	0	0	0	1	0	0	47	58.5	11.5	155	19.56	1	102	53	1	1	0	0	0	0	2	1	1	0	1	2660	-1.20548	0	0
HIFB0160	NA	208	29	3	6	0	0	26	0	3	NA	NA	NA	NA	NA	NA	NA	NA	NA	NA	NA	NA	NA	NA	NA	NA	44	54	10	159	17.4	0	104	59	1	1	0	0	0	0	NA	NA	NA	NA	NA	NA	NA	NA	NA
HIFB0161	250	118	16	2	2	1	0	28	0	4	0	0	1	1	1	0	0	2	0	0	0	0	0	0	0	0	68	86	18	169	23.81	1	96	55	1	1	0	0	0	0	1	2	1	1	2	3200	NA	NA	NA
HIFB0162	273	118	16	2	2	0	0	26	0	3	0	0	1	1	1	0	0	1	0	0	0	1	0	0	0	0	47	57	10	167	16.85	0	118	64	2	2	1	0	0	1	2	1	1	0	2	3360	0.114058	0	0
HIFB0163	271	127	18	2	3	1	0	29	0	3	0	0	1	2	1	0	0	1	0	0	0	0	0	0	0	0	51	64	13	153.5	21.64	1	116	64	2	1	0	0	0	0	2	2	2	0	1	3010	-0.814324	0	0
HIFB0164	279	106	15	2	2	0	0	31	1	3	0	0	1	1	1	0	0	2	1	0	0	0	0	0	0	0	52	68	16	160.5	20.19	1	123	60	2	2	1	1	0	0	2	1	1	1	2	3720	1.01587	0	0
HIFB0165	285	115	16	2	2	0	0	33	1	2	0	0	1	1	1	0	0	2	0	0	0	0	0	0	0	0	45	55	10	159	17.8	0	90	59	1	1	0	0	0	0	2	1	1	0	2	3300	-0.0767263	0	0
HIFB0166	271	194	27	2	5	0	0	28	0	1	0	0	1	1	0	0	0	3	0	0	0	0	0	0	0	0	49	60	11	155	20.4	1	111	58	1	1	0	0	0	0	2	2	1	0	2	2970	-0.920424	0	0
HIFB0167	277	222	31	3	6	1	0	37	2	3	0	0	1	1	1	0	1	1	0	0	0	1	0	0	0	0	52	62	10	157	21.1	1	122	58	1	2	1	1	0	0	2	2	1	0	2	3040	-0.783069	0	0
HIFB0168	277	221	31	3	6	1	0	30	1	3	0	0	1	1	1	0	0	3	0	0	0	0	1	0	0	0	62	76	14	152	26.84	2	129	71	2	3	1	0	1	1	2	1	1	0	2	3490	0.221354	0	0
HIFB0169	266	113	16	2	2	1	0	36	2	1	0	0	1	1	1	0	1	3	0	0	0	0	0	0	0	0	60	72.5	12.5	172	20.28	1	105	53	1	3	1	1	0	0	2	1	1	1	2	3550	1.43417	1	0
HIFB0170	257	124	17	2	3	1	0	33	1	1	0	0	1	1	0	0	1	3	0	0	0	0	0	0	0	0	43	55.5	12.5	160	16.8	0	94	60	2	3	1	1	0	1	1	2	1	0	2	2830	-0.193989	0	0
HIFB0171	280	153	21	2	4	1	0	35	2	3	1	1	1	1	0	0	0	3	0	0	0	0	0	0	0	0	56	63	7	156.5	22.86	1	104	52	1	3	1	1	0	1	2	2	1	0	1	3300	-0.0952381	0	0
HIFB0172	280	107	15	2	2	1	0	27	0	1	0	0	1	1	1	1	0	2	0	0	0	0	0	0	0	0	43	54	11	150	19.11	1	99	56	1	1	0	0	0	0	2	1	1	0	1	3040	-0.950521	0	0
HIFB0173	250	196	28	2	5	0	0	24	0	2	0	0	1	1	0	0	0	3	0	0	0	0	0	0	0	0	51	62	11	166	18.51	1	102	55	1	1	0	0	0	0	1	1	1	0	1	2950	NA	NA	NA
HIFB0174	280	132	18	2	3	1	0	32	1	2	0	0	1	1	1	1	0	3	1	0	0	0	0	0	1	0	52.5	60	7.5	156	21.57	1	130	86	2	1	0	0	0	0	2	1	2	0	1	3200	-0.533854	0	0
HIFB0175	274	121	17	2	3	1	0	40	2	3	0	0	1	2	1	0	1	3	0	0	0	0	0	0	0	0	60	75	15	155	24.97	2	122	52	1	5	1	1	1	1	2	2	1	0	2	3770	1.41033	1	0
HIFB0176	271	96	13	2	2	0	1	27	0	1	1	1	1	1	1	0	0	1	0	0	0	0	0	0	0	0	47	57	10	163	17.69	0	136	79	2	2	1	0	1	1	2	1	1	0	1	3020	-0.479339	0	0
HIFB0177	279	111	15	2	2	0	0	32	1	1	0	0	1	1	1	0	1	3	1	1	0	1	0	0	0	0	50	63	13	162	19.05	1	108	65	2	2	1	1	0	1	2	2	1	0	2	3240	0.0743802	0	0
HIFB0178	263	115	16	2	2	1	0	31	1	3	1	1	1	2	1	0	0	2	0	0	0	0	0	0	0	0	55	70	15	165	20.2	1	102	55	1	1	0	0	0	0	2	1	1	0	1	3220	0.0026455	0	0
HIFB0179	272	111	15	2	2	0	0	35	2	2	0	0	1	1	0	0	1	2	1	0	0	1	0	0	0	0	57	69	12	162.5	21.59	1	115	60	2	2	1	1	0	0	2	2	1	0	2	3370	0.674157	0	0
HIFB0180	282	129	18	2	3	1	0	36	2	1	0	0	1	2	1	0	0	2	0	0	0	0	0	0	0	0	60	65	5	162	22.86	1	130	70	2	3	1	1	0	0	2	1	1	0	1	3410	0.195767	0	0
HIFB0181	274	113	16	2	2	1	0	31	1	1	0	0	1	2	1	0	0	2	1	0	0	1	0	0	0	0	53.5	62	8.5	162	20.39	1	98	54	1	4	1	1	1	1	2	1	1	0	2	2850	-0.786517	0	0
HIFB0182	278	141	20	2	3	0	0	32	1	4	0	0	1	1	0	0	0	1	0	0	0	0	0	0	0	0	48	62	14	154	20.24	1	111	51	1	3	1	2	0	0	2	1	1	0	2	3960	2.05785	1	0
HIFB0183	266	124	17	2	3	0	0	27	0	1	0	0	1	1	0	0	0	1	0	0	0	0	0	0	0	0	53	70	17	159.5	20.83	1	107	61	2	2	1	1	0	0	2	1	1	0	2	3320	0.446237	0	0
HIFB0184	278	234	33	3	7	1	0	30	1	1	1	2	1	1	1	0	0	1	0	0	0	0	0	0	0	0	61	78	17	164.5	22.54	1	139	80	2	1	0	0	0	0	2	1	2	1	2	3240	-0.429688	0	0
HIFB0185	277	212	30	3	6	1	0	31	1	1	0	0	1	1	1	0	0	3	0	0	0	0	0	0	0	0	46	64	18	150	20.44	1	80	NA	NA	3	1	1	0	0	2	1	1	0	2	3300	-0.0952381	0	0
HIFB0186	281	167	23	2	4	0	0	29	0	3	0	0	1	2	0	0	0	2	1	0	0	0	0	0	0	0	50	65	15	158.5	19.9	1	100	53	1	2	1	0	1	1	2	1	1	0	2	3400	0.326146	0	0
HIFB0187	276	121	17	2	3	1	0	27	0	3	0	0	1	1	0	0	0	1	0	0	0	0	0	0	0	0	54	74	20	161	20.83	1	123	59	1	1	0	0	0	0	2	1	2	0	2	3250	0.15427	0	0
HIFB0188	275	119	17	2	3	1	0	32	1	2	0	0	1	1	1	0	1	3	1	0	0	1	0	0	0	0	52.5	65.5	13	166	19.05	1	108	67	2	3	1	1	1	1	2	2	1	0	1	3430	0.842697	0	0
HIFB0189	NA	222	31	3	6	0	0	28	0	3	NA	NA	NA	NA	NA	NA	NA	NA	NA	NA	NA	NA	NA	NA	NA	NA	56	74.5	18.5	159	22.15	1	124	58	1	3	1	0	NA	NA	NA	NA	NA	NA	NA	NA	NA	NA	NA
HIFB0190	NA	127	18	2	3	1	0	32	1	3	NA	NA	NA	NA	NA	NA	NA	NA	NA	NA	NA	NA	NA	NA	NA	NA	62.5	73	10.5	155	26.01	2	132	85	2	3	1	0	NA	NA	NA	NA	NA	NA	NA	NA	NA	NA	NA
HIFB0191	270	135	19	2	3	1	0	34	1	1	0	0	1	1	1	0	0	3	0	0	0	0	0	0	0	0	53	59	6	171	18.13	0	123	53	1	3	1	1	0	0	2	1	2	0	2	3510	0.703804	0	0
HIFB0192	281	152	21	2	4	1	0	41	2	1	0	0	1	2	1	0	0	2	0	0	0	0	0	0	1	0	61	74.5	13.5	170	21.11	1	112	53	1	2	1	1	0	0	2	1	1	0	1	3680	1.2865	1	0
HIFB0193	272	137	19	2	3	1	0	31	1	3	0	0	1	1	1	0	0	2	0	0	0	0	0	0	0	0	69	72	3	167	24.74	2	105	54	1	2	1	1	0	0	2	1	1	0	2	3200	0.196629	0	0
HIFB0194	287	118	16	2	2	1	0	30	1	4	0	0	1	2	1	0	0	3	0	0	1	0	0	0	0	0	48	59	11	155	19.98	1	118	68	2	2	1	0	1	1	2	2	1	0	1	3640	0.446078	0	0
HIFB0195	283	121	17	2	3	0	0	25	0	3	0	0	1	1	1	0	0	3	1	1	0	1	0	0	0	0	46	58	12	152	19.91	1	132	76	2	3	1	0	1	1	2	1	1	1	2	3260	-0.0512129	0	0
HIFB0196	291	128	18	2	3	0	0	30	1	3	0	0	1	2	0	0	0	1	0	0	0	0	0	0	0	0	80	90	10	166	29.03	2	117	66	2	1	0	0	0	0	2	1	1	0	2	3600	0.399527	0	0
HIFB0197	270	125	17	2	3	1	0	32	1	1	0	0	1	1	1	0	0	2	0	0	0	0	0	0	0	0	51	64	13	155.5	21.09	1	100	58	1	2	1	1	0	0	2	1	1	0	2	2910	-0.92663	0	0
HIFB0198	284	170	24	2	4	0	0	28	0	2	0	0	1	2	0	0	0	1	1	0	0	0	1	0	0	0	55	67	12	152.5	23.65	1	109	65	2	1	0	0	0	0	2	1	1	0	1	2900	-1.36765	0	1
HIFB0199	268	109	15	2	2	0	0	31	1	1	0	0	1	1	0	0	0	3	0	0	0	0	0	0	0	0	42	63	21	156	17.26	0	99	58	1	3	1	1	1	1	2	1	1	0	2	3440	0.768817	0	0
HIFB0200	280	139	19	2	3	0	0	28	0	2	0	0	1	2	0	0	0	1	0	0	0	0	0	0	0	0	58	72	14	167	20.8	1	101	57	1	2	1	0	1	1	2	2	1	0	2	3120	-0.428571	0	0
HIFB0201	280	261	37	3	8	0	0	31	1	3	0	0	1	1	1	0	1	3	0	0	0	0	0	0	0	0	NA	56	NA	148.5	NA	NA	91	63	2	3	1	2	0	0	2	2	1	0	2	3250	NA	NA	NA
HIFB0202	273	152	21	2	4	1	0	27	0	1	0	0	1	1	1	0	0	3	0	1	0	0	0	0	0	0	54	70	16	152	23.37	1	121	68	2	2	1	0	1	1	2	1	1	0	2	3410	0.595041	0	0
HIFB0203	294	152	21	2	4	0	0	30	1	1	0	0	1	1	1	0	0	2	0	0	0	1	0	0	0	0	54	68	14	162	20.58	1	110	59	1	1	0	0	0	0	3	1	1	0	1	3530	0.55665	0	0
HIFB0204	276	145	20	2	3	0	0	26	0	1	0	0	1	1	0	0	0	2	0	0	0	0	0	0	0	0	43	64	21	160	16.8	0	94	48	1	1	0	0	0	0	2	1	2	0	1	3220	0.0716253	0	0
HIFB0205	266	107	15	2	2	1	0	33	1	3	0	0	1	1	1	0	0	3	0	0	0	0	0	0	0	0	53.5	65	11.5	155	22.27	1	106	73	2	3	1	1	0	0	2	2	1	0	2	3350	0.526882	0	0
HIFB0206	260	115	16	2	2	0	1	37	2	1	0	0	1	1	1	0	0	3	0	0	0	0	0	0	0	0	50	60.5	10.5	162	19.05	1	125	80	2	3	1	1	1	1	2	1	1	0	1	2900	-0.293963	0	0
HIFB0207	285	168	24	2	4	1	0	30	1	2	0	0	1	2	1	0	0	3	0	0	0	0	0	0	0	0	65	70	5	163	24.46	2	104	57	1	1	0	0	0	0	2	1	NA	0	1	4140	1.67157	1	0
HIFB0208	280	186	26	2	5	0	0	30	1	3	0	0	1	2	0	0	0	1	0	0	0	0	0	0	0	0	45	58	13	155	18.73	1	92	53	1	2	1	0	1	1	2	1	1	0	2	3340	0.16442	0	0
HIFB0209	276	169	24	2	4	0	0	32	1	1	1	2	2	2	1	0	0	3	0	0	0	0	0	1	0	0	54	75	21	162	20.58	1	107	63	2	1	0	0	0	0	2	1	1	0	1	3440	0.32626	0	0
HIFB0210	280	163	23	2	4	1	0	21	0	2	0	0	1	1	0	0	0	3	1	0	0	0	1	0	0	0	50.5	56	5.5	140	25.77	2	116	68	2	1	0	0	0	0	2	1	2	0	1	2960	-1.15885	0	0
HIFB0211	281	149	21	2	4	1	0	30	1	3	0	0	1	2	1	0	0	3	0	0	0	0	0	0	0	0	77	84	7	165	28.28	2	116	67	2	2	1	0	1	1	2	1	1	0	1	3350	-0.143229	0	0
HIFB0212	275	203	29	3	6	1	0	35	2	3	0	0	1	1	1	0	1	3	0	0	0	0	0	0	0	0	48	61	13	153	20.5	1	98	57	1	2	1	1	0	0	2	2	1	0	2	3310	0.505618	0	0
HIFB0213	271	263	37	3	8	0	0	31	1	1	0	0	1	1	1	0	0	2	1	1	0	1	0	0	0	0	43.5	58	14.5	158	17.43	0	113	63	2	2	1	1	0	0	2	1	1	0	1	2700	-1.20787	0	0
HIFB0214	273	132	18	2	3	1	0	34	1	3	0	0	1	1	1	0	1	3	1	0	0	0	0	0	0	0	46	55.5	9.5	160	17.97	0	102	61	2	3	1	1	1	1	2	2	1	0	2	2900	-0.646067	0	0
HIFB0215	283	129	18	2	3	1	0	31	1	3	0	0	1	1	1	0	0	2	1	0	0	0	0	0	0	0	57.5	70	12.5	164	21.38	1	72	52	1	1	0	0	0	0	2	2	1	0	1	3430	0.0651042	0	0
HIFB0216	281	142	20	2	3	1	0	27	0	4	0	0	1	1	0	0	0	3	1	0	0	0	0	0	0	0	66.5	82	15.5	156.5	27.15	2	124	70	2	3	1	0	1	1	2	1	1	0	1	3080	-0.536388	0	0
HIFB0217	275	168	24	2	4	1	0	29	0	3	0	0	1	1	1	0	0	2	0	0	0	0	0	0	0	0	53	64.5	11.5	157	21.5	1	95	56	1	1	0	0	0	0	2	1	1	1	1	2660	-1.74271	0	1
HIFB0218	257	151	21	2	4	1	0	35	2	2	0	0	1	1	1	0	0	2	1	0	0	1	0	0	0	0	55	71	16	169	19.26	1	124	58	1	1	0	0	0	0	1	1	1	0	2	3200	0.324742	0	0
HIFB0219	281	212	30	3	6	1	1	36	2	1	0	0	1	1	1	0	1	2	1	0	0	0	1	0	0	0	65	69	4	156	26.71	2	123	69	2	2	1	1	0	0	2	2	2	1	2	2620	-1.89418	0	1
HIFB0220	271	170	24	2	4	0	1	31	1	3	0	0	1	1	1	0	0	1	0	0	0	0	0	0	0	0	56	68	12	163	21.08	1	110	72	2	2	1	1	0	0	2	1	1	0	2	3720	1.27446	0	0
HIFB0221	275	169	24	2	4	1	0	36	2	3	0	0	1	2	1	0	0	2	0	0	0	0	0	0	0	0	60	76	16	154	25.3	2	88	55	1	3	1	1	1	1	2	1	1	0	2	3600	1.32022	1	0
HIFB0222	288	116	16	2	2	0	0	31	1	1	0	0	1	2	0	0	0	1	0	0	0	0	0	0	0	0	60	87.5	27.5	174	19.82	1	100	60	2	1	0	0	0	0	2	1	1	0	2	4020	1.76471	1	0
HIFB0223	285	193	27	2	5	1	0	38	2	3	0	0	1	2	1	0	0	3	1	0	0	0	0	0	0	0	85	90	5	162	32.39	2	100	50	1	2	1	1	0	0	2	1	1	0	1	3320	0.148438	0	0
HIFB0224	269	168	24	2	4	1	0	33	1	1	0	0	1	1	1	0	1	1	0	0	0	0	0	0	0	0	51	69	18	150.5	22.52	1	98	50	1	2	1	1	0	0	2	2	1	0	2	2960	-0.521505	0	0
HIFB0225	274	177	25	2	5	1	0	27	0	3	0	0	1	2	1	0	0	2	0	0	0	0	0	0	0	0	51	62.5	11.5	166	18.51	1	127	62	2	2	1	0	1	1	2	2	1	0	2	2940	-1	0	0
HIFB0226	276	261	37	3	8	1	0	28	0	2	0	0	1	1	1	0	0	2	0	0	0	0	0	0	0	0	60	71	11	160.5	23.29	1	119	62	2	1	0	0	0	0	2	2	1	0	2	3680	1.33884	1	0
HIFB0227	266	178	25	2	5	1	0	31	1	3	0	0	1	1	1	0	0	3	0	0	0	0	0	0	0	0	60	71	11	168	21.26	1	116	52	1	2	1	1	0	0	2	1	1	0	2	3570	1.11828	0	0
HIFB0228	307	248	35	3	7	0	0	27	0	1	0	0	1	2	0	0	0	1	1	0	0	0	1	0	0	0	49	58	9	160	19.14	1	126	64	2	1	0	0	0	0	3	1	1	0	2	3220	-0.325527	0	0
HIFB0229	280	264	37	3	8	1	0	25	0	3	0	0	1	2	1	0	0	2	0	1	0	0	0	0	0	0	60	75	15	154.5	25.14	2	116	63	2	2	1	0	1	1	2	1	1	0	1	3850	1.15885	0	0
HIFB0230	266	209	29	3	6	0	0	31	1	3	0	0	1	1	1	0	1	3	1	1	0	1	0	0	0	0	55	63.5	8.5	160	21.48	1	97	49	1	2	1	1	0	0	2	2	1	0	2	3490	1.26611	0	0
HIFB0231	279	174	24	2	4	1	0	26	0	1	0	0	1	2	1	0	0	1	0	0	0	0	0	0	0	0	55	56	1	166	19.96	1	106	48	1	2	1	1	0	0	2	1	2	0	2	4330	2.62963	1	0
HIFB0232	268	173	24	2	4	1	0	32	1	3	0	0	1	1	1	0	1	3	0	0	0	0	0	0	0	0	53	65	12	150	23.56	1	108	66	2	3	1	1	0	1	2	2	1	1	2	3160	0.341737	0	0
HIFB0233	282	221	31	3	6	1	0	38	2	3	0	0	1	1	1	0	0	2	0	0	0	0	0	0	0	0	51	65	14	162	19.43	1	120	70	2	1	0	0	0	0	2	1	1	1	2	3600	0.507812	0	0
HIFB0234	266	228	32	3	6	1	0	34	1	1	1	1	1	1	1	0	1	2	1	0	0	0	0	1	0	0	51	61.5	10.5	155	21.23	1	105	56	1	2	1	1	0	1	2	2	1	0	2	2540	-1.39496	0	1
HIFB0235	243	229	32	3	6	1	0	28	0	3	0	0	1	1	1	0	0	1	0	0	0	0	0	0	0	0	45.5	62	16.5	158.5	18.11	0	119	56	1	1	0	0	0	0	1	2	1	0	2	1660	NA	NA	NA
HIFB0236	278	250	35	3	7	1	1	37	2	2	0	0	1	1	1	1	0	1	0	0	0	0	0	0	0	0	56	69	13	156	23.01	1	121	67	2	2	1	1	0	0	2	1	2	1	2	3220	-0.306878	0	0
HIFB0237	275	244	34	3	7	0	0	33	1	2	0	0	1	1	0	0	0	1	0	0	0	0	0	0	0	0	59	69	10	158	23.63	1	119	63	2	1	0	0	0	0	2	2	1	0	2	3350	0.429752	0	0
HIFB0238	276	218	31	3	6	0	0	26	0	1	0	0	1	1	0	0	0	1	0	0	0	0	0	0	0	0	44	63	19	159	17.4	0	120	80	2	2	1	0	0	0	2	2	2	0	2	3000	-0.534435	0	0
HIFB0239	276	168	24	2	4	1	0	34	1	3	0	0	1	1	1	0	1	3	1	1	0	0	0	0	0	0	49	58	9	163	18.44	0	111	65	2	2	1	1	0	1	2	2	1	0	1	2950	-0.505618	0	0
HIFB0240	276	217	31	3	6	1	0	30	1	3	0	0	1	2	1	0	0	2	0	0	0	0	0	0	0	0	45	56	11	149	20.27	1	122	75	2	2	1	0	0	1	2	1	2	0	2	3150	-0.442971	0	0
HIFB0241	269	95	13	2	2	0	0	39	2	1	0	0	1	1	0	0	1	2	0	0	0	0	0	0	0	0	45	53	8	145	21.4	1	131	68	2	2	1	1	0	0	2	2	1	1	2	2910	-0.655914	0	0
HIFB0242	276	247	35	3	7	0	0	24	0	3	1	1	1	2	1	0	0	1	0	0	0	1	0	0	0	0	48	58.5	10.5	159.5	18.87	1	108	68	2	1	0	0	0	0	2	1	1	0	2	3240	-0.204244	0	0
HIFB0243	276	227	32	3	6	0	0	31	1	3	0	0	1	2	1	0	1	3	0	1	0	1	0	0	0	0	52	73	21	153.5	22.07	1	118	62	2	2	1	1	0	0	2	2	1	0	2	3240	0.308989	0	0
HIFB0244	277	181	25	2	5	0	0	27	0	3	0	0	1	1	0	0	0	1	0	0	0	0	0	0	0	0	50	57	7	164	18.59	1	101	59	1	1	0	0	0	0	2	1	1	0	1	2660	-1.66846	0	1
HIFB0245	289	100	14	2	2	1	0	32	1	3	0	0	1	2	1	0	0	3	0	0	0	0	0	0	0	0	56	70	14	153.5	23.77	1	113	70	2	1	0	0	0	0	2	1	2	1	2	3120	-0.537084	0	0
HIFB0246	281	219	31	3	6	1	0	35	2	4	0	0	1	1	1	0	0	1	0	0	0	0	0	0	0	0	52	70	18	154	21.93	1	95	NA	NA	1	0	0	0	0	2	2	1	0	1	3140	-0.374663	0	0
HIFB0247	260	211	30	3	6	0	0	29	0	1	1	1	1	1	1	1	0	2	1	0	0	1	0	1	0	0	65	77	12	160	25.39	2	122	60	2	1	0	0	0	0	2	1	1	0	2	2540	-1.12	0	0
HIFB0248	276	151	21	2	4	1	0	27	0	4	0	0	1	2	1	0	0	3	0	0	0	0	0	0	0	0	48	60	12	159	18.99	1	113	64	2	1	0	0	0	0	2	1	2	0	2	3840	1.38727	1	0
HIFB0249	261	161	23	2	4	1	0	35	2	1	0	0	1	1	1	0	1	2	0	0	0	0	0	0	0	0	53	63	10	153	22.64	1	114	71	2	2	1	1	0	0	2	2	1	1	2	3060	0.434426	0	0
HIFB0250	259	152	21	2	4	1	0	32	1	1	0	0	1	1	1	0	0	1	1	0	0	0	1	0	0	0	71	76	5	156	29.17	2	94	60	2	2	1	1	0	0	2	1	1	0	2	3140	0.335958	0	0
HIFB0251	266	216	30	3	6	1	0	39	2	3	0	0	1	1	1	0	1	3	0	0	0	0	0	0	0	0	56	71	15	163	21.08	1	104	49	1	2	1	1	0	0	2	2	1	0	2	3780	1.6828	1	0
HIFB0252	272	174	24	2	4	0	0	30	1	2	0	0	1	1	0	0	0	1	0	0	0	0	0	0	0	0	53	60	7	163	19.95	1	111	53	1	2	1	1	0	0	2	1	1	0	2	3740	1.3288	1	0
HIFB0253	265	236	33	3	7	0	0	37	2	1	0	0	1	1	1	0	1	3	1	0	0	1	0	0	0	0	60	75	15	160	23.44	1	111	58	1	2	1	1	0	0	2	2	1	1	2	2630	-1.4086	0	1
HIFB0254	264	169	24	2	4	1	0	29	0	1	0	0	1	1	1	0	0	3	0	0	0	0	1	0	0	0	52	65	13	160	20.31	1	99	58	1	1	0	0	0	0	2	1	1	0	2	2900	-0.547945	0	0
HIFB0255	280	211	30	3	6	1	0	34	1	3	0	0	2	1	0	0	0	3	0	0	0	0	0	0	0	0	47	54	7	156	19.31	1	88	51	1	1	0	0	0	0	2	1	1	1	1	2920	-0.967655	0	0
HIFB0256	265	237	33	3	7	1	0	35	2	3	0	0	1	2	1	0	1	3	0	0	0	0	0	0	0	0	60	72	12	165.5	21.91	1	88	55	1	2	1	1	0	0	2	2	1	0	2	3880	1.95161	1	0
HIFB0257	283	239	34	3	7	0	0	34	1	3	0	0	1	1	0	0	0	3	0	0	0	0	0	0	0	0	67	76	9	158	26.84	2	128	68	2	1	0	0	0	0	2	1	2	1	1	3300	0.0566038	0	0
HIFB0258	287	85	12	1	1	0	0	31	1	3	0	0	1	1	0	0	0	2	0	0	0	0	0	0	0	0	65	67	2	154	27.41	2	113	60	2	2	1	1	0	0	2	1	1	0	1	3820	1.0802	0	0
HIFB0259	280	93	13	2	2	0	0	26	0	3	0	0	1	2	0	0	0	3	0	0	0	0	1	0	0	0	47	56.5	9.5	160	18.36	0	114	66	2	1	0	0	0	0	2	1	1	1	2	3260	-0.0512129	0	0
HIFB0260	271	87	12	1	1	0	0	39	2	4	0	0	1	1	0	0	0	2	0	0	0	0	0	0	0	0	52	60.5	8.5	161	20.06	1	95	53	1	3	1	1	0	0	2	1	1	0	2	2890	-0.980978	0	0
HIFB0261	NA	101	14	2	2	0	0	31	1	3	NA	NA	NA	NA	NA	NA	NA	NA	NA	NA	NA	NA	NA	NA	NA	NA	50	NA	NA	168	17.72	0	137	66	2	2	1	1	NA	NA	NA	NA	NA	NA	NA	NA	NA	NA	NA
HIFB0262	NA	90	12	1	1	0	0	30	1	1	NA	NA	NA	NA	NA	NA	NA	NA	NA	NA	NA	NA	NA	NA	NA	NA	44	55	11	161	16.97	0	117	60	2	1	0	0	0	0	NA	NA	NA	NA	NA	NA	NA	NA	NA
HIFB0263	286	243	34	3	7	0	0	28	0	1	0	0	1	2	0	0	0	3	0	0	0	0	0	0	0	0	44	56.5	12.5	155	18.31	0	105	60	2	1	0	0	0	0	2	1	1	0	1	3500	0.434783	0	0
HIFB0264	NA	102	14	2	2	0	0	32	1	2	NA	NA	NA	NA	NA	NA	NA	NA	NA	NA	NA	NA	NA	NA	NA	NA	69	NA	NA	166	25.04	2	115	69	2	3	1	1	NA	NA	NA	NA	NA	NA	NA	NA	NA	NA	NA
HIFB0265	287	146	20	2	3	0	0	27	0	3	0	0	1	2	0	1	0	2	0	0	0	0	0	0	0	0	62	69	7	156	25.48	2	100	58	1	1	0	0	0	0	2	1	1	1	1	2860	-1.20205	0	0
HIFB0266	285	254	36	3	7	0	0	32	1	3	0	0	1	1	0	0	0	2	0	0	0	0	1	0	0	0	50	75	25	159	19.78	1	115	70	2	2	1	1	0	0	2	1	1	0	1	3780	0.97995	0	0
HIFB0267	263	171	24	2	4	0	0	29	0	4	0	0	1	1	0	0	1	3	0	0	0	0	0	0	0	0	45	58	13	150	20	1	100	65	2	3	1	2	0	0	2	2	1	1	2	2460	-1.61905	0	1
HIFB0268	NA	143	20	2	3	1	0	26	0	2	NA	NA	NA	NA	NA	NA	NA	NA	NA	NA	NA	NA	NA	NA	NA	NA	43	59	16	159.5	16.9	0	92	47	1	2	1	0	NA	NA	NA	NA	NA	NA	NA	NA	NA	NA	NA
HIFB0269	287	151	21	2	4	0	0	25	0	3	0	0	1	1	0	0	0	2	0	0	0	0	0	0	0	0	70	78.5	8.5	160	27.34	2	110	63	2	1	0	0	0	0	2	1	2	0	2	2940	-0.997442	0	0
HIFB0270	NA	111	15	2	2	0	0	27	0	3	NA	NA	NA	NA	NA	NA	NA	NA	NA	NA	NA	NA	NA	NA	NA	NA	45	56	11	155.5	18.61	1	108	64	2	2	1	0	NA	NA	NA	NA	NA	NA	NA	NA	NA	NA	NA
HIFB0271	280	175	25	2	5	0	0	28	0	3	0	0	1	1	0	0	0	1	0	0	0	0	0	0	0	0	64	70	6	164	23.8	1	107	57	1	1	0	0	0	0	2	1	2	1	1	3160	-0.638021	0	0
HIFB0272	271	99	14	2	2	1	0	32	1	3	0	0	1	1	1	0	0	2	0	0	0	0	0	1	0	0	55	69	14	162	20.96	1	110	62	2	2	1	1	0	0	2	1	1	0	2	2900	-0.953804	0	0
HIFB0273	268	87	12	1	1	1	0	36	2	3	0	0	1	2	1	0	1	2	0	0	0	0	0	0	0	0	48	57	9	152	20.78	1	84	47	1	2	1	1	0	0	2	2	1	1	2	2620	-1.17087	0	0
HIFB0274	276	103	14	2	2	0	0	28	0	3	0	0	1	1	1	0	0	1	0	0	0	0	0	0	1	0	50.5	59	8.5	170	17.47	0	110	65	2	1	0	0	0	0	2	1	1	0	2	3100	-0.258953	0	0
HIFB0275	268	84	12	1	1	0	0	32	1	3	0	0	1	1	0	0	1	2	1	0	0	0	0	0	0	0	55	68	13	166.5	19.84	1	99	47	1	5	1	1	0	0	2	2	1	0	2	3770	1.65591	1	0
HIFB0276	274	140	20	2	3	0	0	34	1	4	0	0	1	1	0	0	0	1	0	0	0	0	0	0	0	0	55	68	13	156.5	22.46	1	122	58	1	2	1	1	0	0	2	2	1	0	2	3500	0.67663	0	0
HIFB0277	281	214	30	3	6	0	0	28	0	3	0	0	1	1	0	0	0	1	0	0	0	0	0	0	0	0	54	67	13	161	20.83	1	109	77	2	1	0	0	0	0	2	1	1	1	2	3140	-0.690104	0	0
HIFB0278	266	112	16	2	2	0	0	31	1	2	0	0	1	1	0	0	0	1	0	0	0	0	1	0	0	0	53	65	12	160	20.7	1	169	62	3	2	1	1	0	0	2	1	1	0	2	2660	-1.05882	0	0
HIFB0279	274	93	13	2	2	0	0	33	1	3	0	0	1	1	0	0	1	2	0	0	0	0	0	0	0	0	50.5	64	13.5	165	18.55	1	122	65	2	2	1	1	0	0	2	2	2	0	2	3660	1.11141	0	0
HIFB0280	274	149	21	2	4	0	0	32	1	1	0	0	1	1	0	0	0	2	1	0	0	0	1	0	0	0	46	64	18	167	16.49	0	109	57	1	3	1	1	0	0	2	1	1	0	2	3360	0.646067	0	0
HIFB0281	287	210	30	3	6	0	0	31	1	3	0	0	1	1	1	0	0	1	0	0	0	0	0	0	0	0	57	71	14	159	22.55	1	102	63	2	5	1	1	0	0	2	1	1	1	1	4140	1.88221	1	0
HIFB0282	267	163	23	2	4	0	0	32	1	2	0	0	1	2	0	0	0	1	0	0	0	0	0	0	0	0	49	64	15	152	21.21	1	119	68	2	3	1	1	1	1	2	1	2	1	2	3110	-0.11828	0	0
HIFB0283	NA	124	17	2	3	0	0	25	0	4	NA	NA	NA	NA	NA	NA	NA	NA	NA	NA	NA	NA	NA	NA	NA	NA	50	63	13	156	20.55	1	107	55	1	2	1	1	NA	NA	NA	NA	NA	NA	NA	NA	NA	NA	NA
HIFB0284	258	105	15	2	2	0	0	41	2	2	0	0	1	2	0	0	1	2	0	0	0	0	0	0	0	0	45	62	17	158	18.03	0	88	47	1	2	1	1	0	0	1	2	1	0	2	3250	0.953552	0	0
HIFB0285	268	117	16	2	2	1	0	39	2	1	0	0	2	1	1	1	1	3	0	0	0	0	0	0	0	0	50	63	13	156	20.55	1	111	66	2	2	1	0	1	1	2	2	1	0	2	4340	2.96561	1	0
HIFB0286	262	147	21	2	4	0	0	29	0	1	0	0	1	1	0	0	1	1	0	0	0	0	0	0	0	0	66	91	25	162	25.15	2	122	65	2	2	1	1	0	0	2	2	1	0	2	3610	1.93716	1	0
HIFB0287	271	149	21	2	4	0	0	29	0	1	1	2	1	1	1	0	0	1	0	0	0	0	0	0	1	0	68	86	18	174.5	22.33	1	103	69	2	1	0	0	0	0	2	1	1	0	2	3020	-0.479339	0	0
HIFB0288	NA	118	16	2	2	0	0	41	2	3	NA	NA	NA	NA	NA	NA	NA	NA	NA	NA	NA	NA	NA	NA	NA	NA	43	NA	NA	151.5	18.73	1	77	52	1	3	1	1	NA	NA	NA	NA	NA	NA	NA	NA	NA	NA	NA
HIFB0289	268	226	32	3	6	0	0	24	0	3	0	0	1	2	0	0	0	1	0	0	0	0	0	0	0	0	78	87	9	159.5	30.66	2	108	55	1	1	0	0	0	0	2	2	1	0	2	3410	0.505291	0	0
HIFB0290	284	210	30	3	6	0	0	31	1	1	0	0	1	2	0	0	0	1	0	0	0	0	0	0	0	0	65	73	8	167	23.31	1	103	58	1	2	1	1	0	0	2	1	1	1	2	3500	0.617188	0	0
HIFB0291	279	132	18	2	3	0	0	35	2	2	0	0	1	1	0	0	0	1	0	0	0	0	0	0	0	0	55	67	12	156.5	22.46	1	111	68	2	2	1	1	0	0	2	1	1	0	2	3420	0.570248	0	0
HIFB0292	285	200	28	2	5	0	0	30	1	2	0	0	1	2	0	1	0	1	1	0	0	0	1	0	0	0	62	77.5	15.5	160.5	24.07	2	109	65	2	1	0	0	0	0	2	2	2	1	1	3260	-0.485294	0	0
HIFB0293	270	116	16	2	2	0	0	31	1	3	0	0	1	1	0	0	0	2	0	0	0	0	0	0	0	0	46	60	14	165	16.9	0	99	51	1	5	1	1	1	1	2	1	1	0	2	3120	-0.355978	0	0
HIFB0294	306	172	24	2	4	0	0	27	0	2	0	0	1	1	0	0	0	2	0	0	0	0	0	0	0	0	59	69	10	163	22.21	1	110	65	2	1	0	0	0	0	3	1	1	0	2	3320	0.206813	0	0
HIFB0295	270	114	16	2	2	0	0	36	2	3	0	0	1	2	0	0	0	2	0	0	0	0	1	0	0	0	52	69	17	157	21.1	1	97	60	2	3	1	1	1	1	2	2	1	1	2	3230	0.280899	0	0
HIFB0296	286	212	30	3	6	0	0	33	1	2	0	0	1	2	0	0	0	1	0	0	0	0	0	0	0	0	53	65	12	161	20.45	1	111	55	1	3	1	1	1	1	2	1	1	0	1	3700	1.13802	0	0
HIFB0297	NA	183	26	2	5	0	0	26	0	2	NA	NA	NA	NA	NA	NA	NA	NA	NA	NA	NA	NA	NA	NA	NA	NA	NA	NA	NA	153.5	NA	NA	107	67	2	1	0	0	0	0	NA	NA	NA	NA	NA	NA	NA	NA	NA
HIFB0298	282	220	31	3	6	0	0	27	0	2	0	0	1	2	1	0	0	1	1	0	0	1	0	0	0	0	55	72	17	153	23.5	1	97	55	1	1	0	0	0	0	2	2	1	0	1	3650	0.638021	0	0
HIFB0299	289	253	36	3	7	0	0	22	0	1	0	0	1	2	0	0	1	3	0	0	0	0	0	0	0	0	42	56	14	142.5	20.68	1	122	59	1	3	1	1	1	1	2	2	2	1	2	3720	0.829574	0	0
HIFB0300	286	170	24	2	4	0	0	30	1	1	0	0	1	1	1	0	0	1	0	1	0	0	0	0	0	0	51	65	14	160	19.92	1	104	55	1	1	0	0	0	0	2	1	1	0	1	3680	0.895141	0	0
HIFB0301	279	145	20	2	3	0	0	36	2	2	0	0	1	1	0	0	0	1	0	0	0	0	0	0	0	0	51	67	16	155	21.23	1	112	68	2	1	0	0	0	0	2	1	1	0	2	3000	-1.05469	0	0
HIFB0302	273	206	29	3	6	0	0	42	2	1	0	0	1	1	0	0	0	3	0	0	0	0	0	0	0	0	54	60	6	161	20.83	1	93	55	1	4	1	1	1	1	2	1	1	0	2	3300	0.477528	0	0
HIFB0303	277	170	24	2	4	0	0	26	0	2	0	0	1	2	0	0	0	2	0	0	0	0	0	0	0	0	47	60.5	13.5	159	18.59	1	108	59	1	1	0	0	0	0	2	2	1	0	1	3460	0.487871	0	0
HIFB0304	276	99	14	2	2	0	0	29	0	3	0	0	1	1	1	0	0	2	1	0	0	0	0	1	0	0	55	64	9	163	20.7	1	100	69	2	1	0	0	0	0	2	1	1	1	2	3340	0.061008	0	0
HIFB0305	285	248	35	3	7	0	0	34	1	3	0	0	1	2	0	0	0	1	0	0	0	0	0	0	0	0	54	68	14	161	20.83	1	115	60	2	3	1	1	1	1	2	1	1	0	2	2720	-1.67669	0	1
HIFB0306	274	166	23	2	4	0	0	31	1	3	0	0	1	1	1	0	1	2	0	1	0	0	0	0	0	0	50	60	10	153.5	21.22	1	106	52	1	3	1	1	1	1	2	2	1	0	2	2960	-0.790761	0	0
HIFB0307	277	134	19	2	3	0	0	28	0	2	0	0	1	1	1	0	0	1	1	1	0	0	0	0	0	0	40	55	15	158	16.02	0	113	51	1	2	1	0	0	1	2	1	2	0	2	3040	-0.950521	0	0
HIFB0308	283	175	25	2	5	0	0	32	1	3	1	1	1	2	1	0	0	3	1	0	0	0	1	1	0	0	60	78	18	165	22.04	1	106	54	1	3	1	0	1	1	2	1	2	0	1	3900	1.67385	1	0
HIFB0309	278	172	24	2	4	0	0	37	2	1	0	0	1	2	0	0	0	1	0	0	0	0	0	0	0	0	51	74	23	166	18.51	1	117	54	1	5	1	1	1	1	2	1	1	0	1	4160	2.17989	1	0
HIFB0310	260	119	17	2	3	1	0	29	0	1	0	0	2	1	0	0	0	3	0	0	0	0	0	0	0	0	43.5	64	20.5	153.5	18.46	0	124	108	3	1	0	0	0	0	2	2	1	0	2	NA	NA	NA	NA
HIFB0311	280	119	17	2	3	0	0	33	1	3	1	2	2	1	1	0	0	3	0	0	0	0	0	1	0	0	70	87	17	156	28.76	2	126	69	2	1	0	0	0	0	2	1	1	0	1	3500	0.595687	0	0
HIFB0312	286	226	32	3	6	0	0	28	0	3	0	0	1	1	0	0	0	1	0	0	0	0	0	0	0	0	58	77	19	155	24.14	2	116	64	2	2	1	1	0	0	2	1	1	0	2	3140	-0.320312	0	0
HIFB0313	281	201	28	2	5	0	0	30	1	3	1	1	1	2	1	0	0	3	1	0	0	0	0	1	0	0	60	83	23	160	23.44	1	115	51	1	1	0	0	0	0	2	1	1	0	2	3700	1.13477	0	0
HIFB0314	295	112	16	2	2	0	0	27	0	3	0	0	1	2	0	0	0	1	0	0	0	0	0	0	0	0	43	57	14	155	17.9	0	104	57	1	2	1	0	1	1	3	1	1	0	2	2960	-0.847291	0	0
HIFB0315	255	113	16	2	2	0	0	27	0	3	0	0	1	1	1	0	0	2	0	0	0	0	0	0	0	0	44	60	16	161	16.97	0	101	62	2	2	1	1	1	1	1	1	1	0	2	2680	-0.372263	0	0
HIFB0316	287	230	32	3	6	0	0	30	1	2	0	0	1	1	0	1	0	2	0	0	0	0	0	0	0	0	NA	57	NA	147.5	NA	NA	120	65	2	1	0	0	0	0	2	1	1	0	2	2640	NA	NA	NA
HIFB0317	269	212	30	3	6	0	0	39	2	1	0	0	1	2	0	0	1	2	0	0	0	0	1	0	0	0	50	70	20	163	18.82	1	106	47	1	2	1	1	1	1	2	2	1	0	2	3040	-0.306452	0	0
HIFB0318	275	112	16	2	2	0	0	31	1	2	0	0	1	1	0	0	1	2	0	0	0	0	0	0	0	0	46	56	10	155	19.15	1	93	58	1	2	1	1	0	0	2	2	1	1	2	2710	-1.17978	0	0
HIFB0319	283	107	15	2	2	0	0	27	0	3	0	0	1	1	0	0	0	1	0	0	0	0	0	0	0	0	49	60	11	164	18.22	0	102	61	2	2	1	1	0	0	2	1	1	0	2	3560	0.592593	0	0
HIFB0320	291	143	20	2	3	0	0	32	1	1	0	0	1	2	0	0	0	2	0	0	0	0	0	0	0	0	52	70	18	157	21.1	1	121	75	2	1	0	0	0	0	2	1	1	0	2	2560	-1.83251	0	1
HIFB0321	273	225	32	3	6	0	0	26	0	3	0	0	1	1	0	0	0	1	0	0	0	0	0	0	0	0	53	60	7	155	22.06	1	97	51	1	3	1	2	0	0	2	1	2	1	2	2900	-0.646067	0	0
HIFB0322	282	209	29	3	6	0	0	38	2	3	1	1	1	2	1	0	0	3	0	0	0	0	0	1	0	0	45	55	10	150	20	1	98	59	1	3	1	1	1	1	2	1	2	1	1	3180	-0.412698	0	0
HIFB0323	265	219	31	3	6	0	0	35	2	3	0	0	1	2	0	0	0	2	0	0	0	0	0	0	0	0	49	63	14	151	21.49	1	109	56	1	1	0	0	0	0	2	1	2	0	2	2980	-0.328767	0	0
HIFB0324	282	262	37	3	8	1	0	28	0	2	0	0	1	1	1	1	0	2	0	0	0	0	0	0	0	0	52.5	54	1.5	155.5	21.71	1	95	56	1	2	1	0	1	1	2	2	1	0	2	3760	1.2965	1	0
HIFB0325	271	111	15	2	2	0	0	27	0	2	0	0	1	2	0	0	0	1	0	0	0	0	0	0	0	0	48	59	11	155.5	19.85	1	103	63	2	1	0	0	0	0	2	1	1	1	2	2740	-1.25069	0	0
HIFB0326	280	101	14	2	2	0	0	21	0	2	1	1	1	1	1	0	0	2	0	0	0	0	0	1	0	0	46	55	9	157	18.66	1	126	74	2	1	0	0	0	0	2	1	1	0	2	3160	-0.320755	0	0
HIFB0327	275	101	14	2	2	0	0	26	0	4	1	1	1	1	1	0	0	2	1	0	0	0	0	1	0	0	40.5	54	13.5	155	16.86	0	96	62	2	1	0	0	0	0	2	1	1	0	2	3070	-0.341598	0	0
HIFB0328	269	102	14	2	2	0	0	33	1	1	0	0	1	1	0	0	0	2	1	0	0	0	0	0	0	0	49	66	17	150	21.78	1	120	58	1	3	1	0	1	1	2	1	1	1	2	2640	-1.26027	0	0
HIFB0329	NA	217	31	3	6	0	0	28	0	3	NA	NA	NA	NA	NA	NA	NA	NA	NA	NA	NA	NA	NA	NA	NA	NA	NA	NA	NA	161.5	NA	NA	98	52	1	NA	NA	NA	NA	NA	NA	NA	NA	NA	NA	NA	NA	NA	NA
HIFB0330	270	111	15	2	2	0	0	43	2	3	0	0	1	1	0	0	1	3	0	0	0	0	0	0	0	0	60	74	14	161	23.15	1	121	61	2	2	1	1	0	0	2	2	1	0	2	3560	0.839674	0	0
HIFB0331	267	166	23	2	4	0	0	34	1	3	0	0	1	1	1	0	1	3	1	1	0	0	1	0	1	0	55	69	14	161	21.22	1	101	53	1	3	1	1	1	1	2	2	1	0	2	3320	0.446237	0	0
HIFB0332	259	233	33	3	7	0	0	30	1	2	0	0	1	2	0	0	0	2	0	0	0	0	0	0	0	0	55	63	8	150	24.44	2	98	59	1	3	1	1	1	1	2	1	1	1	2	2420	-1.55381	0	1
HIFB0333	275	137	19	2	3	0	0	31	1	1	0	0	1	1	1	0	1	3	1	0	0	0	0	0	0	0	50	66	16	164.5	18.48	0	107	56	1	4	1	1	1	1	2	2	1	0	2	3180	-0.192935	0	0
HIFB0334	279	85	12	1	1	1	0	40	2	3	0	0	1	1	1	0	0	3	1	0	0	1	0	1	0	0	60	75	15	163	22.58	1	105	55	1	3	1	1	1	1	2	1	1	0	1	3400	0.515152	0	0
HIFB0335	278	173	24	2	4	0	0	34	1	1	0	0	1	1	0	0	0	2	0	0	0	0	0	0	0	0	61	73	12	166	22.14	1	131	63	2	3	1	1	0	1	2	1	1	0	2	3240	0.0743802	0	0
HIFB0336	NA	133	19	2	3	0	0	40	2	1	NA	NA	NA	NA	NA	NA	NA	NA	NA	NA	NA	NA	NA	NA	NA	NA	54	NA	NA	157	21.91	1	88	57	1	4	1	1	NA	NA	NA	NA	NA	NA	NA	NA	NA	NA	NA
HIFB0337	274	203	29	3	6	0	0	27	0	1	0	0	1	1	0	0	0	2	0	0	0	0	0	0	0	0	45	63	18	157	18.26	0	104	51	1	1	0	0	0	0	2	1	1	0	2	2540	-1.80165	0	1
HIFB0338	265	163	23	2	4	0	0	33	1	1	0	0	1	1	0	0	1	1	0	0	0	0	0	0	0	0	50	58	8	157	20.28	1	111	64	2	2	1	1	0	0	2	2	1	1	2	3060	-0.252688	0	0
HIFB0339	273	224	32	3	6	0	0	31	1	3	0	0	1	1	0	0	1	3	0	0	0	0	0	0	0	0	47	60.5	13.5	165.5	17.16	0	96	61	2	4	1	1	1	1	2	2	1	0	2	3540	0.785326	0	0
HIFB0340	270	105	15	2	2	1	0	34	1	1	0	0	1	1	1	0	1	3	0	0	0	0	0	0	0	0	65	67	2	159	25.71	2	114	56	1	2	1	1	0	1	2	2	1	1	2	3130	-0.328804	0	0
HIFB0341	268	213	30	3	6	0	0	32	1	2	0	0	1	1	0	0	1	3	0	0	0	0	0	0	0	0	55	71	16	160	21.48	1	128	57	1	3	1	1	1	1	2	2	1	0	2	3540	1.03763	0	0
HIFB0342	283	92	13	2	2	0	0	30	1	2	0	0	1	1	0	0	0	3	0	0	0	0	0	0	0	0	52	76	24	163	19.57	1	114	60	2	1	0	0	0	0	2	2	1	0	2	4180	2.01823	1	0
HIFB0343	NA	165	23	2	4	0	0	31	1	3	0	0	1	2	0	0	0	1	0	0	0	0	0	0	0	0	NA	NA	NA	NA	NA	NA	NA	NA	NA	NA	NA	NA	0	1	NA	1	1	0	2	2040	NA	NA	NA
HIFB0344	275	227	32	3	6	0	0	37	2	3	0	0	1	1	0	0	1	3	0	0	0	0	0	0	0	0	53	71.5	18.5	155	22.06	1	110	NA	NA	3	1	1	1	1	2	2	1	0	2	3130	0	0	0
HIFB0345	288	132	18	2	3	0	0	30	1	2	0	0	1	1	0	0	0	2	0	0	0	0	0	0	0	0	49	61	12	157	19.88	1	118	62	2	1	0	0	0	0	2	1	2	0	2	3400	0.179028	0	0
HIFB0346	272	91	13	2	2	0	0	26	0	1	0	0	1	2	0	0	0	1	0	0	0	0	0	0	0	0	53	71.5	18.5	160	20.7	1	120	90	3	1	0	0	0	0	2	2	1	0	2	3140	-0.14876	0	0
HIFB0347	256	123	17	2	3	0	0	33	1	2	0	0	1	1	1	0	0	2	0	0	1	0	0	0	0	0	57	68	11	161	21.99	1	118	61	2	1	0	0	0	0	1	1	1	0	2	3040	-0.0876289	0	0
HIFB0348	NA	156	22	2	4	0	0	28	0	2	NA	NA	NA	NA	NA	NA	NA	NA	NA	NA	NA	NA	NA	NA	NA	NA	63	80	17	167.5	22.45	1	134	NA	NA	1	0	0	0	0	NA	NA	NA	NA	NA	NA	NA	NA	NA
HIFB0349	274	177	25	2	5	0	0	38	2	3	0	0	1	1	0	0	1	3	0	0	0	0	0	0	0	0	59.5	63	3.5	157	24.14	2	111	60	2	5	1	1	1	1	2	2	1	0	2	3240	0.308989	0	0
HIFB0350	271	106	15	2	2	0	0	29	0	1	0	0	1	2	0	0	0	1	1	0	0	0	0	0	0	0	39.5	51.5	12	157	16.02	0	113	62	2	1	0	0	0	0	2	1	1	1	2	2050	-3.36074	0	1
HIFB0351	273	229	32	3	6	0	0	28	0	2	0	0	1	1	1	0	0	2	1	0	0	0	0	1	1	0	50	69	19	157	20.28	1	119	66	2	1	0	0	0	0	2	2	1	1	2	3250	-0.177719	0	0
HIFB0352	285	93	13	2	2	0	0	29	0	4	0	0	1	1	1	0	0	1	0	0	0	0	0	0	0	0	67	82	15	164	24.91	2	109	56	1	3	1	1	0	0	2	1	2	0	2	3100	-0.724311	0	0
HIFB0353	265	139	19	2	3	0	0	30	1	3	0	0	1	1	0	0	0	1	0	0	0	0	0	0	0	0	53	64	11	165	19.47	1	107	68	2	2	1	1	0	0	2	1	1	0	2	3280	0.677871	0	0
HIFB0354	257	141	20	2	3	0	0	29	0	2	0	0	2	1	0	0	0	1	0	0	0	0	0	0	0	0	49	64	15	150.5	21.63	1	113	54	1	1	0	0	0	0	1	1	1	0	2	2100	-2.51031	0	1
HIFB0355	283	219	31	3	6	0	0	38	2	3	0	0	1	2	0	0	0	2	0	0	0	0	0	0	0	0	61	73.5	12.5	163	22.96	1	106	65	2	3	1	1	1	1	2	1	1	1	2	3380	0.460055	0	0
HIFB0356	285	265	37	3	8	1	0	31	1	4	NA	NA	NA	NA	NA	NA	NA	NA	NA	NA	NA	NA	NA	NA	NA	NA	51	76.5	25.5	161	19.68	1	90	60	2	2	1	0	0	0	2	2	1	0	2	NA	NA	NA	NA
HIFB0357	268	107	15	2	2	0	0	30	1	2	0	0	1	2	0	0	0	2	0	0	0	0	0	0	0	0	51.5	61.5	10	159	20.37	1	92	63	2	1	0	0	0	0	2	2	1	0	2	2900	-0.547945	0	0
HIFB0358	NA	126	18	2	3	0	0	23	0	3	NA	NA	NA	NA	NA	NA	NA	NA	NA	NA	NA	NA	NA	NA	NA	NA	42.5	50	7.5	152	18.4	0	79	NA	NA	1	0	0	0	0	NA	NA	NA	NA	NA	NA	NA	NA	NA
HIFB0359	287	166	23	2	4	0	0	34	1	1	0	0	1	1	0	0	0	2	0	0	0	0	0	0	0	0	46	62.5	16.5	155	19.15	1	102	57	1	2	1	0	0	1	2	2	1	0	2	3400	-0.142157	0	0
HIFB0360	NA	107	15	2	2	0	0	32	1	3	NA	NA	NA	NA	NA	NA	NA	NA	NA	NA	NA	NA	NA	NA	NA	NA	50	62	12	157	20.28	1	116	70	2	1	0	0	0	0	NA	NA	NA	NA	NA	NA	NA	NA	NA
HIFB0361	282	109	15	2	2	0	0	28	0	1	1	2	1	2	1	0	0	2	1	0	0	1	0	0	0	0	50	66	16	158	20.03	1	109	77	2	2	1	0	1	1	2	2	1	1	2	3290	-0.299479	0	0
HIFB0362	290	233	33	3	7	0	0	28	0	3	0	0	1	2	0	0	0	1	0	0	0	0	0	0	0	0	54	70	16	163	20.32	1	99	57	1	1	0	0	0	0	2	1	1	0	2	3540	0.20098	0	0
HIFB0363	272	106	15	2	2	1	0	33	1	3	0	0	1	1	1	0	1	2	1	0	0	0	0	0	1	0	60	65	5	158	24.03	2	103	60	2	2	1	1	0	0	2	2	1	0	2	2990	-0.393258	0	0
HIFB0364	269	249	35	3	7	0	0	29	0	2	0	0	1	2	0	0	0	1	0	0	0	0	0	0	0	0	46	55	9	160	17.97	0	118	65	2	1	0	0	0	0	2	1	1	0	2	3880	1.74868	1	0
HIFB0365	281	218	31	3	6	0	0	27	0	3	1	2	1	1	0	0	0	3	0	0	0	0	0	0	0	0	52.5	60	7.5	162	20	1	87	48	1	2	1	1	0	1	2	2	1	1	1	3260	-0.201058	0	0
HIFB0366	283	205	29	3	6	0	0	28	0	1	0	0	1	1	0	0	0	1	0	0	0	0	0	0	0	0	62.5	70.5	8	156.5	25.52	2	99	49	1	2	1	1	0	0	2	1	1	0	2	3920	1.54497	1	0
HIFB0367	285	219	31	3	6	0	0	29	0	3	0	0	1	1	0	0	0	2	1	0	0	0	0	0	0	1	54	69	15	160	21.09	1	103	50	1	1	0	0	0	0	2	2	1	0	1	3420	0.230179	0	0
HIFB0368	289	260	37	3	8	0	0	23	0	1	0	0	1	1	0	0	0	2	0	0	0	0	0	0	0	0	63	76.5	13.5	170	21.8	1	114	52	1	1	0	0	0	0	2	1	2	0	2	3340	0.0255754	0	0
HIFB0369	266	213	30	3	6	0	0	29	0	4	0	0	1	2	0	0	0	1	0	0	0	0	0	0	0	0	68	82	14	163	25.59	2	105	59	1	1	0	0	0	0	2	1	1	1	2	3260	0.108466	0	0
HIFB0370	269	251	35	3	7	0	0	41	2	3	1	1	2	1	0	0	1	3	0	0	0	0	0	0	0	0	65	NA	NA	154.5	27.23	2	101	53	1	4	1	1	1	1	2	2	1	0	2	3020	NA	NA	NA
HIFB0371	253	172	24	2	4	0	0	30	1	1	0	0	2	1	1	0	0	1	1	0	1	0	0	0	0	0	69	77	8	162	26.29	2	92	53	1	2	1	0	1	1	1	2	1	0	2	NA	NA	NA	NA
HIFB0372	275	109	15	2	2	0	0	28	0	2	0	0	1	2	0	0	0	2	0	0	0	0	0	0	0	0	39	51	12	155	16.23	0	101	63	2	2	1	1	0	0	2	1	1	1	2	2820	-1.1712	0	0
HIFB0373	280	266	38	3	8	0	0	30	1	4	0	0	1	1	0	0	0	1	0	0	0	0	0	0	0	0	48	66	18	160.5	18.63	1	105	63	2	2	1	0	0	1	2	2	1	0	2	3680	0.716146	0	0
HIFB0374	286	187	26	2	5	0	0	27	0	2	0	0	1	1	1	0	0	2	0	0	0	0	0	0	1	0	48	66	18	159.5	18.87	1	104	57	1	2	1	0	0	0	2	1	1	0	2	3640	0.446078	0	0
HIFB0375	NA	210	30	3	6	0	0	28	0	1	NA	NA	NA	NA	NA	NA	NA	NA	NA	NA	NA	NA	NA	NA	NA	NA	44	55	11	150	19.56	1	120	61	2	2	1	0	NA	NA	NA	NA	NA	NA	NA	NA	NA	NA	NA
HIFB0376	284	212	30	3	6	0	0	35	2	2	0	0	1	2	0	0	0	1	0	0	0	0	0	0	0	0	70	82	12	160	27.34	2	116	59	1	3	1	1	0	1	2	1	1	0	2	3180	-0.216146	0	0
HIFB0377	240	134	19	2	3	0	1	27	0	2	1	1	1	1	1	0	1	3	0	0	0	0	0	0	0	0	50	60.5	10.5	160	19.53	1	129	64	2	2	1	1	0	0	1	2	1	0	2	1510	NA	NA	NA
HIFB0378	241	237	33	3	7	0	0	31	1	3	0	0	1	1	0	0	0	1	0	0	0	0	0	0	0	0	50	70	20	163	18.82	1	117	59	1	3	1	0	1	1	1	2	1	1	2	1840	NA	NA	NA
HIFB0379	NA	97	13	2	2	0	0	29	0	3	NA	NA	NA	NA	NA	NA	NA	NA	NA	NA	NA	NA	NA	NA	NA	NA	NA	NA	NA	157.5	NA	NA	108	61	2	2	1	1	NA	NA	NA	NA	NA	NA	NA	NA	NA	NA	NA
HIFB0380	NA	128	18	2	3	0	0	29	0	4	NA	NA	NA	NA	NA	NA	NA	NA	NA	NA	NA	NA	NA	NA	NA	NA	62	77	15	163	23.34	1	95	55	1	2	1	1	NA	NA	NA	NA	NA	NA	NA	NA	NA	NA	NA
HIFB0381	277	98	14	2	2	0	0	23	0	1	0	0	1	1	0	0	0	2	0	0	0	0	0	0	0	0	41	52.5	11.5	154.5	17.18	0	101	65	2	1	0	0	0	0	2	1	1	1	2	2540	-1.99191	0	1
HIFB0382	266	115	16	2	2	0	0	29	0	2	0	0	1	1	0	0	0	3	0	0	0	0	0	0	0	0	51	61.5	10.5	153.5	21.64	1	111	67	2	2	1	1	0	0	2	1	1	1	2	3500	0.930108	0	0
HIFB0383	259	110	15	2	2	0	0	36	2	2	0	0	1	1	0	0	0	3	0	0	0	0	0	0	0	0	53	67	14	159	20.96	1	104	65	2	3	1	1	1	1	2	1	1	0	2	2860	-0.112022	0	0
HIFB0384	273	228	32	3	6	0	0	38	2	3	0	0	1	2	0	0	1	2	1	0	0	0	0	0	0	0	46	59	13	153	19.65	1	93	NA	NA	4	1	1	1	1	2	2	2	1	2	3320	0.533708	0	0
HIFB0385	266	154	22	2	4	0	0	26	0	1	0	0	1	1	1	0	0	2	1	1	0	0	0	0	0	0	53.5	71	17.5	158	21.43	1	131	61	2	1	0	0	0	0	2	1	1	0	2	2640	-1.26027	0	0
HIFB0386	276	190	27	2	5	0	0	32	1	4	0	0	1	2	0	0	0	1	0	0	0	0	1	0	0	0	65.5	79	13.5	168	23.21	1	94	58	1	1	0	0	0	0	2	2	1	1	2	3080	-0.628647	0	0
HIFB0387	271	225	32	3	6	0	0	31	1	4	1	1	1	1	1	0	0	3	1	0	0	0	0	1	0	0	47.5	59	11.5	165	17.45	0	105	58	1	2	1	0	1	1	2	2	1	1	2	2900	-1.1061	0	0
HIFB0388	294	245	35	3	7	0	0	30	1	2	0	0	1	1	0	0	0	3	0	0	0	0	0	0	0	0	46.5	52.5	6	163	17.5	0	95	55	1	3	1	1	1	1	3	1	1	0	2	3460	0.236715	0	0
HIFB0389	304	142	20	2	3	0	0	26	0	2	0	0	1	2	0	0	0	1	0	0	0	0	0	0	0	0	73	88	15	170	25.26	2	115	62	2	1	0	0	0	0	3	2	1	0	2	3200	-0.0851582	0	0
HIFB0390	278	105	15	2	2	0	0	26	0	NA	0	0	1	2	0	0	0	1	0	0	0	0	0	0	0	0	NA	NA	NA	NA	NA	NA	NA	NA	NA	NA	NA	NA	NA	NA	2	1	1	0	2	2200	NA	NA	NA
HIFB0391	261	112	16	2	2	0	0	35	2	1	0	0	1	1	0	0	0	1	0	0	0	0	0	0	1	0	49	69	20	169	17.16	0	94	54	1	1	0	0	0	0	2	2	1	0	2	2490	-1.25333	0	0
HIFB0392	280	108	15	2	2	0	0	28	0	3	NA	NA	NA	NA	NA	NA	NA	NA	NA	NA	NA	NA	NA	NA	NA	NA	55	64	9	160	21.48	1	103	54	1	1	0	0	0	0	2	NA	NA	NA	NA	3500	0.247396	0	0
HIFB0393	280	178	25	2	5	0	0	27	0	4	0	0	1	2	1	0	0	1	1	0	0	1	0	0	0	0	54	71	17	164	20.08	1	115	65	2	2	1	1	1	1	2	1	1	1	2	3220	-0.306878	0	0
HIFB0394	283	104	14	2	2	1	0	31	1	3	NA	NA	NA	NA	NA	NA	NA	NA	NA	NA	NA	NA	NA	NA	NA	NA	57	69	12	163	21.45	1	98	67	2	1	0	0	0	0	2	NA	NA	NA	NA	3350	-0.143229	0	0
HIFB0395	272	169	24	2	4	0	0	26	0	3	0	0	1	2	0	0	0	1	0	0	0	0	0	0	0	0	45	61	16	162.5	17.04	0	104	68	2	1	0	0	0	0	2	1	1	0	2	3000	-0.534435	0	0
HIFB0396	282	132	18	2	3	0	0	28	0	3	0	0	1	1	0	0	0	2	1	0	0	1	0	0	0	0	65	84	19	159	25.71	2	113	58	1	3	1	1	0	0	2	1	2	0	2	3660	0.857143	0	0
HIFB0397	280	158	22	2	4	0	0	26	0	3	0	0	1	1	0	0	0	1	0	0	0	0	0	0	0	0	47	58	11	156	19.31	1	82	59	1	2	1	1	0	0	2	1	2	0	2	3100	-0.311295	0	0
HIFB0398	273	216	30	3	6	1	0	35	2	2	0	0	1	2	1	0	1	3	1	0	0	0	1	0	0	0	67	67.5	0.5	170	23.18	1	95	52	1	2	1	1	0	0	2	2	1	1	2	3080	-0.464674	0	0
HIFB0399	280	122	17	2	3	0	0	26	0	1	NA	NA	NA	NA	NA	NA	NA	NA	NA	NA	NA	NA	NA	NA	NA	NA	49.5	NA	NA	NA	NA	NA	111	61	2	1	0	0	NA	NA	2	NA	NA	NA	NA	NA	NA	NA	NA
HIFB0400	272	227	32	3	6	0	0	23	0	1	0	0	1	1	0	1	0	1	0	0	0	0	0	0	0	0	52	63	11	166	18.87	1	111	59	1	1	0	0	0	0	2	1	1	0	2	3390	0.539945	0	0
HIFB0401	281	94	13	2	2	0	0	31	1	1	0	0	1	2	0	0	0	2	0	0	0	0	0	0	0	0	47	59	12	156	19.31	1	101	64	2	1	0	0	0	0	2	1	1	0	2	3100	-0.794271	0	0
HIFB0402	275	213	30	3	6	0	0	29	0	3	0	0	1	1	0	0	0	1	0	0	0	0	0	0	0	0	46	59	13	163	17.31	0	106	63	2	1	0	0	0	0	2	1	1	1	2	3240	-0.204244	0	0
HIFB0403	268	95	13	2	2	0	0	38	2	3	0	0	1	1	1	0	1	3	1	0	0	0	0	0	1	0	53	67	14	168	18.78	1	96	59	1	4	1	1	1	1	2	2	2	0	2	2910	-0.358543	0	0
HIFB0404	NA	91	13	2	2	0	0	27	0	3	NA	NA	NA	NA	NA	NA	NA	NA	NA	NA	NA	NA	NA	NA	NA	NA	NA	NA	NA	NA	NA	NA	NA	NA	NA	NA	NA	NA	NA	NA	NA	NA	NA	NA	NA	NA	NA	NA	NA
HIFB0405	NA	100	14	2	2	0	0	29	0	2	NA	NA	NA	NA	NA	NA	NA	NA	NA	NA	NA	NA	NA	NA	NA	NA	56	69	13	164	20.82	1	110	58	1	2	1	1	NA	NA	NA	NA	NA	NA	NA	NA	NA	NA	NA
HIFB0406	274	265	37	3	8	0	0	35	2	3	0	0	1	1	0	0	1	1	0	0	0	0	0	0	0	0	53	65	12	149.5	23.71	1	118	66	2	2	1	1	0	0	2	2	1	0	2	3080	-0.140449	0	0
HIFB0407	273	113	16	2	2	0	0	29	0	4	0	0	1	1	1	0	1	3	1	0	0	1	0	0	1	0	53	70	17	152.5	22.79	1	107	68	2	2	1	0	1	1	2	2	1	1	2	3260	-0.151194	0	0
HIFB0408	301	86	12	1	1	1	0	35	2	1	0	0	1	2	1	0	0	3	0	0	0	0	0	0	0	0	75	78	3	159	29.67	2	114	67	2	2	1	1	0	0	3	1	1	0	2	3940	1.55024	1	0
HIFB0409	274	215	30	3	6	0	0	34	1	1	0	0	1	2	0	0	1	3	0	0	0	0	0	0	0	0	56	74	18	160	21.88	1	107	60	2	4	1	1	1	1	2	2	1	1	2	3440	0.870787	0	0
HIFB0410	283	165	23	2	4	0	0	30	1	4	0	0	1	1	0	0	0	2	0	0	0	0	0	0	0	0	50	60	10	156.5	20.41	1	96	51	1	3	1	0	1	1	2	1	1	1	2	2900	-1.02156	0	0
HIFB0411	282	131	18	2	3	0	0	30	1	3	NA	NA	NA	NA	NA	NA	NA	NA	NA	NA	NA	NA	NA	NA	NA	NA	46	57	11	154	19.4	1	92	52	1	2	1	1	0	0	2	NA	NA	NA	NA	3100	-0.311295	0	0
HIFB0412	275	192	27	2	5	0	0	32	1	3	0	0	1	1	0	0	1	2	0	0	0	0	0	0	0	0	46	63	17	156	18.9	1	121	68	2	2	1	1	0	0	2	2	1	1	2	2950	-0.505618	0	0
HIFB0413	262	195	27	2	5	0	0	36	2	1	0	0	1	1	0	0	0	2	0	0	0	0	0	0	0	0	45	53	8	158	18.03	0	108	56	1	3	1	1	1	1	2	1	2	1	2	2780	-0.608924	0	0
HIFB0414	287	222	31	3	6	0	0	28	0	4	0	0	1	1	0	0	0	1	0	0	0	0	1	0	0	0	50	64	14	164	18.59	1	103	54	1	1	0	0	0	0	2	1	2	1	2	3000	-1.12255	0	0
HIFB0415	278	216	30	3	6	0	0	45	2	2	0	0	1	1	1	0	0	2	0	0	0	0	0	0	1	0	49.5	60	10.5	157	20.08	1	105	58	1	2	1	1	0	0	2	1	1	0	2	3220	-0.306878	0	0
HIFB0416	275	219	31	3	6	0	0	31	1	2	0	0	1	1	0	0	0	1	0	0	0	0	0	0	0	0	51	69.5	18.5	162	19.43	1	112	63	2	1	0	0	0	0	2	1	2	0	2	2790	-1.11295	0	0
HIFB0417	NA	94	13	2	2	0	0	27	0	4	NA	NA	NA	NA	NA	NA	NA	NA	NA	NA	NA	NA	NA	NA	NA	NA	54	NA	NA	159	21.36	1	120	73	2	1	0	0	0	0	NA	NA	NA	NA	NA	NA	NA	NA	NA
HIFB0418	282	230	32	3	6	0	0	32	1	3	0	0	1	1	0	0	0	1	0	0	0	0	0	0	0	0	53	69.5	16.5	160	20.7	1	100	49	1	2	1	1	0	0	2	1	1	1	1	3280	-0.148148	0	0
HIFB0419	261	183	26	2	5	0	0	29	0	4	0	0	1	1	0	1	0	1	0	0	0	0	0	0	0	0	44	59	15	159.5	17.3	0	129	70	2	3	1	1	1	1	2	1	1	0	2	2700	-0.818898	0	0
HIFB0420	266	126	18	2	3	0	0	27	0	3	0	0	1	1	0	0	0	1	0	0	0	0	0	0	0	0	42	59.5	17.5	157	17.04	0	116	58	1	1	0	0	0	0	2	1	2	0	1	3180	0.219178	0	0
HIFB0421	267	198	28	2	5	0	0	34	1	3	0	0	1	2	0	0	1	3	0	0	0	0	0	0	0	0	53	65	12	159	20.96	1	108	67	2	3	1	1	1	1	2	2	1	0	2	3200	0.123656	0	0
HIFB0422	266	127	18	2	3	0	0	35	2	1	1	1	1	2	0	0	0	2	0	0	0	0	1	0	0	0	56	72	16	157	22.72	1	93	53	1	2	1	0	1	1	2	2	1	0	2	3030	-0.191781	0	0
HIFB0423	281	253	36	3	7	0	0	26	0	2	0	0	1	1	1	0	0	3	1	1	0	0	0	0	0	0	52	64	12	159	20.57	1	113	61	2	1	0	0	0	0	2	2	1	0	1	2700	-1.83594	0	1
HIFB0424	273	189	27	2	5	0	0	24	0	3	0	0	1	1	0	0	0	1	0	0	0	0	1	0	0	0	49	58	9	154.5	20.53	1	116	78	2	1	0	0	0	0	2	1	1	1	2	3340	0.402204	0	0
HIFB0425	269	212	30	3	6	0	0	32	1	3	0	0	1	1	0	0	1	3	0	0	0	0	0	0	0	0	54	71	17	162	20.58	1	103	59	1	3	1	1	1	1	2	1	1	1	2	3020	-0.360215	0	0
HIFB0426	284	121	17	2	3	0	0	35	2	2	0	0	1	1	0	0	0	2	0	0	0	0	0	0	0	0	54	73	19	160	21.09	1	115	66	2	4	1	1	1	1	2	1	1	0	2	3640	0.629073	0	0
HIFB0427	272	133	19	2	3	0	0	40	2	3	0	0	1	1	0	0	0	2	0	0	0	0	0	0	0	0	62.5	73	10.5	162	23.81	1	124	68	2	4	1	1	1	1	2	2	1	1	2	3130	-0.328804	0	0
HIFB0428	NA	87	12	1	1	0	0	29	0	3	NA	NA	NA	NA	NA	NA	NA	NA	NA	NA	NA	NA	NA	NA	NA	NA	NA	NA	NA	NA	NA	NA	NA	NA	NA	NA	NA	NA	NA	NA	NA	NA	NA	NA	NA	NA	NA	NA	NA
HIFB0429	271	140	20	2	3	0	0	32	1	2	0	0	1	2	0	0	0	1	0	0	0	0	0	0	0	0	67	82	15	172.5	22.52	1	122	53	1	3	1	0	1	1	2	1	2	1	2	3240	-0.204244	0	0
HIFB0430	271	103	14	2	2	0	0	29	0	2	0	0	1	1	0	0	0	2	0	0	0	0	0	0	0	0	47	53	6	158	18.83	1	129	72	2	1	0	0	0	0	2	1	1	0	1	2960	-0.94695	0	0
HIFB0431	NA	243	34	3	7	0	0	30	1	3	NA	NA	NA	NA	NA	NA	NA	NA	NA	NA	NA	NA	NA	NA	NA	NA	53	71	18	158	21.23	1	85	50	1	1	0	0	0	0	NA	NA	NA	NA	NA	NA	NA	NA	NA
HIFB0432	274	213	30	3	6	0	0	29	0	3	0	0	1	1	0	0	0	2	0	0	0	0	0	0	0	0	71.5	86	14.5	165.5	26.1	2	103	60	2	1	0	0	0	0	2	2	2	0	2	3340	0.061008	0	0
HIFB0433	283	208	29	3	6	0	0	30	1	3	0	0	1	1	0	0	0	1	1	0	0	0	1	0	0	0	44	55	11	160	17.19	0	109	54	1	1	0	0	0	0	2	1	1	0	2	3240	-0.105121	0	0
HIFB0434	268	87	12	1	1	0	0	35	2	1	0	0	1	1	0	0	1	1	1	0	0	0	0	0	0	0	63	75	12	161	24.3	2	99	57	1	5	1	2	1	1	2	2	1	1	2	3550	1.43417	1	0
HIFB0435	284	110	15	2	2	1	0	36	2	4	0	0	1	2	1	0	0	3	0	0	0	0	1	0	0	0	65	74	9	160	25.39	2	112	61	2	3	1	1	1	1	2	1	1	1	2	3720	1.1901	0	0
HIFB0436	283	255	36	3	7	0	0	27	0	3	0	0	1	1	1	0	0	1	1	0	0	1	0	0	0	0	50	63.5	13.5	161	19.29	1	107	58	1	1	0	0	0	0	2	1	1	1	2	2960	-0.859838	0	0
HIFB0437	278	220	31	3	6	0	0	32	1	2	0	0	1	1	0	0	0	1	0	0	0	0	0	0	0	0	65	78	13	160	25.39	2	110	65	2	2	1	1	0	0	2	1	1	0	1	2740	-1.30303	0	1
HIFB0438	287	148	21	2	4	0	0	28	0	2	0	0	1	1	0	0	1	2	1	0	0	0	0	0	0	0	44	65	21	157	17.85	0	106	53	1	2	1	1	0	0	2	2	1	0	1	3600	0.877604	0	0
HIFB0439	290	177	25	2	5	0	0	34	1	3	0	0	1	2	0	0	1	2	0	0	0	0	0	0	0	0	53	66	13	156	21.78	1	109	57	1	3	1	1	1	1	2	2	1	1	2	3760	1.29427	1	0
HIFB0440	248	166	23	2	4	0	0	27	0	3	0	0	1	1	0	0	0	3	0	0	0	0	0	0	0	0	51	67	16	160	19.92	1	110	73	2	1	0	0	0	0	1	2	1	0	2	2320	NA	NA	NA
HIFB0441	276	181	25	2	5	0	0	32	1	3	0	0	1	1	1	0	0	2	0	0	0	0	0	0	1	0	52	61	9	157	21.1	1	94	52	1	2	1	1	0	0	2	1	1	0	2	3300	0.477528	0	0
HIFB0442	265	195	27	2	5	0	0	27	0	4	0	0	1	1	0	0	0	3	0	0	0	0	0	0	0	0	44	55	11	170	15.22	0	131	83	2	2	1	1	0	0	2	1	1	0	2	2590	-1.51613	0	1
HIFB0443	282	89	12	1	1	0	0	28	0	1	0	0	1	1	0	0	0	2	0	0	0	0	0	0	0	0	59	72	13	159	23.34	1	118	62	2	4	1	1	1	1	2	1	1	0	2	2820	-1.08264	0	0
HIFB0444	266	212	30	3	6	0	0	29	0	3	0	0	1	1	1	0	1	3	1	1	0	0	0	0	0	0	64	81.5	17.5	155	26.64	2	110	58	1	3	1	1	0	1	2	2	1	0	2	3220	0.177419	0	0
HIFB0445	NA	188	26	2	5	0	0	26	0	2	NA	NA	NA	NA	NA	NA	NA	NA	NA	NA	NA	NA	NA	NA	NA	NA	42	NA	NA	153.5	17.83	0	96	52	1	1	0	0	0	0	NA	NA	NA	NA	NA	NA	NA	NA	NA
HIFB0446	280	227	32	3	6	0	0	43	2	1	0	0	2	1	0	0	1	3	0	0	0	0	0	0	0	0	75	75.5	0.5	150	33.33	2	113	67	2	5	1	2	1	1	2	2	1	0	2	3940	1.59788	1	0
HIFB0447	281	106	15	2	2	0	0	38	2	4	0	0	1	1	0	0	0	1	0	0	0	0	1	0	0	0	54	64	10	159	21.36	1	129	75	2	4	1	1	1	1	2	1	1	0	2	3250	-0.227513	0	0
HIFB0448	270	211	30	3	6	0	0	29	0	1	0	0	1	1	0	0	0	1	0	0	0	0	0	0	0	0	50	65	15	167.5	17.82	0	116	63	2	2	1	0	1	1	2	2	1	1	2	3260	-0.151194	0	0
HIFB0449	278	125	17	2	3	0	0	31	1	2	0	0	1	1	0	0	0	1	0	0	0	0	0	0	0	0	45	57	12	160	17.58	0	109	65	2	2	1	1	0	0	2	1	2	0	2	3160	-0.465608	0	0
HIFB0450	286	98	14	2	2	0	0	25	0	2	0	0	1	1	1	0	0	2	0	0	0	1	0	0	0	0	52	70	18	163	19.57	1	91	55	1	1	0	0	0	0	2	2	1	0	2	3340	0.0255754	0	0
HIFB0452	264	63	9	1	1	1	0	37	2	3	0	0	1	1	0	0	0	2	0	0	0	0	0	0	0	0	55	65	10	157	22.31	1	106	64	2	5	1	1	1	1	2	2	1	1	2	2830	NA	NA	NA
HIFB0453	280	171	24	2	4	0	0	27	0	1	1	1	1	1	1	0	0	3	1	0	0	0	0	1	0	0	53	66	13	160.5	20.57	1	106	52	1	1	0	0	0	0	2	1	1	0	2	3070	-0.872396	0	0
HIFB0456	279	125	17	2	3	0	0	34	1	2	0	0	1	2	0	0	0	2	0	0	0	0	0	0	0	0	42	57	15	157.5	16.93	0	109	63	2	3	1	2	1	1	2	1	1	1	2	3740	1.06878	0	0
HIFB0458	276	69	9	1	1	1	0	34	1	3	0	0	1	2	1	0	0	3	0	1	0	0	0	0	0	0	54	64.5	10.5	151.5	23.53	1	99	53	1	2	1	1	0	0	2	1	1	0	2	3480	0.622283	0	0
HIFB0459	288	111	15	2	2	0	0	27	0	1	0	0	1	2	0	0	0	1	0	0	0	0	0	0	0	0	50	63	13	154	21.08	1	90	54	1	1	0	0	0	0	2	1	1	0	1	3120	-0.537084	0	0
HIFB0460	277	152	21	2	4	0	0	33	1	3	0	0	1	1	0	0	1	3	0	0	0	0	0	0	0	0	60	72	12	155	24.97	2	104	56	1	2	1	1	0	0	2	2	1	1	2	3330	0.322314	0	0
HIFB0461	274	229	32	3	6	0	0	28	0	3	0	0	1	1	0	0	1	3	0	0	0	0	0	0	0	0	53	67.5	14.5	154	22.35	1	100	55	1	3	1	1	1	1	2	2	1	0	2	2700	-1.49728	0	1
HIFB0462	250	110	15	2	2	0	0	28	0	3	0	0	1	1	0	0	0	1	0	1	0	0	0	0	0	0	60	70	10	168	21.26	1	91	NA	NA	1	0	0	0	0	1	1	1	0	2	3720	NA	NA	NA
HIFB0463	252	115	16	2	2	0	0	33	1	NA	1	1	1	1	0	0	0	1	0	0	0	0	0	0	0	0	70	NA	NA	158	28.04	2	117	60	2	3	1	1	0	0	1	1	1	0	2	2800	NA	NA	NA
HIFB0464	263	95	13	2	2	0	0	30	1	3	0	0	1	1	0	0	0	1	0	0	0	0	0	0	0	0	53.5	65	11.5	156	21.98	1	90	63	2	2	1	0	1	1	2	1	1	0	2	3260	0.108466	0	0
HIFB0465	278	215	30	3	6	1	0	36	2	1	0	0	2	1	1	0	0	3	0	0	0	0	0	0	0	0	55	73	18	163	20.7	1	112	84	2	1	0	0	0	0	2	1	1	0	1	2700	-1.56065	0	1
HIFB0466	274	226	32	3	6	0	0	28	0	1	0	0	1	2	0	0	0	1	0	0	0	0	0	0	0	0	46	60	14	155	19.15	1	119	71	2	2	1	0	1	1	2	1	1	0	2	3540	0.953168	0	0
HIFB0467	282	152	21	2	4	0	0	36	2	1	0	0	1	2	0	0	0	2	0	0	0	0	0	0	0	0	55	72	17	155	22.89	1	115	67	2	2	1	1	0	0	2	1	1	0	2	3200	-0.359788	0	0
HIFB0468	271	176	25	2	5	0	0	23	0	3	NA	NA	NA	NA	NA	NA	NA	NA	NA	NA	NA	NA	NA	NA	NA	NA	46	59	13	158	18.43	0	114	55	1	1	0	0	0	0	2	NA	NA	NA	NA	2500	-1.91185	0	1
HIFB0469	262	137	19	2	3	0	0	26	0	1	0	0	1	2	0	0	0	1	0	0	0	0	0	0	0	0	52	61.5	9.5	164	19.33	1	119	59	1	1	0	0	0	0	2	1	1	0	2	2520	-1.42784	0	1
HIFB0470	274	244	34	3	7	0	0	29	0	2	0	0	1	1	0	0	0	2	0	0	0	0	0	0	0	0	60	73	13	165	22.04	1	117	69	2	1	0	0	0	0	2	1	2	1	2	3160	-0.0936639	0	0
HIFB0471	269	117	16	2	2	0	0	31	1	2	0	0	1	2	0	0	0	2	0	0	0	0	0	0	0	0	62.5	78	15.5	162	23.81	1	121	51	1	1	0	0	0	0	2	1	1	1	1	3350	0.346561	0	0
HIFB0472	268	236	33	3	7	0	0	33	1	1	0	0	1	2	0	0	0	1	0	0	0	0	0	0	0	0	56	68	12	157	22.72	1	108	59	1	2	1	1	0	0	2	1	1	0	2	1100	NA	NA	NA
HIFB0473	224	214	30	3	6	0	0	32	1	3	0	0	1	1	0	0	0	1	0	0	0	0	0	0	0	0	51	65.5	14.5	156	20.96	1	108	59	1	1	0	0	0	0	1	2	1	0	2	2040	NA	NA	NA
HIFB0474	267	124	17	2	3	0	0	31	1	1	0	0	1	2	0	0	0	2	0	0	0	0	0	0	0	0	46.5	58	11.5	150	20.67	1	100	62	2	1	0	0	0	0	2	1	1	1	2	2510	-1.87566	0	1
HIFB0475	279	141	20	2	3	0	0	27	0	2	0	0	1	1	0	0	0	1	0	0	0	0	0	0	0	0	50	64.5	14.5	162	19.05	1	113	68	2	2	1	1	1	1	2	2	1	1	2	3000	-0.586777	0	0
HIFB0476	284	124	17	2	3	0	0	32	1	3	0	0	1	1	0	0	0	3	0	0	0	0	0	0	0	0	47	60	13	167	16.85	0	123	62	2	3	1	0	1	1	2	1	1	0	1	2520	-2.07161	0	1
HIFB0477	282	159	22	2	4	0	0	27	0	1	0	0	1	1	0	0	0	1	0	0	0	0	0	0	0	0	48	64	16	163	18.07	0	139	118	3	1	0	0	0	0	2	1	1	0	2	3520	0.299479	0	0
HIFB0478	282	216	30	3	6	0	0	30	1	1	0	0	1	1	0	1	0	1	0	0	0	0	0	0	0	0	54	69	15	157	21.91	1	104	54	1	3	1	1	0	0	2	1	1	1	2	3260	0.129477	0	0
HIFB0479	278	229	32	3	6	0	0	32	1	2	0	0	2	2	1	0	0	3	1	1	0	0	0	0	0	0	50.5	59	8.5	165	18.55	1	91	56	1	2	1	0	1	1	2	1	1	0	2	3340	0.16442	0	0
HIFB0480	267	146	20	2	3	0	0	35	2	1	0	0	1	1	1	0	0	1	0	0	0	0	0	0	0	0	47	61	14	153	20.08	1	97	55	1	2	1	1	0	0	2	1	1	1	2	3080	-0.198925	0	0
HIFB0481	NA	162	23	2	4	0	0	23	0	1	NA	NA	NA	NA	NA	NA	NA	NA	NA	NA	NA	NA	NA	NA	NA	NA	44	NA	NA	158	17.63	0	127	71	2	1	0	0	0	0	NA	NA	NA	NA	NA	NA	NA	NA	NA
HIFB0482	271	231	33	3	7	0	0	26	0	2	0	0	1	1	0	0	0	1	0	0	0	0	0	0	0	0	47.5	56	8.5	158.5	18.91	1	98	54	1	1	0	0	0	0	2	1	1	0	2	3100	-0.575597	0	0
HIFB0483	270	177	25	2	5	0	0	27	0	3	0	0	1	2	0	0	0	2	0	0	0	0	0	0	0	0	60	77	17	170	20.76	1	126	70	2	1	0	0	0	0	2	1	2	1	1	3450	0.352785	0	0
HIFB0484	NA	102	14	2	2	0	0	26	0	3	NA	NA	NA	NA	NA	NA	NA	NA	NA	NA	NA	NA	NA	NA	NA	NA	43.5	57	13.5	162.5	16.47	0	111	67	2	1	0	0	0	0	NA	NA	NA	NA	NA	NA	NA	NA	NA
HIFB0485	274	156	22	2	4	0	0	30	1	3	0	0	1	1	1	0	0	2	1	0	0	0	0	1	0	0	38	52	14	152	16.45	0	85	55	1	1	0	0	0	0	2	1	1	0	2	3040	-0.734748	0	0
HIFB0486	NA	120	17	2	3	0	0	27	0	3	NA	NA	NA	NA	NA	NA	NA	NA	NA	NA	NA	NA	NA	NA	NA	NA	53	69	16	164	19.71	1	113	74	2	1	0	0	0	0	NA	NA	NA	NA	NA	NA	NA	NA	NA
HIFB0487	271	231	33	3	7	0	0	34	1	2	0	0	1	2	1	0	1	3	1	1	0	0	0	0	0	0	50.5	61	10.5	145.5	23.85	1	97	57	1	7	1	1	1	1	2	2	1	1	2	3230	-0.0570652	0	0
HIFB0488	276	222	31	3	6	0	0	29	0	3	0	0	1	1	0	0	0	1	0	0	0	0	0	0	0	0	61	75.5	14.5	165	22.41	1	116	55	1	2	1	1	0	0	2	1	1	0	2	3700	1.60112	1	0
HIFB0489	256	94	13	2	2	0	0	36	2	1	0	0	1	2	0	0	1	2	0	0	0	0	0	0	0	0	74	85	11	165	27.18	2	117	67	2	3	1	2	1	1	1	2	1	1	2	3280	0.703412	0	0
HIFB0490	272	259	37	3	8	0	0	34	1	2	0	0	1	1	0	0	0	1	0	0	0	0	0	0	0	0	55	68.5	13.5	168	19.49	1	99	59	1	1	0	0	0	0	2	1	1	0	2	3040	-0.424242	0	0
HIFB0491	265	130	18	2	3	0	0	33	1	2	1	2	1	2	0	0	1	1	0	0	0	0	1	0	0	0	69	85	16	162	26.29	2	117	66	2	2	1	1	0	0	2	2	1	1	2	3070	-0.225806	0	0
HIFB0492	275	178	25	2	5	0	0	26	0	1	0	0	1	1	0	0	0	1	0	0	0	0	0	0	0	0	44	59	15	162	16.77	0	111	69	2	1	0	0	0	0	2	2	1	1	2	3000	-0.840849	0	0
HIFB0493	280	101	14	2	2	0	0	23	0	3	NA	NA	NA	NA	NA	NA	NA	NA	NA	NA	NA	NA	NA	NA	NA	NA	50.5	68	17.5	154	21.29	1	102	60	2	1	0	0	0	0	2	NA	NA	NA	NA	3700	1.13477	0	0
HIFB0494	NA	177	25	2	5	0	0	23	0	3	NA	NA	NA	NA	NA	NA	NA	NA	NA	NA	NA	NA	NA	NA	NA	NA	63	71	8	157.5	25.4	2	115	46	1	1	0	0	0	0	NA	NA	NA	NA	NA	NA	NA	NA	NA
HIFB0495	274	138	19	2	3	0	0	35	2	1	0	0	1	2	0	0	0	2	1	0	0	0	0	0	0	0	49	65	16	160	19.14	1	123	65	2	1	0	0	0	0	2	1	1	0	2	2800	-1.0854	0	0
HIFB0496	258	105	15	2	2	0	0	27	0	4	0	0	1	1	0	0	0	NA	0	0	0	0	0	0	0	0	54	NA	NA	152	23.37	1	112	62	2	3	1	1	0	0	1	2	1	0	2	2500	NA	NA	NA
HIFB0497	NA	91	13	2	2	0	0	27	0	2	NA	NA	NA	NA	NA	NA	NA	NA	NA	NA	NA	NA	NA	NA	NA	NA	43	59	16	147.5	19.76	1	91	52	1	2	1	0	NA	NA	NA	NA	NA	NA	NA	NA	NA	NA	NA
HIFB0498	281	89	12	1	1	1	0	25	0	2	0	0	1	2	1	0	0	3	0	0	0	0	0	0	0	0	53	66	13	157	21.5	1	108	70	2	2	1	0	1	1	2	1	1	0	1	3840	1.13281	0	0
HIFB0499	268	113	16	2	2	0	0	35	2	2	0	0	1	2	0	0	1	3	0	0	0	0	0	0	0	0	56	70	14	155	23.31	1	90	53	1	4	1	1	1	1	2	2	1	0	2	3510	1.32213	1	0
HIFB0500	289	173	24	2	4	0	0	31	1	3	1	1	1	2	0	0	0	2	0	0	0	0	1	0	0	0	55	73	18	163	20.7	1	102	51	1	1	0	0	0	0	2	1	1	0	1	3940	1.5601	1	0
HIFB0501	288	173	24	2	4	0	0	26	0	1	0	0	1	2	0	0	0	2	0	0	0	0	0	0	0	0	59	71	12	165	21.67	1	109	57	1	2	1	0	1	1	2	1	1	0	1	3740	0.691176	0	0
HIFB0502	285	114	16	2	2	0	0	24	0	3	NA	NA	NA	NA	NA	NA	NA	NA	NA	NA	NA	NA	NA	NA	NA	NA	57	67	10	156	23.42	1	82	55	1	2	1	0	0	0	2	NA	NA	NA	NA	NA	NA	NA	NA
HIFB0503	283	145	20	2	3	0	0	24	0	3	0	0	1	1	1	0	0	2	0	1	0	0	0	0	0	0	55	70.5	15.5	161.5	21.09	1	97	54	1	1	0	0	0	0	2	1	1	0	2	3200	-0.212938	0	0
HIFB0504	277	238	34	3	7	0	0	34	1	2	0	0	1	1	0	0	1	2	0	0	0	0	0	0	0	0	64.5	74	9.5	156	26.5	2	105	55	1	2	1	1	0	0	2	2	2	1	2	4140	2.12698	1	0
HIFB0505	281	176	25	2	5	0	0	28	0	1	0	0	1	1	0	0	0	1	0	0	0	0	0	0	0	0	46	65	19	157	18.66	1	98	55	1	3	1	1	1	1	2	1	1	0	2	3300	-0.0952381	0	0
HIFB0506	268	233	33	3	7	0	0	31	1	2	0	0	1	1	0	0	0	1	1	0	0	0	1	0	0	0	40	53	13	165	14.69	0	96	65	2	2	1	1	0	0	2	1	1	1	2	2200	-2.34734	0	1
HIFB0507	261	97	13	2	2	0	0	25	0	2	0	0	1	2	0	0	1	3	0	0	0	0	0	0	0	0	49	60	11	164	18.22	0	87	48	1	2	1	1	1	1	2	2	2	0	2	3290	0.729659	0	0
HIFB0508	264	119	17	2	3	0	0	30	1	1	0	0	1	2	0	0	0	1	0	0	0	0	0	0	0	0	60	74.5	14.5	157.5	24.19	2	92	55	1	3	1	1	0	1	2	2	1	0	2	NA	NA	NA	NA
HIFB0509	267	170	24	2	4	0	0	30	1	1	0	0	1	1	0	0	0	1	0	0	0	0	0	0	0	0	NA	NA	NA	170.5	NA	NA	108	62	2	3	1	1	0	0	2	1	1	0	2	3400	NA	NA	NA
HIFB0510	277	124	17	2	3	0	0	39	2	1	0	0	1	2	0	0	0	1	0	0	0	0	0	0	0	0	52	70	18	155	21.64	1	95	50	1	4	1	2	1	1	2	1	1	0	2	3960	1.65079	1	0
HIFB0511	271	119	17	2	3	0	0	33	1	1	0	0	1	2	0	0	0	1	0	0	0	0	0	0	0	0	60	76	16	169	21.01	1	102	57	1	1	0	0	0	0	2	1	1	0	1	3260	-0.151194	0	0
HIFB0512	291	243	34	3	7	0	0	31	1	1	0	0	1	2	0	0	0	1	0	0	0	0	0	0	0	0	51	64	13	157	20.69	1	95	54	1	2	1	1	0	0	2	1	1	0	2	3820	1.10628	0	0
HIFB0513	281	138	19	2	3	1	0	27	0	3	0	0	1	1	1	0	0	2	0	0	0	0	0	0	0	0	49	57.5	8.5	158	19.63	1	108	60	2	2	1	0	1	1	2	1	1	0	1	3230	-0.455729	0	0
HIFB0514	280	168	24	2	4	0	0	25	0	3	0	0	1	1	0	0	0	1	0	0	0	0	0	0	0	0	50	68	18	168.5	17.61	0	96	51	1	1	0	0	0	0	2	2	1	1	2	3160	-0.638021	0	0
HIFB0515	261	185	26	2	5	0	0	24	0	1	0	0	1	1	0	0	0	3	0	0	0	0	0	0	0	0	49	64	15	167	17.57	0	109	56	1	1	0	0	0	0	2	2	1	0	2	NA	NA	NA	NA
HIFB0516	276	129	18	2	3	0	0	37	2	1	0	0	1	1	0	0	1	3	1	0	0	0	1	0	0	0	50	66	16	161.5	19.17	1	96	52	1	2	1	1	1	1	2	2	1	1	2	2250	-2.47191	0	1
HIFB0517	287	235	33	3	7	0	0	30	1	2	0	0	1	1	0	0	0	1	0	0	0	0	0	0	0	0	56	72	16	156	23.01	1	102	60	2	2	1	1	0	0	2	1	2	1	2	3840	1.13033	0	0
HIFB0518	272	134	19	2	3	0	0	31	1	3	0	0	1	2	0	0	0	1	0	0	0	0	0	0	0	0	51.5	60	8.5	158.5	20.5	1	104	64	2	2	1	1	0	0	2	1	1	1	2	3340	0.241848	0	0
HIFB0519	NA	135	19	2	3	1	0	35	2	1	NA	NA	NA	NA	NA	NA	NA	NA	NA	NA	NA	NA	NA	NA	NA	NA	54	NA	NA	156	22.19	1	100	55	1	2	1	1	NA	NA	NA	NA	NA	NA	NA	NA	NA	NA	NA
HIFB0520	NA	90	12	1	1	0	0	27	0	3	NA	NA	NA	NA	NA	NA	NA	NA	NA	NA	NA	NA	NA	NA	NA	NA	56	NA	NA	159	22.15	1	95	49	1	2	1	0	NA	NA	NA	NA	NA	NA	NA	NA	NA	NA	NA
HIFB0521	289	174	24	2	4	0	0	30	1	1	0	0	1	2	0	0	0	1	0	0	0	0	0	0	0	0	54	71	17	162	20.58	1	112	62	2	1	0	0	0	0	2	1	1	1	1	3070	-0.664962	0	0
HIFB0522	285	130	18	2	3	0	0	30	1	1	0	0	1	1	0	0	0	3	0	0	0	0	0	0	0	0	52	64	12	165	19.1	1	105	64	2	1	0	0	0	0	2	1	1	0	2	3340	0.0255754	0	0
HIFB0523	272	84	12	1	1	1	0	39	2	3	0	0	1	2	1	0	1	3	0	0	0	0	0	0	0	0	69	74.5	5.5	156.5	28.17	2	119	72	2	3	1	1	1	1	2	2	2	1	2	4240	2.6875	1	0
HIFB0524	273	142	20	2	3	0	0	34	1	3	0	0	1	1	0	0	0	2	0	0	0	0	0	0	0	0	44	53	9	152	19.04	1	134	56	1	6	1	1	1	1	2	1	1	1	2	3160	-0.247283	0	0
HIFB0525	285	255	36	3	7	0	0	29	0	2	0	0	1	2	0	0	0	1	0	1	0	0	0	0	0	0	52	67	15	171	17.78	0	105	51	1	3	1	0	1	1	2	1	2	1	2	3340	-0.289216	0	0
HIFB0526	275	93	13	2	2	0	0	32	1	1	1	1	1	1	0	0	0	NA	0	0	0	0	0	0	0	0	56	69	13	153.5	23.77	1	123	60	2	4	1	1	0	1	2	2	1	0	1	3300	0.133152	0	0
HIFB0527	277	223	31	3	6	0	0	33	1	1	0	0	1	1	1	1	1	2	1	0	0	1	0	0	1	0	56	76	20	165	20.57	1	115	57	1	3	1	1	1	1	2	2	1	0	2	3370	0.432507	0	0
HIFB0528	286	221	31	3	6	0	0	31	1	1	0	0	1	2	1	0	0	1	0	0	0	0	0	0	0	0	67.5	79	11.5	169.5	23.49	1	95	56	1	2	1	0	1	1	2	1	1	1	1	3030	-1.04902	0	0
HIFB0529	270	159	22	2	4	0	0	32	1	3	0	0	1	1	0	0	0	1	0	0	0	0	0	0	0	0	50	63	13	165.5	18.25	0	91	NA	NA	3	1	1	1	1	2	1	2	1	2	3400	0.404891	0	0
HIFB0530	NA	116	16	2	2	0	0	31	1	1	NA	NA	NA	NA	NA	NA	NA	NA	NA	NA	NA	NA	NA	NA	NA	NA	52	NA	NA	168	18.42	0	102	57	1	4	1	1	NA	NA	NA	NA	NA	NA	NA	NA	NA	NA	NA
HIFB0531	286	240	34	3	7	0	0	25	0	2	0	0	1	1	1	0	0	1	0	0	1	0	0	0	0	0	44	65	21	162	16.77	0	110	60	2	1	0	0	0	0	2	1	1	0	1	3580	0.639386	0	0
HIFB0532	271	172	24	2	4	1	0	37	2	1	0	0	1	2	1	0	1	2	0	0	0	0	0	0	1	0	65	81	16	168	23.03	1	109	47	1	3	1	1	1	1	2	2	1	1	1	3440	0.513587	0	0
HIFB0533	281	112	16	2	2	0	0	30	1	1	0	0	1	1	0	0	0	1	0	0	0	0	0	0	0	0	56	74.5	18.5	169	19.61	1	119	62	2	1	0	0	0	0	2	1	1	0	2	3500	0.595687	0	0
HIFB0534	291	117	16	2	2	0	0	34	1	3	0	0	1	1	0	0	1	2	0	0	0	0	0	0	0	0	56	75	19	160	21.88	1	88	62	1	3	1	1	0	1	2	2	1	0	2	3250	-0.270531	0	0
HIFB0535	264	226	32	3	6	0	0	22	0	3	0	0	1	2	0	0	0	1	0	0	0	0	0	0	0	0	47	60	13	154	19.82	1	113	62	2	1	0	0	0	0	2	1	1	0	2	3220	0.328767	0	0
HIFB0536	NA	114	16	2	2	0	0	28	0	4	NA	NA	NA	NA	NA	NA	NA	NA	NA	NA	NA	NA	NA	NA	NA	NA	50	NA	NA	159	19.78	1	128	71	2	2	1	0	NA	NA	NA	NA	NA	NA	NA	NA	NA	NA	NA
HIFB0537	276	220	31	3	6	0	0	37	2	2	1	2	2	1	0	0	0	3	0	0	0	0	0	0	0	0	57	70	13	157	23.12	1	104	52	1	3	1	0	0	1	2	2	1	0	2	3180	-0.0385675	0	0
HIFB0538	263	96	13	2	2	0	0	38	2	3	0	0	1	2	0	0	1	2	0	0	0	0	0	0	0	0	48	59	11	153	20.5	1	102	60	2	4	1	1	1	1	2	2	1	1	2	2470	-1.83871	0	1
HIFB0539	272	96	13	2	2	1	0	31	1	1	0	0	1	2	0	0	1	2	1	0	0	0	0	0	0	0	50	62.5	12.5	163	18.82	1	111	62	2	3	1	1	1	1	2	2	1	1	2	3380	0.350543	0	0
HIFB0541	264	145	20	2	3	0	0	31	1	1	1	2	2	2	1	0	0	3	0	0	0	0	0	0	0	0	49	60	11	151	21.49	1	99	60	2	1	0	0	0	0	2	2	1	0	2	NA	NA	NA	NA
HIFB0542	287	168	24	2	4	0	0	30	1	3	0	0	1	1	0	0	0	2	0	0	0	0	0	0	0	0	50	64	14	151	21.93	1	91	52	1	3	1	1	1	1	2	1	1	0	1	3330	0.174479	0	0
HIFB0543	275	113	16	2	2	0	0	35	2	4	0	0	1	1	0	0	1	2	0	0	0	0	0	0	0	0	46	62.5	16.5	153	19.65	1	91	49	1	2	1	1	0	0	2	2	1	1	2	3400	0.404891	0	0
HIFB0544	284	229	32	3	6	0	0	32	1	3	0	0	1	1	0	0	0	1	0	0	0	0	0	0	0	0	67	74	7	165	24.61	2	118	73	2	3	1	1	1	1	2	1	1	0	2	3080	-0.476562	0	0
HIFB0545	NA	176	25	2	5	1	0	28	0	3	NA	NA	NA	NA	NA	NA	NA	NA	NA	NA	NA	NA	NA	NA	NA	NA	63	72	9	159.5	24.76	2	129	76	2	3	1	0	NA	NA	NA	NA	NA	NA	NA	NA	NA	NA	NA
HIFB0546	278	215	30	3	6	0	0	38	2	2	0	0	1	1	0	0	0	2	0	0	0	0	0	0	0	0	45	58	13	154	18.97	1	81	NA	NA	1	0	0	0	0	2	1	1	1	2	2980	-0.80593	0	0
HIFB0547	258	232	33	3	7	0	0	31	1	1	0	0	2	1	0	0	0	3	1	0	0	0	0	0	0	1	54	70	16	157	21.91	1	109	60	2	1	0	0	0	0	1	2	1	0	2	2740	NA	NA	NA
HIFB0548	279	257	36	3	7	0	0	27	0	3	0	0	1	2	1	0	0	3	1	0	0	0	0	0	0	0	60	75	15	172	20.28	1	104	61	2	1	0	0	0	0	2	2	1	0	2	3840	1.13281	0	0
HIFB0549	285	137	19	2	3	0	0	26	0	3	0	0	1	1	0	0	0	2	0	0	0	0	0	0	0	0	63	80	17	152.5	27.09	2	132	57	1	1	0	0	0	0	2	1	1	0	2	3520	0.151961	0	0
HIFB0550	270	101	14	2	2	0	0	26	0	3	0	0	1	1	0	0	0	3	0	0	0	0	0	0	0	0	42	56	14	160	16.41	0	102	59	1	1	0	0	0	0	2	1	1	0	2	2960	-0.94695	0	0
HIFB0551	280	147	21	2	4	1	0	30	1	3	NA	NA	NA	NA	NA	NA	NA	NA	NA	NA	NA	NA	NA	NA	NA	NA	53	60.5	7.5	160	20.7	1	114	55	1	1	0	0	0	0	2	NA	NA	NA	NA	NA	NA	NA	NA
HIFB0552	280	63	9	1	1	0	0	28	0	3	0	0	1	2	0	0	0	2	0	0	0	0	0	0	0	0	45	64	19	154	18.97	1	102	60	2	1	0	0	0	0	2	2	1	1	2	2790	NA	NA	NA
HIFB0553	279	131	18	2	3	0	0	30	1	1	0	0	1	2	0	0	0	2	0	0	0	0	0	0	0	0	70	90	20	176	22.6	1	120	60	2	2	1	1	0	0	2	1	2	1	2	3680	0.910053	0	0
HIFB0554	272	107	15	2	2	0	0	28	0	1	0	0	1	1	0	0	0	2	0	0	0	0	0	0	0	0	45	56	11	158	18.03	0	118	52	1	3	1	1	0	1	2	1	1	0	2	2740	-1.38859	0	1
HIFB0555	267	86	12	1	1	0	0	27	0	2	0	0	1	1	0	0	0	3	1	0	0	0	1	0	0	0	39	46	7	140	19.9	1	103	77	2	3	1	0	1	1	2	2	1	0	2	2980	-0.632275	0	0
HIFB0556	271	149	21	2	4	0	0	35	2	3	0	0	1	1	0	0	0	3	0	0	0	0	0	0	0	0	50	62.5	12.5	162.5	18.93	1	109	59	1	3	1	1	0	1	2	1	1	0	2	3040	-0.57337	0	0
HIFB0557	221	110	15	2	2	0	0	29	0	3	0	0	1	2	0	0	0	NA	0	0	0	0	0	0	0	0	57	72	15	155	23.73	1	101	NA	NA	1	0	0	0	0	1	1	1	0	2	3250	NA	NA	NA
HIFB0558	277	169	24	2	4	0	0	27	0	1	0	0	1	1	0	0	0	2	0	0	0	0	1	0	0	0	45	57	12	150	20	1	118	67	2	1	0	0	0	0	2	1	1	0	1	3000	-1.05469	0	0
HIFB0559	NA	121	17	2	3	0	0	27	0	3	NA	NA	NA	NA	NA	NA	NA	NA	NA	NA	NA	NA	NA	NA	NA	NA	43	52	9	155	17.9	0	106	54	1	1	0	0	0	0	NA	NA	NA	NA	NA	NA	NA	NA	NA
HIFB0560	280	114	16	2	2	0	0	35	2	2	0	0	1	2	0	0	0	2	1	0	0	0	1	0	0	0	54	75	21	160	21.09	1	86	60	1	2	1	1	0	0	2	1	1	1	2	3980	2.11295	1	0
HIFB0561	278	177	25	2	5	0	0	32	1	4	0	0	1	1	0	0	0	2	0	0	0	0	0	0	0	0	50	71	21	165	18.37	0	126	67	2	2	1	1	0	0	2	1	1	0	2	3260	0.129477	0	0
HIFB0562	287	107	15	2	2	0	0	35	2	2	0	0	1	1	0	0	0	2	1	0	0	0	0	0	0	0	72	75.5	3.5	158.5	28.66	2	110	59	1	2	1	1	0	0	2	1	2	0	2	3560	0.773438	0	0
HIFB0563	NA	205	29	3	6	0	0	37	2	3	NA	NA	NA	NA	NA	NA	NA	NA	NA	NA	NA	NA	NA	NA	NA	NA	50	NA	NA	155	20.81	1	113	75	2	3	1	1	NA	NA	NA	NA	NA	NA	NA	NA	NA	NA	NA
HIFB0564	274	139	19	2	3	0	0	31	1	4	0	0	1	1	0	0	0	2	0	0	0	0	0	0	0	0	53	66	13	155	22.06	1	98	52	1	4	1	1	1	1	2	1	1	0	2	3200	-0.138587	0	0
HIFB0565	287	140	20	2	3	0	0	26	0	4	0	0	1	2	0	0	0	2	0	0	0	0	0	0	0	0	46	56.5	10.5	163	17.31	0	94	54	1	1	0	0	0	0	2	1	1	0	1	2500	-2.34804	0	1
HIFB0566	271	239	34	3	7	0	0	38	2	1	0	0	1	2	0	0	1	3	0	0	0	0	0	0	0	0	69	79	10	160	26.95	2	99	52	1	3	1	1	0	1	2	2	1	0	2	4200	2.5788	1	0
HIFB0567	264	244	34	3	7	0	0	29	0	2	0	0	1	1	0	0	0	3	0	0	0	0	0	0	0	0	50	65	15	148	22.83	1	117	71	2	1	0	0	0	0	2	1	1	0	2	2500	-1.64384	0	1
HIFB0568	284	153	21	2	4	0	0	33	1	3	1	2	1	2	0	0	1	3	0	0	0	0	0	0	0	0	62	75	13	160	24.22	2	96	51	1	2	1	1	1	1	2	2	2	1	2	3310	-0.197995	0	0
HIFB0569	269	128	18	2	3	0	0	29	0	2	0	0	1	2	0	0	0	2	1	0	0	0	1	0	0	0	54	71	17	169.5	18.8	1	114	54	1	1	0	0	0	0	2	1	1	1	2	2950	-0.410959	0	0
HIFB0570	NA	112	16	2	2	0	0	30	1	3	NA	NA	NA	NA	NA	NA	NA	NA	NA	NA	NA	NA	NA	NA	NA	NA	NA	NA	NA	NA	NA	NA	115	58	1	NA	NA	NA	NA	NA	NA	NA	NA	NA	NA	NA	NA	NA	NA
HIFB0571	282	231	33	3	7	0	0	31	1	3	0	0	1	1	0	0	0	1	0	0	0	0	0	0	0	0	47	65.5	18.5	150	20.89	1	111	52	1	1	0	0	0	0	2	1	1	1	2	3170	-0.611979	0	0
HIFB0572	276	104	14	2	2	0	0	23	0	3	NA	NA	NA	NA	NA	NA	NA	NA	NA	NA	NA	NA	NA	NA	NA	NA	49	62	13	163	18.44	0	114	64	2	1	0	0	0	0	2	NA	NA	NA	NA	3000	-0.534435	0	0
HIFB0573	285	270	38	3	8	0	0	30	1	1	0	0	1	1	1	1	0	2	1	1	0	0	0	0	0	0	45	58.5	13.5	158	18.03	0	112	53	1	1	0	0	0	0	2	1	2	0	2	2980	-0.895141	0	0
HIFB0574	286	114	16	2	2	0	0	29	0	1	0	0	1	2	0	0	0	3	0	0	0	0	0	0	0	0	52	70.5	18.5	162	19.81	1	118	64	2	1	0	0	0	0	2	1	1	0	1	3180	-0.681373	0	0
HIFB0575	NA	98	14	2	2	0	0	27	0	2	NA	NA	NA	NA	NA	NA	NA	NA	NA	NA	NA	NA	NA	NA	NA	NA	57	NA	NA	150.5	25.17	2	127	84	2	1	0	0	0	0	NA	NA	NA	NA	NA	NA	NA	NA	NA
HIFB0576	279	247	35	3	7	0	0	25	0	2	0	0	1	1	0	0	0	1	0	0	0	0	0	0	0	0	51	65	14	161	19.68	1	114	58	1	1	0	0	0	0	2	1	1	0	2	2050	-3.52865	0	1
HIFB0577	272	233	33	3	7	1	0	39	2	4	0	0	1	1	1	0	0	2	0	0	0	0	0	0	0	0	57	77	20	159	22.55	1	89	48	1	2	1	1	0	0	2	1	1	0	2	3650	1.46067	1	0
HIFB0578	275	114	16	2	2	0	0	34	1	3	0	0	1	1	0	0	0	2	0	0	0	0	0	0	0	0	50	61	11	155	20.81	1	93	53	1	3	1	1	1	1	2	1	1	0	1	3340	0.589888	0	0
HIFB0579	294	241	34	3	7	0	0	23	0	3	0	0	1	1	0	1	0	1	0	0	0	0	0	0	0	0	50	66	16	160	19.53	1	111	55	1	1	0	0	0	0	3	1	1	0	1	3100	-0.782506	0	0
HIFB0580	272	157	22	2	4	0	0	32	1	3	0	0	1	2	1	0	0	1	1	1	0	0	0	0	0	0	48	58	10	157	19.47	1	84	64	1	6	1	1	1	1	2	2	1	0	2	3360	0.296196	0	0
HIFB0582	254	110	15	2	2	0	0	29	0	3	0	0	1	1	0	0	0	3	0	0	0	0	0	0	0	0	46.5	57	10.5	160	18.16	0	110	75	2	1	0	0	0	0	1	2	1	1	2	2740	-0.359524	0	0
HIFB0583	277	120	17	2	3	0	0	31	1	1	0	0	1	1	1	0	0	2	0	1	0	0	0	0	0	0	49	59	10	165	18	0	99	56	1	3	1	0	1	1	2	1	1	0	2	3300	0.0566038	0	0
HIFB0584	276	113	16	2	2	0	0	24	0	2	0	0	1	2	0	1	0	1	0	0	0	0	0	0	0	0	61	80	19	162	23.24	1	120	90	3	1	0	0	0	0	2	2	1	0	2	3600	1.11846	0	0
HIFB0585	271	119	17	2	3	0	0	29	0	2	0	0	1	1	0	0	0	1	0	0	0	0	0	0	0	0	45	58	13	157	18.26	0	105	53	1	3	1	1	1	1	2	1	1	0	2	3010	-0.337079	0	0
HIFB0586	282	237	33	3	7	0	0	28	0	3	0	0	1	1	0	0	0	1	0	0	0	0	0	0	0	0	46.5	58	11.5	155	19.35	1	105	60	2	1	0	0	0	0	2	1	1	0	1	3100	-0.794271	0	0
HIFB0587	276	144	20	2	3	0	0	27	0	NA	0	0	1	1	0	0	0	NA	0	0	0	0	0	0	0	0	45	NA	NA	161	17.36	0	108	58	1	2	1	0	0	0	2	1	NA	NA	NA	3600	NA	NA	NA
HIFB0588	273	208	29	3	6	0	0	35	2	2	0	0	1	1	1	0	0	3	1	1	0	0	0	0	0	0	65	77	12	170	22.49	1	119	53	1	1	0	0	0	0	2	2	1	0	2	3550	0.618037	0	0
HIFB0589	289	139	19	2	3	0	0	31	1	1	0	0	1	1	0	0	0	1	0	0	0	0	0	0	0	0	52	68	16	160	20.31	1	101	54	1	2	1	1	0	0	2	1	1	0	2	3200	-0.164062	0	0
HIFB0590	257	168	24	2	4	0	0	31	1	1	0	0	1	1	1	0	0	2	0	1	0	0	0	0	0	0	56	62	6	158	22.43	1	115	59	1	1	0	0	0	0	1	1	1	0	2	2280	-1.81333	0	1
HIFB0591	274	85	12	1	1	0	0	28	0	3	0	0	1	1	0	0	0	1	0	0	0	0	0	0	0	0	50	65	15	164	18.59	1	118	65	2	1	0	0	0	0	2	1	1	0	2	2940	-0.699725	0	0
HIFB0592	279	244	34	3	7	0	0	28	0	3	0	0	1	1	0	0	0	1	0	0	0	0	0	0	0	0	52.5	65	12.5	160	20.51	1	102	61	2	2	1	0	1	1	2	1	2	1	2	3300	0.0566038	0	0
HIFB0593	281	205	29	3	6	0	0	26	0	2	1	1	1	1	1	0	0	2	0	0	0	1	0	1	0	0	43	55	12	153	18.37	0	111	56	1	2	1	0	1	1	2	1	1	0	2	2960	-1.15885	0	0
HIFB0594	NA	168	24	2	4	0	0	26	0	3	NA	NA	NA	NA	NA	NA	NA	NA	NA	NA	NA	NA	NA	NA	NA	NA	49	65	16	155	20.4	1	104	59	1	2	1	1	NA	NA	NA	NA	NA	NA	NA	NA	NA	NA	NA
HIFB0595	265	259	37	3	8	0	0	35	2	2	0	0	1	1	0	0	1	3	0	0	0	0	0	0	0	0	47	61	14	150	20.89	1	99	56	1	3	1	1	1	1	2	2	1	0	2	3500	1.29412	1	0
HIFB0596	272	82	11	1	1	0	0	34	1	4	0	0	1	1	0	0	0	2	0	0	0	0	0	0	0	0	49	59.5	10.5	158	19.63	1	102	68	2	3	1	1	1	1	2	1	2	0	2	3180	0.140449	0	0
HIFB0597	276	82	11	1	1	0	1	34	1	2	0	0	1	1	1	0	0	3	0	0	0	0	0	0	0	0	63	96	33	167	22.59	1	126	73	2	1	0	0	0	0	2	1	1	0	1	3460	0.732782	0	0
HIFB0598	NA	226	32	3	6	0	0	25	0	4	NA	NA	NA	NA	NA	NA	NA	NA	NA	NA	NA	NA	NA	NA	NA	NA	55	69	14	158	22.03	1	97	46	1	1	0	0	0	0	NA	NA	NA	NA	NA	NA	NA	NA	NA
HIFB0599	282	175	25	2	5	0	0	27	0	1	0	0	1	1	0	0	0	1	0	0	0	0	0	0	0	0	50	68	18	167	17.93	0	95	60	2	1	0	0	0	0	2	1	2	0	2	3880	1.23698	0	0
HIFB0600	NA	124	17	2	3	0	0	37	2	2	NA	NA	NA	NA	NA	NA	NA	NA	NA	NA	NA	NA	NA	NA	NA	NA	59.5	NA	NA	154	25.09	2	114	54	1	2	1	1	NA	NA	NA	NA	NA	NA	NA	NA	NA	NA	NA
HIFB0601	272	114	16	2	2	1	0	26	0	1	0	0	1	2	1	0	0	2	0	0	0	0	0	0	0	0	46	56.5	10.5	152	19.91	1	90	51	1	2	1	1	1	1	2	1	1	0	2	3260	0.365169	0	0
HIFB0602	281	161	23	2	4	0	0	34	1	2	0	0	1	2	0	0	0	2	0	0	0	0	0	0	0	0	56	67.5	11.5	160	21.88	1	106	55	1	2	1	0	1	1	2	1	2	0	2	3200	-0.212938	0	0
HIFB0603	281	104	14	2	2	0	0	26	0	3	1	1	1	2	1	0	0	2	1	1	0	0	0	0	0	0	46	64	18	159	18.2	0	100	64	2	1	0	0	0	0	2	1	1	0	2	3400	0.326146	0	0
HIFB0604	278	250	35	3	7	0	0	31	1	4	0	0	1	2	1	0	0	1	1	1	0	0	0	0	0	0	50	60	10	156	20.55	1	103	57	1	2	1	1	0	0	2	1	1	0	2	3070	-0.393939	0	0
HIFB0605	278	126	18	2	3	1	0	37	2	2	0	0	1	2	1	0	0	3	0	0	0	0	0	0	0	0	53	61	8	160.5	20.57	1	128	60	2	4	1	1	1	1	2	2	2	0	2	3410	0.5427	0	0
HIFB0606	NA	113	16	2	2	0	0	32	1	4	NA	NA	NA	NA	NA	NA	NA	NA	NA	NA	NA	NA	NA	NA	NA	NA	NA	NA	NA	NA	NA	NA	NA	NA	NA	NA	NA	NA	NA	NA	NA	NA	NA	NA	NA	NA	NA	NA	NA
HIFB0607	277	227	32	3	6	0	0	43	2	3	0	0	1	1	1	0	1	3	1	0	0	1	0	0	0	0	44	59	15	147.5	20.22	1	108	48	1	3	1	1	1	1	2	2	1	0	2	3150	-0.173554	0	0
HIFB0608	269	157	22	2	4	0	0	28	0	1	1	2	1	1	0	0	0	2	0	0	0	0	0	0	0	0	48	64	16	156	19.72	1	113	58	1	1	0	0	0	0	2	2	1	0	2	3080	-0.0547945	0	0
HIFB0609	289	112	16	2	2	0	0	26	0	3	0	0	1	2	0	0	0	3	0	0	0	0	0	0	0	0	44	56	12	160	17.19	0	106	74	2	1	0	0	0	0	2	1	1	0	1	3460	0.332481	0	0
HIFB0610	271	221	31	3	6	1	0	30	1	1	0	0	1	1	1	0	0	3	0	0	0	0	0	0	0	0	58	71	13	158	23.23	1	113	51	1	1	0	0	0	0	2	2	1	0	2	3200	-0.310345	0	0
HIFB0611	265	113	16	2	2	0	0	30	1	3	0	0	1	1	0	0	0	2	0	0	0	0	0	0	0	0	52.5	60	7.5	160	20.51	1	101	53	1	1	0	0	0	0	2	1	1	0	2	3160	0.164384	0	0
HIFB0612	284	136	19	2	3	0	0	27	0	1	0	0	1	2	1	0	0	1	0	1	0	0	0	0	0	0	46	63	17	154.5	19.27	1	93	55	1	2	1	0	1	1	2	1	2	1	2	3040	-1.02451	0	0
HIFB0613	286	226	32	3	6	0	0	28	0	1	0	0	1	1	0	0	0	2	0	0	0	0	0	0	0	0	47	65	18	157	19.07	1	105	65	2	1	0	0	0	0	2	1	1	0	1	3800	1.20205	0	0
HIFB0614	265	160	22	2	4	0	0	26	0	2	0	0	1	1	0	0	0	2	1	0	0	0	1	0	0	0	47	62	15	163	17.69	0	119	58	1	2	1	0	1	1	2	1	1	0	1	2860	-0.657534	0	0
HIFB0615	278	265	37	3	8	1	0	26	0	3	0	0	1	1	1	0	0	3	0	0	0	0	0	0	0	0	56	65	9	162	21.34	1	95	52	1	1	0	0	0	0	2	1	1	0	2	3910	1.3151	1	0
HIFB0616	287	100	14	2	2	0	0	25	0	3	0	0	1	2	0	0	0	2	0	0	0	0	0	0	0	0	46	65	19	163	17.31	0	94	59	1	1	0	0	0	0	2	2	1	0	1	2400	-2.37852	0	1
HIFB0617	270	134	19	2	3	0	0	41	2	1	0	0	1	1	0	0	0	2	0	0	0	0	0	0	0	0	62	71	9	170	21.45	1	111	62	2	1	0	0	0	0	2	1	2	0	2	3340	0.402204	0	0
HIFB0618	278	90	12	1	1	0	0	35	2	3	0	0	1	2	0	0	0	2	0	0	0	0	0	0	0	0	55	70.5	15.5	163.03	20.69	1	97	60	2	3	1	1	0	0	2	1	2	0	2	2940	-1.04762	0	0
HIFB0619	280	224	32	3	6	1	0	38	2	1	1	2	1	2	1	0	0	3	0	0	0	0	0	0	0	0	70	80	10	158	28.04	2	103	60	2	3	1	1	1	1	2	1	1	1	1	3140	-0.518519	0	0
HIFB0620	287	216	30	3	6	0	0	29	0	3	0	0	1	2	0	0	0	2	0	0	0	0	0	0	0	0	58	78	20	162	22.1	1	126	63	2	1	0	0	0	0	2	1	1	0	1	3660	0.84399	0	0
HIFB0621	277	141	20	2	3	1	0	30	1	3	0	0	1	1	1	0	1	2	0	0	0	0	0	0	0	0	60	67	7	152	25.97	2	110	58	1	3	1	1	1	1	2	2	1	1	2	2740	-1.30303	0	1
HIFB0622	278	120	17	2	3	0	0	26	0	1	0	0	1	1	0	0	0	2	0	0	0	0	0	0	0	0	60	80	20	160.5	23.29	1	110	56	1	1	0	0	0	0	2	1	1	1	2	2790	-1.31806	0	1
HIFB0623	277	183	26	2	5	0	0	25	0	2	0	0	1	1	1	0	0	2	1	0	0	1	0	0	0	0	60	65	5	158.5	23.88	1	107	61	2	3	1	1	1	1	2	1	1	0	2	3120	-0.571429	0	0
HIFB0624	255	106	15	2	2	0	0	35	2	1	0	0	1	1	0	0	0	2	0	0	0	0	0	0	1	0	56.5	68.5	12	162	21.53	1	90	54	1	1	0	0	0	0	1	2	1	0	2	2360	-1.26429	0	0
HIFB0625	283	186	26	2	5	0	0	30	1	3	0	0	1	1	1	0	0	3	0	1	0	0	0	0	0	0	60	72	12	157	24.34	2	118	64	2	2	1	0	1	1	2	1	1	0	2	3560	0.403646	0	0
HIFB0626	285	135	19	2	3	1	0	31	1	3	1	1	1	2	1	0	0	2	0	0	0	0	0	0	0	0	NA	NA	NA	156	NA	NA	96	57	1	3	1	1	0	0	2	2	1	0	2	2450	NA	NA	NA
HIFB0627	280	132	18	2	3	0	0	27	0	3	NA	NA	NA	NA	NA	NA	NA	NA	NA	NA	NA	NA	NA	NA	NA	NA	47	57	10	166	17.06	0	117	68	2	1	0	0	0	0	2	NA	NA	NA	NA	NA	NA	NA	NA
HIFB0628	NA	179	25	2	5	0	0	31	1	3	NA	NA	NA	NA	NA	NA	NA	NA	NA	NA	NA	NA	NA	NA	NA	NA	48	59	11	166	17.42	0	102	60	2	5	1	1	NA	NA	NA	NA	NA	NA	NA	NA	NA	NA	NA
HIFB0629	259	131	18	2	3	0	0	24	0	4	0	0	1	1	0	0	0	2	1	0	0	0	1	0	0	0	51	63	12	160	19.92	1	116	66	2	1	0	0	0	0	2	2	1	0	2	NA	NA	NA	NA
HIFB0630	NA	109	15	2	2	0	0	24	0	1	NA	NA	NA	NA	NA	NA	NA	NA	NA	NA	NA	NA	NA	NA	NA	NA	46.5	NA	NA	165	17.08	0	105	65	2	1	0	0	0	0	NA	NA	NA	NA	NA	NA	NA	NA	NA
HIFB0631	280	265	37	3	8	0	0	34	1	2	0	0	2	1	0	0	0	2	0	0	0	0	0	0	0	0	47.5	59	11.5	160	18.55	1	111	59	1	5	1	1	0	1	2	1	2	0	1	3520	0.84573	0	0
HIFB0632	277	85	12	1	1	0	0	23	0	3	0	0	1	1	1	0	0	1	1	0	0	0	0	0	0	0	53	65	12	163	19.95	1	96	64	2	2	1	0	1	1	2	1	1	0	2	3230	-0.132075	0	0
HIFB0633	270	77	11	1	1	0	0	20	0	1	0	0	1	2	1	0	0	1	1	1	0	0	0	0	0	0	58	72	14	162	22.1	1	97	64	2	1	0	0	0	0	2	1	1	0	2	3900	1.54642	1	0
HIFB0634	280	98	14	2	2	1	0	30	0	3	0	0	1	2	1	0	0	1	0	0	0	0	0	0	0	0	58	72.5	14.5	158	23.23	1	104	55	1	2	1	0	0	1	2	1	2	1	2	3170	-0.611979	0	0
HIFB0635	277	128	18	2	3	0	0	31	1	3	0	0	1	1	0	0	0	2	0	0	0	0	0	0	0	0	45	58.5	13.5	152	19.48	1	104	60	2	1	0	0	0	0	2	2	1	0	2	3580	0.455729	0	0
HIFB0636	283	135	19	2	3	0	0	26	0	3	0	0	1	1	0	0	0	2	0	0	0	0	0	0	0	0	50	65.5	15.5	164	18.59	1	122	51	1	3	1	0	1	1	2	1	1	0	1	2700	-1.56065	0	1
HIFB0637	284	87	12	1	1	0	0	26	0	1	0	0	1	1	1	0	0	1	0	1	0	0	0	0	0	0	50	66	16	159	19.78	1	105	63	2	1	0	0	0	0	2	1	1	0	1	3880	1.40665	1	0
HIFB0638	278	105	15	2	2	0	0	27	0	3	0	0	1	1	0	0	0	2	0	0	0	0	0	0	0	0	52.5	64	11.5	150	23.33	1	87	56	1	2	1	0	1	1	2	1	1	1	2	3190	-0.559896	0	0
HIFB0639	271	234	33	3	7	0	0	43	2	2	0	0	1	1	0	0	1	2	1	0	0	0	0	0	0	0	49	74	25	163	18.44	0	119	54	1	3	1	1	1	1	2	2	1	0	2	4190	2.55163	1	0
HIFB0640	NA	89	12	1	1	0	0	25	0	4	0	0	1	2	0	0	0	1	0	0	0	0	0	0	0	0	NA	NA	NA	NA	NA	NA	NA	NA	NA	NA	NA	NA	NA	NA	NA	NA	NA	NA	NA	NA	NA	NA	NA
HIFB0641	294	186	26	2	5	0	0	29	0	1	0	0	1	1	1	0	0	3	1	1	0	1	0	0	0	0	42	55	13	145	19.98	1	92	55	1	2	1	0	1	1	3	2	1	0	2	2870	-1.32624	0	1
HIFB0642	266	98	14	2	2	0	0	41	2	1	0	0	1	1	1	0	1	3	0	0	0	1	0	0	0	0	60	81	21	170	20.76	1	93	72	2	2	1	1	0	0	2	2	1	1	2	3120	-0.0913978	0	0
HIFB0643	277	169	24	2	4	0	0	34	1	3	1	1	1	1	1	0	0	3	1	1	0	0	0	1	0	0	45	57	12	157	18.26	0	95	49	1	3	1	1	1	1	2	1	1	0	2	3120	-0.571429	0	0
HIFB0644	285	197	28	2	5	0	0	28	0	2	0	0	1	1	0	0	0	1	0	0	0	0	0	0	0	0	49	58	9	161	18.9	1	102	57	1	1	0	0	0	0	2	1	1	1	1	3400	-0.142157	0	0
HIFB0645	272	175	25	2	5	0	0	27	0	1	1	1	1	2	0	0	0	1	0	0	0	0	0	0	0	0	46	60	14	158	18.43	0	90	55	1	1	0	0	0	0	2	1	1	1	2	3260	0.181818	0	0
HIFB0646	286	171	24	2	4	0	0	29	0	3	0	0	1	1	0	0	0	1	0	0	0	0	1	0	0	0	50	65.5	15.5	165	18.37	0	104	59	1	1	0	0	0	0	2	2	1	0	1	3340	-0.289216	0	0
HIFB0647	211	124	17	2	3	0	0	34	1	4	0	0	1	1	0	0	0	2	0	0	0	0	0	0	0	0	54	63	9	163	20.32	1	107	75	2	3	1	0	1	1	1	2	1	1	2	1200	NA	NA	NA
HIFB0648	283	235	33	3	7	0	0	27	0	3	0	0	1	1	1	0	0	1	0	0	0	0	0	0	0	0	NA	61	NA	163	NA	NA	110	67	2	1	0	0	0	0	2	2	1	0	2	3700	NA	NA	NA
HIFB0649	280	192	27	2	5	0	0	22	0	1	0	0	1	1	0	0	0	1	0	0	0	0	0	0	0	0	56	73	17	166	20.32	1	112	60	2	1	0	0	0	0	2	1	2	1	2	4040	2.05121	1	0
HIFB0650	271	137	19	2	3	1	0	39	2	1	1	2	2	1	1	0	0	2	0	0	0	0	0	0	0	0	52	60	8	161.5	19.94	1	123	62	2	1	0	0	0	0	2	1	1	0	2	3000	-0.840849	0	0
HIFB0651	271	205	29	3	6	0	0	28	0	3	0	0	1	1	1	0	0	2	1	0	0	0	1	1	0	0	46.5	63.5	17	163	17.5	0	104	48	1	1	0	0	0	0	2	1	1	0	2	2960	-0.94695	0	0
HIFB0652	273	252	36	3	7	0	0	35	2	2	0	0	1	1	0	0	0	2	0	0	0	0	0	0	0	0	75	77	2	156	30.82	2	108	60	2	2	1	1	0	0	2	1	1	0	1	3600	0.94837	0	0
HIFB0653	NA	149	21	2	4	0	0	25	0	2	NA	NA	NA	NA	NA	NA	NA	NA	NA	NA	NA	NA	NA	NA	NA	NA	52.5	65	12.5	164	19.52	1	111	61	2	2	1	1	NA	NA	NA	NA	NA	NA	NA	NA	NA	NA	NA
HIFB0654	285	120	17	2	3	0	0	28	0	3	0	0	1	1	0	0	0	2	0	0	0	0	0	0	0	0	49	60.5	11.5	162.5	18.56	1	112	55	1	1	0	0	0	0	2	1	1	1	2	3100	-0.588235	0	0
HIFB0655	275	111	15	2	2	0	0	29	0	1	0	0	1	2	0	0	0	2	1	0	0	0	1	0	0	0	59	74	15	167.5	21.03	1	101	70	2	1	0	0	0	0	2	1	1	1	1	2900	-1.1061	0	0
HIFB0656	265	228	32	3	6	0	0	25	0	2	0	0	1	1	0	0	0	1	0	0	0	0	0	0	0	0	46	56.5	10.5	156	18.9	1	93	55	1	2	1	1	0	0	2	1	1	1	1	3620	1.25269	0	0
HIFB0657	275	152	21	2	4	0	0	38	2	3	0	0	1	1	0	0	0	2	0	0	0	0	0	0	0	0	51	63	12	162.5	19.31	1	129	70	2	3	1	1	1	1	2	1	2	0	2	3220	0.252809	0	0
HIFB0658	301	178	25	2	5	0	0	21	0	2	0	0	1	2	0	0	0	3	0	0	0	0	0	0	0	0	46	60	14	154	19.4	1	114	64	2	2	1	0	0	0	3	1	1	0	2	3400	0.40146	0	0
HIFB0659	275	166	23	2	4	0	0	33	1	3	0	0	1	1	1	0	0	2	1	0	0	1	0	0	0	0	58	70	12	158	23.23	1	104	53	1	2	1	1	0	0	2	1	2	1	1	3360	0.296196	0	0
HIFB0660	276	164	23	2	4	0	0	33	1	1	0	0	1	2	0	0	1	2	0	0	0	0	0	0	0	0	63	79.5	16.5	168	22.32	1	120	62	2	2	1	1	0	0	2	2	1	1	2	3760	1.38315	1	0
HIFB0661	281	239	34	3	7	0	0	30	1	3	0	0	1	1	0	1	0	1	0	0	0	0	0	0	0	0	55	63	8	158	22.03	1	128	70	2	2	1	1	0	0	2	1	2	1	2	2680	-1.46832	0	1
HIFB0662	295	134	19	2	3	0	0	24	0	3	0	0	1	1	0	0	0	1	0	0	0	0	0	0	0	0	58	72	14	155	24.14	2	108	59	1	2	1	0	1	1	3	2	1	0	1	4310	2.47783	1	0
HIFB0663	284	113	16	2	2	0	0	32	1	1	0	0	1	1	0	0	0	1	0	0	0	0	0	0	0	0	72	84	12	171.5	24.48	2	128	72	2	1	0	0	0	0	2	1	1	0	1	3240	-0.230179	0	0
HIFB0664	271	208	29	3	6	0	0	31	1	3	0	0	1	2	0	0	0	2	0	0	0	0	0	0	0	0	42.5	54.5	12	156	17.46	0	107	49	1	1	0	0	0	0	2	1	1	1	2	3180	-0.0385675	0	0
HIFB0665	246	144	20	2	3	0	0	34	1	3	0	0	1	1	0	0	0	3	0	0	0	0	0	0	0	0	57	64	7	157.5	22.98	1	115	64	2	3	1	1	1	1	1	1	1	0	2	2260	NA	NA	NA
HIFB0666	281	116	16	2	2	1	0	32	1	3	0	0	1	2	1	0	0	2	1	0	0	0	1	0	0	0	45	60	15	161	17.36	0	106	90	3	1	0	0	0	0	2	2	1	0	1	3720	1.18868	0	0
HIFB0667	272	221	31	3	6	0	0	28	0	2	0	0	1	2	0	0	0	3	1	0	0	0	0	0	0	0	57	68.5	11.5	165	20.94	1	106	71	2	1	0	0	0	0	2	2	1	1	1	3240	0.126722	0	0
HIFB0668	297	93	13	2	2	0	0	31	1	2	0	0	1	2	1	0	0	2	1	0	0	0	0	0	0	0	55	70	15	160.5	21.35	1	103	71	2	1	0	0	0	0	3	1	1	1	1	3440	0.0212766	0	0
HIFB0669	277	134	19	2	3	0	0	26	0	1	0	0	1	2	0	0	0	1	0	0	0	0	0	0	0	0	48	57	9	155	19.98	1	87	69	1	2	1	1	0	0	2	1	2	0	2	3240	-0.253968	0	0
HIFB0670	271	162	23	2	4	0	0	35	2	1	0	0	1	1	0	0	1	2	0	0	0	0	0	0	0	0	54	65	11	160	21.09	1	113	64	2	2	1	1	0	0	2	2	1	0	2	3760	1.38315	1	0
HIFB0671	260	85	12	1	1	0	0	39	2	3	0	0	1	1	0	0	1	2	1	0	0	0	0	0	0	0	48	60.5	12.5	156	19.72	1	112	60	2	3	1	1	1	1	2	2	1	0	2	2850	-0.425197	0	0
HIFB0672	NA	234	33	3	7	0	0	26	0	3	NA	NA	NA	NA	NA	NA	NA	NA	NA	NA	NA	NA	NA	NA	NA	NA	48	61	13	158.5	19.11	1	101	60	2	1	0	0	0	0	NA	NA	NA	NA	NA	NA	NA	NA	NA
HIFB0673	277	122	17	2	3	0	0	30	1	1	0	0	1	2	0	0	0	2	0	0	0	0	0	0	0	0	58	76	18	164.5	21.43	1	97	55	1	1	0	0	0	0	2	1	1	0	2	3300	-0.273438	0	0
HIFB0674	271	174	24	2	4	0	0	29	0	4	0	0	1	1	0	0	0	2	0	0	0	0	0	0	0	0	60	65	5	165	22.04	1	106	63	2	2	1	1	0	0	2	1	2	1	2	2820	-0.870787	0	0
HIFB0675	271	242	34	3	7	0	0	35	2	2	0	0	2	1	1	0	1	3	1	0	0	0	0	0	0	0	61	84	23	161	23.53	1	123	78	2	5	1	1	1	1	2	2	1	1	2	3020	-0.627717	0	0
HIFB0676	273	229	32	3	6	0	0	23	0	4	0	0	1	2	0	0	0	1	0	0	0	0	0	0	0	0	46.5	59	12.5	161	17.94	0	103	54	1	1	0	0	0	0	2	1	2	1	1	3300	-0.0450928	0	0
HIFB0677	274	101	14	2	2	0	0	34	1	3	0	0	1	1	0	0	1	3	0	0	0	0	0	0	0	0	55	69.5	14.5	162	20.96	1	91	59	1	2	1	1	0	0	2	2	1	1	2	3000	-0.365169	0	0
HIFB0678	287	131	18	2	3	0	0	25	0	2	0	0	1	1	0	0	0	2	1	0	0	0	1	0	0	0	45	62	17	160	17.58	0	114	69	2	1	0	0	0	0	2	1	1	0	2	3160	-0.434783	0	0
HIFB0679	278	160	22	2	4	0	0	27	0	1	0	0	1	1	0	0	0	1	0	0	0	0	0	0	0	0	43	60	17	164.5	15.89	0	118	72	2	2	1	0	1	1	2	1	1	1	2	2860	-1.12938	0	0
HIFB0680	286	88	12	1	1	0	0	30	1	2	0	0	1	2	0	0	0	2	1	0	0	0	1	0	0	0	48.5	59	10.5	158	19.43	1	97	57	1	1	0	0	0	0	2	1	1	0	1	4100	1.57353	1	0
HIFB0681	283	187	26	2	5	0	0	28	0	2	0	0	1	1	0	0	0	2	1	0	0	0	1	0	0	0	72.5	86	13.5	167	26	2	96	58	1	2	1	1	0	0	2	1	1	0	2	4360	2.70899	1	0
HIFB0682	272	139	19	2	3	1	0	36	2	3	0	0	1	1	1	0	0	3	0	0	0	0	0	0	0	0	50	64	14	152	21.64	1	110	67	2	4	1	1	0	0	2	1	1	0	2	3220	-0.0842391	0	0
HIFB0683	NA	120	17	2	3	0	0	30	1	4	NA	NA	NA	NA	NA	NA	NA	NA	NA	NA	NA	NA	NA	NA	NA	NA	42.5	54	11.5	160	16.6	0	99	58	1	1	0	0	0	0	NA	NA	NA	NA	NA	NA	NA	NA	NA
HIFB0684	272	97	13	2	2	0	0	28	0	1	0	0	1	2	0	0	0	1	0	0	0	0	0	0	0	0	50	62	12	165.5	18.25	0	122	65	2	1	0	0	0	0	2	1	1	1	2	3360	0.114058	0	0
HIFB0685	280	221	31	3	6	0	0	31	1	2	0	0	1	2	0	0	0	3	0	0	0	0	0	0	0	0	53	66	13	160	20.7	1	120	61	2	2	1	0	1	1	2	2	1	0	2	3130	-0.401617	0	0
HIFB0686	281	107	15	2	2	0	0	24	0	1	0	0	1	1	1	0	0	2	1	0	0	0	0	0	0	0	47	65.5	18.5	162	17.91	0	100	59	1	2	1	0	0	1	2	2	1	1	1	3660	0.664062	0	0
HIFB0687	273	133	19	2	3	0	0	36	2	2	0	0	1	2	0	0	0	2	1	0	0	0	0	0	0	0	54	70	16	159	21.36	1	109	68	2	3	1	1	1	1	2	2	2	0	2	4580	3.61141	1	0
HIFB0688	NA	92	13	2	2	1	0	34	1	2	NA	NA	NA	NA	NA	NA	NA	NA	NA	NA	NA	NA	NA	NA	NA	NA	60	NA	NA	165.5	21.91	1	111	62	2	4	1	1	NA	NA	NA	NA	NA	NA	NA	NA	NA	NA	NA
HIFB0689	NA	226	32	3	6	0	0	27	0	3	NA	NA	NA	NA	NA	NA	NA	NA	NA	NA	NA	NA	NA	NA	NA	NA	42	55	13	161	16.2	0	82	NA	NA	1	0	0	0	0	NA	NA	NA	NA	NA	NA	NA	NA	NA
HIFB0690	271	250	35	3	7	0	0	31	1	1	1	2	1	1	1	0	1	2	1	1	1	0	1	0	0	0	47	66.5	19.5	158	18.83	1	119	79	2	4	1	1	1	1	2	2	1	0	2	3100	-0.0842697	0	0
HIFB0691	280	113	16	2	2	0	0	28	0	3	NA	NA	NA	NA	NA	NA	NA	NA	NA	NA	NA	NA	NA	NA	NA	NA	60	74	14	165	22.04	1	110	60	2	1	0	0	0	0	2	NA	NA	NA	NA	3600	0.507812	0	0
HIFB0692	NA	119	17	2	3	0	0	27	0	2	NA	NA	NA	NA	NA	NA	NA	NA	NA	NA	NA	NA	NA	NA	NA	NA	48	59	11	153.5	20.37	1	147	103	3	1	0	0	0	0	NA	NA	NA	NA	NA	NA	NA	NA	NA
HIFB0693	277	123	17	2	3	0	0	29	0	2	0	0	1	1	1	0	0	2	0	0	0	0	0	1	0	0	49	56.5	7.5	154	20.66	1	97	63	2	3	1	1	1	1	2	1	1	0	2	3400	0.515152	0	0
HIFB0694	260	121	17	2	3	1	0	27	0	3	1	1	1	2	1	0	0	1	0	0	0	0	1	0	0	0	46	56	10	165	16.9	0	111	62	2	1	0	0	0	0	2	1	1	0	2	2300	-1.76	0	1
HIFB0695	264	214	30	3	6	0	0	34	1	3	0	0	1	1	0	0	1	2	0	0	0	0	0	0	0	0	44	62.5	18.5	153.5	18.67	1	121	75	2	2	1	1	0	0	2	2	1	0	2	2620	-1.17087	0	0
HIFB0696	288	237	33	3	7	0	0	33	1	2	0	0	1	1	0	0	0	1	0	0	0	0	0	0	0	0	60	75	15	161	23.15	1	107	45	1	1	0	0	0	0	2	2	2	0	1	3380	-0.191176	0	0
HIFB0697	282	190	27	2	5	0	0	28	0	2	0	0	1	1	0	0	0	1	0	0	0	0	0	0	0	0	42	62	20	153	17.94	0	97	49	1	1	0	0	0	0	2	1	1	0	2	3160	-0.638021	0	0
HIFB0698	290	180	25	2	5	0	0	27	0	3	0	0	1	1	0	0	0	2	0	0	0	0	0	0	0	0	42.5	55	12.5	158	17.02	0	113	58	1	1	0	0	0	0	2	1	1	0	2	3100	-0.588235	0	0
HIFB0699	279	230	32	3	6	0	0	29	0	2	0	0	1	1	0	0	0	1	0	0	0	0	0	0	0	0	48	60	12	162	18.29	0	104	51	1	1	0	0	0	0	2	1	1	0	2	3340	-0.169271	0	0
HIFB0700	274	222	31	3	6	0	0	28	0	2	0	0	1	1	0	0	0	3	0	0	0	0	0	0	0	0	48	66.5	18.5	158	19.23	1	113	61	2	2	1	1	1	1	2	1	1	0	2	3240	-0.0298913	0	0
HIFB0701	NA	238	34	3	7	0	0	28	0	3	1	1	1	1	0	0	0	1	0	0	0	0	0	0	0	0	50	62	12	153.5	21.22	1	100	54	1	1	0	0	0	0	NA	NA	NA	NA	NA	NA	NA	NA	NA
HIFB0702	263	136	19	2	3	0	0	35	2	3	1	1	1	2	1	0	0	2	0	0	0	0	0	1	0	0	43	53	10	158	17.22	0	96	56	1	1	0	0	0	0	2	2	1	1	2	3740	1.37831	1	0
HIFB0703	292	230	32	3	6	0	0	26	0	4	0	0	1	1	0	0	0	1	0	0	0	0	0	0	0	0	48	62	14	163	18.07	0	115	73	2	2	1	0	0	0	2	1	2	1	1	3340	-0.21513	0	0
HIFB0704	288	108	15	2	2	0	0	27	0	3	NA	NA	NA	NA	NA	NA	NA	NA	NA	NA	NA	NA	NA	NA	NA	NA	64	77	13	161	24.69	2	100	55	1	1	0	0	0	0	2	NA	NA	NA	NA	2960	-1.22059	0	0
HIFB0705	270	134	19	2	3	0	0	34	1	1	0	0	1	2	1	0	0	2	1	0	0	0	0	0	0	0	60	64	4	152	25.97	2	104	66	2	3	1	1	1	1	2	1	1	0	2	3100	-0.0842697	0	0
HIFB0706	261	214	30	3	6	0	0	32	1	1	1	1	1	1	1	0	0	1	0	0	0	1	0	1	0	0	46	58	12	160	17.97	0	105	53	1	2	1	1	0	0	2	1	1	0	2	3020	0.0209974	0	0
HIFB0707	284	241	34	3	7	1	0	33	1	3	1	2	2	2	1	0	0	3	1	0	0	0	0	1	0	0	45	57	12	173	15.04	0	92	62	2	2	1	1	0	1	2	2	1	1	1	2840	-1.10156	0	0
HIFB0708	276	224	32	3	6	0	0	28	0	1	0	0	1	2	0	0	0	2	0	0	0	0	0	0	0	0	52	61	9	154	21.93	1	110	70	2	1	0	0	0	0	2	1	1	0	2	3110	-0.549072	0	0
HIFB0709	276	235	33	3	7	0	0	37	2	1	0	0	1	1	0	0	1	3	0	0	0	0	0	0	0	0	62	79	17	165	22.77	1	108	68	2	3	1	1	1	1	2	2	1	0	2	3100	-0.410326	0	0
HIFB0710	277	177	25	2	5	0	0	28	0	2	0	0	1	1	1	0	0	2	1	0	0	1	0	0	0	0	43	69	26	158	17.22	0	119	84	2	1	0	0	0	0	2	1	1	1	2	2860	-1.41927	0	1
HIFB0711	273	222	31	3	6	0	0	32	1	3	0	0	1	1	0	0	1	2	0	0	0	0	0	0	0	0	47	60	13	156	19.31	1	99	50	1	2	1	1	0	0	2	2	1	1	2	3070	-0.168539	0	0
HIFB0712	276	249	35	3	7	0	0	28	0	3	1	1	1	1	1	0	0	2	1	1	0	0	0	1	0	0	49	64	15	165	18	0	108	72	2	1	0	0	0	0	2	1	1	0	2	3920	2	1	0
HIFB0713	273	182	26	2	5	0	0	30	1	2	0	0	1	2	0	0	0	2	0	0	0	0	0	0	0	0	57	68	11	162	21.72	1	115	54	1	1	0	0	0	0	2	1	1	0	2	3080	-0.31405	0	0
HIFB0714	268	181	25	2	5	0	0	23	0	3	0	0	1	1	0	0	0	1	0	0	0	0	0	0	0	0	37	48	11	155	15.4	0	78	47	1	1	0	0	0	0	2	1	1	0	2	2990	-0.60582	0	0
HIFB0715	NA	234	33	3	7	0	0	28	0	3	1	1	1	1	0	0	0	1	0	0	0	0	0	0	0	0	50	62	12	153.5	21.22	1	100	54	1	1	0	0	0	0	NA	1	1	0	2	3600	0.865229	0	0
HIFB0716	256	220	31	3	6	0	0	25	0	3	0	0	1	1	0	0	0	3	0	0	0	0	0	0	0	0	42	55.5	13.5	156.5	17.15	0	117	72	2	1	0	0	0	0	1	1	1	0	2	NA	NA	NA	NA
HIFB0717	271	181	25	2	5	0	0	29	0	3	0	0	1	2	0	0	0	1	0	0	0	0	0	0	0	0	52.5	67	14.5	157	21.3	1	87	50	1	2	1	1	0	0	2	1	1	1	2	3380	0.350543	0	0
HIFB0718	271	240	34	3	7	0	0	37	2	3	0	0	1	2	0	0	1	2	0	0	0	0	0	0	0	0	46.5	56.5	10	150	20.67	1	116	62	2	2	1	1	0	0	2	2	1	1	2	3200	-0.138587	0	0
HIFB0719	271	210	30	3	6	0	0	36	2	1	0	0	1	1	0	0	0	2	0	0	0	0	0	0	0	0	64	77	13	162	24.39	2	105	51	1	2	1	1	0	0	2	1	2	0	2	4060	2.19837	1	0
HIFB0720	287	233	33	3	7	0	0	33	1	1	0	0	1	2	0	0	0	1	0	0	0	0	0	0	0	0	53.5	74	20.5	158	21.43	1	120	63	2	1	0	0	0	0	2	2	2	1	1	3830	1.27877	0	0
HIFB0721	273	207	29	3	6	0	0	28	0	1	0	0	1	1	0	0	0	2	0	0	0	0	0	0	0	0	40	49	9	150	17.78	0	113	60	2	2	1	1	0	0	2	1	1	1	1	2920	-0.589888	0	0
HIFB0722	281	271	38	3	8	0	0	27	0	1	0	0	1	2	0	0	0	1	0	0	0	0	0	0	0	0	43	55	12	150	19.11	1	102	51	1	1	0	0	0	0	2	1	1	0	2	3160	-0.638021	0	0
HIFB0723	284	225	32	3	6	0	0	25	0	2	0	0	1	1	0	0	0	1	0	0	0	0	0	0	0	0	51	66	15	162	19.43	1	94	50	1	1	0	0	0	0	2	1	1	0	2	3480	0.0539216	0	0
HIFB0724	273	198	28	2	5	0	0	28	0	3	0	0	1	1	0	0	0	2	0	0	0	0	0	0	0	0	42	55	13	155	17.48	0	95	52	1	3	1	1	1	1	2	1	1	1	2	3080	-0.464674	0	0
HIFB0725	244	195	27	2	5	0	0	29	0	3	0	0	1	1	0	0	0	2	0	0	0	0	0	0	0	0	48	62	14	156	19.72	1	96	53	1	1	0	0	0	0	1	2	1	0	2	2220	NA	NA	NA
HIFB0727	284	136	19	2	3	0	0	29	0	4	0	0	1	2	0	0	0	1	1	0	0	0	1	0	0	0	63	86	23	167	22.59	1	93	58	1	1	0	0	0	0	2	2	1	0	2	3640	0.446078	0	0
HIFB0728	268	169	24	2	4	0	0	24	0	1	0	0	1	1	0	0	0	2	0	0	0	0	0	0	0	0	52	65	13	160	20.31	1	99	53	1	1	0	0	0	0	2	2	1	0	2	2860	-0.657534	0	0
HIFB0729	275	134	19	2	3	0	0	37	2	3	0	0	1	1	0	0	0	3	0	0	0	0	0	0	0	0	64	74	10	160	25	2	104	50	1	2	1	1	0	0	2	1	1	1	2	3110	-0.0561798	0	0
HIFB0730	282	217	31	3	6	0	0	26	0	4	0	0	1	1	1	0	0	2	1	0	0	0	0	0	0	0	42	56	14	151.5	18.3	0	119	67	2	1	0	0	0	0	2	2	1	1	1	2960	-1.15885	0	0
HIFB0731	276	129	18	2	3	0	0	30	1	3	0	0	1	1	1	0	0	1	0	0	0	1	0	0	0	0	55	78	23	147	25.45	2	98	55	1	1	0	0	0	0	2	2	1	1	2	3280	-0.0981432	0	0
HIFB0732	274	71	10	1	1	0	0	35	2	3	0	0	1	1	0	0	0	1	0	0	0	0	0	0	0	0	53	65	12	157	21.5	1	89	63	1	3	1	1	1	1	2	1	1	0	2	3140	0.0280899	0	0
HIFB0733	285	225	32	3	6	0	0	26	0	1	1	1	1	1	1	0	0	2	0	0	0	0	0	0	0	0	50	61.5	11.5	164	18.59	1	103	49	1	2	1	0	1	1	2	1	1	0	2	3540	0.537084	0	0
HIFB0734	277	98	14	2	2	0	0	34	1	2	0	0	1	2	0	0	0	2	0	0	0	0	0	0	0	0	53	64	11	168	18.78	1	98	57	1	1	0	0	0	0	2	1	2	0	2	3200	-0.212938	0	0
HIFB0735	253	156	22	2	4	0	0	31	1	1	0	0	1	2	0	0	0	2	0	0	0	0	0	0	0	0	50	63	13	166	18.14	0	116	60	2	2	1	0	1	1	1	1	1	1	2	2640	-0.597619	0	0
HIFB0736	NA	84	12	1	1	0	0	26	0	4	NA	NA	NA	NA	NA	NA	NA	NA	NA	NA	NA	NA	NA	NA	NA	NA	NA	NA	NA	150.5	NA	NA	104	58	1	1	0	0	0	0	NA	NA	NA	NA	NA	NA	NA	NA	NA
HIFB0737	272	89	12	1	1	0	0	30	1	2	0	0	1	1	0	0	0	2	0	0	0	0	0	0	0	0	55	70	15	158	22.03	1	93	61	2	1	0	0	0	0	2	2	1	1	2	3650	1.2562	0	0
HIFB0738	280	221	31	3	6	0	0	34	1	3	0	0	1	1	0	0	0	2	0	0	0	0	0	0	0	0	55	67	12	157	22.31	1	101	49	1	2	1	1	0	0	2	1	1	0	2	3540	0.539683	0	0
HIFB0739	283	140	20	2	3	0	0	34	1	3	0	0	1	2	0	0	0	2	0	0	0	0	0	0	0	0	54	59	5	163.5	20.2	1	99	56	1	2	1	0	1	1	2	1	1	1	2	3280	-0.325521	0	0
HIFB0740	277	111	15	2	2	0	0	34	1	3	0	0	1	1	0	0	0	1	0	0	0	0	0	0	0	0	47.5	59.5	12	153	20.29	1	108	69	2	3	1	1	1	1	2	1	1	1	2	3480	0.735537	0	0
HIFB0741	283	177	25	2	5	0	0	27	0	3	1	1	1	1	0	0	0	3	1	0	0	0	0	0	0	1	52	63	11	160	20.31	1	101	53	1	2	1	0	1	1	2	1	1	0	1	2860	-1.12938	0	0
HIFB0742	268	100	14	2	2	0	0	35	2	1	0	0	1	2	1	0	0	2	1	0	0	0	0	0	1	0	46	54.5	8.5	149	20.72	1	120	84	2	3	1	1	0	0	2	1	1	0	2	2520	-1.7043	0	1
HIFB0743	268	218	31	3	6	0	0	26	0	3	0	0	1	1	0	0	0	1	0	0	0	0	0	0	0	0	58	75	17	161	22.38	1	81	49	1	1	0	0	0	0	2	1	2	0	2	3240	0.383562	0	0
HIFB0744	267	225	32	3	6	0	0	33	1	4	0	0	1	2	1	0	0	2	1	0	0	0	0	0	0	0	60	72	12	159	23.73	1	82	NA	NA	1	0	0	0	0	2	2	1	1	2	3460	0.986301	0	0
HIFB0745	264	127	18	2	3	0	0	31	1	2	0	0	1	1	0	0	0	2	0	0	0	0	0	0	0	0	50.5	62	11.5	156	20.75	1	100	48	1	2	1	1	0	0	2	1	1	1	2	2940	-0.27451	0	0
HIFB0746	262	143	20	2	3	0	0	31	1	1	0	0	1	1	1	0	0	1	0	0	0	1	0	0	0	0	61.5	85	23.5	169	21.53	1	103	57	1	1	0	0	0	0	2	2	1	0	2	NA	NA	NA	NA
HIFB0747	283	181	25	2	5	0	0	35	2	2	0	0	1	2	1	0	0	2	0	0	0	0	0	0	1	0	53	65	12	163	19.95	1	86	49	1	3	1	1	1	1	2	1	1	0	2	3500	0.433862	0	0
HIFB0748	279	129	18	2	3	0	0	30	1	2	0	0	1	1	0	0	0	1	0	0	0	0	0	0	0	0	57	67.5	10.5	156.5	23.27	1	113	56	1	2	1	1	0	0	2	1	1	0	2	3520	0.84573	0	0
HIFB0749	268	104	14	2	2	1	0	33	1	3	0	0	1	1	1	0	0	3	1	0	0	0	0	0	0	1	55	63.5	8.5	159	21.76	1	104	61	2	2	1	1	0	0	2	1	2	0	2	3380	0.607527	0	0
HIFB0750	292	233	33	3	7	0	0	34	1	3	1	2	1	1	0	0	0	1	0	0	0	0	0	0	0	0	47	71	24	160	18.36	0	112	58	1	3	1	0	1	1	2	2	1	0	1	4170	1.74704	1	0
HIFB0751	279	176	25	2	5	0	0	30	1	2	0	0	1	1	0	0	0	1	0	0	0	0	0	0	0	0	46	64	18	161	17.75	0	116	62	2	2	1	1	0	0	2	1	1	0	2	3640	1.17631	0	0
HIFB0752	276	120	17	2	3	0	0	24	0	2	0	0	1	2	1	0	0	2	1	0	0	0	0	0	0	0	49	58	9	157	19.88	1	136	65	2	3	1	1	1	1	2	1	1	0	2	3660	1.11141	0	0
HIFB0753	275	233	33	3	7	0	0	31	1	3	1	1	1	2	1	0	1	2	0	0	0	0	0	1	0	0	62	76	14	155	25.81	2	110	64	2	3	1	1	0	1	2	2	1	0	2	3490	1.01124	0	0
HIFB0754	272	215	30	3	6	0	0	32	1	3	0	0	1	1	0	0	1	3	0	0	0	0	0	0	0	0	56	69	13	161	21.6	1	114	64	2	4	1	1	1	1	2	2	1	1	2	3530	0.758152	0	0
HIFB0755	272	106	15	2	2	0	0	30	1	2	0	0	1	1	0	0	0	1	0	0	0	0	0	0	0	0	61	67.5	6.5	170	21.11	1	98	55	1	2	1	1	0	0	2	1	1	0	2	3220	-0.0842391	0	0
HIFB0756	283	220	31	3	6	0	0	35	2	3	0	0	1	1	0	0	0	1	0	0	0	0	0	0	0	0	47.5	56	8.5	157	19.27	1	100	53	1	2	1	0	1	1	2	2	1	0	1	3260	-0.0512129	0	0
HIFB0757	NA	210	30	3	6	0	0	28	0	1	NA	NA	NA	NA	NA	NA	NA	NA	NA	NA	NA	NA	NA	NA	NA	NA	46	60	14	159.5	18.08	0	90	58	1	1	0	0	0	0	NA	NA	NA	NA	NA	NA	NA	NA	NA
HIFB0758	288	118	16	2	2	0	0	37	2	1	0	0	1	2	1	0	0	3	1	0	0	0	0	1	0	0	40	54	14	155	16.65	0	106	57	1	1	0	0	0	0	2	1	1	0	1	3260	-0.485294	0	0
HIFB0759	251	236	33	3	7	0	0	25	0	3	0	0	1	1	0	0	0	1	0	0	0	0	0	0	0	0	54	63.5	9.5	164	20.08	1	85	57	1	1	0	0	0	0	1	2	1	0	2	2180	NA	NA	NA
HIFB0760	283	138	19	2	3	0	0	25	0	1	0	0	1	2	0	0	0	1	0	0	0	0	0	0	0	0	44	60	16	158	17.63	0	105	58	1	1	0	0	0	0	2	1	1	1	2	2850	-1.44531	0	1
HIFB0761	269	86	12	1	1	0	0	30	1	2	0	0	1	1	0	1	0	3	0	0	0	0	0	0	0	0	42	55	13	160	16.41	0	101	72	2	2	1	1	0	0	2	1	1	1	1	2560	-1.33894	0	1
HIFB0762	287	171	24	2	4	0	0	28	0	1	1	1	1	2	1	0	0	3	0	0	0	0	0	1	0	0	53	67.5	14.5	161	20.45	1	119	67	2	1	0	0	0	0	2	1	2	0	1	4000	1.32843	1	0
HIFB0763	282	180	25	2	5	0	0	27	0	1	0	0	1	1	0	0	0	2	0	0	0	0	0	0	0	0	55.5	61.5	6	165	20.39	1	117	65	2	1	0	0	0	0	2	1	1	1	1	3840	1.51213	1	0
HIFB0764	277	229	32	3	6	0	0	37	2	1	0	0	1	1	0	0	1	3	0	0	0	0	0	0	0	0	41	50	9	152	17.75	0	98	52	1	3	1	1	1	1	2	2	1	0	2	3200	-0.359788	0	0
HIFB0765	274	214	30	3	6	0	0	33	1	3	0	0	1	1	0	0	0	3	0	0	0	0	0	0	0	0	45	57	12	160	17.58	0	108	72	2	2	1	1	0	0	2	1	1	1	2	3160	-0.247283	0	0
HIFB0766	278	177	25	2	5	0	0	29	0	3	1	2	1	1	0	0	1	3	0	0	0	0	0	0	0	0	52	70	18	160	20.31	1	102	63	2	2	1	1	0	0	2	2	1	1	2	3090	-0.650794	0	0
HIFB0767	279	113	16	2	2	0	0	29	0	2	0	0	1	1	0	0	0	3	0	0	0	0	0	0	0	0	50	60	10	159	19.78	1	97	56	1	1	0	0	0	0	2	1	1	0	1	3140	-0.690104	0	0
HIFB0768	279	254	36	3	7	0	0	26	0	3	0	0	1	1	0	0	0	3	0	0	0	0	0	0	0	0	38	50.5	12.5	155	15.82	0	111	65	2	1	0	0	0	0	2	1	1	1	2	3060	-0.590296	0	0
HIFB0769	285	216	30	3	6	0	0	27	0	NA	1	2	1	2	0	1	0	2	0	0	0	0	0	0	0	0	53	68	15	163.5	19.83	1	99	65	2	2	1	0	0	1	2	1	1	1	1	3260	-0.179028	0	0
HIFB0770	283	109	15	2	2	0	0	30	1	1	0	0	1	1	0	0	0	1	0	0	0	0	0	0	0	0	54	68	14	161	20.83	1	114	70	2	2	1	1	0	0	2	1	1	0	2	2720	-1.62963	0	1
HIFB0771	284	213	30	3	6	0	0	33	1	1	0	0	1	1	0	0	0	2	0	0	0	0	0	0	0	0	55	69	14	165	20.2	1	97	57	1	2	1	0	1	1	2	1	2	1	2	3420	0.230179	0	0
HIFB0772	NA	144	20	2	3	0	0	24	0	3	NA	NA	NA	NA	NA	NA	NA	NA	NA	NA	NA	NA	NA	NA	NA	NA	50	64	14	161	19.29	1	116	51	1	2	1	0	NA	NA	NA	NA	NA	NA	NA	NA	NA	NA	NA
HIFB0773	273	211	30	3	6	0	0	35	2	2	0	0	1	2	1	0	0	2	1	0	0	1	0	0	0	0	45	57	12	153	19.22	1	93	49	1	3	1	0	1	1	2	2	1	1	2	2910	-1.07958	0	0
HIFB0774	283	219	31	3	6	0	0	32	1	3	0	0	1	1	0	0	0	2	0	0	0	0	0	0	0	0	63	82	19	166	22.86	1	115	59	1	3	1	1	0	1	2	1	2	0	2	4100	2.02116	1	0
HIFB0775	274	140	20	2	3	0	0	35	2	2	0	0	1	2	0	0	0	2	1	0	0	0	1	0	0	0	48	57	9	160	18.75	1	122	60	2	2	1	1	0	0	2	1	1	0	2	2960	-0.477528	0	0
HIFB0776	284	234	33	3	7	0	0	26	0	3	0	0	1	2	0	0	0	1	0	0	0	0	0	0	0	0	55	76	21	165.5	20.08	1	107	58	1	1	0	0	0	0	2	1	1	1	2	3300	-0.0767263	0	0
HIFB0777	277	119	17	2	3	0	0	37	2	3	0	0	1	2	1	0	0	2	0	0	0	0	0	0	1	0	54	63	9	160	21.09	1	99	59	1	3	1	1	1	1	2	1	2	1	2	3730	1.04233	0	0
HIFB0778	297	230	32	3	6	0	0	29	0	3	0	0	1	1	0	0	0	3	0	0	0	0	0	0	0	0	42	58	16	156	17.26	0	111	60	2	2	1	0	1	1	3	1	1	0	2	3320	-0.262411	0	0
HIFB0779	261	169	24	2	4	1	0	35	2	2	0	0	1	1	1	0	0	2	0	0	0	0	0	0	0	0	60	73.5	13.5	160.5	23.29	1	97	52	1	5	1	1	1	1	2	1	1	0	2	3280	0.703412	0	0
HIFB0780	NA	115	16	2	2	0	0	26	0	2	NA	NA	NA	NA	NA	NA	NA	NA	NA	NA	NA	NA	NA	NA	NA	NA	47	NA	NA	162	17.91	0	97	52	1	1	0	0	0	0	NA	NA	NA	NA	NA	NA	NA	NA	NA
HIFB0781	270	221	31	3	6	0	0	29	0	2	0	0	1	2	0	0	1	2	0	0	0	0	0	0	1	0	47.5	56	8.5	155	19.77	1	101	66	2	3	1	1	0	0	2	2	2	0	2	2790	-0.955056	0	0
HIFB0782	281	105	15	2	2	1	0	28	0	2	0	0	1	2	1	0	0	2	0	0	0	0	0	0	0	0	48	60	12	155	19.98	1	126	76	2	1	0	0	0	0	2	2	1	0	1	3300	0.0566038	0	0
HIFB0783	266	210	30	3	6	0	0	30	1	1	0	0	1	1	0	0	0	2	0	0	0	0	0	0	0	0	44	55	11	160	17.19	0	103	66	2	1	0	0	0	0	2	2	1	1	2	3170	0.191781	0	0
HIFB0784	275	205	29	3	6	0	0	33	1	1	0	0	1	2	0	0	1	2	0	0	0	0	0	0	0	0	47	59	12	155	19.56	1	93	60	2	2	1	1	0	0	2	2	1	0	2	3070	-0.168539	0	0
HIFB0785	226	107	15	2	2	0	0	33	1	3	0	0	1	1	0	0	0	2	0	0	0	0	0	0	0	0	48	59	11	154	20.24	1	97	55	1	3	1	1	1	1	1	1	1	0	2	1800	NA	NA	NA
HIFB0786	279	170	24	2	4	0	0	26	0	1	0	0	1	1	0	0	0	1	0	0	0	0	0	0	0	0	43.5	53.5	10	154	18.34	0	124	68	2	1	0	0	0	0	2	1	2	1	1	2620	-2.04427	0	1
HIFB0787	283	125	17	2	3	0	0	30	1	2	0	0	1	2	0	0	0	1	0	0	0	0	0	0	0	0	60	75	15	172	20.28	1	104	56	1	2	1	1	0	0	2	1	1	0	2	3400	0.515152	0	0
HIFB0788	267	228	32	3	6	0	0	34	1	3	0	0	1	1	0	0	1	3	0	0	0	0	0	0	0	0	46.5	58	11.5	159.5	18.28	0	94	47	1	3	1	2	1	1	2	2	1	1	2	2700	-1.22043	0	0
HIFB0789	273	231	33	3	7	0	0	29	0	1	0	0	1	1	0	0	0	2	0	0	0	0	0	0	0	0	48	55	7	155	19.98	1	99	54	1	2	1	1	0	0	2	1	1	0	2	2560	-1.87772	0	1
HIFB0790	272	137	19	2	3	1	0	31	1	1	1	2	1	1	1	1	0	1	0	0	0	0	0	0	0	0	50	60	10	159	19.78	1	108	60	2	2	1	0	1	1	2	2	2	1	1	2790	-1.39788	0	1
HIFB0791	287	121	17	2	3	0	0	28	0	3	NA	NA	NA	NA	NA	NA	NA	NA	NA	NA	NA	NA	NA	NA	NA	NA	56	69	13	165	20.57	1	95	59	1	2	1	1	0	0	2	NA	NA	NA	NA	3500	0.278195	0	0
HIFB0792	275	185	26	2	5	0	0	28	0	1	0	0	1	2	0	0	0	1	0	0	0	0	0	0	0	0	44	58	14	158	17.63	0	100	48	1	2	1	0	1	1	2	1	1	0	2	3040	-0.734748	0	0
HIFB0793	271	133	19	2	3	0	0	25	0	1	0	0	1	1	0	0	0	1	0	0	0	0	1	0	0	0	52.5	58	5.5	164	19.52	1	103	52	1	2	1	0	0	0	2	1	1	1	1	2980	-0.589532	0	0
HIFB0794	277	97	13	2	2	0	0	27	0	1	0	0	1	1	0	0	0	1	0	0	0	0	0	0	0	0	55	70	15	163	20.7	1	99	60	2	1	0	0	0	0	2	1	1	1	2	3620	0.919137	0	0
HIFB0795	300	177	25	2	5	0	0	29	0	2	0	0	1	1	0	0	0	1	0	0	0	0	0	0	0	0	44	60.5	16.5	164	16.36	0	108	62	2	2	1	1	0	0	3	1	2	0	2	3560	0.967742	0	0
HIFB0796	289	240	34	3	7	0	0	27	0	2	0	0	1	2	0	0	0	1	0	0	0	0	0	0	0	0	47	62.5	15.5	160	18.36	0	82	NA	NA	1	0	0	0	0	2	1	1	0	2	2980	-0.895141	0	0
HIFB0797	304	271	38	3	8	0	0	33	1	3	1	1	1	1	1	0	0	2	0	0	0	0	0	1	0	0	60	69	9	156	24.65	2	107	66	2	1	0	0	0	0	3	1	1	1	2	3110	-0.304136	0	0
HIFB0798	278	92	13	2	2	0	0	31	1	1	0	0	1	1	0	0	0	1	0	0	0	0	0	0	0	0	48.5	55	6.5	158	19.43	1	103	58	1	1	0	0	0	0	2	1	1	0	2	2660	-1.9401	0	1
HIFB0799	275	246	35	3	7	0	0	27	0	2	0	0	1	1	0	0	0	2	0	0	0	0	0	0	0	0	57	70	13	161	21.99	1	123	67	2	1	0	0	0	0	2	2	1	1	2	3140	-0.14876	0	0
HIFB0800	275	134	19	2	3	0	0	30	1	3	0	0	1	2	0	0	0	1	0	0	0	0	0	0	0	0	48	66	18	162	18.29	0	95	52	1	1	0	0	0	0	2	2	1	1	2	3700	1.39394	1	0
HIFB0801	238	225	32	3	6	0	0	24	0	2	0	0	1	2	0	0	0	2	1	0	0	0	0	0	0	0	45	56	11	158	18.03	0	89	56	1	1	0	0	0	0	1	2	1	0	2	2400	NA	NA	NA
HIFB0802	282	167	23	2	4	0	0	31	1	3	0	0	1	1	1	0	1	2	0	0	0	1	0	0	0	0	60	80	20	163	22.58	1	110	67	2	3	1	1	1	1	2	2	1	1	2	3450	0.652893	0	0
HIFB0803	278	227	32	3	6	0	0	29	0	1	0	0	1	2	0	0	0	1	0	0	0	0	0	0	0	0	54	75	21	170	18.69	1	128	67	2	2	1	0	1	1	2	2	1	0	2	3760	0.924479	0	0
HIFB0804	292	226	32	3	6	0	0	28	0	3	0	0	1	1	0	0	0	1	0	0	0	0	0	0	0	0	47.5	65	17.5	158	19.03	1	100	63	2	2	1	1	0	0	2	1	1	0	1	3000	-0.593985	0	0
HIFB0805	288	114	16	2	2	0	0	31	1	3	0	0	1	1	0	0	0	1	0	0	0	0	0	0	0	0	57	65	8	164	21.19	1	121	67	2	2	1	1	0	0	2	1	1	0	2	3220	-0.111979	0	0
HIFB0806	275	225	32	3	6	0	0	37	2	4	0	0	1	1	0	0	0	2	0	0	0	0	0	0	0	0	45	57	12	155	18.73	1	100	56	1	2	1	1	0	0	2	1	2	0	2	3180	0.140449	0	0
HIFB0807	275	223	31	3	6	0	0	31	1	3	0	0	1	1	0	0	0	1	0	0	0	0	0	0	0	0	45	57	12	160	17.58	0	95	51	1	3	1	1	1	1	2	1	1	1	2	3080	-0.464674	0	0
HIFB0808	285	100	14	2	2	0	0	27	0	4	0	0	1	2	0	0	0	1	0	0	0	0	0	0	0	0	50	62	12	162	19.05	1	100	60	2	4	1	1	1	1	2	1	2	0	2	3160	-0.268229	0	0
HIFB0809	276	239	34	3	7	0	0	27	0	2	0	0	1	2	0	0	0	1	0	0	0	0	0	0	0	0	57.5	72	14.5	167	20.62	1	102	64	2	2	1	0	0	0	2	1	1	1	1	3300	0.292011	0	0
HIFB0810	272	207	29	3	6	0	0	27	0	3	0	0	1	1	1	0	0	1	0	0	0	0	0	1	0	0	47	63	16	155	19.56	1	102	60	2	1	0	0	0	0	2	1	1	0	2	2960	-0.644628	0	0
HIFB0811	277	179	25	2	5	0	0	26	0	1	0	0	1	2	0	0	0	2	0	0	0	0	0	0	0	0	65	76	11	165	23.88	1	112	68	2	2	1	0	0	0	2	1	2	1	2	4080	1.75781	1	0
HIFB0812	NA	175	25	2	5	0	0	29	0	2	NA	NA	NA	NA	NA	NA	NA	NA	NA	NA	NA	NA	NA	NA	NA	NA	42	52	10	155.5	17.37	0	93	46	1	3	1	1	NA	NA	NA	NA	NA	NA	NA	NA	NA	NA	NA
HIFB0813	269	225	32	3	6	1	0	36	2	2	0	0	1	1	1	0	1	2	1	0	0	1	0	0	1	0	52	68	16	153	22.21	1	114	74	2	3	1	1	1	1	2	2	2	1	2	3250	0.258065	0	0
HIFB0814	295	245	35	3	7	0	0	25	0	2	0	0	1	2	0	0	0	1	0	0	0	0	0	0	0	0	55	71.5	16.5	164	20.45	1	115	59	1	2	1	0	0	0	3	2	2	1	1	3300	-0.00985222	0	0
HIFB0815	264	185	26	2	5	0	0	36	2	2	0	0	1	1	1	1	0	2	0	0	0	1	0	0	0	0	47	56	9	160	18.36	0	106	60	2	2	1	1	0	0	2	1	1	0	2	3060	-0.252688	0	0
HIFB0816	270	97	13	2	2	0	0	26	0	3	0	0	1	1	0	0	0	1	0	0	0	0	0	0	0	0	45	61	16	156	18.49	0	101	67	2	1	0	0	0	0	2	1	1	0	2	2700	-1.6366	0	1
HIFB0817	269	137	19	2	3	0	0	28	0	3	0	0	2	1	0	0	0	2	0	0	0	0	0	0	0	0	52	65	13	155	21.64	1	111	61	2	1	0	0	0	0	2	1	2	1	2	2880	-0.60274	0	0
HIFB0818	267	196	28	2	5	0	0	34	1	2	0	0	1	2	0	0	0	3	1	0	0	1	0	0	0	0	59.5	70	10.5	164	22.12	1	102	51	1	4	1	1	1	1	2	1	1	0	2	2840	-0.554622	0	0
HIFB0819	280	252	36	3	7	0	0	27	0	3	0	0	1	1	0	0	0	1	0	0	0	0	0	0	0	0	53.5	59	5.5	160	20.9	1	101	59	1	2	1	1	0	0	2	2	2	0	2	3220	0.0192837	0	0
HIFB0820	275	151	21	2	4	0	0	27	0	3	0	0	1	1	0	0	0	1	0	0	0	0	0	0	0	0	58	77	19	165	21.3	1	111	74	2	3	1	0	1	1	2	1	1	0	2	3360	0.4573	0	0
HIFB0821	NA	142	20	2	3	0	0	30	1	3	NA	NA	NA	NA	NA	NA	NA	NA	NA	NA	NA	NA	NA	NA	NA	NA	42	51	9	155	17.48	0	98	50	1	2	1	1	NA	NA	NA	NA	NA	NA	NA	NA	NA	NA	NA
HIFB0822	279	233	33	3	7	0	0	30	1	3	0	0	1	1	0	0	0	1	0	0	0	0	0	0	0	0	52	73	21	158	20.83	1	96	55	1	2	1	1	0	0	2	1	1	1	2	3380	0.460055	0	0
HIFB0823	272	239	34	3	7	0	0	27	0	1	0	0	1	1	0	0	0	1	0	0	0	0	0	0	0	0	47	62	15	161	18.13	0	112	58	1	2	1	0	1	1	2	1	1	0	2	3020	-0.479339	0	0
HIFB0824	267	97	13	2	2	0	0	28	0	4	0	0	1	1	0	0	0	1	0	0	0	0	0	0	0	0	54	62	8	167	19.36	1	97	64	2	1	0	0	0	0	2	2	1	0	2	3180	-0.103175	0	0
HIFB0825	277	119	17	2	3	0	0	30	1	2	0	0	1	1	0	0	0	2	0	0	0	0	0	0	0	0	56	70	14	166	20.32	1	107	62	2	2	1	1	0	0	2	1	1	0	2	3470	0.707989	0	0
HIFB0826	272	261	37	3	8	0	0	27	0	1	0	0	1	1	0	0	0	2	0	0	0	0	0	0	0	0	47	59	12	154.5	19.69	1	99	55	1	1	0	0	0	0	2	1	1	0	2	2880	-1.15915	0	0
HIFB0827	275	126	18	2	3	0	0	31	1	4	0	0	1	2	0	0	0	1	0	0	0	0	0	0	0	0	60	65	5	156	24.65	2	99	49	1	2	1	1	0	0	2	2	1	0	2	3070	-0.491848	0	0
HIFB0828	280	176	25	2	5	0	0	33	1	2	0	0	1	1	1	1	0	2	0	0	0	0	0	0	1	0	55	70	15	155	22.89	1	107	58	1	1	0	0	0	0	2	1	1	0	2	3560	0.403646	0	0
HIFB0829	278	189	27	2	5	0	0	32	1	2	0	0	1	1	0	0	0	1	0	0	0	0	0	0	0	0	46	65	19	151.5	20.04	1	101	54	1	3	1	1	1	1	2	1	1	0	2	3480	0.380952	0	0
HIFB0830	268	95	13	2	2	0	0	34	1	2	0	0	1	1	0	0	0	1	0	0	0	0	0	0	0	0	58	68	10	157	23.53	1	98	59	1	2	1	1	0	0	2	1	1	1	2	3200	0.453782	0	0
HIFB0831	270	116	16	2	2	0	0	31	1	3	0	0	1	1	0	0	1	2	0	0	0	0	0	0	0	0	57	78	21	154	24.03	2	119	72	2	2	1	1	0	1	2	2	1	0	2	3400	0.404891	0	0
HIFB0832	285	196	28	2	5	0	0	34	1	NA	0	0	1	1	0	0	0	3	0	0	0	0	0	0	0	0	60	65	5	159	23.73	1	84	NA	NA	5	1	1	1	1	2	1	1	0	2	3340	0.200521	0	0
HIFB0833	256	165	23	2	4	1	0	27	0	3	0	0	1	1	1	0	0	3	0	0	0	0	0	0	0	0	45	62	17	152	19.48	1	109	66	2	1	0	0	0	0	1	NA	1	1	1	NA	NA	NA	NA
HIFB0834	286	235	33	3	7	0	0	28	0	3	0	0	1	1	0	0	0	1	0	0	0	0	1	0	0	0	48	59	11	158	19.23	1	114	58	1	1	0	0	0	0	2	1	1	1	2	3600	0.348039	0	0
HIFB0835	272	63	9	1	1	0	0	33	1	1	0	0	1	1	0	0	0	2	0	0	0	0	0	0	0	0	60	71	11	155	24.97	2	152	77	3	2	1	1	0	0	2	1	1	1	2	3700	NA	NA	NA
HIFB0836	261	255	36	3	7	0	0	29	0	3	0	0	1	1	0	0	0	1	0	0	0	0	0	0	0	0	50	60	10	163	18.82	1	107	64	2	1	0	0	0	0	2	1	1	1	2	2920	-0.106667	0	0
HIFB0837	271	227	32	3	6	0	0	30	1	3	0	0	1	2	0	0	0	1	1	0	0	0	1	0	0	0	72	92	20	168	25.51	2	105	55	1	1	0	0	0	0	2	1	1	1	2	3540	0.591512	0	0
HIFB0838	283	119	17	2	3	0	0	28	0	1	0	0	1	2	1	0	0	1	0	0	0	0	0	0	1	0	60	74	14	169.5	20.88	1	106	68	2	1	0	0	0	0	2	1	1	1	2	3840	1.13281	0	0
HIFB0839	274	137	19	2	3	0	0	32	1	2	0	0	1	2	0	0	0	2	0	0	0	0	0	0	0	0	43	54	11	156	17.67	0	100	62	2	4	1	0	1	1	2	2	1	1	2	3000	-0.534435	0	0
HIFB0840	282	230	32	3	6	0	0	34	1	1	0	0	1	2	0	0	0	1	0	0	0	0	0	0	0	0	58	79	21	160	22.66	1	114	63	2	1	0	0	0	0	2	2	2	0	2	3820	1.08073	0	0
HIFB0841	273	166	23	2	4	0	0	30	1	2	0	0	1	2	0	1	1	2	0	0	0	0	0	0	0	0	53	68.5	15.5	162	20.2	1	90	55	1	2	1	1	0	0	2	2	1	1	2	2570	-1.57303	0	1
HIFB0842	NA	139	19	2	3	0	0	40	2	2	NA	NA	NA	NA	NA	NA	NA	NA	NA	NA	NA	NA	NA	NA	NA	NA	68	77	9	162	25.91	2	109	64	2	3	1	1	NA	NA	NA	NA	NA	NA	NA	NA	NA	NA	NA
HIFB0843	288	127	18	2	3	0	0	30	1	3	0	0	1	2	0	0	0	1	0	0	0	0	0	0	0	0	57	76	19	158	22.83	1	105	56	1	1	0	0	0	0	2	2	1	0	1	4020	1.37745	1	0
HIFB0844	NA	138	19	2	3	0	0	31	1	4	NA	NA	NA	NA	NA	NA	NA	NA	NA	NA	NA	NA	NA	NA	NA	NA	42	59	17	154.5	17.6	0	86	50	1	3	1	1	NA	NA	NA	NA	NA	NA	NA	NA	NA	NA	NA
HIFB0845	269	168	24	2	4	0	0	30	1	2	1	2	1	1	1	0	0	2	0	0	0	1	0	0	0	0	54	63	9	148	24.65	2	106	65	2	3	1	1	1	1	2	1	1	0	1	3140	-0.0376344	0	0
HIFB0846	271	177	25	2	5	0	0	22	0	2	0	0	1	1	0	0	0	2	0	0	0	0	0	0	0	0	52	62	10	158.5	20.7	1	105	63	2	1	0	0	0	0	2	1	1	1	2	2500	-1.91185	0	1
HIFB0847	274	121	17	2	3	0	0	28	0	3	0	0	1	1	0	0	0	1	1	0	0	0	0	0	0	0	53	65	12	162	20.2	1	112	63	2	1	0	0	0	0	2	1	1	0	2	3030	-0.451791	0	0
HIFB0848	276	230	32	3	6	0	0	31	1	2	0	0	1	1	0	0	0	1	0	0	0	0	0	0	0	0	69	82	13	170	23.88	1	116	56	1	2	1	1	0	0	2	1	1	0	2	3700	1.60112	1	0
HIFB0849	NA	93	13	2	2	0	0	37	2	3	NA	NA	NA	NA	NA	NA	NA	NA	NA	NA	NA	NA	NA	NA	NA	NA	55	65	10	165	20.2	1	122	68	2	2	1	1	NA	NA	NA	NA	NA	NA	NA	NA	NA	NA	NA
HIFB0850	278	175	25	2	5	0	0	34	1	3	0	0	1	2	0	0	0	2	0	0	0	0	0	0	0	0	57	75.5	18.5	164.5	21.06	1	118	66	2	2	1	1	0	0	2	1	1	1	2	3160	-0.465608	0	0
HIFB0851	298	255	36	3	7	0	0	29	0	3	0	0	1	1	0	0	0	1	0	0	0	0	0	0	0	0	47	57	10	162	17.91	0	109	56	1	1	0	0	0	0	3	1	1	0	1	3290	-0.161593	0	0
HIFB0852	268	227	32	3	6	0	0	29	0	3	0	0	1	2	0	0	0	1	1	0	0	0	1	0	0	0	54	63.5	9.5	164	20.08	1	109	68	2	1	0	0	0	0	2	1	1	0	2	3260	0.438356	0	0
HIFB0853	NA	108	15	2	2	0	0	26	0	3	NA	NA	NA	NA	NA	NA	NA	NA	NA	NA	NA	NA	NA	NA	NA	NA	56	69.5	13.5	151.5	24.4	2	111	60	2	1	0	0	0	0	NA	NA	NA	NA	NA	NA	NA	NA	NA
HIFB0854	276	92	13	2	2	0	0	35	2	3	0	0	1	1	0	0	0	2	0	0	0	0	0	0	0	0	74	81.5	7.5	163	27.85	2	126	71	2	2	1	1	0	0	2	1	1	1	2	3340	0.589888	0	0
HIFB0855	282	97	13	2	2	0	0	29	0	2	0	0	1	2	0	0	0	1	0	0	0	0	0	0	0	0	47	58	11	153	20.08	1	93	55	1	1	0	0	0	0	2	1	1	0	1	3000	-1.05469	0	0
HIFB0857	248	113	16	2	2	1	0	28	0	2	0	0	1	1	1	0	0	3	0	0	0	0	0	0	0	0	52	61.5	9.5	160	20.31	1	100	59	1	2	1	0	0	1	1	1	1	0	2	2700	NA	NA	NA
HIFB0858	290	134	19	2	3	0	0	27	0	1	0	0	1	2	1	0	0	1	1	0	0	1	0	1	0	0	49.5	59	9.5	156	20.34	1	101	72	2	1	0	0	0	0	2	1	1	0	2	2920	-1.31863	0	1
HIFB0859	278	177	25	2	5	0	0	25	0	1	0	0	1	1	0	0	0	1	0	0	0	0	0	0	0	0	50	58	8	158	20.03	1	93	57	1	1	0	0	0	0	2	1	1	0	1	3060	-0.590296	0	0
HIFB0860	268	151	21	2	4	0	0	26	0	3	0	0	1	1	0	0	0	1	0	0	0	0	0	0	0	0	55.5	68	12.5	154	23.4	1	88	55	1	1	0	0	0	0	2	1	1	0	2	3000	-0.579365	0	0
HIFB0861	274	101	14	2	2	0	0	27	0	2	0	0	1	1	0	0	0	1	0	0	0	0	0	0	0	0	56	69.5	13.5	170	19.38	1	102	55	1	1	0	0	0	0	2	1	1	0	2	3020	-0.787798	0	0
HIFB0862	233	181	25	2	5	0	0	45	2	1	0	0	2	2	0	0	1	1	0	0	0	0	0	0	0	0	55	77	22	161	21.22	1	110	51	1	1	0	0	0	0	1	2	1	0	2	NA	NA	NA	NA
HIFB0863	291	134	19	2	3	0	0	26	0	3	NA	NA	NA	NA	NA	NA	NA	NA	NA	NA	NA	NA	NA	NA	NA	NA	44	62	18	150	19.56	1	99	58	1	1	0	0	0	0	2	NA	NA	NA	NA	3100	-0.782506	0	0
HIFB0864	270	118	16	2	2	0	0	34	1	1	0	0	1	2	0	0	0	1	0	0	0	0	0	0	0	0	48	60	12	153.5	20.37	1	126	60	2	2	1	1	0	0	2	1	1	0	2	3280	0.421348	0	0
HIFB0865	263	140	20	2	3	0	1	27	0	3	0	0	1	1	1	0	0	2	1	0	0	0	1	0	0	0	76	93	17	170	26.3	2	118	54	1	2	1	0	1	1	2	1	1	0	2	3980	2.01323	1	0
HIFB0866	276	106	15	2	2	0	0	35	2	2	0	0	1	1	0	0	0	1	0	0	0	0	0	0	0	0	53	60	7	158	21.23	1	110	58	1	3	1	1	1	1	2	1	1	0	2	3040	-0.252809	0	0
HIFB0867	272	137	19	2	3	0	0	32	1	3	0	0	2	2	0	0	0	3	0	0	0	0	0	0	0	0	58	71	13	165	21.3	1	90	60	2	1	0	0	0	0	2	1	1	0	2	3380	0.167109	0	0
HIFB0868	280	97	13	2	2	0	0	28	0	3	0	0	1	2	0	1	0	1	0	0	0	0	0	0	0	0	57	65	8	160	22.27	1	103	58	1	2	1	0	1	1	2	1	1	1	1	3390	0.299191	0	0
HIFB0869	271	114	16	2	2	0	0	29	0	3	0	0	1	2	0	0	0	1	0	0	0	0	0	0	0	0	55	68.5	13.5	170	19.03	1	121	70	2	1	0	0	0	0	2	1	1	0	2	3040	-0.424242	0	0
HIFB0870	268	218	31	3	6	0	0	30	1	2	0	0	2	2	0	0	0	1	0	0	0	0	0	0	0	0	50	56.5	6.5	157	20.28	1	100	58	1	2	1	0	0	1	2	1	1	1	2	3080	-0.367725	0	0
HIFB0871	275	231	33	3	7	0	0	27	0	1	0	0	1	2	0	1	0	1	1	0	0	0	0	0	0	0	51	63	12	166	18.51	1	106	65	2	1	0	0	0	0	2	1	1	0	2	2720	-1.58355	0	1
HIFB0872	NA	175	25	2	5	0	0	29	0	3	NA	NA	NA	NA	NA	NA	NA	NA	NA	NA	NA	NA	NA	NA	NA	NA	51	66	15	166	18.51	1	105	64	2	1	0	0	0	0	NA	NA	NA	NA	NA	NA	NA	NA	NA
HIFB0873	NA	107	15	2	2	0	0	34	1	2	NA	NA	NA	NA	NA	NA	NA	NA	NA	NA	NA	NA	NA	NA	NA	NA	64	77	13	168.5	22.54	1	110	63	2	4	1	0	NA	NA	NA	NA	NA	NA	NA	NA	NA	NA	NA
HIFB0874	287	106	15	2	2	0	0	32	1	3	0	0	1	2	0	0	0	3	0	0	0	0	0	0	0	0	52	60	8	160	20.31	1	99	58	1	2	1	1	0	0	2	1	1	0	1	3240	-0.373434	0	0
HIFB0875	271	120	17	2	3	0	0	33	1	3	0	0	1	1	0	0	1	2	0	0	0	0	0	0	0	0	41.5	51	9.5	154	17.5	0	126	83	2	2	1	1	0	0	2	2	1	0	2	3030	-0.600543	0	0
HIFB0876	264	228	32	3	6	0	0	28	0	2	0	0	1	1	1	0	0	2	0	0	1	0	0	0	0	0	45	55.5	10.5	161.5	17.25	0	110	59	1	1	0	0	0	0	2	2	2	0	2	2900	-0.547945	0	0
HIFB0877	273	169	24	2	4	0	0	31	1	3	0	0	1	1	1	0	0	2	1	0	0	1	0	0	1	0	59.5	79.5	20	161	22.95	1	96	54	1	1	0	0	0	0	2	2	1	0	2	3140	-0.469496	0	0
HIFB0878	273	271	38	3	8	0	0	36	2	3	0	0	1	1	0	0	0	1	0	0	0	0	0	0	0	0	47.5	61	13.5	161	18.32	0	117	71	2	2	1	1	0	0	2	1	1	0	2	3210	-0.111413	0	0
HIFB0879	277	118	16	2	2	0	0	30	1	3	0	0	1	1	1	0	0	1	0	0	0	0	0	0	0	0	60	69	9	160	23.44	1	110	76	2	1	0	0	0	0	2	1	1	1	1	3780	0.976562	0	0
HIFB0880	267	132	18	2	3	0	0	37	2	1	0	0	1	1	0	0	0	2	0	0	0	0	0	0	0	0	46	60	14	165	16.9	0	94	51	1	3	1	1	1	1	2	1	1	0	2	3730	1.93838	1	0
HIFB0881	268	244	34	3	7	0	0	33	1	1	0	0	1	1	0	0	0	2	0	0	0	0	0	0	0	0	52	59	7	158	20.83	1	98	50	1	1	0	0	0	0	2	1	1	0	2	3250	0.0820106	0	0
HIFB0882	264	126	18	2	3	0	0	29	0	1	0	0	1	1	0	0	0	1	0	0	0	0	0	0	0	0	51	62	11	160	19.92	1	117	64	2	2	1	1	0	0	2	1	1	0	2	3020	-0.360215	0	0
HIFB0883	280	170	24	2	4	0	0	26	0	1	0	0	1	1	1	0	0	2	1	0	0	1	0	0	0	0	53	68	15	163	19.95	1	105	57	1	3	1	0	1	1	2	1	1	0	2	2620	-1.77628	0	1
HIFB0884	274	248	35	3	7	0	0	37	2	3	0	0	1	1	1	0	1	3	1	0	0	0	0	0	0	0	60	77	17	153	25.63	2	130	69	2	2	1	1	0	0	2	2	1	1	2	3070	-0.168539	0	0
HIFB0885	277	165	23	2	4	0	0	25	0	4	0	0	1	1	0	0	0	1	0	0	0	0	0	0	0	0	53	63	10	163	19.95	1	115	67	2	1	0	0	0	0	2	1	1	0	2	3220	-0.481771	0	0
HIFB0886	288	143	20	2	3	0	0	31	1	3	0	0	1	1	1	0	0	1	0	0	0	1	0	0	0	0	48	59	11	153	20.5	1	121	68	2	4	1	1	0	1	2	2	2	0	2	3200	-0.473684	0	0
HIFB0887	280	144	20	2	3	0	0	28	0	1	1	1	1	2	0	0	0	3	0	0	0	0	0	1	0	0	53	70	17	158	21.23	1	124	69	2	1	0	0	0	0	2	1	1	0	1	3050	-0.924479	0	0
HIFB0888	NA	165	23	2	4	0	0	26	0	2	NA	NA	NA	NA	NA	NA	NA	NA	NA	NA	NA	NA	NA	NA	NA	NA	60	78.5	18.5	164	22.31	1	114	53	1	1	0	0	0	0	NA	NA	NA	NA	NA	NA	NA	NA	NA
HIFB0889	274	81	11	1	1	0	0	39	2	3	0	0	1	1	1	0	1	3	1	0	0	1	0	0	0	0	49	63.5	14.5	163	18.44	0	122	72	2	3	1	1	1	1	2	2	1	0	2	3410	0.786517	0	0
HIFB0890	270	168	24	2	4	0	0	32	1	1	0	0	1	1	0	0	1	3	0	0	0	0	1	0	0	0	44	58.5	14.5	154	18.55	1	109	53	1	2	1	1	0	0	2	2	1	0	2	3010	-0.654891	0	0
HIFB0891	275	213	30	3	6	0	0	32	1	3	0	0	1	1	0	0	0	1	0	0	0	0	0	0	0	0	50	67	17	154.5	20.95	1	104	52	1	3	1	1	0	1	2	1	1	0	2	3170	0.11236	0	0
HIFB0892	272	210	30	3	6	0	0	33	1	1	0	0	1	2	0	0	1	2	0	0	0	0	0	0	0	0	56	67	11	161	21.6	1	122	71	2	3	1	1	1	1	2	2	1	1	2	4520	3.90449	1	0
HIFB0893	273	110	15	2	2	1	0	34	1	1	0	0	1	1	1	0	1	3	0	0	0	0	0	0	0	0	50	63	13	157.5	20.16	1	124	67	2	3	1	1	1	1	2	2	1	0	2	2820	-1.1712	0	0
HIFB0894	284	221	31	3	6	0	0	28	0	2	0	0	1	1	0	0	0	1	0	0	0	0	0	0	0	0	52.5	73.5	21	165	19.28	1	116	63	2	4	1	1	1	1	2	1	1	0	2	3280	-0.273183	0	0
HIFB0895	274	244	34	3	7	0	0	30	1	1	0	0	1	1	0	0	0	1	0	0	0	0	0	0	0	0	58	70	12	160	22.66	1	119	63	2	1	0	0	0	0	2	1	1	0	2	4020	2.27548	1	0
HIFB0896	279	225	32	3	6	0	0	30	1	2	0	0	1	1	0	0	0	3	0	0	0	0	0	0	0	0	67	81	14	150	29.78	2	111	62	2	2	1	1	0	0	2	1	1	0	2	2900	-0.862259	0	0
HIFB0897	285	158	22	2	4	0	0	27	0	3	0	0	1	1	0	0	0	2	0	0	0	0	0	0	0	0	50	65	15	159	19.78	1	111	66	2	2	1	1	0	0	2	1	1	0	1	3440	0.12782	0	0
HIFB0898	262	132	18	2	3	0	0	30	1	2	0	0	1	1	0	0	0	2	0	0	0	0	0	0	0	0	48	65	17	161	18.52	1	96	51	1	1	0	0	0	0	2	2	1	0	2	2480	-1.53093	0	1
HIFB0899	287	250	35	3	7	0	0	26	0	3	0	0	1	1	0	0	0	1	0	0	0	0	0	0	0	0	49	66	17	161	18.9	1	112	53	1	1	0	0	0	0	2	1	1	0	2	3240	-0.534314	0	0
HIFB0900	299	160	22	2	4	0	0	27	0	2	0	0	1	1	1	0	0	2	0	0	1	0	0	0	0	0	50.5	64	13.5	155	21.02	1	90	50	1	2	1	0	1	1	3	2	2	0	2	3520	0.377049	0	0
HIFB0901	286	113	16	2	2	0	0	30	1	3	0	0	1	1	1	0	0	1	0	1	0	0	0	0	0	0	50	65	15	155	20.81	1	104	66	2	1	0	0	0	0	2	1	1	0	1	3480	0.0539216	0	0
HIFB0902	275	256	36	3	7	1	0	28	0	4	1	1	1	1	1	0	0	3	0	0	0	0	0	1	0	0	42.5	52.5	10	158	17.02	0	109	50	1	1	0	0	0	0	2	1	1	0	2	3370	0.140584	0	0
HIFB0903	274	143	20	2	3	0	0	35	2	3	0	0	1	1	0	0	0	3	1	0	0	0	1	0	0	0	42	52	10	160	16.41	0	116	61	2	2	1	1	0	0	2	1	1	1	2	3580	0.894022	0	0
HIFB0904	279	132	18	2	3	0	0	28	0	1	0	0	1	2	0	0	0	1	0	0	0	0	0	0	0	0	58	69	11	161	22.38	1	114	57	1	1	0	0	0	0	2	2	1	0	2	2930	-0.940701	0	0
HIFB0905	274	259	37	3	8	0	0	18	0	3	0	0	1	1	0	0	0	2	0	0	0	0	0	0	0	0	56	58	2	158	22.43	1	111	67	2	2	1	0	1	1	2	1	1	0	2	3120	-0.522546	0	0
HIFB0906	287	229	32	3	6	0	0	30	1	2	0	0	1	2	0	0	0	1	0	0	0	0	0	0	0	0	49	66.5	17.5	154	20.66	1	78	NA	NA	1	0	0	0	0	2	1	1	0	1	3320	-0.338235	0	0
HIFB0907	278	215	30	3	6	0	0	38	2	2	0	0	1	1	1	0	0	3	0	0	0	1	0	0	0	0	58	70	12	164	21.56	1	110	57	1	2	1	1	0	0	2	1	1	0	2	3740	1.06878	0	0
HIFB0908	273	153	21	2	4	0	0	34	1	3	0	0	1	1	0	0	1	3	0	0	0	0	0	0	0	0	49	61	12	161	18.9	1	118	57	1	2	1	1	0	0	2	2	1	0	2	3300	0.133152	0	0
HIFB0909	271	181	25	2	5	0	0	35	2	1	0	0	1	1	0	0	1	2	0	0	0	0	0	0	0	0	45	59	14	150	20	1	135	56	1	3	1	1	1	1	2	2	1	0	2	2820	-1.1712	0	0
HIFB0910	271	242	34	3	7	0	0	36	2	3	0	0	1	1	0	0	0	1	0	0	0	0	0	0	0	0	62	77.5	15.5	164	23.05	1	112	59	1	3	1	1	1	1	2	1	1	0	2	3480	0.622283	0	0
HIFB0911	NA	182	26	2	5	0	0	31	1	3	NA	NA	NA	NA	NA	NA	NA	NA	NA	NA	NA	NA	NA	NA	NA	NA	49	57	8	155	20.4	1	103	53	1	1	0	0	0	0	NA	NA	NA	NA	NA	NA	NA	NA	NA
HIFB0912	290	228	32	3	6	0	0	31	1	2	0	0	1	2	0	0	0	2	0	0	0	0	0	0	0	0	50	67	17	158	20.03	1	89	52	1	1	0	0	0	0	2	2	2	0	1	2960	-0.946292	0	0
HIFB0913	276	182	26	2	5	0	0	30	1	3	0	0	1	1	0	0	0	1	0	0	0	0	0	0	0	0	59	72	13	161	22.76	1	94	50	1	2	1	1	0	0	2	1	1	0	2	3660	1.11141	0	0
HIFB0914	280	117	16	2	2	1	0	30	1	3	0	0	1	1	1	0	0	3	1	0	0	0	0	0	0	0	43	57	14	154.5	18.01	0	91	61	2	5	1	1	1	1	2	1	1	0	1	3320	-0.042328	0	0
HIFB0915	287	209	29	3	6	0	0	31	1	3	0	0	1	1	1	0	0	1	0	1	0	0	0	0	0	0	52	67.5	15.5	157	21.1	1	98	52	1	1	0	0	0	0	2	1	1	0	1	3180	-0.383632	0	0
HIFB0916	273	145	20	2	3	0	0	37	2	1	0	0	1	1	0	0	1	3	0	0	0	0	0	0	0	0	56	65	9	156.5	22.86	1	96	50	1	3	1	2	0	0	2	2	1	0	2	3510	0.703804	0	0
HIFB0917	290	118	16	2	2	0	0	29	0	1	0	0	1	2	1	0	0	1	1	0	0	1	0	0	0	0	47	66.5	19.5	155	19.56	1	89	57	1	1	0	0	0	0	2	1	2	1	2	3510	0.460358	0	0
HIFB0918	275	92	13	2	2	0	0	26	0	3	0	0	1	1	0	1	0	2	0	0	0	0	0	0	0	0	47.5	62	14.5	163	17.88	0	103	58	1	1	0	0	0	0	2	1	2	0	2	3520	0.538462	0	0
HIFB0919	280	120	17	2	3	0	0	29	0	3	0	0	1	2	0	0	0	3	0	0	0	0	0	0	0	0	59	68	9	167.5	21.03	1	106	62	2	2	1	1	0	0	2	2	1	1	2	3280	-0.148148	0	0
HIFB0920	281	242	34	3	7	0	0	33	1	1	0	0	1	2	1	0	0	2	0	0	0	0	0	1	0	0	65	70	5	163.5	24.32	2	117	64	2	2	1	1	0	0	2	1	1	1	1	3240	0.0743802	0	0
HIFB0921	276	126	18	2	3	0	0	33	1	2	0	0	1	1	0	0	0	2	0	0	0	0	0	0	0	0	52.5	66	13.5	158	21.03	1	90	49	1	2	1	1	0	0	2	1	1	0	2	2780	-0.983146	0	0
HIFB0922	269	173	24	2	4	0	0	31	1	3	0	0	1	1	1	0	0	1	1	0	0	1	0	0	0	0	52.5	64	11.5	162	20	1	109	58	1	2	1	1	0	0	2	1	1	0	2	3040	-0.306452	0	0
HIFB0923	279	223	31	3	6	0	0	26	0	2	0	0	1	2	1	0	0	1	0	0	0	0	0	0	1	0	58	82	24	172	19.61	1	119	67	2	1	0	0	0	0	2	1	1	0	1	4100	2.21294	1	0
HIFB0924	NA	124	17	2	3	0	0	30	1	3	NA	NA	NA	NA	NA	NA	NA	NA	NA	NA	NA	NA	NA	NA	NA	NA	59	NA	NA	165	21.67	1	105	64	2	3	1	0	NA	NA	NA	NA	NA	NA	NA	NA	NA	NA	NA
HIFB0925	273	232	33	3	7	0	0	25	0	2	0	0	1	1	0	0	1	1	0	0	0	0	0	0	0	0	70	83	13	155	29.14	2	106	48	1	3	1	1	1	1	2	2	1	1	2	3380	0.350543	0	0
HIFB0926	278	222	31	3	6	0	0	31	1	3	0	0	1	1	0	0	0	1	0	0	0	0	0	0	0	0	52	69	17	169	18.21	0	103	56	1	1	0	0	0	0	2	1	1	0	2	3700	0.768229	0	0
HIFB0927	273	163	23	2	4	0	0	37	2	1	0	0	1	2	0	0	0	1	1	0	0	0	0	0	0	0	50	57	7	157	20.28	1	114	67	2	2	1	1	0	0	2	1	1	0	2	3620	1.3764	1	0
HIFB0928	275	202	28	2	5	0	0	38	2	3	0	0	1	2	0	0	1	2	0	0	0	0	0	0	0	0	53	71	18	156	21.78	1	122	60	2	4	1	1	1	1	2	2	1	0	2	3640	1.05707	0	0
HIFB0929	NA	120	17	2	3	1	0	31	1	3	NA	NA	NA	NA	NA	NA	NA	NA	NA	NA	NA	NA	NA	NA	NA	NA	46	52	6	151.5	20.04	1	116	67	2	1	0	0	0	0	NA	NA	NA	NA	NA	NA	NA	NA	NA
HIFB0930	286	200	28	2	5	0	0	31	1	2	0	0	1	1	0	0	0	1	0	0	0	0	0	0	0	0	44	54	10	163	16.56	0	119	67	2	2	1	0	1	1	2	1	1	0	1	2920	-1.04859	0	0
HIFB0931	288	97	13	2	2	0	0	27	0	3	0	0	1	1	1	0	0	1	1	0	0	1	0	0	0	0	52	70	18	158	20.83	1	91	65	2	2	1	0	1	1	2	1	2	0	1	3290	-0.411765	0	0
HIFB0932	281	246	35	3	7	0	0	21	0	3	0	0	1	2	1	0	0	3	1	0	0	0	0	1	0	0	50	64	14	162.5	18.93	1	102	51	1	1	0	0	0	0	2	1	1	0	1	3740	1.24259	0	0
HIFB0933	281	168	24	2	4	0	0	28	0	2	0	0	1	2	0	0	0	1	0	0	0	0	0	0	0	0	52	60	8	162	19.81	1	114	62	2	2	1	1	0	0	2	1	1	1	2	3460	0.328042	0	0
HIFB0934	274	211	30	3	6	0	0	26	0	1	0	0	1	1	0	0	0	1	0	0	0	0	0	0	0	0	46	58	12	164	17.1	0	151	75	3	2	1	0	1	1	2	1	1	0	2	3060	-0.369146	0	0
HIFB0935	276	137	19	2	3	0	0	28	0	3	0	0	1	1	1	0	0	2	0	1	0	0	0	0	0	0	46	63	17	158	18.43	0	96	56	1	1	0	0	0	0	2	1	2	1	2	3560	0.644562	0	0
HIFB0936	283	221	31	3	6	0	0	28	0	3	0	0	1	1	0	1	0	1	0	0	0	0	0	0	0	0	51	68.5	17.5	159.5	20.05	1	112	58	1	2	1	1	0	0	2	1	1	0	2	3500	0.790634	0	0
HIFB0937	276	123	17	2	3	0	0	37	2	3	0	0	1	1	0	0	1	2	0	0	0	0	0	0	0	0	64	69	5	162	24.39	2	118	77	2	3	1	1	0	0	2	2	1	1	2	2800	-0.926966	0	0
HIFB0938	277	239	34	3	7	0	0	31	1	NA	0	0	1	1	0	0	1	2	0	0	0	0	0	0	0	0	48	60	12	157	19.47	1	97	50	1	3	1	1	1	1	2	2	1	0	2	2970	-0.968254	0	0
HIFB0939	280	177	25	2	5	0	0	27	0	2	0	0	1	1	0	0	0	1	0	0	0	0	0	0	0	0	40	54.5	14.5	157.5	16.12	0	99	54	1	1	0	0	0	0	2	1	1	0	2	3040	-0.950521	0	0
HIFB0940	281	205	29	3	6	0	0	35	2	3	0	0	1	2	0	0	0	2	0	0	0	0	0	0	0	0	55	68	13	162	20.96	1	124	76	2	3	1	1	1	1	2	1	1	1	2	3360	0.404959	0	0
HIFB0941	269	212	30	3	6	0	0	25	0	1	0	0	1	2	0	0	0	2	1	0	0	0	0	0	0	0	56	64	8	167	20.08	1	139	61	2	4	1	1	1	1	2	1	1	0	2	3200	0.453782	0	0
HIFB0942	245	80	11	1	1	0	0	36	2	2	1	2	1	1	1	0	1	2	1	0	0	0	0	0	0	0	50	53	3	150	22.22	1	96	62	2	4	1	1	1	1	1	2	1	1	2	2190	NA	NA	NA
HIFB0944	276	135	19	2	3	0	0	31	1	3	1	2	1	2	0	0	1	2	0	0	0	0	0	0	0	0	60	74	14	159	23.73	1	114	58	1	3	1	1	1	1	2	2	1	0	2	3570	1.23596	0	0
HIFB0945	271	208	29	3	6	0	0	29	0	3	0	0	1	2	0	0	0	1	0	0	0	0	0	0	0	0	57	70	13	171	19.49	1	93	55	1	1	0	0	0	0	2	2	2	0	2	3040	-0.424242	0	0
HIFB0946	291	110	15	2	2	0	0	28	0	1	0	0	1	1	0	0	0	1	0	0	0	0	0	0	0	0	62	74.5	12.5	168	21.97	1	91	51	1	1	0	0	0	0	2	1	1	0	2	3010	-0.995272	0	0
HIFB0947	264	214	30	3	6	0	0	35	2	3	0	0	1	1	0	0	0	3	0	0	0	0	0	0	0	0	48	65	17	159	18.99	1	104	58	1	3	1	1	1	1	2	1	1	0	2	3260	0.284946	0	0
HIFB0949	NA	107	15	2	2	0	0	26	0	NA	NA	NA	NA	NA	NA	NA	NA	NA	NA	NA	NA	NA	NA	NA	NA	NA	51.5	56	4.5	158.5	20.5	1	115	63	2	4	1	1	NA	NA	NA	NA	NA	NA	NA	2930	-0.561798	0	0
HIFB0950	270	235	33	3	7	0	0	37	2	3	0	0	1	1	1	0	1	3	1	0	0	0	0	0	1	0	48	60	12	156	19.72	1	93	52	1	2	1	1	0	0	2	2	1	0	2	3040	-0.252809	0	0
HIFB0951	284	113	16	2	2	0	0	34	1	2	0	0	1	2	0	0	0	1	0	0	0	0	1	0	0	0	53	64	11	166	19.23	1	100	63	2	1	0	0	0	0	2	1	1	0	1	3280	-0.436275	0	0
HIFB0952	268	110	15	2	2	0	0	27	0	3	0	0	1	2	0	0	0	2	0	0	0	0	0	0	0	0	50.5	63.5	13	160	19.73	1	120	63	2	1	0	0	0	0	2	2	1	0	2	3360	0.373016	0	0
HIFB0953	286	83	11	1	1	0	0	26	0	3	0	0	1	2	0	0	0	3	0	0	0	0	0	0	0	0	56	76	20	156	23.01	1	118	75	2	2	1	0	0	0	2	1	1	0	2	3260	-0.179028	0	0
HIFB0954	286	214	30	3	6	0	0	28	0	1	0	0	1	2	0	0	0	2	0	0	0	0	0	0	0	0	40	56	16	158	16.02	0	112	59	1	1	0	0	0	0	2	1	1	1	1	3340	-0.289216	0	0
HIFB0955	280	168	24	2	4	0	0	40	2	3	0	0	1	1	0	0	1	2	0	0	0	0	0	0	0	0	46.5	56	9.5	158	18.63	1	123	58	1	2	1	1	0	0	2	1	1	0	2	3130	-0.22865	0	0
HIFB0956	274	107	15	2	2	0	0	34	1	1	0	0	1	1	1	0	0	2	0	0	0	0	0	1	0	0	52	70	18	160.5	20.19	1	124	65	2	2	1	1	0	0	2	1	2	0	2	3240	-0.0298913	0	0
HIFB0957	280	171	24	2	4	0	0	32	1	2	0	0	1	1	0	0	0	2	0	0	0	0	0	0	0	0	60	67	7	153	25.63	2	107	66	2	1	0	0	0	0	2	2	2	0	1	2740	-1.45283	0	1
HIFB0958	293	212	30	3	6	0	0	31	1	2	0	0	1	1	0	0	0	2	0	0	0	0	0	0	0	0	60	83	23	163	22.58	1	101	52	1	3	1	1	1	1	2	1	1	0	1	3880	1.25121	0	0
HIFB0959	287	229	32	3	6	0	0	32	1	3	0	0	1	1	0	0	1	2	1	0	0	0	1	0	0	0	70	75.5	5.5	162	26.67	2	132	NA	NA	3	1	1	1	1	2	2	1	0	2	3340	0.200521	0	0
HIFB0960	259	131	18	2	3	0	0	36	2	4	0	0	1	1	0	0	0	3	0	0	0	0	0	0	0	0	45	62	17	160	17.58	0	119	70	2	2	1	1	0	0	2	2	1	0	2	NA	NA	NA	NA
HIFB0961	278	124	17	2	3	0	0	41	2	1	0	0	1	1	1	0	1	3	1	1	0	0	0	0	1	0	NA	64	NA	163	NA	NA	120	64	2	2	1	1	0	0	2	2	1	0	2	3280	NA	NA	NA
HIFB0962	280	98	14	2	2	0	0	31	1	1	0	0	1	1	0	0	0	1	1	0	0	0	0	0	0	0	44	55.5	11.5	155	18.31	0	107	70	2	1	0	0	0	0	2	1	1	1	1	2840	-1.18329	0	0
HIFB0963	282	134	19	2	3	0	0	31	1	1	0	0	1	2	1	0	1	3	0	0	0	0	0	0	0	0	50	63.5	13.5	158	20.03	1	97	NA	NA	6	1	1	1	1	2	2	1	0	2	3730	1.04233	0	0
HIFB0964	286	122	17	2	3	0	0	27	0	2	0	0	1	1	0	0	0	2	0	0	0	0	0	0	0	0	44	63	19	156.5	17.96	0	98	52	1	1	0	0	0	0	2	1	1	0	2	3820	1.2532	0	0
HIFB0965	271	232	33	3	7	0	0	31	1	3	0	0	1	2	0	0	0	2	0	0	0	0	0	0	0	0	59	75	16	168	20.9	1	136	71	2	1	0	0	0	0	2	1	2	1	2	2900	-0.809917	0	0
HIFB0966	280	221	31	3	6	0	0	35	2	4	NA	NA	NA	NA	NA	NA	NA	NA	NA	NA	NA	NA	NA	NA	NA	NA	55	74	19	168	19.49	1	133	62	2	7	1	1	1	1	2	NA	NA	NA	NA	NA	NA	NA	NA
HIFB0967	284	225	32	3	6	0	0	29	0	1	0	0	1	2	0	0	0	2	0	0	0	0	0	0	0	0	54	72	18	167	19.36	1	99	48	1	3	1	1	1	1	2	1	1	0	2	3940	1.38095	1	0
HIFB0968	274	213	30	3	6	0	0	31	1	1	0	0	1	1	0	0	0	3	1	0	0	0	0	0	0	1	53	63	10	159.5	20.83	1	121	58	1	1	0	0	0	0	2	1	1	0	2	3180	-0.363395	0	0
HIFB0969	257	188	26	2	5	1	0	35	2	3	0	0	1	2	1	0	0	2	0	0	0	0	0	0	1	0	52	68	16	157	21.1	1	92	47	1	2	1	1	0	0	1	1	1	1	2	3520	1.33333	1	0
HIFB0970	277	171	24	2	4	0	0	30	1	1	0	0	1	1	0	1	0	2	0	0	0	0	0	0	0	0	51	68	17	164	18.96	1	114	61	2	2	1	1	0	0	2	1	1	0	2	3520	0.486772	0	0
HIFB0971	278	162	23	2	4	0	0	29	0	3	0	0	1	1	0	0	0	1	0	0	0	0	0	0	0	0	58	73	15	157	23.53	1	85	48	1	3	1	1	1	1	2	1	2	0	2	3240	0.0743802	0	0
HIFB0972	271	225	32	3	6	0	0	29	0	1	0	0	1	1	1	0	0	2	1	0	0	1	0	0	0	0	47	65	18	158	18.83	1	122	65	2	2	1	0	0	1	2	2	1	0	2	3420	0.27321	0	0
HIFB0973	244	139	19	2	3	0	0	32	1	3	1	1	1	1	0	0	1	2	0	0	0	0	0	0	0	0	59	68.5	9.5	158	23.63	1	130	69	2	2	1	1	0	0	1	2	2	0	2	3310	NA	NA	NA
HIFB0974	276	202	28	2	5	0	0	39	2	2	0	0	1	1	0	0	1	2	0	0	0	0	0	0	0	0	58.5	73	14.5	159	23.14	1	110	67	2	3	1	1	1	1	2	2	1	1	2	2840	-0.814607	0	0
HIFB0975	273	135	19	2	3	0	0	29	0	3	0	0	1	1	0	0	0	1	0	0	0	0	0	0	0	0	44	57	13	155	18.31	0	98	65	2	2	1	1	0	0	2	1	1	0	2	3500	1.03933	0	0
HIFB0976	274	153	21	2	4	0	0	29	0	2	0	0	1	1	1	0	0	2	0	0	0	0	0	0	0	0	46	61.5	15.5	161	17.75	0	106	54	1	2	1	0	1	1	2	1	2	1	1	3220	-0.257294	0	0
HIFB0977	257	247	35	3	7	0	0	31	1	2	0	0	1	1	0	1	0	1	0	0	0	0	0	0	0	0	50	64	14	152	21.64	1	125	74	2	3	1	1	1	1	1	1	1	1	2	3220	0.871585	0	0
HIFB0978	261	193	27	2	5	0	0	33	1	3	0	0	1	1	0	0	0	1	0	0	0	0	0	0	0	0	63	70	7	158.5	25.08	2	96	58	1	1	0	0	0	0	2	1	1	0	2	2600	-1.22165	0	0
HIFB0979	307	188	26	2	5	0	0	23	0	3	0	0	1	1	0	0	0	2	0	0	0	0	0	0	0	0	42	59	17	152	18.18	0	96	59	1	1	0	0	0	0	3	2	1	0	1	3850	1.14988	0	0
HIFB0980	282	225	32	3	6	0	0	30	1	1	0	0	1	1	0	0	0	1	0	0	0	0	0	0	0	0	53	66	13	156	21.78	1	90	49	1	1	0	0	0	0	2	1	1	0	2	2680	-1.61456	0	1
HIFB0981	269	193	27	2	5	0	0	30	1	3	0	0	1	1	0	0	0	3	0	0	0	0	0	0	0	0	47	63	16	153.5	19.95	1	112	47	1	1	0	0	0	0	2	1	1	1	2	2800	-0.821918	0	0
HIFB0982	280	199	28	2	5	0	0	28	0	3	0	0	1	2	0	0	0	1	0	0	0	0	0	0	0	0	45	57	12	151.5	19.61	1	95	54	1	2	1	0	1	1	2	1	1	1	2	2800	-1.29111	0	1
HIFB0983	266	226	32	3	6	0	0	27	0	3	0	0	1	1	0	0	0	1	0	0	0	0	0	0	0	0	49.5	66	16.5	156	20.34	1	104	61	2	2	1	1	0	0	2	1	1	0	2	3320	0.446237	0	0
HIFB0984	282	202	28	2	5	0	0	29	0	3	0	0	1	1	0	0	0	1	0	0	0	0	0	0	0	0	55	69	14	158	22.03	1	126	58	1	1	0	0	0	0	2	1	1	0	2	3740	1.24259	0	0
HIFB0985	293	180	25	2	5	0	0	34	1	2	0	0	1	1	0	0	0	1	0	0	0	0	0	0	0	0	52	62	10	162	19.81	1	109	68	2	1	0	0	0	0	2	1	1	0	1	3240	-0.451537	0	0
HIFB0986	284	86	12	1	1	0	0	31	1	3	0	0	1	2	0	0	0	1	0	0	0	0	0	0	0	0	57.5	72	14.5	165	21.12	1	107	51	1	2	1	1	0	0	2	1	1	1	2	3740	1.24219	0	0
HIFB0987	286	269	38	3	8	0	0	28	0	2	0	0	1	1	0	0	0	2	0	0	0	0	0	0	0	0	51	62.5	11.5	161	19.68	1	103	60	2	1	0	0	0	0	2	1	1	0	2	3080	-0.926471	0	0
HIFB0988	266	188	26	2	5	0	0	33	1	3	0	0	1	1	0	0	0	1	0	0	0	0	0	0	0	0	48	62	14	162	18.29	0	93	51	1	2	1	0	1	1	2	1	1	1	2	3220	0.0026455	0	0
HIFB0989	275	125	17	2	3	0	0	25	0	3	1	1	1	1	0	0	1	2	1	0	0	0	0	0	0	0	62.5	80	17.5	158	25.04	2	108	66	2	3	1	1	1	1	2	2	1	0	2	3220	-0.0842391	0	0
HIFB0990	281	165	23	2	4	0	0	30	1	3	0	0	1	1	0	0	0	2	1	0	0	0	0	0	0	0	42.5	54	11.5	150	18.89	1	95	58	1	1	0	0	0	0	2	2	1	0	2	2820	-1.2372	0	0
HIFB0991	266	118	16	2	2	0	0	28	0	3	0	0	1	1	1	0	0	1	0	0	0	0	0	0	0	0	59	66.5	7.5	162	22.48	1	91	60	2	1	0	0	0	0	2	1	1	0	2	3180	-0.103175	0	0
HIFB0992	286	111	15	2	2	0	0	25	0	3	0	0	1	1	0	0	0	1	0	0	0	0	0	0	0	0	50	63.5	13.5	164	18.59	1	101	68	2	1	0	0	0	0	2	1	2	0	1	2800	-1.3555	0	1
HIFB0993	275	113	16	2	2	0	0	26	0	3	NA	NA	NA	NA	NA	NA	NA	NA	NA	NA	NA	NA	NA	NA	NA	NA	48	59	11	156	19.72	1	112	65	2	2	1	0	0	0	2	NA	NA	NA	NA	3600	1.11846	0	0
HIFB0994	295	236	33	3	7	0	0	24	0	3	0	0	1	1	0	0	0	1	0	0	0	0	0	0	0	0	60	76.5	16.5	167	21.51	1	124	59	1	1	0	0	0	0	3	2	1	0	1	3320	-0.262411	0	0
HIFB0995	280	199	28	2	5	0	0	28	0	1	0	0	1	1	0	0	0	2	0	0	0	0	0	0	0	0	46	62	16	164	17.1	0	117	46	1	1	0	0	0	0	2	1	1	0	2	2980	-1.10677	0	0
HIFB0996	279	221	31	3	6	0	0	38	2	3	0	0	1	1	0	0	1	2	0	0	0	0	0	0	0	0	56	64	8	156.5	22.86	1	124	64	2	3	1	1	0	0	2	2	1	0	2	3840	1.72727	1	0
HIFB0997	279	172	24	2	4	0	0	27	0	4	0	0	1	1	0	0	0	1	0	0	0	0	0	0	0	0	53	67	14	159	20.96	1	101	51	1	2	1	0	1	1	2	1	1	0	2	3000	-0.752022	0	0
HIFB0998	279	216	30	3	6	0	0	43	2	1	0	0	1	2	1	0	1	3	0	0	0	0	0	0	1	0	54	61	7	151	23.68	1	112	NA	NA	3	1	1	1	1	2	2	1	0	2	3300	-0.0952381	0	0
HIFB0999	276	132	18	2	3	0	0	27	0	1	0	0	1	1	1	0	0	2	0	0	1	0	0	0	0	0	55	62	7	154	23.19	1	112	64	2	1	0	0	0	0	2	1	1	0	2	3100	-0.258953	0	0
HIFB1000	265	214	30	3	6	0	0	32	1	3	0	0	1	1	1	0	0	1	0	0	0	1	0	0	0	0	50	63	13	153	21.36	1	153	71	3	3	1	1	1	1	2	1	1	0	2	3340	0.5	0	0
HIFB1001	273	233	33	3	7	0	0	28	0	1	0	0	1	1	0	0	0	1	0	0	0	0	1	0	0	0	51.5	69	17.5	155	21.44	1	100	59	1	2	1	0	1	1	2	1	1	1	2	2740	-1.5305	0	1
HIFB1002	278	167	23	2	4	0	0	30	1	3	0	0	1	1	0	0	0	2	0	0	0	0	0	0	0	0	41.5	58	16.5	158	16.62	0	108	48	1	1	0	0	0	0	2	1	1	1	2	3120	-0.428571	0	0
HIFB1003	274	216	30	3	6	0	0	39	2	1	0	0	1	2	0	0	1	3	0	0	0	0	0	0	0	0	55	66	11	156	22.6	1	105	59	1	2	1	1	0	0	2	2	1	0	2	3000	-0.365169	0	0
HIFB1004	273	159	22	2	4	0	0	23	0	3	0	0	1	1	0	0	0	1	0	0	0	0	0	0	0	0	52	72	20	160	20.31	1	113	54	1	1	0	0	0	0	2	1	2	1	2	2560	-1.74656	0	1
HIFB1005	279	180	25	2	5	0	0	28	0	4	0	0	1	1	0	0	0	1	0	0	0	0	0	0	0	0	49	62	13	164.5	18.11	0	84	49	1	3	1	1	1	1	2	1	1	0	2	3040	-0.783069	0	0
HIFB1006	269	110	15	2	2	0	0	28	0	1	0	0	1	2	1	0	0	3	0	0	0	0	0	1	0	0	47.5	61	13.5	151	20.83	1	119	63	2	1	0	0	0	0	2	1	2	0	2	3240	0.0555556	0	0
HIFB1007	271	260	37	3	8	0	0	34	1	1	0	0	2	2	0	0	0	2	0	0	0	0	0	0	0	0	51.5	62	10.5	161	19.87	1	108	68	2	3	1	0	1	1	2	2	1	0	2	3240	0.126722	0	0
HIFB1008	272	109	15	2	2	0	0	27	0	3	0	0	1	1	0	0	0	1	0	0	0	0	0	0	0	0	55	69	14	158	22.03	1	123	67	2	2	1	1	0	0	2	1	2	0	2	3300	0.133152	0	0
HIFB1009	276	108	15	2	2	1	0	40	2	4	0	0	1	1	1	0	0	2	0	0	0	0	0	0	0	0	54	57	3	151.5	23.53	1	130	74	2	3	1	1	1	1	2	1	1	1	2	2660	-1.32022	0	1
HIFB1010	270	145	20	2	3	0	0	28	0	1	0	0	1	1	1	0	0	2	1	0	0	1	0	0	0	0	49	66	17	163	18.44	0	108	51	1	1	0	0	0	0	2	1	1	0	2	2840	-0.975207	0	0
HIFB1011	287	110	15	2	2	0	0	29	0	2	0	0	1	1	1	0	0	2	0	1	0	0	0	0	0	0	51	72	21	163	19.2	1	114	48	1	3	1	0	0	1	2	1	2	0	1	3160	-0.434783	0	0
HIFB1012	264	166	23	2	4	0	0	34	1	1	0	0	2	1	0	0	0	3	0	0	0	0	0	0	0	0	43	68	25	159	17.01	0	99	49	1	3	1	1	1	1	2	2	1	0	2	NA	NA	NA	NA
HIFB1013	266	229	32	3	6	0	0	28	0	4	0	0	1	2	0	0	0	2	0	0	0	0	0	0	0	0	46	56	10	158	18.43	0	104	61	2	1	0	0	0	0	2	2	1	0	2	2820	-0.767123	0	0
HIFB1014	276	189	27	2	5	0	0	34	1	3	0	0	1	2	1	0	0	2	0	0	0	0	0	1	0	0	58	72	14	156.5	23.68	1	98	61	2	2	1	1	0	0	2	1	2	1	2	3440	0.513587	0	0
HIFB1015	283	220	31	3	6	0	0	31	1	3	0	0	1	2	0	0	0	1	0	0	0	0	0	0	0	0	51	72	21	164	18.96	1	102	50	1	2	1	0	0	1	2	1	2	0	2	3460	0.487871	0	0
HIFB1016	244	197	28	2	5	0	0	25	0	3	0	0	1	1	0	0	0	3	1	0	0	0	0	0	0	0	47.5	66	18.5	148	21.69	1	83	49	1	4	1	0	1	1	1	1	1	1	2	2420	NA	NA	NA
HIFB1017	274	121	17	2	3	0	0	35	2	4	0	0	1	1	0	0	1	3	0	0	0	0	0	0	0	0	60	75	15	163	22.58	1	108	61	2	3	1	1	1	1	2	2	2	0	2	3250	0.337079	0	0
HIFB1018	281	117	16	2	2	0	0	26	0	1	0	0	1	2	0	0	0	2	0	0	0	0	0	0	0	0	55	59	4	160	21.48	1	95	54	1	3	1	2	0	0	2	1	1	1	2	3170	-0.118457	0	0
HIFB1019	279	96	13	2	2	0	0	29	0	2	0	0	1	1	0	0	0	3	1	0	0	0	1	0	0	0	51.5	64	12.5	166	18.69	1	103	60	2	1	0	0	0	0	2	1	1	1	2	3320	-0.221354	0	0
HIFB1020	287	122	17	2	3	0	0	33	1	3	0	0	1	1	0	0	0	2	0	0	0	0	0	0	0	0	52	68	16	161	20.06	1	106	57	1	2	1	1	0	0	2	1	1	0	1	3380	0.304688	0	0
HIFB1021	268	122	17	2	3	0	0	35	2	3	0	0	1	1	0	0	1	3	0	0	0	0	0	0	0	0	67.5	80	12.5	164.5	24.94	2	104	61	2	2	1	1	0	0	2	2	1	0	2	3960	2.16667	1	0
HIFB1022	291	143	20	2	3	0	0	27	0	1	0	0	1	2	0	0	0	1	0	0	0	0	0	0	0	0	63	79	16	158	25.24	2	106	61	2	1	0	0	0	0	2	1	1	0	2	3420	-0.0260047	0	0
HIFB1023	274	172	24	2	4	0	0	36	2	3	0	0	1	2	0	0	0	1	0	0	0	0	0	0	0	0	60	72.5	12.5	170	20.76	1	104	51	1	2	1	1	0	0	2	1	1	0	2	3020	-0.308989	0	0
HIFB1024	278	166	23	2	4	0	0	36	2	3	0	0	1	1	0	0	1	2	0	0	0	0	0	0	0	0	60	71	11	161	23.15	1	92	50	1	2	1	1	0	0	2	2	1	0	2	3450	0.652893	0	0
HIFB1025	274	261	37	3	8	0	0	32	1	3	0	0	1	2	1	0	1	2	0	0	0	0	0	0	0	0	45	66	21	156	18.49	0	114	57	1	2	1	1	0	0	2	1	1	0	2	3700	1.60112	1	0
HIFB1026	280	94	13	2	2	0	0	35	2	2	0	0	1	1	1	0	0	3	1	0	0	1	0	0	0	0	50	63.5	13.5	158	20.03	1	94	51	1	3	1	1	0	0	2	1	2	0	2	3680	0.910053	0	0
HIFB1027	273	89	12	1	1	0	0	38	2	3	0	0	1	1	0	0	0	1	0	0	0	0	0	0	0	0	51	63	12	161	19.68	1	120	66	2	3	1	1	1	1	2	1	1	1	2	3440	0.513587	0	0
HIFB1028	275	239	34	3	7	0	0	28	0	1	0	0	1	2	0	0	0	1	0	0	0	0	0	0	0	0	54	70	16	160	21.09	1	110	70	2	1	0	0	0	0	2	1	2	1	2	3040	-0.734748	0	0
HIFB1029	291	181	25	2	5	0	0	30	1	1	0	0	1	1	0	0	0	2	0	0	0	0	0	0	0	0	52	68.5	16.5	158	20.83	1	102	65	2	2	1	1	0	0	2	1	1	0	1	3520	0.709273	0	0
HIFB1030	282	233	33	3	7	0	0	31	1	1	0	0	1	2	0	0	0	2	0	0	0	0	0	0	0	0	43	56	13	160	16.8	0	109	59	1	1	0	0	0	0	2	1	1	1	2	3080	-0.536388	0	0
HIFB1031	275	197	28	2	5	0	0	33	1	1	0	0	1	1	0	0	0	2	0	0	0	0	0	0	0	0	45	65	20	155.5	18.61	1	100	54	1	2	1	1	0	0	2	1	1	1	2	2960	-0.477528	0	0
HIFB1032	276	121	17	2	3	0	0	30	1	3	0	0	1	1	0	0	0	1	0	0	0	0	0	0	0	0	60	65	5	153	25.63	2	105	57	1	2	1	0	0	1	2	2	1	0	2	3330	0.374656	0	0
HIFB1033	280	252	36	3	7	0	0	26	0	2	0	0	1	1	0	0	0	1	0	0	0	0	0	0	0	0	54	75	21	165	19.83	1	113	66	2	1	0	0	0	0	2	1	1	1	2	2940	-1.21094	0	0
HIFB1035	284	232	33	3	7	0	0	31	1	2	0	0	1	1	0	0	0	1	0	0	0	0	0	0	0	0	47.5	62	14.5	163	17.88	0	108	60	2	1	0	0	0	0	2	1	1	0	2	2960	-0.946292	0	0
HIFB1036	280	195	27	2	5	0	0	30	1	1	1	2	1	1	0	0	0	2	0	0	0	0	0	0	0	0	44	52	8	162	16.77	0	118	66	2	1	0	0	0	0	2	1	1	0	2	3220	-0.481771	0	0
HIFB1037	274	220	31	3	6	0	0	36	2	2	0	0	1	1	1	0	1	3	0	0	0	0	0	0	0	0	58	73	15	153.5	24.62	2	119	57	1	2	1	1	0	0	2	2	1	0	2	3430	0.842697	0	0
HIFB1038	286	173	24	2	4	0	0	27	0	2	0	0	1	1	1	0	0	2	0	0	0	1	0	0	0	0	62	80	18	163	23.34	1	142	61	3	2	1	0	1	1	2	2	2	1	2	2920	-1.31863	0	1
HIFB1039	274	149	21	2	4	0	0	33	1	1	0	0	1	1	0	0	0	2	0	0	0	0	0	0	0	0	52.5	66.5	14	147.5	24.13	2	98	49	1	2	1	1	0	0	2	1	1	0	2	2290	-2.61141	0	1
HIFB1040	271	163	23	2	4	0	0	29	0	1	1	2	1	1	0	0	0	3	0	0	0	0	0	0	0	0	50	66	16	164.5	18.48	0	95	58	1	2	1	0	0	0	2	1	1	0	1	2700	-1.36088	0	1
HIFB1041	279	236	33	3	7	0	0	28	0	1	0	0	1	1	1	0	0	3	0	1	0	0	0	0	0	0	57	74	17	161	21.99	1	100	63	2	1	0	0	0	0	2	2	NA	1	2	2800	-1.57552	0	1
HIFB1042	278	180	25	2	5	0	0	30	1	2	0	0	1	1	0	0	0	2	0	0	0	0	0	0	0	0	50	61.5	11.5	158	20.03	1	118	58	1	4	1	1	1	1	2	2	1	0	2	4200	2.28571	1	0
HIFB1043	273	188	26	2	5	0	0	33	1	1	0	0	1	1	0	0	1	2	0	0	0	0	0	0	0	0	38	52.5	14.5	150	16.89	0	107	64	2	2	1	1	0	0	2	2	1	1	2	3180	0.140449	0	0
HIFB1044	276	189	27	2	5	0	0	23	0	2	0	0	1	1	0	0	0	3	0	0	0	0	0	0	0	0	50	66	16	158	20.03	1	105	59	1	2	1	0	1	1	2	2	1	0	1	3490	0.458886	0	0
HIFB1045	274	179	25	2	5	0	0	35	2	1	0	0	1	2	0	0	0	2	0	0	0	0	0	0	0	0	48	65	17	155.5	19.85	1	103	47	1	3	1	1	0	0	2	1	1	0	2	2740	-1.09551	0	0
HIFB1046	273	165	23	2	4	0	0	28	0	2	0	0	2	1	0	0	0	2	0	0	0	0	0	0	0	0	51	68.5	17.5	160	19.92	1	101	65	2	1	0	0	0	0	2	1	1	0	1	2930	-1.02653	0	0
HIFB1047	260	124	17	2	3	0	0	33	1	2	0	0	1	2	0	0	0	2	0	0	0	0	0	0	0	0	50	70	20	158	20.03	1	104	67	2	2	1	1	0	0	2	2	1	0	2	NA	NA	NA	NA
HIFB1048	281	114	16	2	2	0	1	29	0	2	0	0	1	1	1	0	0	3	1	0	0	0	1	0	0	0	47	59	12	164	17.47	0	112	72	2	3	1	1	1	1	2	1	1	0	1	3260	-0.201058	0	0
HIFB1049	270	224	32	3	6	0	0	34	1	3	0	0	1	1	0	0	1	2	0	0	0	0	0	0	0	0	50	72	22	151	21.93	1	117	57	1	2	1	1	0	0	2	2	1	0	2	3280	0.0788043	0	0
HIFB1050	289	116	16	2	2	0	0	25	0	1	0	0	1	1	1	0	0	1	1	0	0	0	0	1	0	0	57	68	11	166	20.69	1	102	60	2	1	0	0	0	0	2	2	2	0	1	3580	0.639386	0	0
HIFB1051	290	123	17	2	3	0	0	28	0	2	0	0	1	1	0	0	0	2	0	0	0	0	0	0	0	0	42	56	14	160	16.41	0	83	49	1	1	0	0	0	0	2	1	1	0	2	2940	-0.997442	0	0
HIFB1052	272	139	19	2	3	0	0	28	0	3	0	0	1	1	0	1	0	3	0	0	0	0	0	0	0	0	56	67.5	11.5	172	18.93	1	98	76	2	1	0	0	0	0	2	2	1	1	2	3920	2	1	0
HIFB1053	278	215	30	3	6	0	0	26	0	2	0	0	1	1	0	0	0	3	0	0	0	0	0	0	0	0	43.5	56	12.5	151	19.08	1	91	51	1	1	0	0	0	0	2	1	1	0	2	3140	-0.690104	0	0
HIFB1054	NA	103	14	2	2	0	0	24	0	3	NA	NA	NA	NA	NA	NA	NA	NA	NA	NA	NA	NA	NA	NA	NA	NA	46	NA	NA	158.5	18.31	0	92	45	1	1	0	0	0	0	NA	NA	NA	NA	NA	NA	NA	NA	NA
HIFB1055	284	139	19	2	3	0	0	29	0	2	0	0	1	1	0	0	0	2	0	0	0	0	0	0	0	0	46	57	11	156	18.9	1	93	54	1	1	0	0	0	0	2	1	1	0	2	3660	0.495098	0	0
HIFB1056	279	149	21	2	4	0	0	34	1	1	0	0	1	1	0	0	1	2	0	0	0	0	0	0	0	0	45	68	23	155	18.73	1	108	48	1	3	1	1	1	1	2	2	1	0	2	2880	-0.917355	0	0
HIFB1057	268	121	17	2	3	0	0	36	2	1	0	0	1	1	0	0	1	3	1	0	0	0	1	0	0	0	52	62.5	10.5	154	21.93	1	90	49	1	5	1	1	0	1	2	2	1	0	2	2800	-0.666667	0	0
HIFB1058	272	130	18	2	3	0	0	31	1	3	0	0	1	1	0	0	1	2	0	0	0	0	0	0	0	0	52	65	13	170	17.99	0	101	51	1	3	1	1	1	1	2	2	1	1	2	3500	1.03933	0	0
HIFB1059	278	99	14	2	2	0	0	22	0	3	NA	NA	NA	NA	NA	NA	NA	NA	NA	NA	NA	NA	NA	NA	NA	NA	54	65	11	167	19.36	1	114	62	2	1	0	0	0	0	2	NA	NA	NA	NA	3400	0.326146	0	0
HIFB1060	287	187	26	2	5	0	0	34	1	1	0	0	1	1	0	0	0	1	1	0	0	0	0	0	0	1	55.5	66	10.5	151	24.34	2	107	64	2	1	0	0	0	0	2	1	1	0	1	3020	-1.07353	0	0
HIFB1061	263	103	14	2	2	0	0	33	1	4	0	0	1	2	0	0	1	2	0	0	0	0	0	0	0	0	51	60	9	157	20.69	1	91	45	1	5	1	1	1	1	2	1	1	1	1	3410	0.688172	0	0
HIFB1062	272	173	24	2	4	1	0	37	2	4	0	0	1	1	1	0	1	2	0	0	0	0	0	0	0	0	58.5	69.5	11	162.5	22.15	1	106	60	2	3	1	1	0	0	2	2	1	0	2	3450	0.540761	0	0
HIFB1063	291	250	35	3	7	0	0	29	0	2	0	0	1	1	1	0	1	3	1	0	0	1	1	1	0	0	50	66	16	155	20.81	1	123	60	2	3	1	1	1	1	2	2	1	1	2	3260	0.0576441	0	0
HIFB1064	282	138	19	2	3	1	0	29	0	2	0	0	1	1	0	0	0	3	0	0	0	0	1	0	0	0	59	74	15	158.5	23.49	1	99	54	1	3	1	1	1	1	2	2	1	0	2	3080	-0.677249	0	0
HIFB1065	272	182	26	2	5	0	0	40	2	3	0	0	1	1	0	0	0	2	0	0	0	0	0	0	0	0	56	73	17	164	20.82	1	106	61	2	3	1	1	1	1	2	1	1	0	2	3560	0.839674	0	0
HIFB1066	263	258	36	3	7	0	0	32	1	2	0	0	1	1	0	0	0	1	0	0	0	0	0	0	0	0	55	66	11	164	20.45	1	104	58	1	2	1	1	0	0	2	1	1	0	2	2960	-0.218487	0	0
HIFB1067	229	175	25	2	5	0	0	30	1	3	0	0	1	1	0	0	0	2	1	0	0	0	0	0	0	0	44	57	13	159	17.4	0	105	55	1	2	1	1	0	0	1	1	1	0	2	3160	NA	NA	NA
HIFB1068	267	162	23	2	4	0	0	26	0	2	0	0	1	1	0	0	0	1	0	0	0	0	0	0	0	0	42	57	15	150	18.67	1	99	53	1	1	0	0	0	0	2	1	1	0	2	2780	-0.876712	0	0
HIFB1069	242	95	13	2	2	0	0	30	1	3	1	2	1	1	0	0	1	2	0	0	0	0	0	0	0	0	46	60	14	157	18.66	1	82	46	1	2	1	1	0	0	1	2	1	0	2	3000	NA	NA	NA
HIFB1070	275	179	25	2	5	0	0	31	1	3	0	0	1	1	1	0	0	2	0	1	0	0	0	0	0	0	49	67	18	162	18.67	1	90	60	2	3	1	1	0	0	2	1	1	1	2	3440	0.513587	0	0
HIFB1071	264	147	21	2	4	0	0	37	2	3	0	0	1	2	0	0	1	2	0	0	0	0	0	0	0	0	57.5	65	7.5	158	23.03	1	114	60	2	3	1	1	1	1	2	2	1	0	2	2900	-0.682796	0	0
HIFB1072	273	191	27	2	5	0	0	33	1	1	0	0	1	1	0	0	1	2	0	0	0	0	0	0	0	0	48	55	7	160	18.75	1	90	50	1	3	1	1	1	1	2	2	1	0	2	2760	-1.03933	0	0
HIFB1073	278	216	30	3	6	0	0	29	0	2	0	0	1	1	0	0	0	1	0	0	0	0	0	0	0	0	62.5	71	8.5	168	22.14	1	105	57	1	3	1	1	1	1	2	1	1	1	2	3100	-0.624339	0	0
HIFB1074	277	179	25	2	5	0	0	27	0	2	0	0	1	1	0	0	0	2	1	0	0	0	1	0	0	0	39	52	13	156	16.03	0	110	63	2	1	0	0	0	0	2	1	1	0	2	2760	-1.39892	0	1
HIFB1075	281	225	32	3	6	0	0	29	0	2	0	0	1	1	0	0	0	3	0	0	0	0	0	0	0	0	49	66	17	159.5	19.26	1	98	63	2	1	0	0	0	0	2	1	1	0	2	2580	-1.8841	0	1
HIFB1076	288	95	13	2	2	0	0	28	0	1	NA	NA	NA	NA	NA	NA	NA	NA	NA	NA	NA	NA	NA	NA	NA	NA	68	74	6	153	29.05	2	124	81	2	1	0	0	0	0	2	NA	NA	NA	NA	2060	-3.24808	0	1
HIFB1077	287	167	23	2	4	0	0	28	0	3	0	0	1	1	1	0	0	2	0	0	0	1	0	0	0	0	47	58	11	159	18.59	1	89	59	1	1	0	0	0	0	2	2	2	1	2	3080	-0.639386	0	0
HIFB1078	277	219	31	3	6	0	0	32	1	2	0	0	1	2	0	0	0	1	0	0	0	0	0	0	0	0	52	59	7	151	22.81	1	96	54	1	3	1	1	0	0	2	1	1	0	2	3780	1.56198	1	0
HIFB1079	257	122	17	2	3	0	0	29	0	2	0	0	1	1	0	0	0	2	0	0	0	0	0	0	0	0	45.5	60	14.5	156	18.7	1	128	61	2	1	0	0	0	0	1	2	1	0	2	2680	-1.01546	0	0
HIFB1080	265	104	14	2	2	0	0	35	2	1	0	0	1	1	1	0	0	2	0	0	0	0	0	0	1	0	49	61	12	154.5	20.53	1	103	47	1	2	1	0	1	1	2	2	1	0	2	2950	-0.71164	0	0
HIFB1081	301	196	28	2	5	0	0	28	0	2	0	0	1	2	1	0	0	2	0	0	1	0	0	0	0	0	49	61	12	159.5	19.26	1	93	53	1	1	0	0	0	0	3	2	1	0	2	3310	0.182482	0	0
HIFB1082	265	101	14	2	2	0	0	32	1	2	0	0	1	1	0	0	1	2	0	0	0	0	0	0	0	0	55	66	11	164	20.45	1	114	62	2	3	1	1	1	1	2	2	1	1	2	2740	-1.1129	0	0
HIFB1083	285	105	15	2	2	1	0	33	1	3	0	0	1	2	1	0	0	2	1	0	1	0	0	0	0	0	60	74	14	167.5	21.39	1	115	59	1	2	1	0	0	1	2	1	1	0	1	3260	-0.485294	0	0
HIFB1084	270	187	26	2	5	0	0	30	1	4	0	0	1	1	0	0	0	1	0	0	0	0	0	0	0	0	41	52	11	156.5	16.74	0	117	66	2	2	1	1	0	0	2	1	2	0	2	3260	0.0244565	0	0
HIFB1085	NA	109	15	2	2	0	0	29	0	4	NA	NA	NA	NA	NA	NA	NA	NA	NA	NA	NA	NA	NA	NA	NA	NA	56.5	NA	NA	161	21.8	1	94	50	1	1	0	0	0	0	NA	NA	NA	NA	NA	NA	NA	NA	NA
HIFB1086	279	232	33	3	7	0	0	22	0	3	0	0	1	1	0	0	0	1	0	0	0	0	0	0	0	0	44	60.5	16.5	156.5	17.96	0	98	61	2	1	0	0	0	0	2	1	1	0	1	2930	-0.940701	0	0
HIFB1087	284	222	31	3	6	0	0	27	0	1	0	0	1	2	0	0	0	1	1	0	0	0	1	0	0	0	55	64	9	167	19.72	1	99	54	1	1	0	0	0	0	2	1	1	0	2	2740	-1.50895	0	1
HIFB1088	250	218	31	3	6	0	0	25	0	2	0	0	1	1	0	0	0	2	0	0	0	0	0	0	0	0	44	50.5	6.5	151.5	19.17	1	104	66	2	1	0	0	0	0	1	2	1	0	2	2880	NA	NA	NA
HIFB1089	292	146	20	2	3	1	0	31	1	3	0	0	1	1	1	0	0	3	0	0	0	0	0	0	0	0	44	52.5	8.5	155	18.31	0	92	NA	NA	2	1	1	0	0	2	1	1	0	2	3080	-0.393484	0	0
HIFB1090	274	253	36	3	7	0	0	28	0	4	0	0	1	1	0	0	1	2	0	0	0	0	0	0	0	0	46.5	63.5	17	153	19.86	1	93	53	1	4	1	1	1	1	2	2	1	0	2	3830	1.57337	1	0
HIFB1091	267	186	26	2	5	0	0	32	1	3	0	0	1	2	1	0	0	1	0	1	0	0	0	0	0	0	50	65	15	159	19.78	1	102	52	1	4	1	1	1	1	2	1	1	1	2	2860	-0.790323	0	0
HIFB1092	274	237	33	3	7	0	0	37	2	3	0	0	1	1	0	0	1	2	0	0	0	0	0	0	0	0	47	57.5	10.5	162	17.91	0	123	62	2	3	1	1	1	1	2	2	1	1	2	2960	-0.790761	0	0
HIFB1093	285	172	24	2	4	0	0	35	2	1	0	0	1	2	0	0	0	3	0	0	0	0	0	0	0	0	53	64	11	150	23.56	1	100	55	1	2	1	1	0	0	2	1	1	0	1	3200	-0.473684	0	0
HIFB1094	286	115	16	2	2	0	0	26	0	2	0	0	1	2	0	0	0	1	0	0	0	0	0	0	0	0	55	73	18	168	19.49	1	101	57	1	1	0	0	0	0	2	2	1	1	1	2560	-1.96931	0	1
HIFB1095	282	240	34	3	7	0	0	33	1	3	0	0	1	1	0	0	0	1	0	0	0	0	0	0	0	0	51	56	5	160	19.92	1	102	51	1	2	1	1	0	0	2	1	1	0	2	3400	0.169312	0	0
HIFB1096	252	178	25	2	5	0	0	30	1	3	0	0	1	1	0	0	0	2	0	0	0	0	0	0	0	0	60	65	5	160	23.44	1	102	51	1	3	1	1	1	1	1	1	1	0	2	2340	-1.19951	0	0
HIFB1097	267	92	13	2	2	1	0	40	2	1	0	0	1	1	1	0	1	3	0	0	0	0	0	0	0	0	77	79.5	2.5	157.5	31.04	2	112	55	1	2	1	1	0	0	2	2	1	1	2	3540	1.03763	0	0
HIFB1098	276	174	24	2	4	0	0	27	0	1	0	0	1	1	1	0	0	2	0	1	0	0	0	0	0	0	42.5	54	11.5	159	16.81	0	97	58	1	1	0	0	0	0	2	1	1	0	2	2620	-1.84881	0	1
HIFB1099	278	169	24	2	4	0	0	32	1	3	1	1	1	2	1	0	0	2	0	0	0	0	0	1	0	0	44	55	11	155	18.31	0	100	58	1	2	1	0	1	1	2	1	1	1	2	3080	-0.846354	0	0
HIFB1100	271	251	35	3	7	0	0	28	0	1	0	0	1	1	1	0	0	2	0	1	0	0	0	0	0	0	51	63	12	161.5	19.55	1	107	62	2	1	0	0	0	0	2	1	1	0	2	2920	-1.05305	0	0
HIFB1101	275	178	25	2	5	0	0	32	1	3	0	0	1	1	0	0	1	3	0	0	0	0	0	0	1	0	57.5	70	12.5	152	24.89	2	108	55	1	3	1	1	1	1	2	2	1	0	2	3430	0.486413	0	0
HIFB1102	270	168	24	2	4	0	0	31	1	1	0	0	1	1	0	0	0	1	0	0	0	0	0	0	0	0	45	57	12	152	19.48	1	116	65	2	1	0	0	0	0	2	2	1	1	2	3040	-0.734748	0	0
HIFB1103	301	147	21	2	4	0	0	26	0	1	0	0	1	1	0	0	0	1	0	0	0	0	0	0	0	0	52	64	12	161	20.06	1	111	64	2	1	0	0	0	0	3	1	2	1	1	3520	0.377049	0	0
HIFB1104	267	168	24	2	4	0	0	28	0	2	0	0	1	1	0	0	0	1	0	0	0	0	0	0	0	0	43	55	12	155.5	17.78	0	117	61	2	2	1	1	0	0	2	1	1	0	2	2920	-0.330532	0	0
HIFB1105	274	243	34	3	7	0	0	35	2	3	0	0	1	1	0	0	0	2	0	0	0	0	0	0	0	0	57	67	10	164	21.19	1	121	59	1	4	1	1	1	1	2	1	1	0	2	3340	0.589888	0	0
HIFB1106	272	142	20	2	3	1	0	42	2	3	0	0	1	1	1	0	0	2	0	0	0	0	0	0	0	0	42	49	7	153	17.94	0	105	46	1	4	1	1	1	1	2	1	1	0	2	2560	-1.87772	0	1
HIFB1107	283	129	18	2	3	0	0	36	2	3	0	0	1	2	1	0	0	2	0	1	0	0	0	0	0	0	59	67	8	164	21.94	1	92	61	2	2	1	1	0	0	2	1	1	1	2	3180	-0.412698	0	0
HIFB1108	277	248	35	3	7	0	0	37	2	2	0	0	1	2	0	0	1	2	0	0	0	0	0	0	0	0	58	64	6	156	23.83	1	86	45	1	3	1	1	1	1	2	1	1	0	2	3780	1.1746	0	0
HIFB1109	282	174	24	2	4	0	0	22	0	2	0	0	1	1	0	0	0	1	0	0	0	0	0	0	0	0	60	78	18	163	22.58	1	100	59	1	1	0	0	0	0	2	1	1	0	2	3000	-1.05469	0	0
HIFB1110	264	174	24	2	4	0	0	31	1	4	1	1	1	1	1	0	0	2	1	0	0	0	1	0	0	0	52	69	17	158	20.83	1	115	54	1	1	0	0	0	0	2	2	1	1	2	2640	-1.26027	0	0
HIFB1111	274	101	14	2	2	0	0	34	1	3	0	0	1	1	1	0	0	2	0	0	0	1	0	0	0	0	57	71	14	160	22.27	1	124	79	2	2	1	1	0	0	2	1	1	0	2	3020	-0.308989	0	0
HIFB1112	286	184	26	2	5	1	0	31	1	1	0	0	1	1	1	0	1	3	0	1	0	0	0	0	0	0	58	64	6	154	24.46	2	121	78	2	3	1	1	0	0	2	2	1	0	2	3580	0.825521	0	0
HIFB1113	268	145	20	2	3	0	0	31	1	1	0	0	1	1	0	0	0	1	0	0	0	0	0	0	0	0	42	53	11	157	17.04	0	92	56	1	2	1	1	0	0	2	1	1	1	2	2760	-0.778711	0	0
HIFB1114	282	220	31	3	6	0	0	29	0	2	1	1	1	2	1	0	0	2	0	0	0	0	0	1	0	0	60	83	23	166.5	21.64	1	119	61	2	2	1	0	0	1	2	1	1	0	1	3450	0.117188	0	0
HIFB1115	NA	161	23	2	4	0	0	29	0	1	NA	NA	NA	NA	NA	NA	NA	NA	NA	NA	NA	NA	NA	NA	NA	NA	55	64	9	152	23.81	1	120	65	2	1	0	0	0	0	NA	NA	NA	NA	NA	NA	NA	NA	NA
HIFB1116	281	117	16	2	2	0	0	31	1	1	0	0	1	2	0	0	0	2	0	0	0	0	0	0	0	0	55.5	70	14.5	163	20.89	1	112	58	1	1	0	0	0	0	2	1	1	0	2	2980	-0.80593	0	0
HIFB1117	NA	164	23	2	4	0	0	28	0	4	NA	NA	NA	NA	NA	NA	NA	NA	NA	NA	NA	NA	NA	NA	NA	NA	52	61.5	9.5	169.5	18.1	0	107	57	1	1	0	0	0	0	NA	NA	NA	NA	NA	NA	NA	NA	NA
HIFB1118	287	107	15	2	2	0	0	24	0	4	0	0	1	1	0	0	0	3	0	0	0	0	0	0	0	0	45	58	13	162	17.15	0	98	58	1	1	0	0	0	0	2	2	1	0	1	3440	0.28133	0	0
HIFB1119	277	126	18	2	3	1	0	25	0	4	0	0	1	2	1	0	0	1	0	0	0	0	0	0	0	0	40	49	9	157	16.23	0	102	67	2	1	0	0	0	0	2	1	1	1	2	2420	-2.31536	0	1
HIFB1120	285	178	25	2	5	0	0	26	0	1	0	0	1	1	0	0	0	2	0	0	0	0	0	0	0	0	52	69	17	163	19.57	1	130	59	1	1	0	0	0	0	2	1	1	0	2	3000	-0.84399	0	0
HIFB1121	274	112	16	2	2	0	0	43	2	2	0	0	1	2	0	0	0	3	0	0	0	0	0	0	0	0	56.5	72.5	16	161.5	21.66	1	93	57	1	4	1	1	1	1	2	1	1	0	1	3000	-0.365169	0	0
HIFB1122	272	107	15	2	2	0	0	31	1	3	0	0	1	2	0	0	0	1	0	0	0	0	0	0	0	0	52	69.5	17.5	163.5	19.45	1	113	60	2	1	0	0	0	0	2	1	1	1	1	3380	0.167109	0	0
HIFB1123	278	126	18	2	3	0	0	28	0	1	0	0	1	1	0	1	0	1	1	0	0	0	1	0	0	0	42.5	51	8.5	154	17.92	0	96	54	1	1	0	0	0	0	2	1	1	1	2	2800	-1.57552	0	1
HIFB1124	NA	144	20	2	3	0	0	19	0	1	NA	NA	NA	NA	NA	NA	NA	NA	NA	NA	NA	NA	NA	NA	NA	NA	54	64	10	160	21.09	1	98	55	1	2	1	1	NA	NA	NA	NA	NA	NA	NA	NA	NA	NA	NA
HIFB1125	282	173	24	2	4	1	0	29	0	1	0	0	1	2	1	0	0	2	0	0	0	0	0	0	0	0	46	55	9	155	19.15	1	95	59	1	2	1	0	1	1	2	1	1	0	2	3030	-0.976562	0	0
HIFB1126	269	221	31	3	6	0	0	30	1	2	0	0	1	2	0	0	1	3	0	0	0	0	0	0	0	0	49	60	11	157.5	19.75	1	111	67	2	2	1	1	0	0	2	2	1	0	2	2720	-1.16667	0	0
HIFB1127	300	101	14	2	2	0	0	27	0	1	0	0	1	1	0	0	0	2	0	0	0	0	0	0	0	0	57	69	12	159	22.55	1	112	63	2	1	0	0	0	0	3	1	1	0	2	3800	1.03279	0	0
HIFB1128	281	239	34	3	7	0	0	28	0	3	0	0	1	1	1	0	0	3	0	0	0	0	0	0	0	0	54.5	64	9.5	167.5	19.43	1	102	56	1	1	0	0	0	0	2	1	2	0	2	3400	-0.0130208	0	0
HIFB1129	275	208	29	3	6	0	0	28	0	3	0	0	1	1	0	0	0	1	1	0	0	0	1	0	0	0	45.5	67.5	22	156.5	18.58	1	97	73	2	4	1	1	1	1	2	1	1	0	2	3620	1.00272	0	0
HIFB1130	274	189	27	2	5	0	0	28	0	1	0	0	1	1	1	0	0	1	1	0	0	1	0	0	0	0	42.5	71	28.5	152	18.4	0	113	60	2	1	0	0	0	0	2	2	1	0	2	2560	-2.00796	0	1
HIFB1131	282	115	16	2	2	0	0	30	1	1	0	0	1	1	0	0	0	2	1	0	0	0	1	0	0	0	56	72.5	16.5	161	21.6	1	110	65	2	3	1	0	1	1	2	2	2	0	1	3340	-0.169271	0	0
HIFB1132	271	249	35	3	7	0	0	37	2	4	0	0	1	2	0	1	1	2	1	0	0	0	1	0	0	0	57.5	77	19.5	159.5	22.6	1	104	64	2	3	1	1	1	1	2	2	1	0	2	3120	-0.355978	0	0
HIFB1133	275	105	15	2	2	0	0	24	0	3	0	0	1	1	0	0	0	2	0	0	0	0	0	0	0	0	42	56	14	156	17.26	0	93	51	1	2	1	0	1	1	2	1	1	0	2	2780	-1.1405	0	0
HIFB1134	285	138	19	2	3	0	0	30	1	3	0	0	1	1	0	0	0	2	0	0	0	0	0	0	0	0	46	60	14	158	18.43	0	80	NA	NA	2	1	1	0	0	2	1	1	0	2	3560	0.428571	0	0
HIFB1135	273	180	25	2	5	0	0	31	1	1	1	2	1	1	1	0	0	3	0	0	0	0	0	0	0	0	43	59	16	155	17.9	0	115	57	1	1	0	0	0	0	2	2	1	0	2	2700	-1.36088	0	1
HIFB1136	285	122	17	2	3	0	0	23	0	1	0	0	1	1	0	0	0	1	0	0	0	0	0	0	0	0	52	74	22	162	19.81	1	121	61	2	1	0	0	0	0	2	1	1	0	1	3260	-0.179028	0	0
HIFB1137	284	96	13	2	2	0	0	32	1	2	0	0	1	2	0	0	0	1	0	0	0	0	0	0	0	0	54	73	19	163	20.32	1	108	59	1	2	1	0	1	1	2	2	1	1	1	3800	0.838235	0	0
HIFB1138	289	191	27	2	5	0	0	29	0	3	0	0	1	1	0	0	0	2	0	0	0	0	0	0	0	0	50	66	16	154	21.08	1	122	64	2	1	0	0	0	0	2	1	1	0	2	3120	-0.537084	0	0
HIFB1139	280	120	17	2	3	0	0	35	2	3	NA	NA	NA	NA	NA	NA	NA	NA	NA	NA	NA	NA	NA	NA	NA	NA	48	57	9	163	18.07	0	99	56	1	2	1	1	0	0	2	NA	NA	NA	NA	NA	NA	NA	NA
HIFB1140	277	175	25	2	5	0	0	31	1	1	0	0	1	1	0	0	0	2	0	0	0	0	0	0	0	0	54	65	11	156	22.19	1	87	47	1	3	1	1	1	1	2	1	1	0	2	4120	2.49862	1	0
HIFB1141	283	126	18	2	3	0	0	38	2	1	0	0	1	2	0	0	0	1	0	0	0	0	0	0	0	0	66	78.5	12.5	163	24.84	2	103	61	2	2	1	1	0	0	2	1	2	1	2	3320	-0.042328	0	0
HIFB1142	283	225	32	3	6	0	0	28	0	2	0	0	1	1	0	0	0	2	0	0	0	0	0	0	0	0	49	60	11	160	19.14	1	83	52	1	1	0	0	0	0	2	1	1	0	2	3580	0.455729	0	0
HIFB1143	264	136	19	2	3	0	0	32	1	2	0	0	1	1	0	0	0	2	0	0	0	0	0	0	0	0	53	68	15	158	21.23	1	105	55	1	3	1	1	1	1	2	1	1	0	2	2800	-0.666667	0	0
HIFB1144	273	226	32	3	6	0	0	33	1	1	0	0	1	2	0	0	1	2	0	0	0	0	0	0	0	0	74	85.5	11.5	170.5	25.46	2	115	70	2	2	1	1	0	0	2	2	1	0	2	3390	0.377717	0	0
HIFB1145	278	223	31	3	6	0	0	40	2	1	0	0	1	2	0	0	0	2	0	0	0	0	0	0	0	0	52	62	10	156	21.37	1	98	60	2	3	1	1	1	1	2	1	1	0	1	3140	-0.201102	0	0
HIFB1146	259	116	16	2	2	0	0	18	0	1	0	0	1	2	0	0	0	2	0	0	0	0	0	0	0	0	51	65	14	167	18.29	0	99	54	1	2	1	0	1	1	2	1	2	1	2	2700	-0.963918	0	0
HIFB1147	271	161	23	2	4	0	0	23	0	3	0	0	1	1	0	0	0	1	0	0	0	0	0	0	0	0	49	54	5	155	20.4	1	97	50	1	2	1	1	0	0	2	1	1	1	2	3120	-0.355978	0	0
HIFB1148	282	85	12	1	1	0	0	31	1	3	NA	NA	NA	NA	NA	NA	NA	NA	NA	NA	NA	NA	NA	NA	NA	NA	62	73	11	165	22.77	1	106	68	2	1	0	0	0	0	2	NA	NA	NA	NA	3130	-0.401617	0	0
HIFB1149	262	225	32	3	6	0	0	40	2	4	0	0	1	1	1	0	1	3	1	0	0	0	0	0	1	0	54	67	13	160	21.09	1	108	54	1	4	1	1	1	1	2	2	1	1	2	3060	0.434426	0	0
HIFB1150	273	110	15	2	2	0	0	27	0	2	1	1	1	1	0	0	0	2	0	0	0	0	0	1	0	0	80	80	0	158	32.05	2	110	56	1	1	0	0	0	0	2	1	2	0	2	2880	-0.865014	0	0
HIFB1151	280	116	16	2	2	0	0	33	1	1	0	0	1	2	0	0	1	3	0	0	0	0	0	0	0	0	44	54	10	151.5	19.17	1	80	50	1	2	1	1	0	0	2	2	1	0	2	3120	-0.256198	0	0
HIFB1152	284	199	28	2	5	0	0	24	0	3	0	0	1	1	1	1	0	1	0	0	0	0	0	0	0	0	52	58.5	6.5	159	20.57	1	104	63	2	2	1	0	1	1	2	1	1	0	2	3100	-0.877451	0	0
HIFB1153	301	198	28	2	5	0	0	32	1	3	0	0	1	1	0	1	0	1	0	0	0	0	0	0	0	0	55	65	10	160	21.48	1	101	54	1	1	0	0	0	0	3	2	1	0	1	3560	0.470726	0	0
HIFB1154	287	239	34	3	7	0	0	33	1	1	0	0	1	2	0	0	0	1	0	0	0	0	0	0	0	0	60	73	13	160	23.44	1	112	54	1	2	1	1	0	0	2	2	1	0	1	3720	1.1901	0	0
HIFB1155	270	129	18	2	3	0	0	26	0	3	0	0	1	2	0	0	0	1	0	0	0	0	0	0	0	0	45	56	11	162.5	17.04	0	101	59	1	3	1	1	1	1	2	1	1	0	2	3980	1.98098	1	0
HIFB1156	275	119	17	2	3	1	0	32	1	3	0	0	1	2	1	0	0	3	0	0	0	0	0	0	0	0	40	54	14	145.5	18.89	1	107	78	2	2	1	0	0	1	2	2	1	1	2	3000	-0.840849	0	0
HIFB1157	270	167	23	2	4	0	0	38	2	2	0	0	1	1	0	0	0	1	0	0	0	0	0	0	0	0	59	70	11	159	23.34	1	102	60	2	4	1	1	1	1	2	2	1	1	2	3000	-0.365169	0	0
HIFB1158	272	215	30	3	6	1	0	35	2	2	0	0	1	1	1	0	1	3	1	0	0	0	0	0	0	0	59	72	13	157	23.94	1	103	51	1	4	1	2	1	1	2	2	1	0	2	3740	1.3288	1	0
HIFB1159	262	94	13	2	2	0	0	29	0	1	0	0	2	1	0	0	0	2	0	0	0	0	0	0	0	0	57	72	15	160	22.27	1	127	70	2	1	0	0	0	0	2	2	1	0	2	NA	NA	NA	NA
HIFB1160	273	194	27	2	5	0	0	33	1	3	0	0	1	1	0	0	1	2	0	0	0	0	0	0	0	0	54	68	14	158	21.63	1	89	NA	NA	5	1	1	1	1	2	2	2	0	2	3840	1.60054	1	0
HIFB1161	275	175	25	2	5	0	0	35	2	1	0	0	1	2	0	0	0	2	0	0	0	0	0	0	0	0	59	72.5	13.5	161	22.76	1	90	67	2	2	1	1	0	0	2	1	1	1	2	3060	-0.196629	0	0
HIFB1162	277	112	16	2	2	0	0	28	0	4	0	0	1	1	0	1	0	3	0	0	0	0	0	0	0	0	48	56	8	162	18.29	0	106	50	1	1	0	0	0	0	2	2	1	1	2	3320	0.110512	0	0
HIFB1163	259	250	35	3	7	0	0	28	0	3	0	0	1	1	1	0	1	3	0	0	0	0	0	1	0	0	48	56	8	157.5	19.35	1	110	60	2	2	1	1	0	0	2	2	1	0	2	2670	-0.897638	0	0
HIFB1164	NA	222	31	3	6	0	0	32	1	2	NA	NA	NA	NA	NA	NA	NA	NA	NA	NA	NA	NA	NA	NA	NA	NA	50	67	17	152	21.64	1	94	48	1	3	1	0	NA	NA	NA	NA	NA	NA	NA	NA	NA	NA	NA
HIFB1165	270	189	27	2	5	1	0	30	1	3	0	0	1	1	1	0	1	3	0	0	0	0	0	0	0	0	50	76	26	152	21.64	1	94	48	1	3	1	1	1	1	2	2	1	1	2	2910	-0.617978	0	0
HIFB1166	276	117	16	2	2	0	0	29	0	4	0	0	1	1	0	0	0	3	0	0	0	0	0	0	0	0	49	62.5	13.5	158	19.63	1	96	51	1	1	0	0	0	0	2	1	1	0	2	3100	-0.575597	0	0
HIFB1167	271	153	21	2	4	0	0	32	1	2	0	0	1	2	0	0	1	3	0	0	0	0	0	0	0	0	46	63	17	153	19.65	1	102	55	1	2	1	1	1	1	2	2	1	0	2	2860	-0.758427	0	0
HIFB1168	279	173	24	2	4	0	0	33	1	1	0	0	1	1	0	1	0	2	1	0	0	0	1	0	0	0	42	55.5	13.5	157	17.04	0	102	51	1	5	1	1	1	1	2	2	2	0	2	3180	-0.412698	0	0
HIFB1169	276	186	26	2	5	0	0	30	1	1	0	0	1	1	1	0	0	1	0	1	0	0	0	0	0	0	47	60	13	157	19.07	1	95	58	1	4	1	1	1	1	2	1	1	0	2	3180	-0.192935	0	0
HIFB1170	288	117	16	2	2	0	0	28	0	2	0	0	1	1	0	0	0	2	0	0	0	0	0	0	0	0	52	66	14	165	19.1	1	119	65	2	2	1	0	1	1	2	2	1	0	2	3600	0.690537	0	0
HIFB1171	272	104	14	2	2	0	0	43	2	2	0	0	1	1	0	0	0	2	0	0	0	0	0	0	0	0	50	67.5	17.5	155	20.81	1	87	48	1	5	1	1	1	1	2	1	1	1	2	3500	0.67663	0	0
HIFB1172	264	97	13	2	2	0	0	37	2	2	0	0	1	1	0	0	0	1	0	0	0	0	0	0	0	0	44	60.5	16.5	158	17.63	0	116	58	1	2	1	1	0	0	2	1	1	0	2	3200	0.453782	0	0
HIFB1173	281	170	24	2	4	0	0	25	0	3	1	2	1	1	0	0	0	2	0	0	0	0	0	0	0	0	NA	56.5	NA	158	NA	NA	125	80	2	2	1	1	0	0	2	1	1	0	2	2820	NA	NA	NA
HIFB1174	273	221	31	3	6	0	0	30	1	1	0	0	1	1	1	0	0	2	1	0	0	0	0	0	0	0	50	58	8	158	20.03	1	99	56	1	1	0	0	0	0	2	1	1	0	2	2980	-0.589532	0	0
HIFB1175	275	124	17	2	3	0	0	40	2	1	0	0	1	2	0	0	1	2	0	0	0	0	0	0	0	0	55	66	11	154.5	23.04	1	121	61	2	2	1	1	1	1	2	2	1	1	2	4090	2.27989	1	0
HIFB1176	279	101	14	2	2	0	0	28	0	3	0	0	1	1	0	0	0	1	0	0	0	0	0	0	0	0	56	70	14	164	20.82	1	130	73	2	1	0	0	0	0	2	1	1	1	2	3060	-0.898438	0	0
HIFB1177	280	95	13	2	2	0	0	27	0	3	0	0	1	1	0	0	0	1	0	0	0	0	0	0	0	0	48	63	15	163.5	17.96	0	101	62	2	1	0	0	0	0	2	1	1	1	2	3340	0.16442	0	0
HIFB1178	280	257	36	3	7	0	0	29	0	3	0	0	1	1	0	0	1	2	0	0	0	0	0	0	0	0	38	45	7	150	16.89	0	89	55	1	2	1	1	0	0	2	2	1	0	2	2650	-1.55096	0	1
HIFB1179	272	113	16	2	2	0	0	28	0	2	0	0	1	1	0	0	0	3	0	0	0	0	0	0	0	0	51	68	17	165	18.73	1	116	58	1	1	0	0	0	0	2	2	1	0	2	3800	1.28117	1	0
HIFB1180	269	195	27	2	5	0	0	38	2	3	0	0	1	1	0	0	1	2	0	0	0	0	1	0	0	0	50	63	13	153.5	21.22	1	95	58	1	3	1	1	1	1	2	2	1	0	2	3300	0.733894	0	0
HIFB1181	275	199	28	2	5	0	0	32	1	3	0	0	1	1	0	0	0	3	0	0	0	0	0	0	0	0	49	61	12	158	19.63	1	95	59	1	3	1	1	1	1	2	1	1	1	2	3640	1.43258	1	0
HIFB1182	280	166	23	2	4	0	0	27	0	2	0	0	1	2	0	0	0	1	1	0	0	0	0	0	0	0	56	67	11	167	20.08	1	90	56	1	1	0	0	0	0	2	1	1	0	2	3500	0.247396	0	0
HIFB1183	286	131	18	2	3	0	0	28	0	2	0	0	1	1	0	0	0	2	1	0	0	0	0	0	0	0	48	60.5	12.5	162.5	18.18	0	99	57	1	1	0	0	0	0	2	1	2	1	2	3240	-0.230179	0	0
HIFB1184	279	91	13	2	2	0	0	27	0	3	0	0	1	1	0	0	0	2	0	0	0	0	0	0	0	0	46	55.5	9.5	161	17.75	0	95	61	2	2	1	0	1	1	2	1	1	1	2	3780	0.976562	0	0
HIFB1185	286	226	32	3	6	0	0	21	0	4	0	0	1	1	0	0	0	2	0	0	0	0	0	0	0	0	45	63	18	171.5	15.3	0	106	65	2	1	0	0	0	0	2	1	1	0	1	3120	NA	NA	NA
HIFB1186	282	140	20	2	3	0	0	28	0	2	0	0	1	2	1	0	0	2	0	0	0	1	0	0	0	0	42	55	13	156	17.26	0	107	69	2	1	0	0	0	0	2	2	2	0	1	3040	-0.950521	0	0
HIFB1187	271	209	29	3	6	0	0	30	1	3	0	0	1	1	1	0	1	2	1	0	0	0	1	1	0	0	44	63	19	153	18.8	1	96	48	1	2	1	1	0	0	2	2	1	0	2	3360	0.296196	0	0
HIFB1188	295	155	22	2	4	0	0	29	0	2	0	0	1	1	0	0	1	3	0	0	0	0	0	0	0	0	50	60	10	153	21.36	1	106	61	2	2	1	1	0	0	3	2	1	1	2	3380	0.358396	0	0
HIFB1189	279	242	34	3	7	0	0	26	0	4	0	0	1	1	1	0	0	2	1	0	1	0	0	0	0	0	54	72.5	18.5	161	20.83	1	93	50	1	1	0	0	0	0	2	1	2	0	1	3260	-0.0512129	0	0
HIFB1190	288	153	21	2	4	0	0	31	1	3	0	0	1	1	0	0	0	1	1	0	0	0	0	0	0	0	50	56	6	156.5	20.41	1	106	61	2	1	0	0	0	0	2	1	2	0	2	3180	-0.383632	0	0
HIFB1191	280	138	19	2	3	0	0	27	0	1	0	0	1	1	0	0	0	2	0	0	0	0	0	0	0	0	52.5	73	20.5	160	20.51	1	102	50	1	1	0	0	0	0	2	2	2	0	2	4120	2.26685	1	0
HIFB1192	277	202	28	2	5	0	0	34	1	3	0	0	1	1	0	0	1	3	0	0	0	0	1	0	0	0	50	66	16	161	19.29	1	102	57	1	4	1	1	1	1	2	2	1	0	2	3480	0.735537	0	0
HIFB1193	276	233	33	3	7	0	0	36	2	3	0	0	1	1	0	0	0	2	0	0	0	0	0	0	0	0	50	62	12	159	19.78	1	121	67	2	2	1	1	0	0	2	1	1	0	2	2180	-2.66854	0	1
HIFB1194	291	187	26	2	5	0	0	28	0	2	0	0	1	1	1	0	1	2	1	0	0	0	0	1	0	0	49	62	13	158	19.63	1	109	53	1	2	1	1	0	0	2	2	2	0	2	3380	0.0434783	0	0
HIFB1195	277	107	15	2	2	1	0	31	1	NA	0	0	1	1	1	0	0	2	0	0	0	0	1	0	0	0	49	59.5	10.5	156.5	20.01	1	102	54	1	2	1	1	0	0	2	2	1	0	2	3620	1.12121	0	0
HIFB1196	289	124	17	2	3	0	0	25	0	3	0	0	1	1	0	0	0	2	0	0	0	0	1	0	0	0	63	78	15	167.5	22.45	1	86	46	1	1	0	0	0	0	2	1	1	0	2	3370	-0.215686	0	0
HIFB1197	269	121	17	2	3	0	0	36	2	1	0	0	1	1	0	0	0	3	0	0	0	0	0	0	0	0	60	82	22	163	22.58	1	114	70	2	1	0	0	0	0	2	2	1	0	2	3760	1.43122	1	0
HIFB1198	280	223	31	3	6	0	0	32	1	1	0	0	1	1	0	0	0	1	1	0	0	0	1	0	0	0	45	60	15	156	18.49	0	116	59	1	2	1	1	0	0	2	1	2	1	2	3800	1.61708	1	0
HIFB1199	263	236	33	3	7	0	0	28	0	3	0	0	1	1	1	0	0	3	1	1	0	0	0	0	0	0	49	65.5	16.5	156.5	20.01	1	111	62	2	2	1	0	1	1	2	2	1	0	2	2950	-0.71164	0	0
HIFB1200	277	121	17	2	3	0	0	28	0	1	1	1	1	1	1	0	0	3	0	0	0	0	0	0	1	0	47	55.5	8.5	159.5	18.47	0	117	62	2	1	0	0	0	0	2	1	2	0	2	2800	-1.29111	0	1
HIFB1201	277	110	15	2	2	0	0	30	1	2	0	0	1	1	1	0	0	1	0	1	0	0	0	0	0	0	47.5	60	12.5	153	20.29	1	86	48	1	4	1	1	1	1	2	1	1	0	2	3320	0.294766	0	0
HIFB1202	258	138	19	2	3	0	0	28	0	3	0	0	1	1	1	0	0	1	0	0	0	1	0	0	0	0	60	69	9	168	21.26	1	110	59	1	1	0	0	0	0	1	1	1	0	2	2540	-1.37629	0	1
HIFB1203	NA	247	35	3	7	0	0	32	1	3	NA	NA	NA	NA	NA	NA	NA	NA	NA	NA	NA	NA	NA	NA	NA	NA	58.5	64	5.5	162	22.29	1	103	53	1	3	1	1	NA	NA	NA	NA	NA	NA	NA	NA	NA	NA	NA
HIFB1204	287	123	17	2	3	0	0	28	0	3	0	0	1	1	1	0	0	3	0	0	0	0	0	0	0	0	47	59	12	164	17.47	0	100	70	2	1	0	0	0	0	2	1	1	0	1	3060	-0.690537	0	0
HIFB1205	278	126	18	2	3	0	0	35	2	3	0	0	1	2	0	0	0	2	0	0	0	0	0	0	0	0	49	58	9	155	20.4	1	103	56	1	2	1	1	0	0	2	1	1	0	2	3240	-0.253968	0	0
HIFB1206	259	122	17	2	3	1	0	32	1	2	0	0	2	1	1	0	0	3	0	0	0	0	0	0	0	0	72	84.5	12.5	158	28.84	2	125	60	2	1	0	0	0	0	2	2	1	0	1	2460	-1.33333	0	1
HIFB1207	284	150	21	2	4	0	0	20	0	1	0	0	1	1	0	0	0	1	0	0	0	0	0	0	0	0	51	59	8	168	18.07	0	103	56	1	2	1	1	0	0	2	1	1	0	2	3710	0.804511	0	0
HIFB1208	NA	227	32	3	6	0	0	22	0	2	NA	NA	NA	NA	NA	NA	NA	NA	NA	NA	NA	NA	NA	NA	NA	NA	NA	NA	NA	NA	NA	NA	117	60	2	2	1	1	NA	NA	NA	NA	NA	NA	NA	NA	NA	NA	NA
HIFB1209	268	152	21	2	4	0	0	30	1	4	0	0	1	1	0	0	0	1	0	0	0	0	0	0	0	0	52	64	12	161	20.06	1	93	51	1	2	1	1	0	0	2	1	1	1	2	2620	-1.17087	0	0
HIFB1210	276	222	31	3	6	0	0	29	0	3	0	0	1	1	1	0	1	2	1	0	0	0	0	1	0	0	48	58	10	152	20.78	1	95	52	1	2	1	1	0	0	2	2	2	0	2	3140	0.0280899	0	0
HIFB1211	285	208	29	3	6	0	0	24	0	2	0	0	1	1	0	0	0	1	0	0	0	0	1	0	0	0	52	64	12	156.5	21.23	1	96	46	1	1	0	0	0	0	2	1	2	0	1	3600	0.348039	0	0
HIFB1212	269	193	27	2	5	0	0	34	1	2	0	0	1	1	0	0	1	3	0	0	0	0	0	0	1	0	75	86	11	157	30.43	2	127	58	1	5	1	1	1	1	2	2	1	0	2	3420	1.07003	0	0
HIFB1213	280	91	13	2	2	0	0	30	1	1	0	0	1	2	0	0	0	3	0	0	0	0	0	0	0	0	60	75	15	165	22.04	1	115	85	2	2	1	1	0	0	2	1	1	1	2	3560	0.955923	0	0
HIFB1214	278	144	20	2	3	0	0	32	1	4	0	0	1	1	0	0	0	1	0	0	0	0	0	0	0	0	41	53	12	153.5	17.4	0	103	54	1	2	1	0	1	1	2	1	1	0	2	2740	-1.45283	0	1
HIFB1215	291	177	25	2	5	0	0	29	0	4	0	0	1	1	0	0	0	2	1	0	0	0	1	0	0	0	56	68	12	158	22.43	1	110	65	2	1	0	0	0	0	2	1	1	0	2	3100	-0.782506	0	0
HIFB1216	284	118	16	2	2	0	0	34	1	3	0	0	1	2	0	0	0	2	0	0	0	0	0	0	0	0	45	56	11	151	19.74	1	117	70	2	1	0	0	0	0	2	1	2	0	2	2690	-1.63683	0	1
HIFB1217	270	121	17	2	3	0	0	30	1	3	0	0	2	2	1	0	1	1	0	0	0	0	0	0	0	0	58	75	17	159	22.94	1	116	70	2	3	1	1	0	1	2	2	2	0	2	3540	0.785326	0	0
HIFB1218	277	227	32	3	6	1	0	39	2	3	0	0	1	1	1	1	0	3	0	0	0	0	0	0	0	0	53	59.5	6.5	154	22.35	1	79	49	1	3	1	1	1	1	2	1	1	1	2	2940	-1.04762	0	0
HIFB1219	266	92	13	2	2	0	1	37	2	3	0	0	1	1	1	0	0	3	0	0	0	0	0	0	0	0	58.5	70	11.5	162	22.29	1	116	68	2	3	1	1	1	1	2	1	1	0	1	2960	-0.521505	0	0
HIFB1220	249	157	22	2	4	0	0	36	2	2	0	0	1	1	1	0	0	2	0	1	0	0	0	0	0	0	47	60	13	157	19.07	1	93	48	1	1	0	0	0	0	1	1	1	1	2	1860	NA	NA	NA
HIFB1221	261	126	18	2	3	1	0	27	0	3	0	0	2	1	1	0	0	3	0	0	0	0	0	0	0	0	62	83	21	161	23.92	1	115	51	1	1	0	0	0	0	2	2	1	0	2	2780	-0.757732	0	0
HIFB1222	273	226	32	3	6	0	0	35	2	4	0	0	1	1	0	0	1	2	1	0	0	0	0	0	0	0	43	62	19	159.5	16.9	0	100	52	1	2	1	1	0	0	2	2	1	0	2	3280	0.421348	0	0
HIFB1223	285	152	21	2	4	0	0	31	1	1	0	0	2	1	0	0	0	2	0	0	0	0	0	0	0	0	61	69	8	173	20.38	1	92	47	1	2	1	1	0	0	2	1	1	0	2	3640	0.981771	0	0
HIFB1224	279	128	18	2	3	0	0	36	2	2	0	0	1	2	1	0	0	2	0	1	0	0	0	1	0	0	55	80	25	151	24.12	2	91	50	1	3	1	0	0	1	2	2	1	0	2	3400	0.326146	0	0
HIFB1226	284	131	18	2	3	1	0	24	0	3	0	0	1	1	1	0	0	2	0	0	0	0	0	0	0	0	59	73.5	14.5	163	22.21	1	126	63	2	1	0	0	0	0	2	1	1	0	2	2880	-1.41667	0	1
HIFB1227	289	120	17	2	3	1	0	30	1	2	0	0	1	1	1	0	0	2	0	0	0	0	0	0	0	0	42	53	11	157	17.04	0	102	60	2	1	0	0	0	0	2	1	2	0	2	2830	-1.27877	0	0
HIFB1228	283	129	18	2	3	0	0	31	1	3	0	0	1	1	0	0	0	1	0	0	0	0	0	0	0	0	49	67.5	18.5	160	19.14	1	93	55	1	1	0	0	0	0	2	2	1	1	2	3360	-0.117188	0	0
HIFB1229	277	125	17	2	3	0	0	31	1	3	0	0	1	1	0	0	0	2	0	0	0	0	0	0	0	0	55	66	11	160.5	21.35	1	103	60	2	1	0	0	0	0	2	1	1	0	2	2660	-1.66846	0	1
HIFB1230	280	119	17	2	3	0	0	24	0	1	1	1	1	2	1	0	0	1	0	0	0	1	0	1	0	0	52	63	11	163	19.57	1	95	55	1	1	0	0	0	0	2	1	2	0	2	2800	-1.57552	0	1
HIFB1231	276	96	13	2	2	0	0	25	0	3	0	0	1	1	0	0	0	1	0	0	0	0	0	0	0	0	47	66	19	160	18.36	0	99	65	2	1	0	0	0	0	2	1	1	1	2	3250	-0.177719	0	0
HIFB1232	275	183	26	2	5	1	0	27	0	1	0	0	1	1	1	0	0	3	0	1	0	0	0	1	0	0	80	96	16	153	34.17	2	123	58	1	1	0	0	0	0	2	1	1	1	2	3700	1.39394	1	0
HIFB1233	274	139	19	2	3	0	0	33	1	1	0	0	1	1	0	0	0	1	0	0	0	0	0	0	0	0	46	60	14	158	18.43	0	98	60	2	2	1	1	0	0	2	1	2	0	2	3160	-0.247283	0	0
HIFB1234	273	220	31	3	6	0	0	27	0	1	0	0	1	1	0	0	0	2	0	0	0	0	0	0	0	0	47.5	69	21.5	151	20.83	1	107	67	2	1	0	0	0	0	2	2	2	0	2	3220	0.0716253	0	0
HIFB1235	279	124	17	2	3	0	0	26	0	2	0	0	1	1	1	0	0	2	0	0	0	1	0	0	0	0	60	70	10	163	22.58	1	108	62	2	2	1	1	0	0	2	1	1	0	2	3320	-0.042328	0	0
HIFB1236	287	106	15	2	2	0	0	30	1	3	0	0	1	1	0	1	0	1	0	0	0	0	0	0	0	0	50	67	17	169.5	17.4	0	104	57	1	2	1	1	0	0	2	1	2	0	2	3440	0.460938	0	0
HIFB1237	279	116	16	2	2	0	0	30	1	2	0	0	1	2	0	0	0	2	0	0	0	0	0	0	0	0	50	65	15	160	19.53	1	114	67	2	2	1	1	0	0	2	1	1	1	1	3740	1.06878	0	0
HIFB1238	280	137	19	2	3	0	0	33	1	4	0	0	2	1	0	0	0	1	0	0	0	0	1	0	0	0	54	65	11	154.5	22.62	1	109	66	2	1	0	0	0	0	2	2	2	0	1	3140	-0.690104	0	0
HIFB1239	272	107	15	2	2	0	0	35	2	2	0	0	1	1	0	0	1	1	0	0	0	0	0	0	0	0	42	47	5	147	19.44	1	95	52	1	3	1	1	1	1	2	2	2	0	2	3740	1.3288	1	0
HIFB1240	275	210	30	3	6	0	0	31	1	2	0	0	1	1	1	0	1	2	0	0	0	0	0	0	0	0	57	71	14	165.5	20.81	1	98	47	1	3	1	1	1	1	2	2	1	0	2	3390	0.377717	0	0
HIFB1241	272	90	12	1	1	0	0	31	1	2	0	0	1	1	0	0	0	1	0	0	0	0	1	0	0	0	51	64.5	13.5	154.5	21.37	1	103	58	1	3	1	0	0	1	2	1	1	0	2	3220	0.0716253	0	0
HIFB1242	287	140	20	2	3	0	0	25	0	2	0	0	1	2	0	0	0	1	0	0	0	0	0	0	0	0	56	74	18	171	19.15	1	108	64	2	1	0	0	0	0	2	1	1	1	1	3210	-0.306905	0	0
HIFB1243	282	124	17	2	3	0	0	27	0	3	1	1	1	1	1	0	0	2	0	0	0	0	0	0	0	0	60	78	18	165	22.04	1	102	60	2	1	0	0	0	0	2	2	1	0	1	3420	0.380054	0	0
HIFB1244	286	146	20	2	3	0	0	34	1	2	0	0	1	1	0	0	0	2	0	0	0	0	0	0	0	0	43	62	19	153.5	18.25	0	91	54	1	2	1	1	0	0	2	1	2	1	2	2740	-1.62657	0	1
HIFB1245	281	219	31	3	6	0	0	26	0	1	0	0	1	1	0	0	0	3	0	0	0	0	0	0	0	0	55	66	11	162	20.96	1	98	55	1	2	1	0	1	1	2	2	2	1	2	3810	1.05469	0	0
HIFB1246	278	126	18	2	3	0	0	29	0	2	0	0	1	1	0	1	0	2	0	0	0	0	0	0	0	0	53	71	18	158	21.23	1	110	53	1	1	0	0	0	0	2	2	2	0	2	4290	2.30469	1	0
HIFB1247	272	138	19	2	3	1	0	25	0	3	0	0	1	1	1	0	0	1	0	1	0	0	0	0	0	0	45	56	11	161	17.36	0	108	64	2	1	0	0	0	0	2	1	2	0	2	3720	1.44904	1	0
HIFB1248	262	211	30	3	6	1	0	33	1	1	0	0	1	2	1	0	0	2	0	0	0	0	0	0	0	0	55	69	14	156	22.6	1	108	60	2	4	1	1	1	1	2	2	2	1	1	2720	-0.494536	0	0
HIFB1249	275	90	12	1	1	0	0	27	0	2	1	1	1	1	1	1	0	1	0	0	0	0	0	1	0	0	57.5	72.5	15	163.5	21.51	1	127	73	2	1	0	0	0	0	2	2	2	0	1	3320	0.00795756	0	0
HIFB1250	263	116	16	2	2	0	0	31	1	3	0	0	1	1	0	0	0	3	0	0	0	0	0	0	0	0	46	60	14	153	19.65	1	97	58	1	2	1	1	0	0	2	1	1	0	2	2820	-0.897849	0	0
HIFB1251	271	92	13	2	2	0	0	27	0	2	0	0	1	1	0	0	0	2	0	0	0	0	0	0	0	0	60	69	9	167	21.51	1	122	75	2	1	0	0	0	0	2	1	1	0	2	3160	-0.0936639	0	0
HIFB1252	283	226	32	3	6	0	0	30	1	1	0	0	1	1	0	0	0	2	1	0	0	0	1	0	0	0	52	70	18	163	19.57	1	96	54	1	4	1	1	1	1	2	1	1	0	2	3900	1.49206	1	0
HIFB1253	278	113	16	2	2	0	0	28	0	4	0	0	1	2	0	0	0	2	0	0	0	0	0	0	0	0	50	65	15	155	20.81	1	113	68	2	3	1	1	1	1	2	1	1	0	2	3540	0.539683	0	0
HIFB1254	288	119	17	2	3	0	0	25	0	2	0	0	1	2	1	0	0	1	0	0	1	0	0	0	0	0	45	66	21	161	17.36	0	95	66	2	1	0	0	0	0	2	1	1	0	2	3500	0.434783	0	0
HIFB1255	274	161	23	2	4	0	0	32	1	NA	0	0	1	2	1	0	1	3	0	0	0	0	0	0	1	0	44	53	9	155	18.31	0	108	62	2	2	1	1	0	0	2	2	1	1	2	2920	-0.899457	0	0
HIFB1256	280	153	21	2	4	1	0	40	2	3	0	0	2	1	1	0	0	2	0	1	0	0	0	0	0	0	56	64	8	166	20.32	1	111	61	2	2	1	0	1	1	2	2	2	1	1	2760	-1.39892	0	1
HIFB1257	274	93	13	2	2	0	0	26	0	1	0	0	1	1	1	0	0	1	0	0	1	0	0	0	0	0	57.5	66	8.5	158	23.03	1	122	59	1	1	0	0	0	0	2	1	1	0	2	3000	-0.534435	0	0
HIFB1258	294	113	16	2	2	0	0	27	0	3	0	0	1	1	0	0	0	1	0	0	0	0	0	0	0	0	44	61	17	160	17.19	0	98	51	1	1	0	0	0	0	3	1	1	1	2	2990	-0.773399	0	0
HIFB1259	279	153	21	2	4	1	0	27	0	3	0	0	1	1	1	0	0	1	0	0	0	0	0	0	0	0	50	59	9	165	18.37	0	107	60	2	1	0	0	0	0	2	1	1	1	2	3160	-0.320755	0	0
HIFB1260	274	249	35	3	7	0	0	31	1	3	0	0	1	1	0	0	0	2	0	0	0	0	0	0	0	0	60	66	6	160	23.44	1	119	69	2	1	0	0	0	0	2	1	1	1	1	2920	-0.754821	0	0
HIFB1261	261	95	13	2	2	0	0	32	1	3	1	1	1	1	1	0	0	2	1	0	0	0	0	0	0	0	52	58	6	158	20.83	1	111	70	2	6	1	1	1	1	2	1	1	0	1	3040	0.379781	0	0
HIFB1262	284	199	28	2	5	0	0	28	0	3	0	0	1	2	0	0	0	2	0	0	0	0	0	0	0	0	55	77	22	160.5	21.35	1	83	56	1	2	1	0	1	1	2	2	1	0	1	2930	-1.29412	0	1
HIFB1263	280	207	29	3	6	0	0	27	0	2	0	0	1	1	0	0	0	3	0	0	0	0	0	0	0	0	60	77	17	156	24.65	2	114	57	1	1	0	0	0	0	2	2	2	0	2	3960	1.44531	1	0
HIFB1264	273	150	21	2	4	0	0	25	0	3	0	0	1	1	1	0	0	2	1	0	0	0	0	1	0	1	50	66	16	155	20.81	1	159	140	3	2	1	1	0	0	2	1	1	1	2	3060	-0.519022	0	0
HIFB1265	270	128	18	2	3	1	0	28	0	3	0	0	1	1	1	0	0	3	0	0	0	0	0	0	0	0	50	58	8	159	19.78	1	95	61	2	2	1	1	0	0	2	1	1	1	2	2360	-2.4212	0	1
HIFB1266	280	138	19	2	3	0	0	33	1	2	0	0	1	1	0	0	0	1	0	0	0	0	0	0	0	0	58	68	10	159	22.94	1	108	59	1	2	1	1	0	0	2	1	1	1	2	3460	0.680441	0	0
HIFB1267	277	128	18	2	3	0	0	34	1	3	0	0	1	2	1	0	1	2	0	1	0	0	0	0	0	0	60	72.5	12.5	165.5	21.91	1	103	55	1	3	1	1	1	1	2	2	1	0	2	3590	1.03857	0	0
HIFB1268	274	132	18	2	3	0	0	20	0	3	0	0	1	2	0	0	0	1	0	0	0	0	0	0	0	0	59	80	21	164.5	21.8	1	122	68	2	1	0	0	0	0	2	1	1	1	2	3160	-0.0936639	0	0
HIFB1269	285	63	9	1	1	0	0	36	2	1	0	0	1	2	0	0	0	1	0	0	0	0	0	0	0	0	48	65.5	17.5	153	20.5	1	107	58	1	4	1	1	1	1	2	1	1	0	1	3660	NA	NA	NA
HIFB1270	273	134	19	2	3	0	0	31	1	1	0	0	1	2	1	0	1	3	0	0	0	0	0	0	0	0	65	83	18	172.5	21.84	1	120	51	1	2	1	1	0	0	2	2	1	0	2	4440	3.67978	1	0
HIFB1271	264	216	30	3	6	0	0	27	0	3	1	1	1	1	1	0	0	2	0	0	0	0	0	1	0	0	49	65	16	153.5	20.8	1	97	47	1	1	0	0	0	0	2	1	1	1	2	2880	-0.60274	0	0
HIFB1272	289	112	16	2	2	0	0	26	0	3	0	0	1	1	0	0	0	1	0	0	0	0	0	0	0	0	47	69	22	162	17.91	0	115	69	2	2	1	0	1	1	2	1	2	0	2	3280	-0.127877	0	0
HIFB1273	280	121	17	2	3	1	0	30	1	3	0	0	1	1	1	0	0	2	0	0	0	0	0	0	0	0	75	84	9	154	31.62	2	100	57	1	1	0	0	0	0	2	2	1	0	2	3720	0.820312	0	0
HIFB1274	284	149	21	2	4	0	0	24	0	4	0	0	1	1	0	0	0	1	0	0	0	0	0	0	0	0	65	81	16	165	23.88	1	87	49	1	2	1	1	0	0	2	1	1	0	1	3140	-0.320312	0	0
HIFB1276	279	107	15	2	2	1	0	37	2	2	0	0	1	2	1	0	0	2	1	0	0	1	0	0	0	0	58.5	72	13.5	157	23.73	1	100	61	2	3	1	1	1	1	2	1	1	1	2	3360	0.0634921	0	0
HIFB1277	284	149	21	2	4	0	0	29	0	1	0	0	1	1	1	0	0	1	0	1	0	0	0	0	0	0	43	53	10	150.5	18.98	1	99	61	2	2	1	1	0	0	2	1	1	0	2	3040	-0.580729	0	0
HIFB1278	271	172	24	2	4	0	0	22	0	3	0	0	1	1	1	0	0	2	0	0	0	0	0	0	0	0	45	59	14	153	19.22	1	82	47	1	1	0	0	0	0	2	1	1	1	2	2580	-1.69146	0	1
HIFB1279	265	114	16	2	2	0	0	25	0	1	0	0	1	1	0	0	0	2	0	0	0	0	0	0	0	0	47	63.5	16.5	157.5	18.95	1	97	62	2	3	1	0	1	1	2	1	1	0	2	2600	-1.63757	0	1
HIFB1280	281	174	24	2	4	1	0	30	1	3	0	0	1	1	1	1	0	3	0	0	0	0	0	0	0	0	60	71.5	11.5	155	24.97	2	111	53	1	1	0	0	0	0	2	2	1	1	1	3200	-0.212938	0	0
HIFB1281	248	87	12	1	1	0	0	34	1	NA	0	0	1	2	0	0	0	2	0	0	0	0	0	0	0	0	54	66	12	151	23.68	1	110	65	2	2	1	0	1	1	1	2	1	1	1	2400	NA	NA	NA
HIFB1282	271	113	16	2	2	0	0	33	1	2	0	0	1	1	1	0	0	3	0	1	0	0	0	1	0	0	42	56	14	151.5	18.3	0	97	58	1	3	1	1	1	1	2	1	1	0	1	3350	0.269022	0	0
HIFB1283	270	111	15	2	2	0	0	28	0	3	1	2	1	1	1	0	0	2	0	1	0	0	0	0	0	0	50	64	14	157	20.28	1	100	58	1	1	0	0	0	0	2	1	1	1	2	2980	-0.893899	0	0
HIFB1284	271	250	35	3	7	0	0	28	0	2	0	0	1	1	0	0	0	2	0	0	0	0	0	0	0	0	43	52	9	156	17.67	0	119	67	2	1	0	0	0	0	2	1	NA	0	1	2400	-2.18733	0	1
HIFB1285	278	126	18	2	3	0	0	41	2	1	0	0	1	1	0	0	0	2	0	0	0	0	0	0	0	0	62.5	75	12.5	163	23.52	1	110	70	2	2	1	1	0	0	2	1	1	0	2	3250	0.101928	0	0
HIFB1286	293	201	28	2	5	0	0	26	0	3	0	0	1	1	0	0	0	2	0	0	0	0	0	0	0	0	53	70	17	163	19.95	1	106	57	1	1	0	0	0	0	2	1	1	1	2	3580	0.352246	0	0
HIFB1287	272	126	18	2	3	0	0	32	1	3	0	0	1	1	0	0	1	2	0	0	0	0	0	0	0	0	55	69	14	162	20.96	1	100	58	1	4	1	1	1	1	2	2	1	0	2	3180	-0.192935	0	0
HIFB1288	290	118	16	2	2	0	0	28	0	3	1	1	1	1	1	0	0	3	0	0	0	0	0	1	0	0	59	73	14	152	25.54	2	95	55	1	2	1	1	1	1	2	2	1	0	2	3300	-0.223058	0	0
HIFB1289	272	198	28	2	5	0	0	42	2	1	0	0	1	1	1	0	1	3	0	0	0	0	0	0	1	0	53	62	9	152	22.94	1	116	54	1	3	1	1	1	1	2	2	1	0	2	3740	1.3288	1	0
HIFB1290	282	130	18	2	3	1	1	29	0	3	0	0	2	2	1	0	0	1	0	0	0	0	0	0	0	0	52	64	12	164.5	19.22	1	114	72	2	1	0	0	0	0	2	1	1	0	1	3520	0.299479	0	0
HIFB1291	272	106	15	2	2	0	0	26	0	2	0	0	1	1	1	0	0	2	0	1	0	0	0	0	0	0	51	66	15	155	21.23	1	98	48	1	3	1	0	0	1	2	1	1	0	2	3160	-0.416446	0	0
HIFB1292	274	113	16	2	2	1	0	43	2	3	0	0	1	1	1	0	0	3	0	0	0	0	0	0	0	0	59	62	3	153	25.2	2	104	54	1	4	1	1	1	1	2	1	1	1	2	2750	-1.36141	0	1
HIFB1293	264	124	17	2	3	0	0	30	1	3	0	0	1	1	0	0	0	2	0	0	0	0	0	0	0	0	44	55	11	153	18.8	1	113	69	2	2	1	0	1	1	2	2	1	0	1	2660	-1.20548	0	0
HIFB1294	270	165	23	2	4	0	0	33	1	3	0	0	1	1	1	0	1	3	1	0	0	0	0	0	0	0	48	65	17	158	19.23	1	96	59	1	2	1	1	0	0	2	2	1	0	2	3410	0.432065	0	0
HIFB1295	274	130	18	2	3	0	0	37	2	1	0	0	1	1	0	0	0	2	0	0	0	0	0	0	0	0	55	64	9	155	22.89	1	98	57	1	3	1	0	1	1	2	1	1	0	2	3380	0.512397	0	0
HIFB1296	283	124	17	2	3	0	0	27	0	4	0	0	1	1	0	0	0	1	0	0	0	0	0	0	0	0	54	74	20	159	21.36	1	96	52	1	1	0	0	0	0	2	1	1	0	2	1675	NA	NA	NA
HIFB1297	282	163	23	2	4	0	0	31	1	3	0	0	1	1	0	0	0	2	0	0	0	0	0	0	0	0	47	62	15	156.5	19.19	1	93	47	1	1	0	0	0	0	2	1	1	1	1	3140	-0.690104	0	0
HIFB1298	279	143	20	2	3	0	0	31	1	4	0	0	1	2	0	0	0	2	0	0	0	0	0	0	0	0	60	82	22	164	22.31	1	120	56	1	1	0	0	0	0	2	2	1	0	2	4040	2.05121	1	0
HIFB1299	281	91	13	2	2	0	0	27	0	4	0	0	1	1	1	1	0	2	0	0	0	1	0	0	0	0	51	71	20	158.5	20.3	1	106	46	1	1	0	0	0	0	2	1	2	0	2	3220	-0.15903	0	0
HIFB1300	275	117	16	2	2	0	0	40	2	2	0	0	1	1	1	0	0	2	0	0	0	0	0	0	1	0	65	78	13	161	25.08	2	110	64	2	4	1	0	0	1	2	2	1	0	2	3060	-0.681698	0	0
HIFB1302	279	131	18	2	3	0	0	26	0	1	0	0	1	1	1	0	0	3	1	0	0	1	0	0	0	0	45	56	11	157	18.26	0	109	66	2	1	0	0	0	0	2	1	2	0	1	3000	-0.752022	0	0
HIFB1303	281	217	31	3	6	0	0	28	0	1	0	0	1	1	1	0	0	2	0	0	0	0	0	0	0	0	60	80	20	171	20.52	1	94	51	1	1	0	0	0	0	2	1	1	0	2	3800	1.02865	0	0
HIFB1304	283	151	21	2	4	0	0	30	1	2	0	0	1	1	0	0	0	2	0	0	0	0	0	0	0	0	55	66.5	11.5	166	19.96	1	85	49	1	1	0	0	0	0	2	1	1	0	2	2980	-0.80593	0	0
HIFB1305	270	130	18	2	3	0	0	34	1	1	0	0	1	1	1	0	0	2	1	1	0	0	1	0	0	0	46	55	9	153.5	19.52	1	105	59	1	3	1	1	1	1	2	1	1	0	2	2800	-1.22554	0	0
HIFB1306	275	133	19	2	3	0	1	29	0	3	0	0	1	1	1	0	0	2	1	0	0	0	0	0	0	0	62	75	13	156	25.48	2	125	59	1	1	0	0	0	0	2	1	1	0	2	3340	0.402204	0	0
HIFB1307	269	168	24	2	4	0	0	39	2	1	0	0	1	2	1	0	1	3	0	1	0	0	0	0	0	0	58	65	7	154.5	24.3	2	106	55	1	4	1	1	1	1	2	2	1	1	2	2860	-0.790323	0	0
HIFB1308	280	96	13	2	2	0	0	32	1	3	0	0	1	1	0	0	0	1	0	0	0	0	0	0	0	0	51	67	16	162	19.43	1	112	61	2	1	0	0	0	0	2	1	1	1	2	2830	-1.21024	0	0
HIFB1309	260	239	34	3	7	0	0	29	0	1	0	0	1	2	1	0	0	3	0	0	1	0	0	0	0	0	50	67	17	166.5	18.04	0	95	59	1	1	0	0	0	0	2	2	1	1	2	2680	NA	NA	NA
HIFB1310	287	110	15	2	2	0	0	29	0	3	0	0	1	2	0	0	0	1	0	0	0	0	0	0	0	0	57	68	11	163.5	21.32	1	86	52	1	2	1	0	1	1	2	1	1	0	1	3680	0.895141	0	0
HIFB1311	280	172	24	2	4	1	0	33	1	3	0	0	1	1	1	0	0	1	0	0	0	0	0	0	0	0	61	75	14	165	22.41	1	108	64	2	3	1	1	1	1	2	1	1	1	1	3430	0.248677	0	0
HIFB1312	282	180	25	2	5	1	0	30	1	2	0	0	1	2	1	0	0	2	0	0	0	0	0	0	0	0	48.5	62	13.5	157.5	19.55	1	108	58	1	2	1	0	1	1	2	1	1	0	1	3120	-0.428571	0	0
HIFB1313	259	116	16	2	2	1	0	36	2	3	0	0	1	1	1	0	1	3	0	1	0	0	0	0	0	0	70	83.5	13.5	163.5	26.19	2	115	67	2	2	1	1	0	0	2	2	1	1	2	NA	NA	NA	NA
HIFB1314	282	100	14	2	2	1	0	37	2	2	0	0	1	2	1	0	0	3	0	0	0	0	0	0	0	0	57	64	7	154.5	23.88	1	115	61	2	2	1	1	0	0	2	1	1	0	1	2790	-1.16529	0	0
HIFB1315	272	129	18	2	3	0	0	33	1	4	0	0	1	2	0	0	0	2	1	0	0	0	0	0	0	0	49	67.5	18.5	169	17.16	0	105	69	2	2	1	1	0	0	2	1	1	1	2	3580	0.894022	0	0
HIFB1316	295	117	16	2	2	0	0	31	1	2	0	0	1	1	1	0	0	1	1	1	0	0	0	0	0	0	42.5	62	19.5	155	17.69	0	104	61	2	2	1	1	0	0	3	1	1	0	2	3260	0.0576441	0	0
HIFB1317	287	194	27	2	5	0	0	22	0	4	0	0	1	1	1	0	1	2	0	0	0	1	0	0	0	0	46	60	14	153.5	19.52	1	100	58	1	2	1	1	0	0	2	2	1	0	2	3070	-0.502604	0	0
HIFB1318	292	135	19	2	3	1	0	25	0	1	0	0	1	1	1	0	0	2	0	0	0	0	0	0	0	0	47	76	29	160	18.36	0	114	51	1	2	1	0	0	0	2	1	1	0	1	3410	0.261084	0	0
HIFB1319	278	103	14	2	2	0	0	28	0	2	0	0	1	2	0	0	0	2	1	0	0	0	1	0	0	0	46	57	11	159	18.2	0	114	59	1	1	0	0	0	0	2	1	2	1	1	2790	-1.31806	0	1
HIFB1320	266	129	18	2	3	0	0	34	1	2	0	0	1	1	0	0	1	2	0	0	0	0	0	0	0	0	57	69	12	159	22.55	1	60	52	1	4	1	1	0	1	2	2	1	1	2	3600	1.57423	1	0
HIFB1321	275	247	35	3	7	0	0	34	1	1	0	0	1	2	0	0	0	1	0	0	0	0	0	0	0	0	55	70	15	159	21.76	1	114	59	1	2	1	1	0	0	2	1	1	1	2	4020	2.08967	1	0
HIFB1322	264	183	26	2	5	1	0	41	2	1	0	0	1	2	1	0	1	3	0	0	0	1	0	0	0	0	62	79	17	159	24.52	2	110	61	2	3	1	1	1	1	2	2	1	0	2	3340	0.845938	0	0
HIFB1323	266	170	24	2	4	0	0	29	0	3	1	1	1	1	1	0	0	2	0	0	0	0	0	1	0	0	49	67	18	158	19.63	1	108	61	2	3	1	1	1	1	2	1	1	0	2	2720	-1.16667	0	0
HIFB1324	273	185	26	2	5	0	0	38	2	2	0	0	1	2	1	0	1	3	1	0	0	1	0	0	0	0	65	74	9	163	24.46	2	96	55	1	2	1	1	0	0	2	2	1	0	2	3310	0.505618	0	0
HIFB1325	274	102	14	2	2	0	0	25	0	1	0	0	1	1	0	0	0	1	0	0	0	0	0	0	0	0	52	70	18	170	17.99	0	94	62	2	1	0	0	0	0	2	1	1	0	2	3940	1.65252	1	0
HIFB1326	277	106	15	2	2	0	0	36	2	1	0	0	1	1	0	0	0	2	0	0	0	0	0	0	0	0	50.5	60	9.5	156.5	20.62	1	100	50	1	2	1	0	1	1	2	1	2	0	2	3020	-0.698113	0	0
HIFB1327	282	99	14	2	2	0	0	28	0	1	0	0	1	2	0	0	0	3	0	0	0	0	0	0	0	0	51.5	65	13.5	160.5	19.99	1	113	65	2	2	1	0	1	1	2	1	1	0	1	3260	-0.0512129	0	0
HIFB1328	284	119	17	2	3	0	0	28	0	1	0	0	1	2	0	0	0	2	1	0	0	0	1	0	0	0	42.5	57	14.5	157	17.24	0	108	67	2	2	1	1	0	0	2	1	1	1	2	3540	0.378446	0	0
HIFB1329	283	124	17	2	3	0	0	29	0	2	0	0	1	1	0	0	0	2	1	0	0	0	1	0	0	0	47	60	13	161	18.13	0	94	58	1	4	1	0	1	1	2	1	2	0	2	3280	-0.325521	0	0
HIFB1330	263	126	18	2	3	0	0	29	0	1	0	0	1	1	0	0	0	2	0	0	0	0	0	0	0	0	42	52	10	155.5	17.37	0	96	58	1	1	0	0	0	0	2	1	1	1	2	2740	-1.2672	0	0
HIFB1331	270	118	16	2	2	0	0	37	2	2	0	0	1	1	0	0	0	1	0	0	0	0	0	0	0	0	53	65	12	163	19.95	1	110	62	2	2	1	1	0	0	2	1	1	1	2	3140	-0.30163	0	0
HIFB1332	270	69	9	1	1	0	0	30	1	3	0	0	1	1	0	0	0	1	0	0	0	0	0	0	0	0	45	58	13	160	17.58	0	101	52	1	4	1	1	1	1	2	1	1	0	2	3050	-0.224719	0	0
HIFB1333	261	163	23	2	4	0	0	34	1	3	0	0	1	1	0	1	0	2	0	0	0	0	0	0	0	0	41.5	67.5	26	158	16.62	0	87	60	1	5	1	1	1	1	2	2	NA	1	2	2540	-0.986339	0	0
HIFB1334	284	162	23	2	4	0	0	28	0	1	1	2	1	1	0	0	0	2	0	0	0	0	0	0	0	0	44	60.5	16.5	154	18.55	1	126	71	2	3	1	1	1	1	2	1	1	0	2	3660	1.03385	0	0
HIFB1335	288	133	19	2	3	0	0	27	0	3	0	0	1	2	0	0	0	2	0	0	0	0	0	0	0	0	51	67	16	162	19.43	1	97	57	1	3	1	1	1	1	2	1	1	1	1	3240	-0.373434	0	0
HIFB1336	290	130	18	2	3	0	0	30	1	1	0	0	1	1	0	1	0	1	0	0	0	0	0	0	0	0	41	54	13	155	17.07	0	94	54	1	2	1	0	1	1	2	1	2	0	2	3660	0.495098	0	0
HIFB1337	275	202	28	2	5	0	0	30	1	3	0	0	1	1	0	0	0	1	0	0	0	0	0	0	0	0	53	69	16	159	20.96	1	120	80	2	3	1	1	1	1	2	1	1	0	2	2860	-0.758427	0	0
HIFB1338	286	120	17	2	3	0	0	30	1	3	0	0	1	1	1	0	0	1	0	0	0	1	0	0	0	0	46.5	59	12.5	150	20.67	1	101	49	1	3	1	0	1	1	2	1	1	0	1	3260	-0.485294	0	0
HIFB1339	287	153	21	2	4	0	0	23	0	4	0	0	1	1	1	0	0	3	0	0	0	0	0	1	0	0	50	65	15	160	19.53	1	105	61	2	2	1	0	0	0	2	1	1	1	2	3160	-0.730392	0	0
HIFB1340	282	98	14	2	2	0	0	35	2	3	0	0	1	2	0	1	1	3	1	0	0	0	0	1	0	0	50	68	18	156	20.55	1	86	47	1	3	1	1	1	1	2	2	1	0	2	4100	2.02116	1	0
HIFB1341	277	150	21	2	4	0	0	28	0	3	0	0	1	1	0	0	0	1	0	0	0	0	0	0	0	0	46	60	14	153	19.65	1	125	65	2	1	0	0	0	0	2	1	1	1	2	2600	-1.83019	0	1
HIFB1342	276	130	18	2	3	0	0	30	1	3	0	0	1	1	0	0	0	2	0	0	0	0	0	0	0	0	54	74	20	167	19.36	1	116	65	2	3	1	2	0	0	2	1	1	0	2	3470	0.595109	0	0
HIFB1343	289	148	21	2	4	0	0	23	0	1	0	0	1	1	0	0	0	2	0	0	0	0	0	0	0	0	63	78	15	162	24.01	2	97	57	1	2	1	0	1	1	2	1	1	0	2	3020	-0.792839	0	0
HIFB1345	277	95	13	2	2	0	0	28	0	3	0	0	1	1	1	0	0	2	1	0	0	0	0	0	0	0	45	55	10	152	19.48	1	127	69	2	2	1	0	1	1	2	1	1	0	2	3120	-0.742188	0	0
HIFB1346	270	111	15	2	2	0	0	27	0	2	1	1	1	2	1	0	0	1	1	0	0	1	0	0	0	0	58	77	19	164.5	21.43	1	105	59	1	1	0	0	0	0	2	1	1	0	2	3300	-0.0450928	0	0
HIFB1347	269	114	16	2	2	0	0	33	1	3	0	0	1	2	1	0	1	3	0	0	0	1	0	0	0	0	44	60	16	149	19.82	1	102	56	1	3	1	1	1	1	2	2	2	1	2	2830	-0.582633	0	0
HIFB1348	270	136	19	2	3	0	0	24	0	2	0	0	1	1	1	0	0	2	0	0	0	0	0	1	0	0	48	65	17	160	18.75	1	126	61	2	2	1	0	1	1	2	2	1	0	2	2900	-0.809917	0	0
HIFB1349	264	159	22	2	4	0	0	28	0	3	0	0	1	1	0	0	0	2	0	0	0	0	0	0	0	0	43	53	10	158	17.22	0	104	56	1	1	0	0	0	0	2	1	1	0	1	2680	-1.42593	0	1
HIFB1350	276	125	17	2	3	0	0	36	2	3	0	0	1	1	1	0	0	2	0	1	0	0	1	0	0	0	53	60	7	161	20.45	1	90	49	1	3	1	1	1	1	2	1	1	1	2	3260	0.0244565	0	0
HIFB1351	281	235	33	3	7	0	0	27	0	3	0	0	1	1	0	0	0	2	0	0	0	0	0	0	0	0	41	50.5	9.5	156	16.85	0	126	80	2	1	0	0	0	0	2	1	1	1	2	3080	-0.536388	0	0
HIFB1352	263	94	13	2	2	1	0	38	2	1	0	0	1	1	1	0	0	1	0	0	0	0	0	0	1	0	55	63	8	156	22.6	1	96	58	1	4	1	1	1	1	2	1	1	1	2	3000	-0.413978	0	0
HIFB1353	273	100	14	2	2	0	0	35	2	3	0	0	1	1	1	0	0	2	0	0	0	1	0	0	0	0	47	59	12	158	18.83	1	98	58	1	2	1	1	0	0	2	1	1	1	1	2630	-1.40449	0	1
HIFB1354	263	114	16	2	2	0	0	34	1	3	0	0	1	1	1	0	1	3	1	0	0	0	0	1	0	0	53	63	10	160.5	20.57	1	108	65	2	2	1	1	0	0	2	2	NA	0	2	2246	-2.44086	0	1
HIFB1355	287	163	23	2	4	0	0	29	0	1	0	0	1	1	1	0	0	2	0	1	0	0	0	0	0	0	80	95	15	159	31.64	2	110	67	2	3	1	1	1	1	2	1	2	0	2	3720	0.829574	0	0
HIFB1356	255	110	15	2	2	0	1	30	1	3	0	0	1	1	1	0	0	3	0	0	0	0	0	0	0	0	53	64	11	164	19.71	1	106	63	2	1	0	0	0	0	1	2	1	0	2	2660	-0.55	0	0
HIFB1357	278	167	23	2	4	0	0	27	0	3	0	0	1	1	0	0	0	1	0	0	0	0	0	0	0	0	58	73.5	15.5	160	22.66	1	92	NA	NA	2	1	1	0	0	2	1	2	0	2	3590	0.671958	0	0
HIFB1358	272	224	32	3	6	0	0	30	1	2	0	0	1	2	0	0	1	3	0	0	0	0	0	0	0	0	45	56	11	152	19.48	1	95	54	1	4	1	2	1	1	2	2	1	1	2	3000	-0.365169	0	0
HIFB1359	282	129	18	2	3	0	0	35	2	3	NA	NA	NA	NA	NA	NA	NA	NA	NA	NA	NA	NA	NA	NA	NA	NA	64.5	77	12.5	160	25.2	2	90	61	2	3	1	1	0	0	2	NA	NA	NA	NA	3980	1.7037	1	0
HIFB1360	273	132	18	2	3	1	0	35	2	2	0	0	1	2	1	0	0	2	0	0	0	0	0	0	0	0	54	62.5	8.5	163	20.32	1	98	54	1	3	1	1	1	1	2	1	1	0	2	3400	0.758427	0	0
HIFB1361	266	113	16	2	2	0	0	38	2	3	1	1	2	1	1	0	0	1	0	0	0	0	0	1	0	0	57	69	12	165	20.94	1	98	54	1	1	0	0	0	0	2	2	1	0	2	3100	-0.314815	0	0
HIFB1362	275	117	16	2	2	1	0	33	1	4	0	0	1	1	1	0	1	2	1	0	0	1	0	0	0	0	52	62.5	10.5	165	19.1	1	107	62	2	2	1	1	0	0	2	2	2	1	2	3540	0.785326	0	0
HIFB1363	274	146	20	2	3	1	0	30	1	3	0	0	1	2	1	0	0	3	0	0	0	0	0	0	0	0	52.5	62	9.5	158	21.03	1	92	53	1	2	1	1	0	0	2	1	1	1	2	3250	-0.00271739	0	0
HIFB1364	286	169	24	2	4	0	0	28	0	1	0	0	1	1	0	0	0	1	0	0	0	0	0	0	0	0	57	71	14	154	24.03	2	117	61	2	2	1	0	0	1	2	1	1	0	1	3050	-0.716113	0	0
HIFB1365	279	136	19	2	3	0	0	26	0	1	0	0	1	1	0	1	1	3	0	0	0	0	0	0	0	0	49	66	17	159.5	19.26	1	105	50	1	2	1	1	0	0	2	2	1	0	2	4120	2.49862	1	0
HIFB1366	279	145	20	2	3	1	0	33	1	3	0	0	1	2	1	0	0	2	1	0	0	0	1	0	0	0	58	77	19	161	22.38	1	103	53	1	1	0	0	0	0	2	2	1	0	2	3700	0.768229	0	0
HIFB1367	285	195	27	2	5	0	0	23	0	2	0	0	1	1	0	1	0	2	0	0	0	0	0	0	0	0	46	54	8	158	18.43	0	108	50	1	2	1	0	1	1	2	1	1	0	2	3180	-0.383632	0	0
HIFB1368	282	128	18	2	3	0	0	28	0	3	0	0	1	1	0	0	0	1	0	0	0	0	0	0	0	0	56	69	13	160	21.88	1	126	57	1	1	0	0	0	0	2	1	2	0	1	2820	-1.52344	0	1
HIFB1369	294	155	22	2	4	0	0	32	1	2	1	1	1	1	1	1	0	3	0	0	0	0	0	1	0	0	48	62	14	161	18.52	1	109	57	1	2	1	1	1	1	3	1	1	1	2	2920	-0.794486	0	0
HIFB1370	275	136	19	2	3	1	0	35	2	3	0	0	1	1	1	0	0	2	0	0	0	0	0	0	0	0	48	55	7	158	19.23	1	96	62	2	3	1	1	1	1	2	1	1	0	2	3200	-0.138587	0	0
HIFB1371	284	108	15	2	2	0	0	26	0	1	0	0	1	1	0	0	0	2	0	0	0	0	0	0	0	0	44	63	19	161	16.97	0	95	57	1	1	0	0	0	0	2	1	1	0	2	3420	-0.0931373	0	0
HIFB1372	282	110	15	2	2	0	0	29	0	3	0	0	1	1	0	0	0	1	0	0	0	0	0	0	0	0	53	75	22	158	21.23	1	121	59	1	1	0	0	0	0	2	2	1	0	2	3660	0.664062	0	0
HIFB1373	289	146	20	2	3	0	0	28	0	3	0	0	1	1	0	0	0	1	0	0	0	0	0	0	0	0	55.5	71	15.5	162	21.15	1	105	54	1	1	0	0	0	0	2	1	1	0	2	3220	-0.28133	0	0
HIFB1374	275	136	19	2	3	0	1	28	0	3	0	0	1	1	1	0	0	2	0	0	0	0	0	0	0	0	58	67	9	160	22.66	1	110	62	2	1	0	0	0	0	2	1	1	0	1	2460	-2.02204	0	1
HIFB1375	265	230	32	3	6	0	0	29	0	1	0	0	1	2	0	0	0	2	0	0	0	0	0	0	0	0	49	61.5	12.5	149.5	21.92	1	100	62	2	1	0	0	0	0	2	1	1	0	2	2560	-1.74339	0	1
HIFB1376	258	99	14	2	2	0	0	31	1	2	0	0	1	2	1	0	1	2	0	0	0	0	0	0	0	0	52	64	12	154	21.93	1	101	55	1	3	1	1	1	1	1	2	1	1	2	3420	1.07087	0	0
HIFB1377	275	255	36	3	7	0	0	29	0	1	0	0	1	1	0	0	0	2	0	0	0	0	0	0	0	0	45	76	31	156.5	18.37	0	99	61	2	1	0	0	0	0	2	1	1	0	2	3060	-0.681698	0	0
HIFB1378	275	125	17	2	3	0	0	33	1	3	0	0	1	2	0	0	0	2	0	0	0	0	0	0	0	0	60	75	15	174.5	19.7	1	106	62	2	2	1	0	1	1	2	2	1	1	2	3160	-0.416446	0	0
HIFB1379	NA	82	11	1	1	0	0	23	0	3	NA	NA	NA	NA	NA	NA	NA	NA	NA	NA	NA	NA	NA	NA	NA	NA	NA	NA	NA	NA	NA	NA	NA	NA	NA	NA	NA	NA	NA	NA	NA	NA	NA	NA	NA	NA	NA	NA	NA
HIFB1380	270	116	16	2	2	0	0	32	1	1	0	0	1	1	0	0	0	2	0	0	0	0	0	0	0	0	55	68	13	162	20.96	1	105	52	1	1	0	0	0	0	2	2	2	1	2	2570	-1.71901	0	1
HIFB1381	280	123	17	2	3	1	0	30	1	3	0	0	1	1	1	0	1	2	1	0	0	1	0	0	0	0	49	67	18	158.5	19.5	1	105	54	1	3	1	1	0	0	2	2	1	0	2	3440	0.275132	0	0
HIFB1382	282	128	18	2	3	1	0	27	0	2	0	0	1	1	1	0	0	3	0	0	0	0	0	0	0	0	52	66	14	164.5	19.22	1	120	79	2	1	0	0	0	0	2	1	1	0	2	3340	-0.169271	0	0
HIFB1383	281	137	19	2	3	0	0	30	1	2	0	0	1	1	1	0	0	2	0	0	1	0	0	0	0	0	55	76.5	21.5	167.5	19.6	1	127	66	2	1	0	0	0	0	2	2	1	1	2	3340	-0.169271	0	0
HIFB1384	269	122	17	2	3	0	0	33	1	1	0	0	1	2	1	1	0	2	1	0	0	1	1	0	0	0	65	88	23	165	23.88	1	95	54	1	1	0	0	0	0	2	2	1	0	2	3190	-0.0767196	0	0
HIFB1385	269	253	36	3	7	1	0	31	1	3	0	0	1	1	1	0	0	2	0	0	0	0	0	0	0	0	55	60	5	157	22.31	1	90	59	1	2	1	1	0	0	2	1	1	0	2	2720	-0.890756	0	0
HIFB1386	273	211	30	3	6	1	0	35	2	1	0	0	1	1	1	0	1	3	0	0	0	0	0	0	0	0	59.5	70	10.5	159	23.54	1	100	55	1	3	1	1	1	1	2	2	1	0	2	3500	0.67663	0	0
HIFB1387	278	128	18	2	3	1	0	38	2	3	0	0	2	1	1	0	0	2	1	0	0	0	0	0	0	0	45	54	9	150	20	1	118	52	1	1	0	0	0	0	2	1	1	0	2	3480	0.541779	0	0
HIFB1388	283	181	25	2	5	0	0	27	0	3	0	0	1	1	1	0	0	3	0	0	0	0	0	1	0	0	52	61	9	168	18.42	0	111	51	1	1	0	0	0	0	2	1	1	1	2	3500	0.595687	0	0
HIFB1389	NA	131	18	2	3	0	0	28	0	2	NA	NA	NA	NA	NA	NA	NA	NA	NA	NA	NA	NA	NA	NA	NA	NA	51	NA	NA	160	19.92	1	110	54	1	2	1	0	NA	NA	NA	NA	NA	NA	NA	NA	NA	NA	NA
HIFB1390	278	107	15	2	2	0	0	33	1	3	0	0	1	1	1	0	1	3	0	0	0	0	0	0	1	0	58	80	22	165	21.3	1	111	60	2	2	1	1	0	0	2	2	1	1	2	2900	-1.15344	0	0
HIFB1391	274	257	36	3	7	0	0	34	1	4	0	0	1	1	0	0	0	1	0	0	0	0	0	0	0	0	45	55	10	151	19.74	1	99	48	1	2	1	1	0	0	2	1	1	0	2	3540	0.785326	0	0
HIFB1392	273	192	27	2	5	0	0	36	2	4	0	0	1	1	0	0	0	2	1	0	0	0	0	0	0	0	44	54	10	157	17.85	0	92	55	1	3	1	0	1	1	2	1	1	0	2	2960	-0.94695	0	0
HIFB1393	277	151	21	2	4	0	0	33	1	1	0	0	1	1	0	1	0	1	0	0	0	0	0	0	0	0	50	85	35	163	18.82	1	100	53	1	2	1	1	0	0	2	1	1	0	2	3400	0.169312	0	0
HIFB1394	276	117	16	2	2	0	0	31	1	1	0	0	1	1	0	0	0	1	0	0	0	0	0	0	0	0	50	66	16	163	18.82	1	100	54	1	1	0	0	0	0	2	1	1	0	2	2700	NA	NA	NA
HIFB1395	289	251	35	3	7	0	0	26	0	4	0	0	1	2	0	0	0	3	0	0	0	0	0	0	0	0	NA	71	NA	166	NA	NA	118	74	2	2	1	0	1	1	2	2	1	0	1	3500	NA	NA	NA
HIFB1396	280	125	17	2	3	0	0	28	0	1	0	0	1	1	0	0	0	1	0	0	0	0	0	0	0	0	56	70	14	150.5	24.72	2	104	56	1	2	1	1	0	0	2	1	2	0	1	3050	-0.756614	0	0
HIFB1397	266	203	29	3	6	0	0	40	2	3	0	0	1	2	0	0	0	2	0	0	0	0	0	0	0	0	59	71	12	161	22.76	1	109	52	1	5	1	1	1	1	2	1	1	0	1	3250	0.593838	0	0
HIFB1398	287	242	34	3	7	0	0	32	1	3	0	0	1	1	0	0	0	2	0	0	0	0	0	0	0	0	51	73.5	22.5	168	18.07	0	112	58	1	1	0	0	0	0	2	1	1	0	2	3800	1.20205	0	0
HIFB1399	276	84	12	1	1	0	0	45	2	1	0	0	1	2	0	0	0	3	0	0	0	0	0	0	0	0	50	63	13	161.5	19.17	1	134	54	1	7	1	1	1	1	2	2	1	1	2	4000	2.03533	1	0
HIFB1400	NA	165	23	2	4	0	0	31	1	1	1	2	1	1	1	0	0	1	0	0	0	0	0	0	0	0	54	61	7	154	22.77	1	90	53	1	3	1	1	0	0	NA	2	1	0	2	2100	-2.62745	0	1
HIFB1401	270	264	37	3	8	0	0	34	1	1	0	0	1	1	0	0	1	3	0	0	0	0	0	0	0	0	NA	62	NA	155	NA	NA	112	78	2	3	1	1	0	0	2	1	NA	1	2	3430	NA	NA	NA
HIFB1403	280	106	15	2	2	0	0	35	2	3	0	0	1	2	0	1	0	1	0	0	0	0	0	0	0	0	54	68	14	164	20.08	1	92	55	1	2	1	1	0	0	2	1	2	0	1	3200	-0.0358127	0	0
HIFB1404	270	163	23	2	4	0	0	29	0	2	0	0	1	1	0	0	0	1	0	0	0	0	0	0	0	0	46	60	14	156	18.9	1	87	46	1	2	1	1	0	0	2	1	2	0	2	3420	0.459239	0	0
HIFB1405	283	198	28	2	5	1	0	38	2	3	0	0	1	2	1	1	0	3	0	0	0	0	0	0	0	0	NA	64	NA	160	NA	NA	NA	NA	NA	5	1	1	1	1	2	1	1	0	2	3540	NA	NA	NA
HIFB1406	271	259	37	3	8	0	0	29	0	1	0	0	1	2	0	0	1	2	0	0	0	0	0	0	0	0	48	78	30	163	18.07	0	98	54	1	4	1	1	1	1	2	2	1	0	2	3380	0.702247	0	0
HIFB1407	250	103	14	2	2	0	0	27	0	1	0	0	1	1	0	0	0	2	0	0	0	0	0	0	0	0	50	65	15	151	21.93	1	121	51	1	2	1	0	1	1	1	1	1	1	2	2640	NA	NA	NA
HIFB1408	NA	107	15	2	2	0	0	29	0	3	NA	NA	NA	NA	NA	NA	NA	NA	NA	NA	NA	NA	NA	NA	NA	NA	60	69	9	152	25.97	2	112	69	2	4	1	1	NA	NA	NA	NA	NA	NA	NA	NA	NA	NA	NA
HIFB1409	283	173	24	2	4	0	0	27	0	2	0	0	1	1	0	0	0	2	0	0	0	0	0	0	0	0	54	61	7	158	21.63	1	102	58	1	1	0	0	0	0	2	1	1	0	2	3240	-0.429688	0	0
HIFB1410	261	119	17	2	3	1	0	27	0	3	0	0	1	1	1	0	0	1	0	0	0	0	0	0	0	0	45	57	12	153	19.22	1	129	64	2	1	0	0	0	0	2	1	1	1	2	2460	-1.33333	0	1
HIFB1411	NA	165	23	2	4	0	0	33	1	NA	NA	NA	NA	NA	NA	NA	NA	NA	NA	NA	NA	NA	NA	NA	NA	NA	NA	NA	NA	NA	NA	NA	NA	NA	NA	NA	NA	NA	NA	NA	NA	NA	NA	NA	NA	NA	NA	NA	NA
HIFB1412	286	244	34	3	7	0	0	36	2	3	0	0	1	1	0	0	0	3	0	0	0	0	0	0	0	0	54	68	14	167	19.36	1	105	59	1	2	1	0	1	1	2	1	1	1	2	3040	-0.741688	0	0
HIFB1413	273	195	27	2	5	1	0	39	2	1	0	0	1	1	1	0	0	3	0	0	0	0	0	0	0	0	49	64	15	157	19.88	1	106	58	1	3	1	1	1	1	2	2	1	0	2	3160	0.0842697	0	0
HIFB1414	271	151	21	2	4	1	0	33	1	3	0	0	1	1	1	0	0	2	1	1	0	1	0	0	0	0	41	56	15	152	17.75	0	99	57	1	2	1	1	0	0	2	1	1	1	1	3400	0.404891	0	0
HIFB1415	276	184	26	2	5	0	0	33	1	3	0	0	1	1	0	0	0	2	0	0	0	0	0	0	0	0	50	66.5	16.5	163	18.82	1	91	56	1	1	0	0	0	0	2	1	1	0	2	3220	-0.257294	0	0
HIFB1416	273	167	23	2	4	0	0	29	0	3	0	0	1	2	1	0	0	2	1	1	0	0	0	0	0	0	41	57	16	154.5	17.18	0	88	49	1	1	0	0	0	0	2	2	2	0	1	3662	0.915119	0	0
HIFB1417	280	111	15	2	2	0	0	34	1	2	0	0	2	1	0	0	1	3	1	0	0	0	1	0	0	0	52	70	18	159	20.57	1	101	55	1	4	1	1	0	0	2	2	2	0	2	3620	0.751323	0	0
HIFB1418	274	127	18	2	3	0	0	36	2	2	0	0	1	1	0	0	1	2	1	0	0	0	1	0	0	0	56.5	67	10.5	161	21.8	1	123	59	1	3	1	1	1	1	2	2	1	0	2	3440	0.870787	0	0
HIFB1419	275	107	15	2	2	0	0	33	1	1	0	0	1	1	0	0	1	3	0	0	0	0	0	0	0	0	53	68	15	156	21.78	1	85	52	1	3	1	1	1	1	2	2	1	1	2	3280	0.421348	0	0
HIFB1420	266	97	13	2	2	0	0	32	1	1	1	2	2	1	0	0	0	1	0	0	0	0	1	0	0	0	52	68	16	156	21.37	1	130	81	2	1	0	0	0	0	2	1	2	1	1	3120	-0.261905	0	0
HIFB1421	281	209	29	3	6	0	0	33	1	1	0	0	1	2	0	0	1	2	0	0	0	0	0	0	0	0	54.5	68	13.5	160	21.29	1	91	53	1	3	1	1	1	1	2	2	1	0	2	3340	0.010582	0	0
HIFB1422	275	142	20	2	3	0	1	26	0	2	0	0	1	1	1	0	0	1	0	0	0	0	0	0	0	0	40	52	12	155	16.65	0	94	62	2	1	0	0	0	0	2	1	1	0	1	2740	-1.5305	0	1
HIFB1423	277	114	16	2	2	1	0	28	0	3	0	0	1	1	1	0	0	2	0	0	0	0	0	0	0	0	46	63	17	155	19.15	1	100	64	2	1	0	0	0	0	2	1	1	0	2	3040	-0.950521	0	0
HIFB1424	290	139	19	2	3	1	0	23	0	3	0	0	1	1	1	0	0	3	0	0	0	0	0	0	0	0	47.5	58	10.5	162	18.1	0	79	NA	NA	1	0	0	0	0	2	1	1	1	2	2980	-0.895141	0	0
HIFB1425	283	149	21	2	4	0	0	26	0	3	NA	NA	NA	NA	NA	NA	NA	NA	NA	NA	NA	NA	NA	NA	NA	NA	62	80	18	157	25.15	2	106	57	1	2	1	1	0	0	2	NA	NA	NA	NA	3200	-0.0358127	0	0
HIFB1426	278	161	23	2	4	0	0	29	0	1	0	0	1	2	0	0	0	1	0	0	0	0	0	0	0	0	53	67	14	156	21.78	1	105	54	1	1	0	0	0	0	2	1	2	0	2	3470	0.514825	0	0
HIFB1427	264	119	17	2	3	0	0	39	2	2	0	0	1	2	0	0	0	2	0	0	0	0	1	0	0	0	46	53.5	7.5	149	20.72	1	107	51	1	2	1	1	0	0	2	2	1	1	2	2580	-1.28291	0	1
HIFB1428	279	82	11	1	1	0	0	34	1	3	0	0	1	1	1	1	0	2	0	1	0	0	0	0	0	0	53.5	61.5	8	156	21.98	1	116	68	2	2	1	1	0	0	2	1	1	0	2	3350	0.37741	0	0
HIFB1429	280	165	23	2	4	0	0	39	2	1	0	0	1	1	1	0	0	2	1	0	0	1	0	0	1	0	53	60	7	154.5	22.2	1	93	61	2	4	1	1	1	1	2	1	1	1	2	3160	-0.146006	0	0
HIFB1430	255	142	20	2	3	1	1	35	2	3	0	0	1	1	1	0	0	1	0	0	0	0	0	0	0	0	NA	73	NA	159	NA	NA	129	67	2	4	1	1	1	1	1	2	2	0	2	2820	NA	NA	NA
HIFB1431	NA	98	14	2	2	0	0	31	1	2	NA	NA	NA	NA	NA	NA	NA	NA	NA	NA	NA	NA	NA	NA	NA	NA	59.5	72	12.5	160	23.24	1	106	61	2	3	1	0	NA	NA	NA	NA	NA	NA	NA	NA	NA	NA	NA
HIFB1432	286	166	23	2	4	0	0	26	0	3	0	0	1	1	0	0	0	1	0	0	0	0	0	0	0	0	41	57	16	160	16.02	0	91	NA	NA	1	0	0	0	0	2	1	1	0	2	3660	0.495098	0	0
HIFB1433	287	170	24	2	4	0	1	29	0	3	0	0	1	1	1	0	0	3	1	0	0	0	0	0	0	0	54	69	15	157	21.91	1	102	63	2	1	0	0	0	0	2	2	1	1	2	2740	-1.50895	0	1
HIFB1434	256	185	26	2	5	0	0	26	0	2	0	0	1	2	0	0	0	1	0	0	0	0	0	0	0	0	51	63	12	158	20.43	1	105	58	1	2	1	0	1	1	1	2	1	0	2	3340	1.01333	0	0
HIFB1435	265	111	15	2	2	0	0	30	1	3	0	0	1	1	0	0	0	1	0	0	0	0	0	0	0	0	48	61	13	153	20.5	1	99	46	1	1	0	0	0	0	2	1	1	0	1	2740	-1.2672	0	0
HIFB1436	288	228	32	3	6	0	0	29	0	1	0	0	1	1	0	0	0	2	0	0	0	0	0	0	0	0	65	74	9	162.5	24.62	2	100	58	1	2	1	0	1	1	2	1	1	0	2	3740	1.04859	0	0
HIFB1437	NA	119	17	2	3	0	0	32	1	1	NA	NA	NA	NA	NA	NA	NA	NA	NA	NA	NA	NA	NA	NA	NA	NA	60	68	8	160	23.44	1	88	57	1	3	1	1	NA	NA	NA	NA	NA	NA	NA	NA	NA	NA	NA
HIFB1438	275	201	28	2	5	1	1	32	1	4	0	0	1	1	1	0	0	1	0	1	0	0	0	0	0	0	62.5	77	14.5	164.5	23.1	1	123	68	2	1	0	0	0	0	2	1	1	0	2	3140	-0.14876	0	0
HIFB1439	246	145	20	2	3	0	0	29	0	2	0	0	1	1	1	0	1	2	0	0	0	1	0	0	0	0	39	60	21	151.5	16.99	0	88	53	1	2	1	1	0	0	1	1	1	0	2	1490	NA	NA	NA
HIFB1440	263	148	21	2	4	0	0	32	1	2	0	0	1	1	1	1	0	2	0	0	0	0	0	1	0	0	38	51	13	155	15.82	0	120	65	2	1	0	0	0	0	2	2	1	0	2	2300	-2.19178	0	1
HIFB1441	268	96	13	2	2	0	0	30	1	1	0	0	1	1	0	0	0	2	0	0	0	0	0	0	0	0	42	55	13	145	19.98	1	64	NA	NA	1	0	0	0	0	2	1	1	0	2	2420	-1.86301	0	1
HIFB1442	276	140	20	2	3	0	0	27	0	3	0	0	1	1	1	0	0	2	1	0	0	0	0	0	0	0	53	67.5	14.5	155	22.06	1	108	67	2	1	0	0	0	0	2	2	1	0	2	2900	-0.809917	0	0
HIFB1443	288	84	12	1	1	0	0	29	0	1	0	0	1	2	1	1	0	2	0	0	1	0	0	0	0	0	55	66	11	165	20.2	1	100	54	1	1	0	0	0	0	2	1	2	0	2	3400	-0.142157	0	0
HIFB1444	274	177	25	2	5	0	0	30	1	3	0	0	1	1	0	0	1	2	0	0	0	0	0	0	0	0	64	71.5	7.5	161	24.69	2	119	60	2	2	1	1	0	0	2	2	1	0	2	3440	0.513587	0	0
HIFB1445	268	188	26	2	5	0	0	25	0	1	0	0	1	1	1	0	0	2	0	1	0	1	0	0	0	0	51	63	12	165	18.73	1	109	51	1	1	0	0	0	0	2	1	1	1	2	2700	-1.37302	0	1
HIFB1446	275	149	21	2	4	0	0	32	1	NA	0	0	1	1	0	0	1	2	0	0	0	0	0	0	0	0	49	65.5	16.5	153.5	20.8	1	94	53	1	2	1	1	0	1	2	2	1	1	1	3100	-0.0842697	0	0
HIFB1447	276	182	26	2	5	0	0	26	0	2	0	0	1	1	0	0	0	1	0	0	0	0	0	0	0	0	50	68	18	165	18.37	0	89	56	1	1	0	0	0	0	2	1	1	1	2	3440	0.677686	0	0
HIFB1448	258	116	16	2	2	1	1	41	2	2	0	0	1	1	1	0	1	3	0	0	0	0	0	0	0	0	70	84	14	157	28.4	2	101	59	1	4	1	1	1	1	1	2	1	0	2	1920	-2.86614	0	1
HIFB1449	276	118	16	2	2	0	0	27	0	2	1	1	1	2	1	0	0	2	0	0	0	0	0	1	0	0	58	75	17	168	20.55	1	90	60	2	1	0	0	0	0	2	1	1	1	2	3300	0.292011	0	0
HIFB1450	287	166	23	2	4	1	0	32	1	1	0	0	1	2	1	0	0	2	0	0	0	0	0	0	0	0	59	66.5	7.5	158	23.63	1	90	60	2	2	1	1	0	0	2	1	1	0	1	3100	-0.724311	0	0
HIFB1451	281	176	25	2	5	1	0	34	1	1	0	0	1	1	1	0	0	2	0	0	0	0	0	0	0	0	56.5	65	8.5	150	25.11	2	102	50	1	1	0	0	0	0	2	1	1	1	2	2980	-1.10677	0	0
HIFB1452	284	206	29	3	6	0	0	33	1	3	0	0	1	2	0	0	0	1	0	0	0	0	0	0	0	0	55	64	9	161	21.22	1	87	49	1	2	1	0	0	1	2	1	1	0	1	3000	-1.12255	0	0
HIFB1453	268	122	17	2	3	0	0	37	2	3	1	1	1	1	0	0	1	3	1	0	0	0	0	0	0	1	47	60.5	13.5	151.5	20.48	1	97	53	1	2	1	1	0	0	2	2	2	1	2	3040	0.00560224	0	0
HIFB1454	286	178	25	2	5	0	0	27	0	3	0	0	1	1	0	0	0	1	0	0	0	0	0	0	0	0	49	58	9	154.5	20.53	1	108	52	1	1	0	0	0	0	2	1	2	1	2	2780	-1.66176	0	1
HIFB1455	280	178	25	2	5	0	0	25	0	2	0	0	1	1	0	0	0	2	0	0	0	0	0	0	0	0	47	54	7	150	20.89	1	116	53	1	1	0	0	0	0	2	1	1	1	2	2840	-1.18329	0	0
HIFB1456	275	141	20	2	3	1	0	25	0	2	0	0	1	1	1	1	0	2	0	0	0	0	0	0	0	0	55	67.5	12.5	160	21.48	1	99	61	2	1	0	0	0	0	2	1	1	0	2	3400	0.220159	0	0
HIFB1457	275	94	13	2	2	0	0	29	0	2	0	0	1	2	0	0	0	1	0	0	0	0	0	0	0	0	44	59	15	161.5	16.87	0	85	54	1	1	0	0	0	0	2	2	1	1	2	3180	-0.0385675	0	0
HIFB1458	238	189	27	2	5	0	0	28	0	1	0	0	1	1	0	0	1	2	0	0	0	0	0	0	0	0	54	68	14	158.5	21.49	1	138	73	2	5	1	1	1	1	1	2	NA	1	2	3020	NA	NA	NA
HIFB1459	276	122	17	2	3	0	0	29	0	1	1	1	1	1	1	0	0	1	1	0	0	1	0	1	0	0	50	68	18	168	17.72	0	138	111	3	1	0	0	0	0	2	2	2	1	1	3200	0.0165289	0	0
HIFB1460	282	159	22	2	4	0	0	29	0	1	0	0	1	1	1	0	0	3	1	1	0	1	0	0	0	0	68	89	21	160	26.56	2	106	65	2	1	0	0	0	0	2	2	2	0	2	3340	0.16442	0	0
HIFB1462	NA	245	35	3	7	0	0	34	1	4	NA	NA	NA	NA	NA	NA	NA	NA	NA	NA	NA	NA	NA	NA	NA	NA	69	75	6	159.5	27.12	2	149	45	1	3	1	2	NA	NA	NA	NA	NA	NA	NA	NA	NA	NA	NA
HIFB1463	263	113	16	2	2	0	0	27	0	1	0	0	1	1	0	0	0	2	1	0	0	0	1	0	0	0	46	60	14	159	18.2	0	106	59	1	1	0	0	0	0	2	1	1	1	2	3060	-0.420635	0	0
HIFB1464	258	117	16	2	2	0	0	31	1	1	0	0	1	1	0	0	1	2	0	0	0	0	0	0	0	0	48	62	14	157	19.47	1	87	51	1	2	1	1	0	0	1	2	1	1	2	3230	0.572178	0	0
HIFB1465	279	103	14	2	2	0	0	31	1	4	0	0	1	2	0	0	0	1	1	0	0	0	1	0	0	0	43	59	16	152	18.61	1	91	61	2	1	0	0	0	0	2	2	1	0	2	3170	-0.293801	0	0
HIFB1466	255	85	12	1	1	0	0	28	0	3	1	2	1	1	0	0	0	1	0	0	0	0	0	0	0	0	48	60.5	12.5	157	19.47	1	98	50	1	2	1	1	0	0	1	1	1	0	2	2450	-0.931873	0	0
HIFB1467	277	196	28	2	5	0	0	28	0	4	0	0	1	2	0	0	0	2	1	0	0	0	0	0	0	1	55	72	17	163.5	20.57	1	116	52	1	2	1	0	1	1	2	2	2	0	2	3560	0.403646	0	0
HIFB1468	270	144	20	2	3	0	0	35	2	3	1	2	1	2	0	0	1	2	0	0	0	0	0	0	0	0	49	73	24	162	18.67	1	96	56	1	4	1	1	0	0	2	2	1	1	2	3820	1.5462	1	0
HIFB1469	277	148	21	2	4	0	0	28	0	3	0	0	1	1	1	0	0	1	0	0	0	1	0	0	0	0	46	59	13	153	19.65	1	102	68	2	2	1	1	0	0	2	1	1	0	2	3010	-0.862434	0	0
HIFB1470	276	185	26	2	5	0	0	35	2	3	0	0	1	1	0	0	0	2	0	0	0	0	0	0	0	0	55	69	14	156	22.6	1	127	57	1	1	0	0	0	0	2	1	1	1	2	2600	-1.90186	0	1
HIFB1471	274	100	14	2	2	0	0	28	0	1	0	0	1	2	0	0	0	1	0	0	0	0	0	0	0	0	52	65	13	163	19.57	1	100	56	1	1	0	0	0	0	2	2	2	0	2	3470	0.760331	0	0
HIFB1472	280	128	18	2	3	0	0	29	0	3	0	0	1	1	1	0	0	1	1	0	0	0	0	0	0	0	48	61	13	163	18.07	0	97	61	2	1	0	0	0	0	2	1	1	0	2	2980	-0.80593	0	0
HIFB1473	266	101	14	2	2	0	0	29	0	1	0	0	1	1	0	0	0	1	0	0	0	0	0	0	0	0	41.5	51	9.5	158	16.62	0	99	57	1	1	0	0	0	0	2	1	1	1	2	2460	-2.00794	0	1
HIFB1474	264	116	16	2	2	1	0	35	2	3	0	0	1	1	1	0	1	2	0	0	0	0	0	0	0	0	50	68	18	151	21.93	1	99	60	2	2	1	1	0	0	2	2	1	0	1	3060	-0.252688	0	0
HIFB1475	290	118	16	2	2	0	0	31	1	1	0	0	1	1	1	0	0	2	1	1	1	0	0	0	0	0	44.5	61.5	17	153	19.01	1	97	52	1	1	0	0	0	0	2	2	1	0	2	3380	-0.191176	0	0
HIFB1476	272	184	26	2	5	1	0	35	2	1	0	0	1	1	1	0	0	2	0	1	0	0	0	0	0	0	57	72	15	161.5	21.85	1	94	55	1	2	1	1	0	0	2	1	1	1	2	3360	0.296196	0	0
HIFB1477	278	216	30	3	6	0	0	29	0	3	0	0	1	1	0	0	0	1	1	0	0	0	1	0	0	0	47.5	62	14.5	160	18.55	1	99	53	1	1	0	0	0	0	2	1	1	1	2	3620	0.919137	0	0
HIFB1478	248	237	33	3	7	1	0	42	2	3	0	0	1	1	1	0	0	3	0	1	0	1	0	0	0	0	56	69	13	160	21.88	1	103	47	1	6	1	1	1	1	1	2	1	0	2	2170	NA	NA	NA
HIFB1479	269	241	34	3	7	0	0	31	1	2	0	0	1	1	0	0	1	3	0	0	0	0	0	0	0	0	48	75	27	149.5	21.48	1	104	61	2	4	1	1	1	1	2	1	1	0	2	2850	-0.526611	0	0
HIFB1480	281	131	18	2	3	0	0	25	0	1	0	0	1	1	0	0	0	1	0	0	0	0	0	0	0	0	53	75	22	159	20.96	1	118	59	1	1	0	0	0	0	2	1	2	0	2	3100	-0.794271	0	0
HIFB1481	277	193	27	2	5	0	0	34	1	1	0	0	1	1	1	0	0	1	0	0	0	0	0	0	0	0	48	54	6	153	20.5	1	106	73	2	1	0	0	0	0	2	2	1	0	2	3080	-0.536388	0	0
HIFB1482	261	171	24	2	4	0	0	28	0	3	1	1	1	1	1	0	0	2	0	0	0	1	0	0	0	0	52	63	11	161	20.06	1	91	54	1	2	1	0	1	1	2	1	1	0	1	3100	0.0670103	0	0
HIFB1483	280	141	20	2	3	0	0	26	0	1	0	0	1	2	0	0	0	2	0	0	0	0	0	0	0	0	75	77.5	2.5	156	30.82	2	84	NA	NA	2	1	0	0	1	2	1	1	0	1	3740	0.872396	0	0
HIFB1484	274	176	25	2	5	0	0	32	1	1	0	0	1	1	1	0	1	3	1	0	0	0	0	0	0	0	48	63	15	163	18.07	0	103	NA	NA	3	1	1	0	1	2	2	1	1	2	3230	0.280899	0	0
HIFB1485	274	139	19	2	3	0	0	34	1	2	0	0	1	1	0	0	0	1	0	0	0	0	0	0	0	0	39	51	12	148	17.8	0	112	68	2	4	1	1	0	1	2	1	1	0	2	2620	-1.71467	0	1
HIFB1486	276	117	16	2	2	0	0	33	1	2	0	0	1	1	0	0	1	2	0	0	0	0	0	0	0	0	44	61	17	164	16.36	0	106	58	1	2	1	1	0	0	2	2	1	0	2	3420	0.814607	0	0
HIFB1487	227	110	15	2	2	1	0	28	0	2	0	0	1	2	1	1	0	1	0	0	0	0	0	0	0	0	40	54	14	155	16.65	0	95	57	1	1	0	0	0	0	1	1	2	0	2	1880	NA	NA	NA
HIFB1488	269	217	31	3	6	0	0	28	0	1	0	0	1	2	0	0	0	1	0	0	0	0	0	0	0	0	56	70	14	165	20.57	1	113	67	2	2	1	0	1	1	2	1	1	0	2	3420	0.876712	0	0
HIFB1489	242	144	20	2	3	0	0	34	1	2	0	0	1	2	1	0	0	2	0	1	0	0	0	0	0	0	51	62	11	151.5	22.22	1	100	60	2	3	1	1	0	1	1	1	1	0	2	2280	NA	NA	NA
HIFB1490	287	133	19	2	3	0	0	35	2	3	0	0	2	1	0	0	0	2	0	0	0	0	0	0	0	0	52	72	20	162	19.81	1	90	60	2	1	0	0	0	0	2	1	1	1	1	3640	0.446078	0	0
HIFB1491	274	220	31	3	6	1	0	30	1	2	1	2	1	2	1	0	0	1	0	0	0	0	0	0	0	0	60	81	21	171.5	20.4	1	97	64	2	2	1	1	0	0	2	1	2	0	2	3520	0.730978	0	0
HIFB1492	279	140	20	2	3	0	0	25	0	1	0	0	1	1	0	0	0	2	0	0	0	0	0	0	0	0	47	67	20	152	20.34	1	123	75	2	2	1	0	1	1	2	1	2	1	1	2960	-0.859838	0	0
HIFB1493	289	240	34	3	7	0	0	31	1	2	0	0	1	1	0	0	0	2	0	0	0	0	0	0	0	0	55	62	7	154	23.19	1	106	56	1	1	0	0	0	0	2	1	1	0	1	2760	-1.71078	0	1
HIFB1494	289	169	24	2	4	0	0	31	1	1	0	0	1	1	0	0	0	1	0	0	0	0	0	0	0	0	51	64	13	156	20.96	1	107	58	1	2	1	0	1	1	2	2	2	0	1	3040	-0.741688	0	0
HIFB1495	285	163	23	2	4	0	0	31	1	2	0	0	1	1	1	0	0	2	0	0	0	0	0	0	1	0	50	70	20	158	20.03	1	105	64	2	1	0	0	0	0	2	2	2	0	2	3660	0.495098	0	0
HIFB1496	285	107	15	2	2	0	0	29	0	2	0	0	1	1	0	0	0	1	0	0	0	0	0	0	0	0	62	77.5	15.5	162	23.62	1	125	60	2	2	1	1	0	0	2	1	1	0	1	3480	0.22807	0	0
HIFB1497	267	82	11	1	1	0	0	34	1	1	0	0	1	1	0	0	0	2	0	0	0	0	0	0	0	0	47	50	3	156	19.31	1	99	55	1	2	1	0	1	1	2	1	1	0	2	3140	0.109589	0	0
HIFB1498	275	94	13	2	2	1	0	35	2	1	0	0	1	2	1	0	1	2	0	0	0	0	0	0	1	0	42	53	11	154	17.71	0	106	63	2	2	1	1	0	0	2	2	1	0	2	2780	-0.983146	0	0
HIFB1499	283	123	17	2	3	0	0	30	1	3	0	0	1	1	0	0	0	2	0	0	0	0	1	0	0	0	43	59.5	16.5	158	17.22	0	105	61	2	1	0	0	0	0	2	1	1	0	1	3580	0.811321	0	0
HIFB1500	273	225	32	3	6	0	0	28	0	2	0	0	1	1	0	0	0	1	0	0	0	1	0	0	0	0	47	64	17	163	17.69	0	117	59	1	1	0	0	0	0	2	1	2	1	1	3540	0.591512	0	0
HIFB1501	272	140	20	2	3	0	0	32	1	3	0	0	1	1	1	0	0	1	0	1	0	0	0	0	0	0	54	69	15	156	22.19	1	109	62	2	1	0	0	0	0	2	1	1	0	2	3140	-0.14876	0	0
[truncated: 83 more columns]
