# Supplementary material for: Systematic analysis of gut microbiota in pregnant women and its correlations with individual heterogeneity
Source: NPJ Biofilms Microbiomes. 2020 Sep 11;6:32. doi: 10.1038/s41522-020-00142-y (PMC7486914; doi:10.1038/s41522-020-00142-y)
Supplement: Supplementary file 18 — Supplementary Data 16 [file 41522_2020_142_MOESM18_ESM.xlsx]

## Sheet: Sheet1
Supplementary Data 16: The core OTUs profile of gut microbiota of pregnant women.
Mean relative abundance >0.01%
FID	Taxonomy	FeatureID	HIFB0001	HIFB0002	HIFB0003	HIFB0004	HIFB0005	HIFB0006	HIFB0007	HIFB0008	HIFB0009	HIFB0010	HIFB0012	HIFB0013	HIFB0014	HIFB0015	HIFB0016	HIFB0017	HIFB0018	HIFB0019	HIFB0020	HIFB0021	HIFB0022	HIFB0023	HIFB0024	HIFB0025	HIFB0026	HIFB0027	HIFB0028	HIFB0029	HIFB0030	HIFB0031	HIFB0032	HIFB0033	HIFB0034	HIFB0035	HIFB0036	HIFB0037	HIFB0038	HIFB0039	HIFB0040	HIFB0042	HIFB0043	HIFB0044	HIFB0045	HIFB0046	HIFB0047	HIFB0048	HIFB0049
F0001	k__Bacteria;p__Firmicutes;c__Clostridia;o__Clostridiales;f__Veillonellaceae;g__Megamonas;s__	08a0cf376add32f3f4b57ec1e82a7a27	0	0.02025	0.2024	0.0077	0.04455	0.02875	0	0.0412	0.26225	0	0.00175	0	0.4807	0.2303	0	0	0.0013	0	0	0	0	0.0007	0	0.07065	0	0.40435	0.04905	0.00085	0	0	0.31795	0.092	0.00715	0.0052	0.00655	0	0	0.00555	0	0.02325	0	0.0527	0.16105	0	0.56325	0.0896	0.2245
F0002	k__Bacteria;p__Firmicutes;c__Clostridia;o__Clostridiales;f__Ruminococcaceae;g__Faecalibacterium;s__prausnitzii	f5f5e0da89730462abaf6301a9557193	0.00385	0.19155	0.11915	0	0.19265	0.04905	0.1003	0.0056	0.04005	0.0679	0.01125	0	0	0.16345	0.00165	0.0065	0.0606	0.0635	0.04755	0.06215	0	0.0009	0.11355	0.04575	0.0039	0.0008	0.07275	0.01375	0.00045	0	0.064	0	0.06	0	0.0566	0.0195	0.17325	0.16215	0.1505	0.01615	0.0143	0.01785	0.0223	0.0444	0.0073	0.1393	0.08375
F0003	k__Bacteria;p__Firmicutes;c__Clostridia;o__Clostridiales;f__Lachnospiraceae;g__Roseburia;s__faecis	263e41ea2c25dc87bd2ff5910cf30d40	0.0146	0	0	0.00815	0	0.18555	0.0816	0.0724	0.0255	0.0043	0.10315	0	0	0.0488	0	0.045	0.00085	0.0035	0	0.0394	0	0.05545	0.05955	0.0116	0.0227	0.03425	0.0014	0	0.0054	0	0	0	0	0	0.0504	0.2349	0.20725	0	0	0.01955	0.01555	0.04985	0.0435	0.0191	0.1202	0.0056	0
F0004	k__Bacteria;p__Firmicutes;c__Clostridia;o__Clostridiales;f__Ruminococcaceae;g__Faecalibacterium;s__prausnitzii	59777186ad2e0947e97615b5d6225136	0.05275	0.06325	0.0068	0.0126	0	0.06875	0.0161	0.0321	0.0692	0.04795	0.0987	0	0	0	0	0.0007	0.0208	0.0697	0.0057	0.06295	0	0.02355	0.0461	0.05215	0.01165	0.0089	0.0573	0.0035	0.00345	0.00235	0	0	0.00385	0.0656	0.1281	0.03395	0	0.01085	0	0.04775	0.2935	0.09195	0.0237	0.0766	0.00175	0.1164	0.01775
F0005	k__Bacteria;p__Firmicutes;c__Clostridia;o__Clostridiales;f__Ruminococcaceae;g__Faecalibacterium;s__prausnitzii	8e175abe6a746b8f33bae9cd7c8192bb	0.0009	0.0062	0.01015	0.0032	0.00925	0.00415	0.0086	0.05385	0.01775	0.00495	0.01435	0	0.00495	0.00425	0.0976	0.0075	0.007	0.01695	0.08555	0	0.2057	0.0019	0.0139	0.01105	0.0017	0.0048	0.0412	0.0024	0.001	0.03965	0.08315	0.04955	0.00485	0.13635	0.02535	0.0096	0.0859	0.09115	0.01575	0.0114	0.07825	0.04315	0.04865	0.0358	0.00065	0.01805	0.0112
F0006	k__Bacteria;p__Firmicutes;c__Clostridia;o__Clostridiales;f__Ruminococcaceae;g__Gemmiger;s__formicilis	9639a3291729a3758207b47715d9205f	0.3056	0.0088	0	0.0368	0.01695	0	0.01895	0.02325	0.00815	0.0081	0.03885	0	0	0	0	0.32255	0.0009	0.0285	0	0.00085	0	0.0682	0.0486	0.0352	0.03665	0	0.0254	0.0145	0.02245	0.0002	0.02585	0	0.09825	0	0.08205	0.05455	0	0.4759	0	0	0	0.01385	0	0.0176	0.0342	0.0535	0.1148
F0007	k__Bacteria;p__Firmicutes;c__Clostridia;o__Clostridiales;f__Ruminococcaceae;g__Gemmiger;s__formicilis	d76d59ec71de0e3b22da0c9cd564d41a	0.0029	0.05875	0.01585	0.01135	0.00625	0.0227	0.02835	0.01765	0.0064	0.0087	0.0385	0.00405	0.0031	0.03665	0.0504	0.00195	0.027	0.03795	0.05135	0	0.0466	0.0389	0.00705	0.0205	0.03495	0.0151	0.09255	0.00645	0.0079	0.12585	0.0627	0	0.0019	0.0183	0.03085	0.0124	0	0.0078	0.0141	0.0063	0.0014	0.0168	0.01355	0.0185	0.0007	0.03245	0.0424
F0008	k__Bacteria;p__Firmicutes;c__Clostridia;o__Clostridiales;f__Ruminococcaceae;g__Faecalibacterium;s__prausnitzii	c48070f3061b086b60ff32f77e0002fa	0.0894	0.03535	0.0138	0.01145	0	0	0.00475	0.00115	0.00555	0.1045	0.0196	0	0	0	0	0.07725	0.27925	0.03695	0.02025	0.0075	0	0.16585	0.01555	0.0051	0.0017	0.01105	0.0032	0.1048	0.00435	0	0	0	0.173	0	0.19765	0.02345	0	0.0327	0	0.01035	0	0.00605	0.054	0.00625	0.01565	0.0654	0.1284
F0009	k__Bacteria;p__Firmicutes;c__Clostridia;o__Clostridiales;f__Lachnospiraceae;g__[Ruminococcus];s__gnavus	2e4f2b53b856c4def6d021d01f5abb70	0.03975	0.0127	0.0167	0.00495	0.0101	0.0284	0.04435	0.02305	0.0085	0.04935	0.0345	0	0.0068	0	0.01795	0.02365	0.085	0.05405	0.0739	0.01745	0	0.05045	0.035	0.0275	0.0775	0.0068	0.0448	0.0397	0.02465	0.12575	0.01165	0.00385	0.01325	0.00815	0.01585	0.05175	0	0	0.093	0.00805	0.02795	0.01085	0.01175	0.0073	0.01415	0.0094	0.014
F0010	k__Bacteria;p__Firmicutes;c__Bacilli;o__Lactobacillales;f__Streptococcaceae;g__Streptococcus;s__	fd496fd32dc8c08ade2e8b6c9d8ee13d	0	0.00515	0.00435	0.003	0.00255	0.00295	0.0017	0.20555	0.003	0.01395	0.01105	0.0078	0.00155	0.0075	0.0848	0.0075	0.1379	0.0133	0.02585	0.13115	0.00855	0.0333	0.0028	0.00955	0	0.0006	0.0529	0.0244	0.0207	0.0252	0.0012	0.01075	0.1335	0.00975	0.00385	0.0026	0.00065	0.0041	0.06975	0.00205	0.0264	0.0055	0.00305	0.0141	0.0004	0.00415	0.0017
F0011	k__Bacteria;p__Bacteroidetes;c__Bacteroidia;o__Bacteroidales;f__Prevotellaceae;g__Prevotella;s__copri	675c847bccbc53942ebb7b8cbb4efc4d	0.0013	0	0	0	0	0	0.01745	0	0.0721	0	0	0	0	0	0	0	0.0002	0	0	0	0	0	0.0002	0.0308	0	0	0	0	0	0	0	0.09625	0.0036	0	0	0	0	0	0.0005	0.4113	0	0.185	0	0.1402	0.0716	0	0
F0012	k__Bacteria;p__Firmicutes;c__Clostridia;o__Clostridiales;f__Lachnospiraceae;g__Blautia;s__	c6c3ab4e828fb40d6e05967b7aac9338	0.00945	0.00665	0.0178	0.03905	0.0126	0.0047	0.01625	0.01075	0.0053	0.0168	0.11935	0.00685	0.00445	0.01775	0.01805	0.00605	0.03275	0.0136	0.02	0.0318	0.0302	0.0032	0.01005	0.0087	0.01015	0.0117	0.03455	0.01155	0.00315	0.04905	0.02205	0.00405	0.03405	0.00715	0.00255	0.0202	0.01215	0.03145	0.05725	0.0041	0.0429	0.0153	0.04485	0.00305	0.00425	0.01865	0.0092
F0013	k__Bacteria;p__Firmicutes;c__Clostridia;o__Clostridiales;f__Lachnospiraceae;g__Blautia;s__	0a68ec564e278b0246c920ad7de41880	0.0419	0.00495	0.02115	0.0201	0.0188	0.03635	0.02745	0.03565	0.00225	0.0388	0.02645	0.00105	0.0012	0	0.0037	0.0496	0.02175	0.0125	0.0172	0	0.0562	0.00825	0.00615	0.03265	0.26305	0.01665	0.01255	0.0131	0.02245	0.0729	0.0294	0	0.01295	0.00465	0.0087	0.003	0	0	0.0132	0.00395	0.0306	0.00705	0.00605	0.00575	0.00475	0.00415	0.0136
F0014	k__Bacteria;p__Bacteroidetes;c__Bacteroidia;o__Bacteroidales;f__Bacteroidaceae;g__Bacteroides;s__	99deb3c5ecb022ec05609ebd1112a557	0	0.01435	0.0225	0	0.0603	0.03235	0.0088	0.00495	0.00475	0.00035	0.00675	0.16205	0.0144	0.00055	0.0261	0	0.00125	0.023	0.0064	0.1069	0	0.00215	0.0028	0.00105	0	0.02175	0.0164	0	0.00125	0.07885	0.04715	0.035	0	0	0.0021	0.02485	0.04765	0.00195	0	0	0.02475	0.00725	0.0773	0.0196	0	0.0041	0.01655
F0015	k__Bacteria;p__Actinobacteria;c__Actinobacteria;o__Bifidobacteriales;f__Bifidobacteriaceae;g__Bifidobacterium;s__	315ca0a729f126b941ba111a16d4d97a	0.0006	0.00355	0.0038	0.00395	0.00175	0	0	0.02425	0.0026	0.1519	0.02965	0.00585	0.01735	0.02395	0.02885	0	0	0.0021	0.04875	0	0.01955	0.10925	0.03785	0	0.06555	0.0137	0.00855	0	0.07795	0.07355	0.0117	0.00035	0	0	0.01715	0	0.00485	0.04285	0.02155	0	0.0373	0.0007	0.0045	0.00315	0.0008	0.02695	0.0013
F0016	k__Bacteria;p__Firmicutes;c__Clostridia;o__Clostridiales;f__Veillonellaceae;g__Phascolarctobacterium;s__	1569f7ae988e26c905ab8fab427c8a0d	0.00225	0.0007	0.0019	0.0667	0.02845	0	0.0007	0.00085	0.02565	0.0018	0.0018	0.03745	0.00055	0.10365	0.03565	0.0446	0.00215	0	0.01585	0.0671	0.006	0.0037	0.00285	0.00415	0.00025	0.00135	0.00745	0	0.01215	0.00385	0.01765	0.01525	0.00245	0.01205	0.0007	0.01755	0.0253	0	0.00165	0.00145	0.00915	0	0.0189	0.0446	0.0118	0.00065	0.01495
F0017	k__Bacteria;p__Firmicutes;c__Clostridia;o__Clostridiales;f__Lachnospiraceae;g__Roseburia;s__faecis	5c4563e3dd7e12dcdf279783af929eaa	0	0.02005	0.02535	0	0.0883	0	0.026	0.0057	0	0.0046	0	0.0065	0.00485	0.0277	0	0	0	0.0064	0.05495	0	0	0.00575	0.0183	0.09535	0	0.0454	0.01265	0.0002	0	0.00575	0.0041	0	0	0.03825	0.02395	0.02815	0	0	0	0.0148	0.00225	0.00965	0.01835	0	0.01685	0.02235	0.0158
F0018	k__Bacteria;p__Firmicutes;c__Clostridia;o__Clostridiales;f__Ruminococcaceae;g__Ruminococcus;s__bromii	8135beec331a8d558070c38b580e4b8e	0	0	0.01725	0	0.01625	0	0.0116	0	0	0.01115	0	0	0	0.0082	0	0.0113	0.00685	0	0	0.00115	0.0098	0.01705	0	0.00625	0.0061	0	0.0032	0.16725	0.0052	0.0237	0.0162	0	0	0	0.0078	0.02215	0.0258	0	0.0017	0.00065	0.0021	0.00795	0	0	0.0012	0	0.0408
F0019	k__Bacteria;p__Firmicutes;c__Clostridia;o__Clostridiales;f__Lachnospiraceae;g__[Ruminococcus];s__	9e3226efaf559eb14a478f880462cb8a	0.00615	0.00375	0	0.00735	0.00025	0	0.03545	0	0.0015	0.01605	0	0.0035	0.0039	0	0.00845	0.00235	0.034	0.08765	0	0	0.0029	0	0.01575	0.0068	0.0231	0.00135	0.07045	0	0.01375	0	0.0054	0.00465	0.0092	0.0074	0.00095	0.0018	0	0	0	0.00185	0.00555	0.0232	0.00785	0.01285	0.00405	0.01135	0
F0020	k__Bacteria;p__Firmicutes;c__Clostridia;o__Clostridiales;f__Lachnospiraceae;g__[Ruminococcus];s__gnavus	c24e0e391aa836b5eae25567c7eb89ee	0	0	0.00225	0.08065	0.00255	0.00135	0.00125	0.01125	0.0019	0	0.00225	0.1036	0.01	0.0049	0.006	0	0.00255	0	0	0.01145	0.0008	0.00115	0	0.001	0	0.00105	0	0.0016	0	0.0415	0.00155	0.0016	0	0.00135	0	0	0.0045	0.00475	0.0103	0	0.00495	0	0.00755	0	0	0	0.003
F0021	k__Bacteria;p__Firmicutes;c__Clostridia;o__Clostridiales;f__Lachnospiraceae;g__Blautia;s__obeum	00a96fbd0ac34bfd245f9c24f8737f7d	0.01545	0.01125	0.00235	0.0085	0.0018	0.01055	0.01995	0.0047	0.0011	0.0089	0.0178	0	0	0	0.0069	0.0121	0.0229	0.0136	0.0211	0	0.00285	0.0178	0.00345	0.0234	0.00435	0.00145	0.0021	0.02845	0.054	0.0012	0.0083	0	0.00405	0.004	0.00235	0.0063	0.03775	0.00105	0.0095	0.00155	0.0254	0.0027	0.00975	0.00855	0.00055	0.01235	0.0118
F0022	k__Bacteria;p__Firmicutes;c__Clostridia;o__Clostridiales;f__Lachnospiraceae;g__Blautia;s__	bed671b4676144142cebd192b690f499	0.0154	0.0175	0.0041	0.00895	0.0308	0.00705	0.0054	0.0029	0.01175	0.0103	0.02675	0	0	0.0107	0.00265	0.0154	0.0154	0.00935	0.0141	0.00745	0.0068	0.0307	0.0015	0.0085	0.013	0.0012	0.01015	0.0265	0.00475	0.01435	0.00465	0.00225	0.01195	0.004	0.00765	0.00645	0.0263	0.00625	0.06355	0.00265	0.01355	0.00325	0.0102	0.0053	0.00465	0.0081	0.02085
F0023	k__Bacteria;p__Firmicutes;c__Clostridia;o__Clostridiales;f__Clostridiaceae;g__Clostridium;s__	1a9df3fbbc7fc8cecec4239cf801d2fc	0.0002	0.00455	0.00415	0.06305	0.0085	0.00185	0.00575	0.00105	0.0027	0.0125	0.0471	0	0	0.02655	0.00185	0.0111	0.0022	0.00215	0.01765	0.00135	0.0159	0.0013	0	0.01075	0.0006	0.00385	0.01275	0.0065	0.0099	0.03525	0.00485	0	0.0227	0.0048	0.00615	0.00205	0.01415	0.0225	0.0577	0.00445	0.01135	0.00375	0.00525	0.00315	0.00025	0.0064	0.00105
F0024	k__Bacteria;p__Actinobacteria;c__Coriobacteriia;o__Coriobacteriales;f__Coriobacteriaceae;g__Collinsella;s__aerofaciens	35cbb315e019e0a8768d4b73862df415	0.01165	0.00425	0.0211	0.08855	0.00535	0	0.01435	0.00995	0.00195	0.02595	0.0154	0.051	0.0043	0	0	0.01485	0	0.01005	0.0052	0	0	0.01565	0.00225	0.00835	0.01875	0.00235	0.01675	0.03245	0.02885	0.01815	0.0141	0.0007	0.0742	0.0021	0.0015	0.00605	0	0.00865	0.00595	0.0037	0	0.00275	0.00745	0.00575	0.00565	0.0244	0.01245
F0025	k__Bacteria;p__Firmicutes;c__Clostridia;o__Clostridiales;f__Ruminococcaceae;g__Ruminococcus;s__bromii	ee72ee97db064e5d745356f479b9e576	0	0	0	0	0	0.0726	0	0.00015	0.00795	0.0063	0	0	0	0	0	0	0	0.01135	0	0	0	0	0	0.0034	0	0	0	0	0	0	0	0.00595	0.0007	0	0	0	0	0	0	0	0	0	0	0.0068	0	0	0
F0026	k__Bacteria;p__Firmicutes;c__Clostridia;o__Clostridiales;f__Lachnospiraceae;g__Roseburia	ec6732c2e0d4cf64b3d0350e7fe3defb	0	0.0066	0	0	0	0.012	0	0.03205	0.001	0.00295	0	0	0	0	0.008	0	0	0.0172	0	0.02415	0.00255	0.0024	0	0.00425	0	0	0.0075	0	0	0	0.0408	0	0	0.00145	0.00895	0.01365	0.01535	0	0.00065	0	0.01025	0.0078	0.0149	0.0111	0	0	0.01025
F0027	k__Bacteria;p__Firmicutes;c__Clostridia;o__Clostridiales;f__Lachnospiraceae;g__Roseburia;s__	601101d33cdf43a40bd674a50711af52	0	0.02145	0.0094	0	0.01305	0.00485	0.00645	0.01965	0.06515	0.0048	0.02185	0.00125	0	0	0	0	0	0.00165	0	0.0213	0.16595	0	0.0138	0.0081	0	0	0	0	0	0	0.01535	0.01815	0	0.0141	0	0.0406	0.0096	0.0008	0.0014	0	0.00275	0.01085	0.01065	0.009	0.0011	0	0
F0028	k__Bacteria;p__Firmicutes;c__Clostridia;o__Clostridiales;f__Veillonellaceae;g__Megasphaera;s__	44158349d8858abc6c04aada0c131da5	0	0.06995	0	0	0	0	0	0	0	0	0	0	0	0.00705	0.01445	0	0.0001	0	0	0	0	0	0.0548	0	0	0	0	0.08175	0	0	0	0.01185	0	0	0	0	0	0	0.0006	0.01675	0	0	0.0685	0	0	0.0367	0
F0029	k__Bacteria;p__Firmicutes;c__Clostridia;o__Clostridiales;f__Veillonellaceae;g__Dialister;s__	c83c84c8f82639c3bcb16c5630f257b2	0.02325	0.01695	0.0197	0	0.0059	0.0288	0.0172	0	0.01585	0.02375	0	0.0028	0	0	0	0	0	0	0	0	0.04465	0.0005	0.0806	0.0332	0	0.01875	0	0	0.0234	0	0	0	0	0	0.02645	0	0	0	0	0.0157	0	0	0.0022	0	0	0.00385	0.00165
F0030	k__Bacteria;p__Firmicutes;c__Erysipelotrichi;o__Erysipelotrichales;f__Erysipelotrichaceae;g__;s__	e865f29a716e8d51f83931befa951240	0.00225	0.0037	0.0023	0.00395	0.00225	0	0.0005	0	0.0017	0.0042	0.03055	0.00655	0.0013	0	0.01525	0.00325	0.0116	0.01485	0.01845	0	0.003	0.0054	0.00385	0.0005	0.0007	0.00045	0.00535	0.001	0.00305	0.01555	0	0	0.0071	0.0026	0.0052	0.0002	0	0	0.02735	0.0004	0.0179	0.0009	0.01315	0.00095	0.00035	0.0048	0
F0031	k__Bacteria;p__Bacteroidetes;c__Bacteroidia;o__Bacteroidales;f__Prevotellaceae;g__Prevotella;s__copri	da6a7cba87e0895b9cbe6037b9bd8b3b	0	0	0	0	0	0	0.0055	0	0.04715	0	0	0	0	0	0	0	0	0	0	0	0	0	0	0.01015	0.0008	0	0	0	0	0	0	0.5247	0	0	0	0	0	0	0	0	0	0	0	0.0006	0.00585	0	0
F0032	k__Bacteria;p__Proteobacteria;c__Gammaproteobacteria;o__Enterobacteriales;f__Enterobacteriaceae	d46e2205f0c6ecf67b51f83d111c509c	0	0.00135	0.00175	0	0.0005	0.00025	0.00075	0.00035	0.0084	0.0012	0	0.00105	0.00345	0	0.0006	5e-05	0	0.00035	0	0.00185	0.00075	0.00085	0	0.0327	0	0.00045	0.0013	0.00095	0.00195	0	0.00055	0.0018	0	0.0011	0.0002	0.00015	0.0003	0	0.0007	0	0.0013	0.00055	0.01905	0.01955	0.0029	0.00915	0.0001
F0033	k__Bacteria;p__Actinobacteria;c__Actinobacteria;o__Bifidobacteriales;f__Bifidobacteriaceae;g__Bifidobacterium	35ffcc3b809d667286737d79670b8de5	0	0.0092	0	0.0409	0.001	0.0016	0	0.00755	0	0.00925	0.01075	0.00145	0	0.0754	0.00755	0.0022	0.00115	0	0.0074	0.00025	0	0	0	0.0011	0	0	0.00715	0.04645	0.01145	0	0.00135	0	0.0234	0.0009	0.00515	0	0.00205	0.0016	0.00125	0	0	0	0	0	0	0.00175	0
F0034	k__Bacteria;p__Firmicutes;c__Clostridia;o__Clostridiales;f__Lachnospiraceae;g__;s__	2c0c62ea09b2efe01bacdcbcf558d2b8	0	0.00465	0.02375	0	0.0047	0.0013	0.00375	0	0.017	0.00045	0.00545	0.00925	0.03955	0.0007	0.01495	0	0.0025	0.0081	0.0034	0.0386	0.06155	0	0.004	0.00205	0	0.17525	0.0057	0	0.00065	0	0.02325	0	0	0.0101	0.0015	0.0352	0	0.0007	0	0.0015	0.0064	0.00235	0.00405	0.00065	0.01735	0.00045	0.00915
F0035	k__Bacteria;p__Firmicutes;c__Clostridia;o__Clostridiales;f__Lachnospiraceae;g__Dorea;s__formicigenerans	f4cc6e4932f507b33d1335d801f54563	0.02845	0.00455	0.0023	0	0.00085	0.00885	0.0098	0.00655	0.0025	0.0196	0.0055	0	0	0	0.0052	0.00335	0.00955	0.02055	0.00945	0	0.0018	0.0063	0.0063	0.00175	0.01025	0.0016	0.00625	0.0085	0.0148	0.0114	0.0032	0	0.00355	0.00095	0.00415	0.0099	0	0	0.0143	0.00255	0.0042	0.0013	0.0091	0.0027	0.00325	0.00415	0
F0036	k__Bacteria;p__Firmicutes;c__Clostridia;o__Clostridiales;f__Lachnospiraceae;g__Coprococcus;s__	33518e48b174ac428cb7be1a216c6c6e	0.00085	0.00095	0.0013	0.00355	0.001	0.00185	0.0014	0.00585	0	0.00705	0.0056	0.0026	0.0012	0.00375	0.03345	0.0121	0.0002	0.001	0.0064	0.0015	0.00915	0.0014	0	0	0	0.0025	0.00455	0	0.00125	0.0087	0.00155	0	0.0016	0.0052	0	0.001	0	0.00495	0.00075	0.00035	0.04335	0.00365	0.00205	0.00155	0	0.0137	0
F0037	k__Bacteria;p__Firmicutes;c__Clostridia;o__Clostridiales;f__Ruminococcaceae	b726627e18f29e0da5289f81ca294f92	0.0225	0	0	0.01885	0	0.03815	0.00725	0	0.0022	0.07995	0	0	0	0	0	0.0034	0.0019	0.0146	0.05315	0.00055	0	0.0098	0.00485	0.0059	0.0035	0	0.0002	0.01465	0.00565	0	0	0	0.02595	0	0.0056	0.0037	0	0	0	0.0066	0	0.00215	0	0.0039	0.0014	0.01245	0.00675
F0038	k__Archaea;p__Euryarchaeota;c__Methanobacteria;o__Methanobacteriales;f__Methanobacteriaceae;g__Methanobrevibacter;s__	44396f15b10f6577d61a11c6047c939f	0	0	0	0	0.0017	0	0.0021	0	0	0	0	0	0	0	0	0.07425	5e-05	0	0	0	0	0	0	0	0	0	0	0	0	0	0	0	0	0	0	0	0	0	0	0	0	0	0	0.00475	0	0.0001	0
F0039	k__Bacteria;p__Firmicutes;c__Clostridia;o__Clostridiales;f__Ruminococcaceae	df16a09f3e448ddd3b1ec54066d3081d	0.00055	0.0042	0.00215	0.0069	0.00135	0.00195	0.00485	0.0062	0.0025	0.00355	0	0.0174	0	0.00935	0.0038	0.00185	0.0047	0.00855	0.0054	0.00295	0.00395	0.0023	0.00785	0.0042	0	0.001	0.0063	0.0087	0.0017	0.008	0.00105	0	0.00585	0.00195	0.00445	0.00075	0.00905	0	0.01115	0.00145	0.01655	0.00265	0.00395	0.0039	0.0019	0.00375	0.0014
F0040	k__Bacteria;p__Bacteroidetes;c__Bacteroidia;o__Bacteroidales;f__Bacteroidaceae;g__Bacteroides;s__	fd44d4cb468fd7dc9b3227867714ed87	0	0	0	0	0.005	0	0	0	0	0	0	0.00705	0.00225	0	0	0	0	0	0	0	0.01655	0	0.00215	0.0015	0.00075	0.00375	0	0	0	0	0.00215	0.00625	0	0.04465	0	0	0	0	0.00045	0.03255	0.04135	0	0.01025	0	0	0	0
F0041	k__Bacteria;p__Actinobacteria;c__Actinobacteria;o__Bifidobacteriales;f__Bifidobacteriaceae;g__Bifidobacterium;s__adolescentis	5a6c87d6a4eb5e114959f6192f29b641	0.023	0.0091	0.0299	0	0	0.01345	0.0667	0	0	0	0	0	0	0	0	0	0	0	0	0	0	0	0	0.0104	0	0	0	0.13685	0.167	0	0	0	0	0	0	0.00445	0	0	0	0.00135	0	0	0	0	0	0.0023	0.00125
F0042	k__Bacteria;p__Firmicutes;c__Clostridia;o__Clostridiales;f__Lachnospiraceae;g__Lachnospira;s__	36d9ad396b85196c9b4cf68b81789585	0	0.0009	0	0.0005	0	0.00385	0.0083	0.0031	0.0047	0.00175	0	0	0	0	0.0083	0	0	0.0024	0	0	0	0.0007	0.0339	0.00145	0	0	0.00035	0	0.00375	0.0002	0.00105	0.00335	0	0.0522	0	0.00495	0.0005	0	0	0.0042	0	0	0.0016	0.007	0.00035	0.00065	0
F0043	k__Bacteria;p__Firmicutes;c__Clostridia;o__Clostridiales;f__Peptostreptococcaceae;g__;s__	e335f74033bc634af43ee6baa84fa247	0.0079	0.0005	0.0026	0.0005	0.0042	0.0028	0.00075	0	0.00315	0.0021	0.0012	0.00715	0.0143	0.0019	0.0088	0.00125	0.0006	0.0038	0	0	0.0013	0.00435	0.00105	0.0055	0.0004	0.00165	0.00045	0.00135	0.0009	0.00065	0.0002	0.001	0.00215	0.01295	0.0008	0.00035	0	0.00115	0.01065	0.0007	0.0042	0	0.01625	0	0.00015	0.00195	0.00035
F0044	k__Bacteria;p__Firmicutes;c__Clostridia;o__Clostridiales;f__Lachnospiraceae;g__Dorea;s__	bd5ef8f372e09bcf6ec35825be4f053c	0.002	0.0026	0.00265	0.00685	0	0	0.00445	0	0.0009	0	0	0	0	0	0.00765	0.0055	0.00305	0.00325	0	0	0.0071	0.0093	0	0.00395	0.0072	0	0.0027	0.003	0.0193	0	0	0	0.01035	0.00285	0.001	0.0017	0	0	0.0153	0	0.0098	0.00195	0.0074	0.0032	0.00025	0.0024	0.0039
F0045	k__Bacteria;p__Verrucomicrobia;c__Verrucomicrobiae;o__Verrucomicrobiales;f__Verrucomicrobiaceae;g__Akkermansia;s__muciniphila	7b28c20e72c6c95b3e604f0849245770	0	0	0	0	0	0.0361	0	0	0	0	0	0	0	0	0	0.0444	0	0	0.02255	0.06915	0	0.0026	0	0	0	0	0	0	0.0897	0	0	0	0	0	0.00545	0	0.004	0	0	0	0	0	0.0001	0.00255	0.00095	0	0.00095
F0046	k__Bacteria;p__Bacteroidetes;c__Bacteroidia;o__Bacteroidales;f__Bacteroidaceae;g__Bacteroides;s__plebeius	47c305878bfc73bfeda34b2ae1a82ee1	0	0	0	0	0	0.0095	0	0.0167	0	0	0	0	0.00745	0	0.0549	0	0.00045	0	0	0	0	0	0.0004	0	0	0	0.00875	0	0	0.02075	0	0.0198	0	0.0885	0	0	0	0	0.0001	0	0	0.0677	0	0	0	0	0
F0047	k__Bacteria;p__Firmicutes;c__Clostridia;o__Clostridiales;f__Lachnospiraceae;g__Ruminococcus;s__lactaris	fcffedae608fe4871be42936a1cb523a	0	0.00635	0	0	0	0	0.001	0	0	0	0.0743	0	0	0.01005	0.02595	0.0127	0	0	0.0533	0.05625	0.02635	0.0144	0.00455	0	0	0	0.01935	0	0.00055	0.00635	0.0051	0	0.00045	0	0	0	0.0274	0	0	0	0.0197	0.0055	0	0.00235	0	0.00935	0
F0048	k__Bacteria;p__Proteobacteria;c__Gammaproteobacteria;o__Enterobacteriales;f__Enterobacteriaceae	945184b6386c192c0066e0a98a154780	0	0.00085	0	0	0	0	0	0.00055	0	0	0	0	0.00075	0	0	0	0	0	0	0.00215	0	0	0.0003	0.03835	0	0	0.003	0	0	0	0.00015	0	0.00055	0	0	0.0171	0	0.0011	0	0	0	0	0.0126	0.00395	0	0	0
F0049	k__Bacteria;p__Bacteroidetes;c__Bacteroidia;o__Bacteroidales;f__Bacteroidaceae;g__Bacteroides;s__uniformis	b15193fce14759d1c06728933e044af6	0.00035	0.0114	0.02205	0	0.03905	0.02095	0	0	0.001	0	0	0.00525	0	0	0.00105	0	0	0.0011	0.00025	0.00475	0.00325	0.0011	0.0003	0.0005	0	0.0007	0.0004	0	0	0.0024	0.00415	0.00165	0	0.00445	0.0066	0.01525	0.0023	0	0	0.00125	0.00195	0.0158	0.0015	0.0097	0	0	0
F0050	k__Bacteria;p__Firmicutes;c__Clostridia;o__Clostridiales;f__Ruminococcaceae;g__;s__	410e1eaa1468a3d40595898f671ba0b3	0	0	0	0	0	0	0.00015	0	0	0.01665	0	0	0	0	0	0	0	0.01145	0.0462	0	0	0	0.0001	0.026	0.0317	0	0	0	0.0334	0	0	0	0.00045	0	0.0004	0.0027	0	0	0	0	0	0	0	0.0023	0	0	0
F0051	k__Bacteria;p__Firmicutes;c__Bacilli;o__Lactobacillales;f__Streptococcaceae;g__Streptococcus;s__	edc9e5c16e40aff1eadce6597940f08f	0	0.0007	0.0007	0.002	0	0	0	0.0159	0.00035	0.0019	0.00145	0.00175	0	0.00225	0.00535	0.00555	0.0011	0.00135	0.00625	0.0016	0.0013	0.0014	0.00135	0.0016	0.0003	0.0009	0.00475	0.0051	0.00115	0.00355	0.0008	0.0011	0.0024	0.00145	0	0.0003	0	0.0006	0.0042	0.00065	0.00135	0.001	0.0007	0.00345	0	0.00265	0
F0052	k__Bacteria;p__Firmicutes;c__Clostridia;o__Clostridiales;f__Lachnospiraceae;g__Lachnospira;s__	6ec1023583647a401269990c4e8ad716	0	0	0.0027	0	0.01325	0.0011	0	0.00165	0.0029	0	0	0.00745	0.02875	0.00095	0	0	0.00025	0.00405	0	0.005	0.0642	0.00075	0.01765	0	0	0.01015	0.002	0	0	0	0.0175	0.0366	0	0	0	0	0.002	0	0	0	0.00225	0.0011	0	0	0	0.0004	0.0006
F0053	k__Bacteria;p__Bacteroidetes;c__Bacteroidia;o__Bacteroidales;f__Bacteroidaceae;g__Bacteroides;s__	d900eb33f6b4bc449aab64df16ae18b2	0	0	0.0043	0	0	0.00565	0.00025	0.00025	0	0	0	0	0.00015	0	0	0	0	0	0	0.0073	0	0	0	0.00025	0	0.0049	0	0	0.00115	0	0	0.005	0	0.00065	0	0.01675	0	0	0	0.0016	0	0.0055	0.00015	0	0	0.00035	0.00035
F0054	k__Bacteria;p__Firmicutes;c__Clostridia;o__Clostridiales;f__Lachnospiraceae;g__Dorea;s__	7af6fc12809fdafab918881f836460f8	0	0	0	0.0003	0	0	0	0	0.0003	0	0	0.0565	0.0012	0.00075	0	0	0	0	0	0	0	0	0	0	0	0	0	0	0	0	0.0002	0.0027	0	0	0	0	0	0.03535	0	0	0.0009	0	0.00775	0	0	0	0
F0055	k__Bacteria;p__Bacteroidetes;c__Bacteroidia;o__Bacteroidales;f__Bacteroidaceae;g__Bacteroides;s__	df37b62e507e32409df4885c1ad2ce14	0	0.04425	0.01175	0	0	0	0	0	0.0025	0	0	0	0.0632	0	0.04545	0	0.00045	0	0	0	0.00825	0	0	0	0	0	0.0114	0	0.00015	0	0	0	0	0	0.0034	0	0	0	0	0	0	0.02815	0	0	0	0	0
F0056	k__Bacteria;p__Firmicutes;c__Clostridia;o__Clostridiales;f__Lachnospiraceae;g__[Ruminococcus];s__torques	08bd43071a06abf56df235fca6655bea	0.0008	0.00065	0.0017	0.05235	0.0022	0.0006	0.0027	0	0	0	0	0.00185	0	0.00085	0	0.0002	0.01015	0.00345	0	0	0	0.00445	0	0	0	0	0	0.00305	0.0026	0	0.00105	0	0.0018	0.0015	0	0.0081	0	0.00035	0.01825	0	0	0	0.00735	0	0.00055	0.00375	0.00515
F0057	k__Bacteria;p__Firmicutes;c__Clostridia;o__Clostridiales;f__;g__;s__	0243b68c76049aa1b8c51a20333da950	0	0.0059	0	0.00055	0.0029	0.0011	0.00815	0.0002	0.0012	0.00395	0	0	0	0	0.0026	0.0013	5e-05	0.0007	0.0199	0.0058	0.0126	0.0007	0.0016	0.00845	0	0.0076	0.0101	0	0.00025	0.0055	0	0	0	0	0.00455	0.0021	0.01465	0.0056	0.0001	0.0026	0.0036	0.0063	0.0003	0.00295	0.0005	0.0039	0.0014
F0058	k__Bacteria;p__Firmicutes;c__Clostridia;o__Clostridiales;f__Lachnospiraceae;g__;s__	119eea33cb9f505d6a20297d132e792a	0	0.0048	0.0023	0	0.00375	0.0032	0.0054	0.0058	0.0054	0	0.00645	0.00105	0.003	0.0006	0.0068	0	0.0007	0.0031	0.00525	0	0	0.0006	0.0102	0.00145	0	0.0055	0.0052	0	0.0009	0.00835	0.00395	0	0	0.00475	0.00245	0.00905	0.0086	0	0	0.00195	0.00545	0.0031	0.00475	0.00085	0.0036	0.0009	0.00325
F0059	k__Bacteria;p__Firmicutes;c__Clostridia;o__Clostridiales;f__Lachnospiraceae;g__Coprococcus;s__	f50508546ae13143015f8c4cb976d0e4	0.00055	0.0008	0.006	0	0	0.01385	0	0	0	0	0	0	0	0.0147	0	0	0	0.00445	0	0	0	0	0.0175	0.0002	0.00085	0	0	0	0.0021	0	0	0	0	0	0.0004	0	0	0	0.00055	0.006	0.00025	0	0	0.0014	0	0	0
F0060	k__Bacteria;p__Firmicutes;c__Clostridia;o__Clostridiales;f__Lachnospiraceae;g__Lachnospira;s__	5322567d7de1d94e6cf65390deb29b1c	0	0.00915	0	0.00075	0	0.00225	0	0	0	0	0	0	0	0.0016	0	0	0	0.00085	0.00415	0.01545	0	0	0	0.00145	0	0	0.006	0	0.00105	0.00385	0	0	0	0.01315	0.0005	0	0	0	0	0.00315	0	0.00415	0	0	0	0.0009	0
F0061	k__Bacteria;p__Firmicutes;c__Clostridia;o__Clostridiales;f__Lachnospiraceae;g__Clostridium;s__colinum	91587a85e342f8dba27f54e15ac0ea77	0	0	0.00925	0	0	0.0012	0	0	0.00295	0	0	0.00145	0.0957	0	0	0.0034	0.0001	0.00025	0.0026	0.00055	0	0.00345	0.01025	0.00235	0	0.06945	0.00945	0	0.00725	0	0.0052	0	0	0	0.0023	0.01125	0.00745	0	0	0	0	0	0	0.0041	0	0	0
F0062	k__Bacteria;p__Bacteroidetes;c__Bacteroidia;o__Bacteroidales;f__Bacteroidaceae;g__Bacteroides;s__	6616dc3bd6aeb3e26b9b2218290ea574	0	0.019	0	0	0	0.01485	0	0.00095	0	0	0	0	0.0101	0	0	0	0	0	0.0006	0	0	0	0	0	0	0	0	0	0.0003	0	0.0133	0	0	0	0.001	0.00605	0	0	0	0.0097	0.01205	0.01465	0.01	0	0.0005	0.0007	0
F0063	k__Bacteria;p__Firmicutes;c__Clostridia;o__Clostridiales;f__Lachnospiraceae;g__;s__	4e2e6735331ad01a30c94d2f4c285dc2	0	0.0034	0	0.0003	0.0021	0.00335	0.00135	0.0104	0.0011	0.0063	0	0	0	0	0	0	0.0026	0.00535	0.0013	0	0.0033	0.00645	0	0.00225	0	0	0.00135	0	0	0.00735	0.0037	0	0	0	0	0.0087	0	0	0	0.00045	0	0.0047	0.00105	0.00215	0	0	0.00325
F0064	k__Bacteria;p__Firmicutes;c__Clostridia;o__Clostridiales;f__Lachnospiraceae	61535a40adb8221483821e3984d0b1ac	0.00555	0	0.0029	0.00315	0	0	0.0081	0	0.0024	0.00395	0	0	0	0	0	0	0.00115	0.00875	0.00845	0	0	0	0.0008	0	0.0164	0	0	0.0095	0.00175	0	0	0	0	0.00495	0.0019	0	0	0	0.01645	0	0	0.00455	0	0	0.0048	0	0.00235
F0065	k__Bacteria;p__Firmicutes;c__Clostridia;o__Clostridiales;f__Lachnospiraceae;g__;s__	96040114b5274bdb987f28c63b6b6b87	0.0006	0.00245	0	0.0015	0	0	0	0.0057	0.0023	0	0.01425	0	0.00175	0.00315	0	0.00175	0	0.0131	0	0	0	0.00275	0	0	0.00195	0.0018	0	0	0.00045	0	0.0024	0	0	0	0.00105	0.00165	0	0.01055	0	0	0	0	0	0.00185	0.00055	0.00295	0
F0066	k__Bacteria;p__Firmicutes;c__Clostridia;o__Clostridiales;f__Lachnospiraceae;g__;s__	b4d07c2a22af0c99c73cf9722200d878	0	0.0007	0.00555	0	0.08215	0	0.0009	0	0	0.0022	0	0	0	0	0.0015	0	0.00185	0.00325	0.0374	0.01965	0	0.00235	0.0008	0.0019	0	0	0	0	0	0.00035	0	0	0	0	0.00225	0	0.00055	0	0	0	0	0.0035	0	0	0	0	0
F0067	k__Bacteria;p__Firmicutes;c__Clostridia;o__Clostridiales;f__Lachnospiraceae;g__[Ruminococcus];s__	a85414d00d7f63d6e200967b1ba7d397	0	0.00275	0.0013	0.00315	0	0	0.006	0	0	0.00375	0	0.0007	0.0016	0	0.00345	0.00075	0.00505	0.0063	0	0	0	0	0	0	0	0	0.00465	0	0	0	0	0.00405	0	0.0029	0	0	0	0	0	0	0	0.00325	0.00155	0	0	0.01175	0
F0068	k__Bacteria;p__Verrucomicrobia;c__Verrucomicrobiae;o__Verrucomicrobiales;f__Verrucomicrobiaceae;g__Akkermansia;s__muciniphila	3b010dbd9eae72a79f11af5d24eb3ca3	0	0	0	0.00735	0	0	0	0	0	0	0	0	0	0	0	0	0	0	0	0	0	0	0	0	0	0	0	0.0001	0	0	0	0	0	0	0	0	0	0	0	0	0	0	0	0	0	0	0
F0069	k__Bacteria;p__Firmicutes;c__Clostridia;o__Clostridiales;f__Lachnospiraceae;g__Anaerostipes;s__	421cbd1d71d34704c6d53377261e213c	0	0.0042	0.01285	0	0.0079	0.00075	0.00245	0.00245	0.00325	0.0031	0	0	0	0	0.00425	0.0041	0.00165	0.00295	0.0027	0	0	0.00135	0.00155	0.00195	0.00025	0.0007	0.00835	0.0007	0.00045	0.0217	0	0	0	0.0014	0.0062	0.00275	0.0117	0	0.00925	0.0008	0.0016	0.0002	0.00125	0.0009	0.00215	0.0022	0.0019
F0070	k__Bacteria;p__Firmicutes;c__Clostridia;o__Clostridiales;f__Ruminococcaceae;g__;s__	b1f0b65b560701f74c4f43db4234d6c9	0	0	0	0	0	0	0.0057	0	0.00215	0	0	0	0	0	0	0.03075	0.02565	0.02065	0	0	0	0	0.00475	0	0.01245	0	0	0	0	0	0	0	0.00815	0	0	0.0014	0	0	0	0	0	0	0	0	0	0	0
F0071	k__Bacteria;p__Bacteroidetes;c__Bacteroidia;o__Bacteroidales;f__Prevotellaceae;g__Prevotella;s__copri	4fba6fef450158c1bd1cbcb5a0e8f5e5	0	0	0	0	0	0	0	0	0	0	0	0	0	0	0	0	0	0	0	0	0	0	0	0.00505	0	0	0	0	0	0	0	0	0	0	0	0	0	0	0	0.1079	0	0	0	0.03	0	0	0
F0072	k__Bacteria;p__Actinobacteria;c__Coriobacteriia;o__Coriobacteriales;f__Coriobacteriaceae;g__Collinsella;s__	9a67e1965fe9ce8fed8d8fbe40c3ec36	0	0.0011	0.0042	0	0	0	0	0.0005	0	0	0.00675	0	0	0	0.0111	0	0	0	0.0019	0	0	0	0	0	0	0	0	0	0	0	0	0	0.02005	0	0	0.0151	0	0	0	0	0	0	0.02575	0	0	0	0
F0073	k__Bacteria;p__Firmicutes;c__Clostridia;o__Clostridiales;f__Lachnospiraceae;g__Coprococcus;s__catus	65990c74559e4adfaa672a884ad7d464	0.0109	0.0009	0	0.00075	0	0.0018	0.0038	0.00095	0.001	0.0036	0	0	0.002	0	0	0.00485	0.00315	0.00735	0	0	0	0.0012	0.0014	0.00135	0.0052	0	0.0039	0.00535	0.00545	0	0.00185	0.0008	0.00665	0.00185	0.0015	0.0073	0	0	0	0.0005	0	0.00475	0	0.00195	0.001	0	0.0035
F0074	k__Bacteria;p__Firmicutes;c__Clostridia;o__Clostridiales;f__Lachnospiraceae;g__Blautia;s__	2de0f958e30d26f04cba8d2a920bbe46	0	0	0	0.0072	0	0	0.00085	0	0	0.00365	0	0	0	0	0	0.0036	0	0.0028	0	0	0.001	0.0025	0.00125	0.00075	0	0	0.0024	0	0	0	0.00075	0	0	0	0.0066	0	0.01075	0	0.00875	0	0.00605	0.00055	0.0007	0.0029	0	0.00185	0
F0075	k__Bacteria;p__Firmicutes;c__Clostridia;o__Clostridiales;f__Veillonellaceae;g__Veillonella;s__dispar	923f521b9cf313f1f95c9367e09bbc1c	0	0	0.00015	0	0	0	0	0.12915	0	0.00235	0.00045	0	0	0	0.0105	0	0.00135	0.00035	0.0011	0.0007	0.0008	0	0	0.00245	0	0.0002	0.00465	0.0001	0	0.00365	0.0002	0.0029	0	0.003	0.0007	0.00085	0	0.0011	0.00765	0	0.0009	0	0	0.0264	0	0.0105	0.00015
F0076	k__Bacteria;p__Bacteroidetes;c__Bacteroidia;o__Bacteroidales;f__Bacteroidaceae;g__Bacteroides;s__fragilis	2c982937754e6321f861027032db80f7	0	0	0	0.0011	0	0	0.0004	0	0	0	0	0.00325	0.00085	0	0.00335	0	0	0	0	0.01275	0.00125	0	0	0	0	0	0.00095	0	0.00425	0.0003	0	0	0	0	0	0	0.0023	0	0	0	0	0	0	0.00255	0	0	0
F0077	k__Bacteria;p__Firmicutes;c__Clostridia;o__Clostridiales;f__Lachnospiraceae;g__Coprococcus;s__eutactus	c0044f57ec04cd70905d690c5b7bd147	0.0021	0.00015	0	0	0	0	0.00035	0	0.02005	0.0003	0	0	0	0	0	0	0	0.00275	0	0.01605	0	0	0.0074	0.0132	0.009	0	0	0	0	0	0	0	0	0	0	0	0	0	0	0	0	0.0025	0.0003	0.005	0	0	0
F0078	k__Bacteria;p__Firmicutes;c__Clostridia;o__Clostridiales;f__;g__;s__	c66ec67719e54d2cb0afc3154b3c23af	0	0.0075	0	0	0	0	0.0018	0	0.0022	0	0	0	0	0	0	0	0	0.0003	0	0.00225	0	0	0.0016	0.00205	0	0	0	0	0.00845	0	0	0	0	0	0.00265	0	0	0	0	0.0001	0	0	0	0.00105	0	0	0
F0079	k__Bacteria;p__Firmicutes;c__Clostridia;o__Clostridiales;f__Ruminococcaceae;g__;s__	e2cfe099d4a73a03ac5f80d4f8369dbc	0.0339	0.003	0.00155	0.0133	0	0.0019	0.00275	0	0.01635	0	0	0	0	0	0	0	0.00295	0.0029	0.00305	0	0	0.001	0.00115	0.00295	0.0018	0.0001	0	0	0.0013	0	0	0	0.00315	0	0.0032	0.00075	0	0	0.0997	0.0053	0	0	0.0012	0.002	0	0.00075	0.0003
F0080	k__Bacteria;p__Firmicutes;c__Clostridia;o__Clostridiales;f__Ruminococcaceae	9192b3275c36e56540678451adfa601f	0.0002	0.0059	0.00235	0.0003	0	0	0.00205	0	0.0143	0	0	0	0	0	0	0.00055	0.0003	0.0047	0.00555	0	0	0.01565	0.0134	0.00635	0.00915	0	0.0004	0	0	0	0	0	0	0.0012	0.0034	0.00285	0.00035	0	0.00115	0.00115	0	0.0008	0.00045	0.00425	0.0001	0.00295	0.00065
F0081	k__Bacteria;p__Firmicutes;c__Clostridia;o__Clostridiales;f__Ruminococcaceae;g__;s__	3f49f2e33639f81618c76b5807f6498c	0.0173	0.00345	0	0	0.0037	0	0.0099	0	0	0	0	0	0	0	0	0	0	0	0	0.00235	0	0	0.00225	0	0.0011	0	0	0.00635	0	0	0	0	0	0	0.0027	0	0	0	0	0.00225	0	0	0	0.004	0	0	0
F0082	k__Bacteria;p__Proteobacteria;c__Gammaproteobacteria;o__Pasteurellales;f__Pasteurellaceae;g__Haemophilus;s__parainfluenzae	394eda29c886632f514dd94b58381186	0	0.0004	0.0003	0	0.00115	0	0	0.02405	0.0001	0	0	0	0.0006	0	0.0009	0	0	0.00015	0	0.00375	0.0003	0	0	0.0009	0	0	0.00465	0	0	0.0013	0.00035	0.0026	0	0.0057	0	0.0001	0	0	0	0	0.0044	0.0056	0.0098	0.00375	0	0.002	0
F0083	k__Bacteria;p__Firmicutes;c__Clostridia;o__Clostridiales;f__Ruminococcaceae;g__Ruminococcus;s__	9a91e2e1c9d7c179afb558a3fd4664fd	0	0.00985	0	0	0	0	0	0	0	0	0	0	0	0	0	0	0	0	0	0.00525	0	0.00055	0.01575	0.0014	0	0	0	0	0	0	0	0	0.00215	0	0.00035	0	0	0	0.0011	0.00565	0	0	0	0.0096	0	0	0
F0084	k__Bacteria;p__Firmicutes;c__Clostridia;o__Clostridiales;f__Veillonellaceae;g__Phascolarctobacterium;s__	96cf4779be686036f92ee15e58b72d52	0	0	0	0	0	0	0	0	0	0	0	0	0	0	0	0	0	0.02945	0	0	0	0	0	0	0.00695	0	0	0	0	0	0	0	0	0	0	0	0	0	0	0	0	0.0269	0	0	0	0	0
F0085	k__Bacteria;p__Firmicutes;c__Clostridia;o__Clostridiales;f__Lachnospiraceae;g__;s__	db7f42d2a4ded289e177bb4c00edff61	0	0	0	0	0	0.0007	0	0.0002	0.0072	0	0	0	0	0	0.0036	0	0	0	0	0	0	0	0	0	0	0	0	0	0	0	0.0008	0	0	0	0	0	0	0	0	0.00265	0.0136	0	0	0.00175	0	0.00035	0
F0086	k__Bacteria;p__Bacteroidetes;c__Bacteroidia;o__Bacteroidales;f__Bacteroidaceae;g__Bacteroides;s__uniformis	333bbf9224442fc10cd497377d2b1d01	0	0.00295	0	0.0004	0	0.00655	0.00205	0	0	0	0.0004	0	0	0	0	0.0002	0	0	0	0	0	0	0	0	0	0	0	0	0	0	0	0	0	0.00135	0	0	0	0	0.00275	0	0.01445	0	0.00305	0.0083	0	0.00545	0.0072
F0087	k__Bacteria;p__Firmicutes;c__Clostridia;o__Clostridiales;f__Lachnospiraceae;g__Coprococcus;s__	d380b9ae91e3875a70ff329e4889cb72	0	0.00065	0	0	0	0	0	0.0066	0	0.0016	0.0131	0	0	0	0.00165	0	0	0	0.00555	0.00075	0	0	0.0008	0.00065	0.00265	0	0.01325	0	0.001	0.0094	0	0	0	0	0	0	0	0	0.00055	0	0.00965	0.00075	0.00205	0	0	0.00305	0
F0088	k__Bacteria;p__Firmicutes;c__Clostridia;o__Clostridiales;f__Lachnospiraceae;g__Coprococcus;s__eutactus	6c324279c1fc2965e594486ac26b0548	0	0.0227	0	0	0	0	0.0003	0	0	0	0	0	0	0	0	0	0	0.0011	0	0	0	0.00965	0.00515	0.017	0	0	0	0	0	0	0	0	0	0	0.00235	0	0	0	0	0.0001	0	0	0	0.00125	0	0	0
F0089	k__Bacteria;p__Bacteroidetes;c__Bacteroidia;o__Bacteroidales;f__Bacteroidaceae;g__Bacteroides;s__ovatus	bf611493002f5918a68778bde2def567	0	0.0006	0	0.00035	0.03075	0.0008	0	0	0	0	0.00095	0.00895	0	0	0	0	0	0.0009	0.00135	0.0029	0.00185	0	0	0	0	0.0006	0	0	0.00165	0.0029	0.0035	0	0	0.001	0	0.00485	0.01455	0	0	0	0.00655	0.0017	0.0009	0	0	0	0
F0090	k__Bacteria;p__Firmicutes;c__Clostridia;o__Clostridiales;f__Lachnospiraceae;g__Lachnospira;s__	f540f77a6570daea199d86095c3e8c49	0	0.00275	0	0	0.0006	0	0.0005	0.0008	0	0.0006	0	0	0	0.00155	0	0	0	0	0.00145	0.0034	0	0	0	0	0	0	0	0	0	0	0	0	0	0.0237	0	0	0	0	0	0.0013	0.0021	0.004	0.00245	0	0	0	0.0004
F0091	k__Bacteria;p__Firmicutes;c__Clostridia;o__Clostridiales;f__Lachnospiraceae;g__;s__	fc00ed40b15cd5fa384b672502a3adc3	0	0	0.00825	0	0	0	0.0135	0	0	0.0042	0	0	0	0	0	0	0.0077	0.00225	0.01055	0	0	0	0.00675	0.0018	0.00195	0.0016	0.015	0.00105	0	0.0348	0	0	0.0005	0.00125	0.0011	0.00445	0	0	0	0.00125	0	0.0027	0.01395	0	0	0	0.0028
F0092	k__Bacteria;p__Firmicutes;c__Clostridia;o__Clostridiales;f__Lachnospiraceae;g__Blautia;s__	d71feb1923fa288790187009e8efa6d3	0.00505	0	0	0.00185	0	0	0.00355	0.00055	0	0.0017	0.00225	0	0	0	0	0.00225	0.0006	0	0	0	0	0.0044	0.00055	0.0026	0.00185	0	0.00055	0.0017	0.00115	0	0.00065	0	0.00115	0	0.0015	0	0	0.00065	0	0	0	0.00035	0.0034	0	0.003	0.0006	0.00105
F0093	k__Bacteria;p__Firmicutes;c__Clostridia;o__Clostridiales;f__Ruminococcaceae;g__Faecalibacterium;s__prausnitzii	5edd946e0a26ae1c85ed8c498c328387	0	0	0	0	0	0	0.0023	0.00775	0	0	0	0	0	0	0	0	0	0	0	0	0	0	0	0.0025	0.00165	0	0	0	0	0	0	0	0	0	0	0	0	0.00255	0	0	0	0	0	0	0	0	0
F0094	k__Bacteria;p__Firmicutes;c__Clostridia;o__Clostridiales;f__Lachnospiraceae;g__Blautia;s__producta	d49783e7800974b5f2bcce554e26072e	0	0	0	0	0	0	0	0.00195	0	0	0.0137	0.03605	0	0.0005	0	0	0	0	0	0.00075	0	0	0	0	0	0.0007	0	0	0	0	0.00295	0	0	0	0	0	0.00145	0	0	0	0	0	0	0	0	0.00115	0
F0095	k__Bacteria;p__Firmicutes;c__Clostridia;o__Clostridiales;f__Ruminococcaceae;g__Gemmiger;s__formicilis	fbefd72518927b22ea57665a7868501d	0	0	0	0	0	0	0	0	0	0	0	0	0	0	0.10155	0	0	0.0197	0	0	0	0	0	0	0	0	0	0	0	0	0	0	0	0	0	0	0	0	0	0	0	0	0	0	0	0	0
F0096	k__Bacteria;p__Firmicutes;c__Clostridia;o__Clostridiales;f__Lachnospiraceae;g__Roseburia;s__	ab4040fe8717efa3f115680ae82cd72a	0	0.00235	0.00155	0	0	0.00275	0.00135	0	0	0	0	0	0	0.00075	0.001	0	0	0	0.0014	0	0	0	0	0	0	0.00095	0.00035	0	0	0	0	0	0	0	0.0007	0.00965	0	0	0.00085	0	0	0	0	0	0	0.0009	0
F0097	k__Bacteria;p__Firmicutes;c__Clostridia;o__Clostridiales;f__Clostridiaceae;g__Clostridium;s__celatum	9acb555d3c5dd77e9035a661e7ad1bb6	0.0004	0.00045	0	0	0.00095	0.00055	0	0.00215	0.00025	0.00095	0	0	0.00075	0	0.0019	0	0.00025	0.00265	0	0	0.0021	0.0007	0	0.0003	0	0	0.00025	0	0.00025	0.0001	0.0004	0	0	0.03285	0.0005	0	0	0	0.0001	0	0.00065	0	0.00465	0	0	0.0003	0
F0098	k__Bacteria;p__Firmicutes;c__Clostridia;o__Clostridiales;f__Lachnospiraceae;g__Lachnobacterium;s__	9484afed9f64641667938e294c07fe7c	0	0	0	0	0	0	0.00115	0	0	0	0	0	0	0	0	0	0	0	0	0	0	0	0	0	0	0	0	0	0	0	0	0	0	0	0	0	0	0	0	0	0.0012	0	0	0	0	0.0017	0.0092
F0099	k__Bacteria;p__Bacteroidetes;c__Bacteroidia;o__Bacteroidales;f__Bacteroidaceae;g__Bacteroides	836cd5ea357ad392c00a7e48d921be1d	0	0.00065	0.00105	0	0.0123	0.00035	0	0	0	0	0	0.0028	0	0	0.00605	0	0	0	0	0.0101	0.00055	0	0	0	0	0	0	0	0	0	0.00045	0.001	0	0.01645	0.0004	0.0015	0.0009	0	0	0.0002	0.00325	0.00135	0	0.018	0	0	0
F0100	k__Bacteria;p__Firmicutes;c__Clostridia;o__Clostridiales;f__Ruminococcaceae	a18c0c17fce3d52dc60506e8730bc996	0	0	0	0.00715	0	0	0	0.00405	0	0.0048	0.0015	0.0014	0	0.0056	0	0.00375	0.0021	0.00935	0	0	0	0	0.00255	0	0.001	0	0.0028	0	0	0.0065	0	0	0	0	0	0.00095	0	0	0.00645	0	0	0	0.0033	0	0	0	0
F0101	k__Bacteria;p__Firmicutes;c__Clostridia;o__Clostridiales;f__Ruminococcaceae;g__;s__	21dcfff18d552ae0ca669d213652bda3	0	0	0.003	0.02355	0	0	0	0	0	0.01175	0	0	0	0	0	0	0	0	0	0	0	0.00675	0	0.00695	0	0	0	0	0.0028	0	0	0	0	0	0.00305	0.0008	0	0	0.00595	0	0	0	0	0.0026	0	0.01545	0
F0102	k__Bacteria;p__Firmicutes;c__Clostridia;o__Clostridiales;f__Lachnospiraceae;g__Anaerostipes;s__	1b5d50e4ae6a2cb153f3b2ca04699419	0	0.00095	0.0019	0	0	0	0	0.00055	0.00085	0	0.0284	0	0	0.0036	0	0	0.00935	0	0.00675	0.0003	0.0009	0.001	0	0	0.0004	0	0	0	0	0	0.00195	0	0	0	0.00875	0	0.00365	0	0	0.00025	0	0	0	0	0	0	0
F0103	k__Bacteria;p__Actinobacteria;c__Coriobacteriia;o__Coriobacteriales;f__Coriobacteriaceae;g__Adlercreutzia;s__	1b9ab7ba8573cbfe5f1a9f59f0b38ff4	0.00045	0.00075	0	0.01255	0	0.00075	0.00045	0	0.0005	0.0041	0.003	0	0	0.00035	0	0.00165	0.00375	0.00095	0.00105	0	0	0.0006	0.00095	0.0004	0.0043	0	0.0012	0.00095	0.004	0	0.00015	0	0	0.0007	0.0009	0.0008	0.0045	0	0	0.0004	0	0.00145	0.00305	0.0024	0.00025	0.00255	0.0015
F0104	k__Bacteria;p__Firmicutes;c__Clostridia;o__Clostridiales;f__;g__;s__	29c0b831ad8278ee5185bfe79acc067e	0	0	0	0	0	0.0038	0	0	0	0	0	0	0	0	0	0	0	0	0	0	0	0.00235	0	0	0	0	0	0	0.0046	0	0	0	0	0	0.01445	0.00015	0	0	0	0	0	0	0	0	0	0	0
F0105	k__Bacteria;p__Firmicutes;c__Clostridia;o__Clostridiales;f__Ruminococcaceae;g__Ruminococcus;s__callidus	45c80843dac191f771b11018ff90d94c	0	0	0	0	0.01015	0.00435	0	0	0.01995	0.00355	0	0	0	0.0059	0	0	0	0.02175	0	0	0	0.00135	0.0032	0	0.0211	0	0	0	0.0002	0	0	0	0	0	0.00125	0	0	0	0.0025	0	0	0.00045	0.00045	0.0006	0	0	0.02835
F0106	k__Bacteria;p__Firmicutes;c__Clostridia;o__Clostridiales;f__Lachnospiraceae;g__;s__	a891fb44241e433fa8acf251ef4d328f	0	0.00115	0.00155	0	0.0006	0	0.00105	0.00075	0.00385	0	0.0007	0.00065	0.00955	0	0.00765	0	0	0.0006	0.0013	0.00615	0.0066	0	0.0022	0.0006	0	0.00265	0.00205	0	0	0.0022	0.00575	0	0	0.0039	0	0.0009	0	0	0	0.00075	0.0024	0.0014	0	0	0	0	0
F0107	k__Bacteria;p__Firmicutes;c__Clostridia;o__Clostridiales;f__Ruminococcaceae;g__Oscillospira;s__	68d79c3035521e82b504b081a197d2ed	0	0.00275	0	0	0.00245	0.00035	0	0	0	0	0	0	0	0	0	0	0.00225	0.0048	0.0037	0	0	0.00095	0.0018	0	0.00065	0	0	0	0.00285	0	0.00025	0	0	0	0.00195	0.00115	0.0008	0.00085	0.00085	0	0	0.0002	0	0.0004	0	0	0
F0108	k__Bacteria;p__Firmicutes;c__Clostridia;o__Clostridiales;f__Ruminococcaceae;g__Ruminococcus;s__bromii	e6a9c4991e5e11cd234438b7f57a351d	0	0	0	0	0	0.03725	0	0	0	0	0	0	0	0	0	0	0	0	0	0	0	0	0	0	0	0	0	0	0	0	0	0	0	0	0	0	0	0	0	0	0	0	0	0	0	0	0
F0109	k__Bacteria;p__Bacteroidetes;c__Bacteroidia;o__Bacteroidales;f__Bacteroidaceae;g__Bacteroides;s__coprophilus	d2ed5fe0443294c72f4a4dd352e80e8c	0	0	0.0195	0	0.028	0	0	0	0	0	0	0	0	0	0	0	0	0	0	0	0	0	0	0	0	0	0	0	0	0	0	0	0	0	0	0	0	0	0.00025	0	0	0	0	0	0	0	0
F0110	k__Bacteria;p__Bacteroidetes;c__Bacteroidia;o__Bacteroidales;f__Bacteroidaceae;g__Bacteroides;s__ovatus	1b8dec58597978264025b9eba656ffb5	0	0.00255	0.0121	0	0	0.00135	0.0007	0	0	0	0	0.00095	0	0	0.0011	0	0	0	0	0	0	0	0	0	0	0	0	0	0	0.00085	0.00105	0	0	0	0	0	0.0027	0	0	0.0014	0	0	0.00065	0	0	0	0.0014
F0111	k__Bacteria;p__Firmicutes;c__Clostridia;o__Clostridiales;f__Ruminococcaceae	f479c23321346918723839e33a3544f4	0.00165	0	0.00165	0.00665	0.00155	0.0009	0	0	0.0003	0.0003	0.0015	0	0	0.0021	0	0.00085	0.0015	0.00045	0.0012	0.00015	0.0009	0.0009	0.00035	0	0.00115	0.0003	0	0	0.0003	0	0	0	0.0008	0.0004	0.0002	0.0004	0.0031	0	0.00725	0.0002	0.0006	0.00035	0.0013	0	0.0004	0.0005	0.0001
F0112	k__Bacteria;p__Firmicutes;c__Clostridia;o__Clostridiales;f__Peptostreptococcaceae	6420671c26eef32065e0275c8cd6701e	0.00065	0.00385	0	0	0.00195	0.00145	0.00125	0.0012	0.0003	0.0018	0.0037	0.00035	0	0.00155	0.00145	0.0006	0	0.00115	0	0	0.01105	0.00075	0	0.0007	0	0	0.00015	0	0	0	0.00055	0	0	0	0.00045	0	0.00075	0	0	0	0.00065	0.0006	0.0007	0.00115	0	0	0.00155
F0113	k__Bacteria;p__Firmicutes;c__Clostridia;o__Clostridiales;f__Ruminococcaceae;g__Oscillospira;s__	84f9cf6d08ccc7adb4e945c4fd8be494	0	0	0	0	0	0	0	0	0	0	0	0	0	0	0	0	0	0	0	0	0	0.01345	0.00155	0.00375	0.0048	0	0	0	0.0022	0	0	0	0	0	0	0	0	0	0	0	0	0	0	0.0036	0	0.00025	0
F0114	k__Bacteria;p__Bacteroidetes;c__Bacteroidia;o__Bacteroidales;f__Bacteroidaceae;g__Bacteroides;s__plebeius	9db6065dfa5f306778c1a370f3267d73	0	0	0.03635	0	0	0.0053	0.01235	0	0	0	0	0	0	0	0	0	0	0	0	0	0	0	0	0	0	0	0.00455	0	0	0	0	0	0	0	0	0	0	0	0	0	0	0	0	0	0	0	0.01575
F0115	k__Bacteria;p__Firmicutes;c__Clostridia;o__Clostridiales;f__Lachnospiraceae;g__Blautia;s__producta	02b4317d07dfa2d4bcf0b885431ba6ce	0	0	0	0	0	0	0	0	0	0	0.003	0.0076	0	0.004	0.01155	0	0	0	0	0	0.00225	0	0	0	0	0	0	0	0	0	0	0	0	0	0	0	0	0	0	0	0.00285	0	0	0	0	0	0
F0116	k__Bacteria;p__Bacteroidetes;c__Bacteroidia;o__Bacteroidales;f__Bacteroidaceae;g__Bacteroides;s__caccae	9d5054752ed33d6a22bd0f96b5618b1c	0	0.0008	0.00335	0	0.00145	0	0.00205	0	0.00195	0	0.00025	0	0	0	0	0	0	0	0	0	0	0	0	0.00035	0	0.00085	0	0	0.0002	0.00105	0	0	0	0.0145	0	0	0	0	0.0001	0.00065	0	0.0073	0.0005	0.00145	0	0	0
F0117	k__Bacteria;p__Firmicutes;c__Clostridia;o__Clostridiales;f__Ruminococcaceae	cc310148d41118668670367fc570ab7b	0	0	0	0	0	0	0	0.00025	0	0	0	0	0	0	0.0236	0	0	0	0	0	0	0	0	0	0.0034	0	0	0	0	0	0	0	0	0	0	0	0	0	0	0	0	0	0	0	0	0	0
F0118	k__Bacteria;p__Bacteroidetes;c__Bacteroidia;o__Bacteroidales;f__Porphyromonadaceae;g__Parabacteroides;s__	d8e7f9181e4d5a4a6453e9ca9996a43f	0	0.00195	0.00335	0	0.0087	0.00185	0.00025	0	0.00165	0	0	0.0063	0	0	0	0	0	0.00195	0	0	0	0.00015	0	0.00355	0.0001	0.0001	0.00025	0	0.00015	0	0	0	0	0.00735	0.0011	0.0029	0	0	0.00015	0.001	0	0.0012	0.0004	0.00305	0.0002	0.0008	0
F0119	k__Bacteria;p__Firmicutes;c__Clostridia;o__Clostridiales;f__Ruminococcaceae	3f6dce06719bb11b6b9bbb8f2c8a5644	0	0	0	0	0	0.0006	0.0012	0	0.0017	0	0.00245	0	0.0004	0	0	0.0013	0	0.0054	0	0	0	0	0.00205	0	0	0.0043	0.00405	0	0	0	0.00425	0	0	0	0.0002	0.007	0	0	0	0.0021	0	0.0007	0.01135	0.00205	0.0004	0	0
F0120	k__Bacteria;p__Bacteroidetes;c__Bacteroidia;o__Bacteroidales;f__Prevotellaceae;g__Prevotella;s__copri	83099ad6f9ab9439f65fdacd36186a87	0	0	0	0	0	0	0	0	0.00685	0	0	0	0	0	0	0	0	0	0	0	0	0	0	0	0	0	0	0	0	0	0	0	0	0	0	0	0	0	0	0	0	0	0	0	0.0146	0	0
F0121	k__Bacteria;p__Firmicutes;c__Clostridia;o__Clostridiales;f__Lachnospiraceae;g__Blautia;s__	a63f65ad0f7a1ffc9e5ea828e95cdd6b	0	0	0.0005	0.00025	0	0	0	0	0	0	0.00175	0.0007	0	0.005	0	0	0.00135	0	0	0.00175	0	0	0	0	0	0	0	0	0	0	0	0.00055	0	0	0	0	0	0	0.00205	0	0	0	0	0	0	0	0.00055
F0122	k__Bacteria;p__Proteobacteria;c__Deltaproteobacteria;o__Desulfovibrionales;f__Desulfovibrionaceae;g__Bilophila;s__	27f098662c8f87b4aaff903d9c0f28d3	0	0.00245	0.0028	0.00015	0.0055	0.00305	0	0	0	0	0	0.00435	0	0	0	0	0.00015	0.0009	0.0002	0.0049	0.00305	0.00015	0.0021	0	0.0001	0.0046	0.0002	0	0.00015	0.0001	0.00095	0.0003	0	0.0015	0	0.00825	0.00015	0.0011	0	0.0026	0	0.00155	0.00095	0.00195	0.00565	0.00125	0.0016
F0123	k__Bacteria;p__Firmicutes;c__Clostridia;o__Clostridiales;f__Veillonellaceae;g__Veillonella;s__parvula	cd9401a6bce4a63af516d06d2a843f9d	0	0	0	0	0	0	0	0.00325	0	0	0	0.00035	0.0004	0	0.0089	0	0	0	0.0011	0	0	0	0	0	0	0	0.00505	0	0	0.0045	0	0	0	0	0	0	0	0	0.0013	0	0.0007	0.0006	0.00105	0.00535	0	0.0022	0
F0124	k__Bacteria;p__Firmicutes;c__Clostridia;o__Clostridiales;f__Ruminococcaceae;g__Faecalibacterium;s__prausnitzii	86ff0efd7fd88b82809500c90c4a7832	0.00135	0.00205	0	0	0	0.00315	0.0014	0	0	0	0	0	0	0	0	0	0	0.00455	0	0	0	0	0.00115	0	0.00065	0	0	0	0	0.0032	0	0	0	0.00835	0	0	0	0	0	0	0	0	0	0.00325	0	0.0021	0
F0125	k__Bacteria;p__Firmicutes;c__Clostridia;o__Clostridiales;f__Ruminococcaceae;g__Ruminococcus;s__callidus	7814c2b485cc601b885f117c70bbdf5d	0	0.00135	0.0168	0	0	0	0	0	0	0	0	0	0	0	0	0	0	0	0	0	0	0	0	0.0032	0	0	0	0	0	0	0	0	0	0	0.00345	0	0	0.00165	0	0	0.00095	0	0	0	0.00135	0	0
F0126	k__Bacteria;p__Firmicutes;c__Clostridia;o__Clostridiales;f__Lachnospiraceae;g__;s__	caea322863a57bb2b14c7317fa120dc4	0	0.0031	0	0	0.0006	0	0	0	0.00105	0	0	0	0	0	0.0009	0	0.00215	0	0.00475	0	0	0.0005	0	0.0006	0	0	0.00085	0	0	0	0	0	0	0	0.00055	0.00015	0	0	0	0	0	0	0	0	0	0.0069	0
F0127	k__Bacteria;p__Firmicutes;c__Clostridia;o__Clostridiales;f__Lachnospiraceae;g__;s__	69b90707f6f3da7941026fbe6a1597ce	0	0.0014	0.0006	0	0.0004	0.00185	0.00125	0.003	0	0	0	0	0	0	0	0	0.00175	0.00145	0.00135	0	0.0014	0.0024	0	0	0	0	0.0061	0	0	0.00205	0.0013	0	0	0	0.00065	0	0.0025	0	0	0.0006	0.0031	0.0008	0	0.00095	0	0.00165	0.00055
F0128	k__Bacteria;p__Firmicutes;c__Clostridia;o__Clostridiales;f__;g__;s__	22c159771ea409e7a5cf617dae2ec8f0	0	0	0	0.08955	0	0	0	0	0	0	0	0	0	0.0001	0	0	0	0	0	0	0	0.04955	0	0	0	0	0	0	0	0	0	0	0	0	0	0	0	0	0	0	0.002	0	0	0.00355	0	0	0
F0129	k__Bacteria;p__Firmicutes;c__Clostridia;o__Clostridiales;f__Lachnospiraceae	708b000c48dbefb1454b79108d2a1f70	0	0	0.00925	0	0.0016	0	0	0.0003	0	0	0.00265	0.0186	0.00715	0	0.0017	0	0	0	0	0.0029	0.00235	0	0	0	0	0.00235	0	0	0	0.0006	0.0039	0	0	0	0	0	0.0002	0	0	0	0	0	0	0	0	0	0
F0130	k__Bacteria;p__Firmicutes;c__Clostridia;o__Clostridiales;f__Lachnospiraceae;g__;s__	396ffa76286336a3eeb1ea420e60f86b	0	0.00125	0	0	0	0	0	0	0	0.0031	0	0	0	0	0	0.00035	0	0.0003	0.00385	0.0001	0	0	0.0154	0	0	0	0	0	0	0.00945	0	0	0	0	0	0	0	0.0007	0	0	0.0006	0	0	0.00515	0	0	0
F0131	k__Bacteria;p__Proteobacteria;c__Betaproteobacteria;o__Burkholderiales;f__Alcaligenaceae;g__Sutterella;s__	69a11f927915e2a3ba1f7b9c84486527	0	0.0014	0.00105	0	0	0.00085	0	0	0	0	0	0	0	0	0	0	0	0.0015	0.0021	0	0	0	0.0023	0	0	0.00245	0	0	0	0	0.0048	0	0	0	5e-05	0.0019	0.00015	0	0	0	0	0	0.00235	0	0.0008	0	0.0076
F0132	k__Bacteria;p__Firmicutes;c__Clostridia;o__Clostridiales;f__Ruminococcaceae;g__Ruminococcus	d9eea834805833ac21a86fdabedd8556	0	0.0003	0.0056	0	0.0365	0.00025	0	0	0	0.00105	0	0	0	0	0	0	0	0	0.00895	0	0	0.0001	0.00215	0.0003	0	0	0	0	0.00115	0	0	0.00055	0	0	0.00055	0	0.00045	0	0	0	0.0001	0	0	0.0005	0	0	0.0021
F0133	k__Bacteria;p__Actinobacteria;c__Actinobacteria;o__Bifidobacteriales;f__Bifidobacteriaceae;g__Bifidobacterium;s__bifidum	2c5e87b291147c04e1b8d1c808b1aee0	0	0	0.00465	0	0	0	0.00745	0	0.0012	0	0	0	0	0	0	0	0	0	0	0	0	0	0	0	0	0.002	0	0.0122	0	0	0	0	0	0	0.0036	0	0	0	0	0	0	0	0	0	0.0142	0	0
F0134	k__Bacteria;p__Firmicutes;c__Clostridia;o__Clostridiales;f__Lachnospiraceae;g__;s__	0a035a7ec1f4a194dd7fbda3c5660db0	0	0.0006	0.0009	0	0	0.00035	0	0.0018	0.0013	0	0	0	0.001	0	0	0	0	0	0.0003	0	0	0.0007	0.0016	0	0	0	0.0009	0	0	0	0	0	0	0	0	0.00115	0	0	0	0	0	0.0006	0.0016	0.0009	0	0	0.00045
F0135	k__Bacteria;p__Firmicutes;c__Clostridia;o__Clostridiales;f__Lachnospiraceae;g__Blautia	8aaed79d6563ff7925c774e39b662a14	0.0142	0.00115	0.00235	0	0	0	0.00115	0	0	0.0018	0	0	0	0	0	0.0017	0.0043	0.00275	0.0022	0	0	0.0015	0.001	0.00175	0.00305	0.0004	0.00085	0.00115	0	0.00175	0	0	0.00065	0.0005	0.0009	0.0005	0.00215	0	0	0	0	0	0.00055	0	0.00085	0.0011	0
F0136	k__Bacteria;p__Firmicutes;c__Clostridia;o__Clostridiales;f__Lachnospiraceae;g__Lachnospira;s__	72ec78ecd4c30c1ddc64900630f35387	0	0.0028	0	0	0	0	0	0	0	0	0	0	0	0	0	0.00325	0	0.00065	0	0	0	0	0.0002	0.00035	0	0	0	0	0	0	0	0.00215	0	0	0.00075	0	0	0	0	0.0007	0	0.00095	0	0.0055	0	0	0
F0137	k__Bacteria;p__Firmicutes;c__Erysipelotrichi;o__Erysipelotrichales;f__Erysipelotrichaceae;g__[Eubacterium];s__biforme	782a79a0725adc6ac22fc1fd15933a12	0	0	0	0	0	0	0.03535	0	0	0	0	0	0	0	0	0	0.0012	0.00135	0	0	0	0	0	0	0.00305	0	0	0	0.0211	0	0	0	0	0.00305	0.00125	0.00155	0	0	0	0	0	0.00295	0	0	0.0002	0	0
F0138	k__Bacteria;p__Firmicutes;c__Clostridia;o__Clostridiales;f__Lachnospiraceae;g__;s__	19715b1593c19aa6d35a4d1e3cd09374	0	0.00075	0	0	0	0	0	0.00085	0.0027	0	0	0	0.0008	0	0.00315	0	0	0	0.00055	0.003	0.00425	0	0.001	0.0008	0	0	0.00135	0	0	0	0.00275	0.00115	0	0.002	0.00065	0	0	0	0	0.0004	0.0017	0.00115	0	0	0.00105	0	0
F0139	k__Bacteria;p__Firmicutes;c__Erysipelotrichi;o__Erysipelotrichales;f__Erysipelotrichaceae;g__Catenibacterium;s__	533b6c05a74b2c25a94f884d6fe42f9d	0	0	0	0	0	0	0.01805	0	0	0	0	0	0	0	0	0	0	0	0	0	0	0	0	0.0058	0.08235	0	0	0	0	0	0	0	0	0	0	0.00795	0	0	0	0	0	0	0	0.00105	0	0	0
F0140	k__Bacteria;p__Firmicutes;c__Clostridia;o__Clostridiales;f__Clostridiaceae;g__;s__	40874d61006874f7c87d904707d320d9	0	0	0	0	0	0	0	0.00325	0	0	0	0	0	0	0	0.0002	0	0	0	0	0	0	0	0	0	0	0	0.0002	0	0	0	0.00215	0	0	0	0	0	0	0	0	0	0	0	0	0	0	0
F0141	k__Bacteria;p__Firmicutes;c__Clostridia;o__Clostridiales;f__Lachnospiraceae;g__Lachnospira;s__	208c0c43c7c5d4a6bb549e0c8365cd21	0	0	0	0	0	0	0	0	0	0	0	0	0	0	0	0	0	0	0.00335	0	0	0	0.0006	0	0	0	0	0	0.0007	0	0	0	0	0.02625	0.0012	0	0	0	0	0.00295	0	0.00165	0	0	0	0	0
F0142	k__Bacteria;p__Bacteroidetes;c__Bacteroidia;o__Bacteroidales;f__[Paraprevotellaceae];g__[Prevotella];s__	58529dd65c9373ab07909325cc829705	0	0	0	0	0	0	0	0	0	0	0	0	0	0	0	0	0	0	0	0	0	0	0	0	0	0	0	0	0	0	0	0	0	0	0	0	0	0	0	0	0	0	0	0	0	0	0
F0143	k__Bacteria;p__Actinobacteria;c__Coriobacteriia;o__Coriobacteriales;f__Coriobacteriaceae;g__;s__	0b9bfdf64ae4d75efe841e54d6d5682f	0.00205	0	0.00065	0	0	0	0.0008	0	0	0	0	0	0	0	0	0	0	0	0	0	0	0	0	0	0	0	0	0.01595	0	0	0	0	0.0283	0	0.0012	0	0	0	0	0	0	0	0	0	0	0.0013	0
F0144	k__Bacteria;p__Firmicutes;c__Erysipelotrichi;o__Erysipelotrichales;f__Erysipelotrichaceae;g__[Eubacterium];s__biforme	25394a604bbcd078c80186b300dab8ee	0.0151	0	0	0	0	0	0.005	0	0	0	0	0	0	0	0	0	0	0.0252	0	0	0	0	0	0.0023	0.0014	0	0	0.024	0	0	0	0	0	0	0	0.00215	0	0	0	0	0	0	0	0	0	0	0
F0145	k__Bacteria;p__Firmicutes;c__Clostridia;o__Clostridiales;f__Ruminococcaceae;g__Ruminococcus;s__	ad139328ba8ac39c2e5ccef543df2deb	0.0074	0	0.00035	0	0	0	0.00085	0	0	0.00175	0	0	0	0	0	0	0.0054	0	0.00395	0	0	0.00045	0.0004	0.0002	0.01365	0	0	0.0017	0.00145	0	0	0	0.0095	0	0	0.0015	0	0	0	0	0	0	0	0	0	0	0
F0146	k__Bacteria;p__Bacteroidetes;c__Bacteroidia;o__Bacteroidales;f__Prevotellaceae;g__Prevotella;s__stercorea	523cbcc11a4bf59158f07d36cc967a60	0	0	0	0	0	0	0	0	0	0	0	0	0	0	0	0	0	0	0	0	0	0	0	0.00085	0	0	0	0	0.0001	0	0	0	0	0	0	0	0	0	0	0	0	0	0	0.01655	0	0	0
F0147	k__Bacteria;p__Firmicutes;c__Clostridia;o__Clostridiales;f__Ruminococcaceae;g__Oscillospira;s__	8d5153b41e59c5ffb5a1fc080eb784cf	0.00485	0.00065	0.0007	0.0039	0	0.0009	0	0	0.0003	0.00165	0.0025	0	0	0.00335	0	0.0018	0.00175	0.0028	0.0019	0.00055	0	0.00255	0	0	0.00225	0.0004	0	0	0	0	0.00025	0	0.0025	0	0	0.00195	0	0.0011	0	0	0	0.0007	0.00025	0.00055	0	0.00185	0.0011
F0148	k__Bacteria;p__Firmicutes;c__Clostridia;o__Clostridiales;f__Veillonellaceae;g__Dialister;s__	03c51b5e257b8e286445b07fe1e7d80b	0	0	0	0	0	0	0	0	0	0	0	0	0	0	0	0	0.0007	0	0	0	0	0	0	0	0	0	0	0	0	0	0	0	0	0.00105	0	0	0	0	0	0	0	0	0	0	0	0	0
F0149	k__Bacteria;p__Firmicutes;c__Clostridia;o__Clostridiales;f__Ruminococcaceae;g__Ruminococcus;s__	596db8ce20ae5cbfdc338a62f1bed1d9	0.0021	0	0.0007	0.0006	5e-05	0.0012	0	0	0	0	0.0009	0	0	0.0011	0	0.0002	0.00025	0.0013	0	0	0	0	0.00055	0	0.00495	0	0	0.00235	0.0007	0	0	0	0.00165	0	0.00115	0.0002	0.0007	0.0004	0.0003	0	0	0	0	0	0.00015	0	0
F0150	k__Bacteria;p__Firmicutes;c__Clostridia;o__Clostridiales;f__Veillonellaceae;g__Megamonas;s__	b3597819ad00bcf1c2d3d236a8e28082	0	0	0	0	0	0	0	0	0	0	0	0	0	0	0	0	0	0	0	0	0	0	0	0	0	0	0	0	0	0	0	0	0	0	0	0	0	0	0	0	0	0	0	0	0	0	0
F0151	k__Bacteria;p__Bacteroidetes;c__Bacteroidia;o__Bacteroidales;f__Prevotellaceae;g__Prevotella;s__copri	04645342dcaccc29b2078b063aec6f81	0	0	0	0	0	0	0	0	0	0	0	0	0	0	0	0	0	0	0	0	0	0	0	0	0	0	0	0	0	0	0	0	0	0	0	0	0	0	0	0	0	0	0	0	0	0	0
F0152	k__Bacteria;p__Firmicutes;c__Clostridia;o__Clostridiales;f__Veillonellaceae;g__Megasphaera;s__	66ae7eb5844f42c118ee1090c85c83b5	0	0	0	0	0	0	0	0	0	0	0	0	0	0	0	0	0	0	0	0	0	0	0	0.0361	0	0	0	0.0057	0	0	0	0	0	0	0.0441	0	0	0	0	0	0	0	0	0	0	0	0
F0153	k__Bacteria;p__Firmicutes;c__Clostridia;o__Clostridiales;f__Ruminococcaceae;g__Oscillospira;s__	609d1ae0045de753ac19f31803e3e19d	0.0363	0.0013	0	0.0004	0	0	0	0	0	0	0	0	0	0.02125	0	0.0033	0	0	0	0	0	0.0028	0	0	0	0	0	0	0.00305	0	0	0	0	0	0	0	0	0	0	0.0005	0	0	0	0	0	0	0
F0154	k__Bacteria;p__Firmicutes;c__Clostridia;o__Clostridiales;f__Lachnospiraceae	27a7197b6f932b622896bc3dc90f3200	0	0.0017	0	0	0	0.00145	0	0	0	0.00095	0	0	0	0	0	0	0.0027	0	0	0	0	0.0011	0	0.0013	0	0	0.00195	0	0	0	0	0	0	0	0	0.0045	0	0	0	0.00055	0	0	0.00415	0.00325	0	0	0
F0155	k__Bacteria;p__Firmicutes;c__Clostridia;o__Clostridiales;f__Veillonellaceae;g__Phascolarctobacterium;s__	cf3ac683fab05e0a19bdd650da79ead4	0	0	0	0	0	0	0	0	0	0	0	0	0	0	0	0	0	0	0	0	0	0	0	0	0	0	0	0	0	0	0	0	0	0	0	0.02155	0	0.00165	0	0	0	0	0	0	0	0	0
F0156	k__Bacteria;p__Firmicutes;c__Clostridia;o__Clostridiales;f__;g__;s__	62c87f13735bb22f5f7a98cfaa429f6c	0	0.00945	0	0	0	0	0	0	0	0	0	0	0	0	0	0	0	0	0	0	0	0	0.00215	0	0	0	0	0	0.0242	0	0	0	0	0	0	0	0	0	0	0	0	0	0	0	0	0	0
F0157	k__Bacteria;p__Firmicutes;c__Clostridia;o__Clostridiales;f__Lachnospiraceae;g__Blautia;s__producta	3525e8f55cd3355cc02bb9df648623e2	0	0	0	0.0096	0	0	0.00205	0	0	0.00085	0	0	0.00285	0	0	0	0.0036	0	0	0	0	0.00155	0.00055	0	0.0013	0	0.00245	0	0	0	0	0	0	0	0	0.001	0	0	0	0	0	0.00345	0	0.0017	0	0	0
F0158	k__Bacteria;p__Firmicutes;c__Clostridia;o__Clostridiales;f__Veillonellaceae;g__Phascolarctobacterium;s__	eebc27bcf8bcb13a692001530892f5d5	0	0	0	0	0	0	0.00505	0	0	0	0	0	0	0	0	0	0	0	0	0	0	0	0	0	0	0	0	0	0	0	0	0	0	0	0	0	0	0	0	0	0	0	0	0	0	0.0125	0
F0159	k__Bacteria;p__Firmicutes;c__Clostridia;o__Clostridiales;f__Lachnospiraceae;g__Dorea;s__	a248d70e41d75f4773ef7c94e831a21a	0	0	0	0	0	0	0	0	0	0	0	0.01665	0.00505	0	0	0	0	0	0	0.0023	0	0	0	0	0	0	0	0	0	0.00215	0.00115	0	0	0	0	0	0	0	0	0	0	0	0	0	0	0	0
F0160	k__Bacteria;p__Firmicutes;c__Clostridia;o__Clostridiales;f__;g__;s__	6db169339ee5897780e713c44784d74a	0	0	0	0	0	0.00165	0	0	0	0	0	0	0	0	0	0.0008	0	0	0	0	0	0	0	0.00185	0.0079	0	0	0	0	0	0	0.0069	0.0004	0	0.00235	0	0	0	0.0062	0	0	0	0	0	0	0	0
F0161	k__Bacteria;p__Actinobacteria;c__Coriobacteriia;o__Coriobacteriales;f__Coriobacteriaceae;g__;s__	6ab475426af806ca2528a3b20d77cde8	0	0	0	0	0	0	0.00125	0	0	0.02135	0	0	0	0	0	0	0	0.00075	0	0	0	0	0.00015	0	0	0	0	0	0	0	0	0	0.01105	0	0	0	0	0	0	0	0	0.00195	0.0013	0.0003	0	0.0144	0
F0162	k__Bacteria;p__Cyanobacteria;c__Chloroplast;o__Streptophyta;f__;g__;s__	4a0b292ba716582f9af46694458c0b9b	0	0.00035	0	0	0	0	0	0	0	0	0	0	0	0	0.0676	0	0	0	0	0.00465	0.01445	0	0	0	0	0	0	0	0	0	0.0025	0	0	0	0.0002	0	0	0.00055	0	0	0	0	0.00025	0.00055	0	0	0
F0163	k__Bacteria;p__Actinobacteria;c__Coriobacteriia;o__Coriobacteriales;f__Coriobacteriaceae;g__Collinsella;s__stercoris	69659d7edd60cd37bbdc9e3bb7f77431	0	0	0	0.03195	0	0	0	0.0099	0	0	0	0	0	0	0	0	0.0359	0	0.002	0	0	0	0	0	0	0	0	0.00435	0	0	0	0	0	0	0	0	0	0	0.0015	0	0	0	0	0	0	0	0
F0164	k__Bacteria;p__Firmicutes;c__Clostridia;o__Clostridiales;f__Lachnospiraceae;g__[Ruminococcus];s__	58bd181f757283f5a4ceebdf90ff6243	0	0	0	0	0	0	0	0	0	0	0.00125	0	0	0.01755	0	0	0	0	0.0003	0	0.002	0	0	0	0	0.0006	0	0	0	0.00015	0	0	0	0	0	0	0.0035	0.00515	0	0	0	0	0	0	0	0	0.0013
F0165	k__Bacteria;p__Firmicutes;c__Clostridia;o__Clostridiales;f__Lachnospiraceae;g__Clostridium	c67445ed68d61f49e41b7bdd1de019fb	0	0	0.0008	0	0.001	0.0002	0	0	0.0005	0	0.0013	0.00145	0	0.0002	0	0	0	0	0	0.008	0.001	0	0.00025	0	0	0.00015	0	0	0	0	0	0	0	0	0	0.00045	0.00145	0	0	0	0	0	0.0003	0	0.00095	0	0.0002
F0166	k__Bacteria;p__Bacteroidetes;c__Bacteroidia;o__Bacteroidales;f__Rikenellaceae;g__Alistipes;s__putredinis	332a6411ff00b4010ac2397f504c4695	0	0.00405	0.0037	0	0	0	0	0	0.00855	0	0	0	0	0	0	0	0.0001	0	0.0004	0	0	0	0	0	0	0.00055	0	0	0.0004	0	0.00035	0	0	0	0	0.0028	0	0	0	0	0	0.00325	0.00115	0	0	0.00345	0
F0167	k__Bacteria;p__Firmicutes;c__Clostridia;o__Clostridiales;f__Lachnospiraceae;g__Coprococcus;s__	6851a4ee264b56be2fff4686ce269907	0	0.00035	0	0	0.0012	0.00045	0	0.0015	0.0021	0.00115	0.0037	0.00065	0.0003	0.00065	0	0	0	0	0.0012	0.00065	0.00575	0	0	0.00225	0.0004	0.00165	0.00305	0.00045	0	0	0	0	0	0	0.0005	0.003	0	0	0	0	0.0053	0	0	0	0.0012	0	0
F0168	k__Bacteria;p__Actinobacteria;c__Coriobacteriia;o__Coriobacteriales;f__Coriobacteriaceae;g__;s__	35195a80f6fb69ef8bd6827d1b045aad	0	0	0	0	0	0	0	0	0	0	0	0	0	0	0	0.01345	0	0.00755	0	0	0	0	0	0.0011	0	0	0	0	0	0	0	0	0	0	0	0.001	0	0	0	0	0	0	0	0.00255	0.00055	0	0
F0169	k__Bacteria;p__Firmicutes;c__Clostridia;o__Clostridiales;f__Veillonellaceae;g__Veillonella;s__dispar	2740cf2417c92847cc298cbd71dd1fcd	0	0	0	0	0	0	0	0	0	0	0	0.00095	0	0	0	0	0	0	0	0	0	0	0.0003	0	0	0	0	0	0	0	0	0	0	0	0	0	0	0	0	0	0	0	0	0	0	0.00205	0
F0170	k__Bacteria;p__Bacteroidetes;c__Bacteroidia;o__Bacteroidales;f__Bacteroidaceae;g__Bacteroides;s__ovatus	76b39e86c95e0c7dd8b9c57b974f6532	0	0	0	0	0.0028	0	0	0	0	0	0	0	0	0	0	0	0	0.0003	0	0.00305	0	0	0	0.0005	0	0.0008	0	0	0.001	0	0	0.00255	0	0	0.00095	0	0	0	0	0.00185	0	0.00115	0	0.02435	0	0	0
F0171	k__Bacteria;p__Firmicutes;c__Bacilli;o__Lactobacillales;f__Streptococcaceae;g__Streptococcus	06f825b512d903b9230e1a55d87359ee	0	0	0	0	0	0	0.00065	0.0019	0	0.00055	0	0.00075	0.0004	0	0.00285	0	0	0.0006	0.00175	0.00065	0.0005	0.00055	0	0	0	0.00055	0.0007	0	0.00025	0.001	0.001	0.0007	0.00045	0.0006	0	0.0004	0	0	0.0011	0	0.00045	0	0.00065	0	0.0004	0	0
F0172	k__Bacteria;p__Firmicutes;c__Clostridia;o__Clostridiales;f__Lachnospiraceae;g__[Ruminococcus];s__gnavus	5149bdbf03de13bb38557d48d5141b87	0	0	0	0.004	0.0008	0	0	0	0	0.0007	0.00215	0	0	0.0111	0	0	0	0.0002	0.00015	0	0.00085	0	0	0	0	0	0	0	0.00165	0	0	0	0	0	0	0	0.004	0	0	0	0	0	0	0	0	0	0
F0173	k__Bacteria;p__Firmicutes;c__Clostridia;o__Clostridiales;f__;g__;s__	c97ea25ba069877eac769cb05968724c	0	0	0	0	0	0	0.0101	0	0	0	0	0	0	0	0	0	0	0.00175	0	0	0	0	5e-05	0	0.00155	0	0	0	0	0	0	0	0	0	0	0	0	0	0	0	0	0	0	0	0	0	0
F0174	k__Bacteria;p__Firmicutes;c__Clostridia;o__Clostridiales;f__;g__;s__	6388b425353a3d02fd798784b9f452ba	0	0.0016	0	0	0	0	0	0	0	0	0	0	0	0	0	0	0	0	0	0	0	0	0	0.001	0	0	0	0	0	0	0	0	0	0	0.0006	0	0	0	0	0	0	0	0	0	0	0	0
F0175	k__Bacteria;p__Firmicutes;c__Clostridia;o__Clostridiales;f__Ruminococcaceae;g__;s__	aae4c4ed528ae16ec417df816699cfdb	0.0003	0.0007	0	0.00035	0	0.0065	0	0	0	0	0	0	0	0	0	0	0	0.0016	0	0	0	0.0019	0.0018	0.0028	0.0022	0	0	5e-05	0.0082	0	0	0	0	0	0.0041	0	0	0	0	0	0	0	0	0	0	0.00125	0
F0176	k__Bacteria;p__Firmicutes;c__Clostridia;o__Clostridiales;f__;g__;s__	b621d4b3cca1ec89ceca12efca8a94fb	0.0013	0	0	0	0	0.0008	0.00075	0	0	0	0	0	0	0	0	0	0.001	0.00175	0.0014	0	0	0	0.0017	0	0.0012	0	0.00055	0	0.00025	0	0	0	0	0	0.00285	0.0026	0	0	0.004	0	0	0	0	0.00185	0	0	0.00135
F0177	k__Bacteria;p__Firmicutes;c__Clostridia;o__Clostridiales;f__Lachnospiraceae;g__;s__	4ada3d8098e9706fcebb85f1e427fea6	0	0	0	0	0	0.00095	0	0	0	0	0	0	0	0	0	0	0	0	0	0	0	0	0.00045	0	0	0	0	0	0	0	0.00235	0	0	0	0	0	0	0	0	0	0	0	0.00025	0	0	0.00475	0
F0178	k__Bacteria;p__Firmicutes;c__Clostridia;o__Clostridiales;f__Lachnospiraceae;g__[Ruminococcus];s__	664667183a91ac47de4771fa5456a698	0	0	0	0	0	0	0.00055	0	0	0	0	0	0	0	0	0	0.0014	0.00095	0.0004	0	0.0007	0	0	0	0.00065	0	0.00105	0	0	0	0.0004	0	0	0.00095	0	0.0004	0	0	0	0	0	0	0.0035	0	0	0	0
F0179	k__Bacteria;p__Firmicutes;c__Bacilli;o__Turicibacterales;f__Turicibacteraceae;g__Turicibacter;s__	26c6e3ed14694582e207478c1f23c21f	0.00185	0.00075	0	0	0.00035	0	0.00155	0.001	0	0.00165	0	0	0	0.00095	0.00295	0.0002	0.00015	0.00135	0	0	0	0	0	0.0001	0	0	0.0003	0.0004	0	0	0.0001	0	0.0003	0	0.00015	0	0	0	0	0	0.0001	0.0003	0	0	0	0	0
F0180	k__Bacteria;p__Firmicutes;c__Clostridia;o__Clostridiales;f__Lachnospiraceae;g__Coprococcus;s__	aac0099991c8518a5268b1a19a84550b	0	0.0007	0.0022	0.00035	0	0	0.00165	0	0.00085	0	0	0.0003	0	0	0.0018	0.00045	0.0007	0	0	0.0019	0	0.00085	0	0.0003	0	0	0.00115	0	0	0	0.0006	0	0	0.00065	0	0.0011	0.00165	0	0	0.00085	0	0.00055	0.00055	0.0005	0	0.0018	0
F0181	k__Bacteria;p__Firmicutes;c__Clostridia;o__Clostridiales;f__Ruminococcaceae;g__Faecalibacterium;s__prausnitzii	e1ae18b2b42a86fca3c5ea5283f7e316	0	0	0	0	0	0	0	0	0	0	0	0	0	0	0	0	0	0	0	0	0	0	0	0.0067	0	0.00545	0	0	0	0	0	0	0	0	0	0	0	0	0	0	0	0	0	0	0	0	0
F0182	k__Bacteria;p__Firmicutes;c__Clostridia;o__Clostridiales;f__Ruminococcaceae;g__;s__	0dcf5023e96fb8175d7bf02d900c9dd1	0.0028	0	0	0	0	0.00385	0.001	0	0	0	0	0	0	0	0	0	0	0	0	0	0	0.00325	0	0.0004	0.00905	0	0	0	0.00855	0	0	0	0	0	0	0	0	0	0	0	0	0	0	0	0	0	0
F0183	k__Bacteria;p__Bacteroidetes;c__Bacteroidia;o__Bacteroidales;f__Prevotellaceae;g__Prevotella;s__	84d5a713b1d46f0e0e0f7ba784e9925d	0	0	0	0	0	0	0	0	0	0	0	0	0	0	0	0	0	0	0	0	0	0	0	0	0	0	0	0	0	0	0	0	0	0	0	0	0	0	0	0	0	0	0	0	0	0	0
F0184	k__Bacteria;p__Firmicutes;c__Clostridia;o__Clostridiales;f__Clostridiaceae;g__Clostridium;s__celatum	dd918c333e5c4fef9c92068fddda1c3e	0	0	0	0	0	0	0	0	0	0	0	0	0	0	0	0	0	0.0045	0	0	0	0	0	0	0	0	0	0	0	0	0	0.001	0	0.01965	0	0	0	0	0	0	0	0	0.00305	0	0	0	0
F0185	k__Bacteria;p__Firmicutes;c__Erysipelotrichi;o__Erysipelotrichales;f__Erysipelotrichaceae;g__Clostridium;s__ramosum	a663a01aeb4dbb88bbe0a9840e8f64dc	0	0	0	0.00125	0	0	0	0.0004	0	0	0.0004	0	0	0.0004	0.0005	0.00065	0.00035	0	0	0.0013	0.00015	0	0	0	0	0	0	0	0	0	0.0002	0.00015	0.0002	0	0	0	0.0035	0.0019	0.00055	0	0	0	0	0	0	0	0.00025
F0186	k__Bacteria;p__Firmicutes;c__Clostridia;o__Clostridiales;f__Lachnospiraceae;g__Coprococcus;s__	973ca62579b1246f54829278d51475ea	0	0.00275	0	0	0	0.00105	0	0	0	0.00105	0	0	0	0	0	0	0	0	0.00365	0	0	0.0005	0.0017	0	0	0	0	0	0	0	0	0	0	0	0	0.00015	0	0	0.00495	0	0	0	0	0	0	0	0
F0187	k__Bacteria;p__Firmicutes;c__Bacilli;o__Lactobacillales;f__Streptococcaceae;g__Streptococcus;s__alactolyticus	735cb9abbbc8ff2b5b354be608a3a869	0	0	0	0	0	0	0	0	0	0	0	0	0	0	0	0	0	0	0	0	0	0	0	0	0	0	0	0	0	0	0	0	0	0	0	0	0	0	0	0	0	0	0	0	0	0	0
F0188	k__Bacteria;p__Firmicutes;c__Clostridia;o__Clostridiales;f__;g__;s__	1b92901eaf73176b86069084ac8c13e3	0.0001	0	0.00165	0	0.00155	0	0.00145	0	0.00055	0	0	0	0	0	0.0031	0.0004	0.00075	0	0.0021	0	0	0	0.0008	0	0	0.00145	0	0	0	0	0	0	0	0.0011	0	0.00055	0.00055	0	0.00055	0	0	0.0002	0.0008	0.00045	0.00025	0.0002	0
F0189	k__Bacteria;p__Firmicutes;c__Clostridia;o__Clostridiales;f__Lachnospiraceae;g__Anaerostipes;s__	a55a010c9525ce2943a553dca1421b1c	0	0	0	0	0	0.0074	0	0	0	0	0	0	0	0.00035	0	0	0	0	0	0	0	0.0039	0	0.00095	0	0	0	0.00015	0	0	0	0	0	0	0.0034	0.0003	0	0	0	0	0	0.0018	0	0	0	0	0
F0190	k__Bacteria;p__Firmicutes;c__Clostridia;o__Clostridiales;f__Veillonellaceae;g__Megasphaera;s__	241edcd90123f6d00f4c6d74c2b8663d	0	0	0	0	0.001	0	0.00465	0	0	0	0	0	0	0	0	0	0	0	0	0	0	0	0	0	0	0	0	0	0	0	0	0	0	0	0	0	0	0	0	0	0	0	0	0	0	0	0.0086
F0191	k__Bacteria;p__Firmicutes;c__Clostridia;o__Clostridiales;f__;g__;s__	eb51a6482b09f0c5962e362d2d23abb9	0	0	0	0	0	0	0.00085	0	0	0	0	0	0	0	0	0	0	0	0	0	0	0	0	0.00035	0.00145	0	0	0	0	0	0	0	0.006	0	0.00345	0	0.00335	0	0	0.0002	0	0	0	0	0	0	0
F0192	k__Bacteria;p__Firmicutes;c__Clostridia;o__Clostridiales;f__;g__;s__	02db09efa7c46a21be5fadc51cb17dd8	0	0	0	0	0	0	0	0	0	0	0	0	0	0	0	0	0	0	0	0	0	0	0	0.00105	0	0	0	0	0	0	0	0	0	0	0.00085	0	0	0	0	0	0	0	0	0	0	0	0
F0193	k__Bacteria;p__Firmicutes;c__Clostridia;o__Clostridiales;f__;g__;s__	6121caf4647799c9c9b99c881535b69a	0	0	0	0	0	0.003	0	0	0	0	0	0	0	0	0	0	0	0	0	0	0	0.00475	0	0.0066	0	0	0	0	0.02505	0	0	0	0	0	0.00115	0	0	0	0	0	0	0	0	0	0	0	0
F0194	k__Bacteria;p__Firmicutes;c__Clostridia;o__Clostridiales;f__Veillonellaceae;g__Dialister;s__	8af49bc8a804f6d85ca5fa00a7c9dda8	0	0	0	0	0	0	0	0	0	0	0	0	0	0	0	0	0	0	0	0	0	0	0	0	0	0	0	0	0	0	0	0	0	0	0	0	0	0	0	0	0	0	0	0	0	0	0
F0195	k__Bacteria;p__Firmicutes;c__Clostridia;o__Clostridiales;f__Lachnospiraceae;g__Coprococcus;s__eutactus	fb428d07d03e32be0b85eacbed10df0a	0	0	0	0.00235	0	0	0	0	0	0	0	0	0	0	0	0	0	0	0	0	0	0	0	0	0.00335	0	0	0	0	0	0	0	0	0	0	0	0	0	0	0	0	0.00155	0	0	0	0	0
F0196	k__Bacteria;p__Firmicutes;c__Clostridia;o__Clostridiales;f__Lachnospiraceae;g__Lachnospira;s__	9e1f282914b07cd79711ce21e7cf4aff	0	0	0	0	0	0	0	0	0	0	0	0	0	0	0	0	0	0	0	0	0	0	0	0.00105	0.00175	0	0	0	0	0	0	0	0	0	0	0	0	0	0	0	0	0	0	0.0008	0	0	0
F0197	k__Bacteria;p__Firmicutes;c__Clostridia;o__Clostridiales;f__Veillonellaceae;g__Acidaminococcus;s__	6bbff26a22040581ff0e24f9b5b40830	0	0	0.0193	0	0	0	0	0	0	0	0	0.0561	0	0	0	0	0	0	0	0	0	0	0	0	0	0	0	0.00015	0	0	0	0	0	0	0	0.00685	0	0	0	0	0	0	0	0	0	0	0
F0198	k__Bacteria;p__Firmicutes;c__Clostridia;o__Clostridiales;f__Lachnospiraceae;g__;s__	ab9899b443255cd34e51705c7b8ea201	0	0	0.0003	0	0	0.00065	0	0	0	0	0	0	0	0	0	0	0	0	0.00075	0	0	0.00615	0.00025	0.00015	0.00165	0	0	0	0	0	0	0	0	0	0.00045	0	0	0	0	0	0	0	0.00035	0.0006	0	0	0
F0199	k__Bacteria;p__Firmicutes;c__Clostridia;o__Clostridiales;f__Ruminococcaceae;g__Oscillospira;s__	5fbc483f79cd97d3a7253931f37c33e8	0	0.0003	0.0012	0	0.00145	0.0009	0.0002	0	0.0004	0	0.0004	0.00255	0	0.0006	0.0031	0	0.0002	0.0006	0.0002	0.00085	0.0005	0.0004	0.0002	0	0	0.0004	0	0	0.0001	0.00025	0.00075	0	0	0	0	0.00035	0.00055	0	0.00025	0	0.00065	0	0	0	0	0	0.0001
F0200	k__Bacteria;p__Bacteroidetes;c__Bacteroidia;o__Bacteroidales;f__Porphyromonadaceae;g__Parabacteroides;s__distasonis	878fc53ff6f6333a92673b700951fa1b	0	0	0	0	0	0.00245	0	0	0	0	0	0.0044	0.0002	0	0.00035	0	0	0.00075	0	0	0	0	0	0	0	0.00015	0	0	0	0.00015	0.0028	0.0009	0	0.0032	0	0	0.0007	0	0	0.00075	0.0013	0.00075	0	0.0012	0	0	0
F0201	k__Bacteria;p__Firmicutes;c__Clostridia;o__Clostridiales;f__Lachnospiraceae;g__Dorea;s__	e220e84c750738e230e8ecfe97decc4c	0.00195	0	0.00025	0.00155	0	0	0	0	0	0	0	0	0	0	0	0.00035	0	0.0014	0	0.0006	0	0.00035	0.0004	0	0.0007	0	0.00035	0.0007	0	0	0	0	0.00255	0	0	0.00065	0.00265	0.00315	0	0	0	0	0	0	0.00095	0.0009	0.00075
F0202	k__Bacteria;p__Firmicutes;c__Clostridia;o__Clostridiales;f__Lachnospiraceae;g__Blautia;s__	f73bc660ad02cf25a2e30bead37e34fd	0	0	0	0.00195	0	0	0	0	0	0	0	0	0	0	0	0	0	0	0.0009	0.00385	0	0	0	0	0	0	0	0	0	0	0	0	0	0	0	0	0	0	0.0016	0	0	0	0	0	0	0	0
F0203	k__Bacteria;p__Firmicutes;c__Clostridia;o__Clostridiales;f__Lachnospiraceae;g__Coprococcus;s__	0b886492b5eaa91693cc62f74710b18b	0	0	0	0	0	0	0.0015	0	0	0	0	0	0	0	0	0	0	0	0	0	0	0	0	0	0	0	0.0092	0	0	0	0	0	0	0	0.0018	0	0	0	0	0	0	0	0	0	0	0	0
F0204	k__Bacteria;p__Firmicutes;c__Clostridia;o__Clostridiales;f__Veillonellaceae;g__Dialister;s__	818434292143daca42a3168f3728da82	0	0	0	0	0	0	0	0	0	0	0	0	0	0	0	0	0	0	0	0	0	0	0	0	0	0	0.00075	0	0	0	0	0	0	0	0	0	0	0	0	0	0	0	0	0	0	0	0
F0205	k__Bacteria;p__Bacteroidetes;c__Bacteroidia;o__Bacteroidales;f__[Paraprevotellaceae];g__Paraprevotella;s__	bc7f3f3f3af5b386336ef880486cf17d	0	0	0	0	0	0	0	0	0	0	0	0	0	0	0	0	0	0	0	0	0	0	0	0	0	0	0	0	0.0015	0	0	0	0	0	0.0014	0	0	0	0	0	0	0	0	0	0	0	0
F0206	k__Bacteria;p__Firmicutes;c__Clostridia;o__Clostridiales;f__Lachnospiraceae;g__;s__	5f25904e073fe5c114cadfde74349518	0	0	0	0	0.00225	0	0.0003	0.0016	0.00115	0	0.001	0	0.0008	0	0	0	0	0	0	0	0.0208	0	0	0	0	0.00215	0.00275	0	0	0	0	0	0	0.00345	0	0	0	0	0	0.00045	0	0	0	0	0	0	0
F0207	k__Bacteria;p__Firmicutes;c__Clostridia;o__Clostridiales;f__Ruminococcaceae;g__;s__	31654b0fabcee256ee93ddfc89c8b048	0.0032	0	0.00175	0	0	0	0	0	0.00075	0	0	0	0	0	0	0	0	0	0	0	0	0.00525	0	0	0	0	0	0	0	0	0	0	0	0	0	0	0	0	0	0	0	0	0	0.00305	0	0	0
F0208	k__Bacteria;p__Firmicutes;c__Clostridia;o__Clostridiales;f__Veillonellaceae;g__Acidaminococcus;s__	55b7688dfd42d9b2545d67bb5b0f086c	0	0.00105	0	0	0.00165	0	0	0	0	0	0	0	0	0	0	0	0	0	0	0	0	0	0	0	0	0	0	0	0	0	0	0	0	0	0	0	0	0	0	0.0006	0	0	0	0	0	0	0
F0209	k__Bacteria;p__Firmicutes;c__Clostridia;o__Clostridiales;f__[Mogibacteriaceae];g__;s__	9b12ea14bff8a37dc1d39b36b5b904d6	0.00235	0	0	0.00585	0	0	0.00095	0	0	0	0	0	0	0	0	0	0.00035	0	0.00025	0	0	0.0002	0.0001	0	0	0	0.0002	0.0009	0.001	0.00025	0	0	0.00985	0	0	0.0002	0.0005	0	0.0048	0	0	0	0	0	0	0	0
F0210	k__Bacteria;p__Firmicutes;c__Clostridia;o__Clostridiales;f__Lachnospiraceae	07fd92a29ce27a31f4d95c6821595530	0	0	0	0	0	0	0	0	0.00065	0.00035	0	0	0	0	0	0	0	0	0	0	0	0	0	0	0	0	0.07395	0	0	0	0	0	0	0	0	0	0.0005	0	0	0	0	0	0	0	0	0	0
F0211	k__Bacteria;p__Bacteroidetes;c__Bacteroidia;o__Bacteroidales;f__Prevotellaceae;g__Prevotella;s__stercorea	1595757c017000381cfdfdf769029685	0	0	0	0	0	0	0	0	0	0	0	0	0	0	0	0	0	0	0	0	0	0	0	0	0	0	0	0	0	0	0	0	0	0	0.00035	0	0	0	0	0	0	0	0	0.00205	0	0	0
F0212	k__Bacteria;p__Firmicutes;c__Clostridia;o__Clostridiales;f__Ruminococcaceae;g__Oscillospira;s__	77c2dc197e6b3dbebc4ee240c6a1c559	0	0.0002	0.00185	0.0002	0.0032	0.00175	0	0	0.00135	0	0	0	0	0.0009	0	0	0	0.00055	0.0001	0	0	0.0004	0.00065	0	0	0	0	0	0	0	0.00025	0	0	0	0	0.0004	0.0003	0	0.00025	0	0	0.0012	0	0	0	0.00045	0.0016
F0213	k__Bacteria;p__Bacteroidetes;c__Bacteroidia;o__Bacteroidales;f__Bacteroidaceae;g__Bacteroides;s__	824b9c5e131ccef5ab3286cfde31640c	0	0	0.0036	0	0.00285	0.00055	0	0	0	0	0	0	0	0	0	0	0	0.00025	0	0.00425	0	0	0	0	0	0	0	0	0.0027	0	0	0.0001	0	0.00175	0	0	0.00055	0	0	0.00035	0	0.0006	0	0.00145	0	0	0
F0214	k__Bacteria;p__Actinobacteria;c__Coriobacteriia;o__Coriobacteriales;f__Coriobacteriaceae;g__Eggerthella;s__lenta	629f41c0de31ba20f5d2b3f4c69e09c1	0.0006	0	0	0.0025	0.00035	0.0002	0	0.0003	0	0	0	0	0	0.00075	0	0	0.00015	0	0	0.0002	0.0008	0	0	0	0.00035	0	0.00025	0	0.00235	0.00125	0.0003	0	0	0	0	0.00025	0	5e-05	0.00275	0	0	0	0	0	0	0	0
F0215	k__Bacteria;p__Firmicutes;c__Clostridia;o__Clostridiales;f__Ruminococcaceae	4bd01f90398375480101204bbcdd2ceb	0	0.0013	0	0	0	0	0	0	0	0	0	0	0	0	0	0	0	0.00025	0	0	0	0.001	0	0.00145	0.00145	0	0	0	0.0077	0	0	0	0	0	0.00035	0	0	0	0	0	0	0	0	0.0012	0	0	0
F0216	k__Bacteria;p__Firmicutes;c__Clostridia;o__Clostridiales;f__Clostridiaceae;g__Clostridium;s__perfringens	9580aa8a52ec18a4e92e701cdb595faa	0	0.00215	0	0	0	0	0	0.00095	0	0	0	0	0	0	0.0043	0	0	0	0	0	0.00015	0.0002	0	0	0	0	0.0001	0	0	0	0	0	0	0	0	0.0055	0	0	0	0	0	0	0	0	0.00015	0	0
F0217	k__Bacteria;p__Firmicutes;c__Clostridia;o__Clostridiales;f__Veillonellaceae;g__Mitsuokella	6dcaf5dafe4d20b4f82131ef8c1e5b19	0	0	0.01865	0	0	0	0	0	0	0	0	0	0	0	0	0	0	0	0.0022	0	0	0	0	0	0	0	0	0	0	0	0	0	0	0	0	0	0	0	0	0	0	0	0	0	0	0	0
F0218	k__Bacteria;p__Bacteroidetes;c__Bacteroidia;o__Bacteroidales;f__Prevotellaceae;g__Prevotella;s__copri	3f33a2dc6cb3f0ffa1987719f06af323	0	0	0	0	0	0	0	0	0	0	0	0	0	0	0	0	0	0	0	0	0	0	0	0	0	0	0	0	0	0	0	0	0	0	0	0	0	0	0	0	0	0	0	0	0	0	0
F0219	k__Bacteria;p__Firmicutes;c__Bacilli;o__Lactobacillales;f__Streptococcaceae;g__Streptococcus;s__luteciae	9fec7bdd6bd88e710bd69b15692e54a0	0	0	0	0	0	0	0	0	0	0	0	0	0	0	0	0	0	0	0	0.0011	0	0.0008	0	0	0	0	0	0	0	0	0	0	0	0	0	0	0	0	0	0	0	0	0	0	0	0	0
F0220	k__Bacteria;p__Firmicutes;c__Clostridia;o__Clostridiales;f__Christensenellaceae;g__;s__	26736c7ee02864e6bbab37424d69a4ed	0	0.0005	0	0	0	0.0014	0	0	0	0	0	0	0	0	0	0.0021	0	0	0	0	0	0.0021	0	0	0.00085	0	0	0	0	0	0	0	0	0	0.00065	0	0	0	0	0	0	0	0	0	0	0.0015	0
F0221	k__Bacteria;p__Firmicutes;c__Clostridia;o__Clostridiales;f__Lachnospiraceae;g__;s__	69310a7cff9f6b902cdfd08243784ace	0.00185	0.0006	0	0	0	0	0.00145	0	0	0	0	0	0	0	0	0.0004	0.00065	0.0023	0.00055	0	0	0	0	0.00215	0.0008	0	0.00125	0	0	0	0	0	0	0.0007	0	0	0	0	0	0	0	0.00055	0	0.00165	0.00065	0	0
F0222	k__Bacteria;p__Firmicutes;c__Bacilli;o__Lactobacillales;f__Enterococcaceae;g__Enterococcus;s__	9908fffab7ed4f3bec44cda2f5084d49	0	0	0	0	0	0	0	0.0005	0.00075	0	0	0	0	0	0	0	0	0.0006	0	0	0	0	0	0.00065	0	0	0	0	0	0	0	0	0	0	0	0	0	0	0	0	0	0	0	0	0.00115	0	0
F0223	k__Bacteria;p__Proteobacteria;c__Deltaproteobacteria;o__Desulfovibrionales;f__Desulfovibrionaceae;g__Desulfovibrio;s__	4102c0c9284b080a36ae312a7b497915	0	0	0	0	0	0	0	0	0	0	0.0006	0	0	0	0	0	0	0	0	0	0	0	0	0	0	0	0	0	0	0	0	0	0	0	0	0	0	0	0	0	0	0	0	0	0	0	0
F0224	k__Bacteria;p__Firmicutes;c__Bacilli;o__Lactobacillales;f__Leuconostocaceae	9e9c4270966cf507485654eb33a69880	0	0	0	0	0	0	0	0	0	0	0	0	0	0	0	0	0	0	0	0.00035	0	0	0	5e-05	0	0	0.0002	0	0	0	0	0	0.00055	0	0	0	0.00015	0	0	0	0	0	0	0	0	0	0
F0225	k__Bacteria;p__Firmicutes;c__Clostridia;o__Clostridiales;f__;g__;s__	25bf7b31746631bbb8582ebe892fe837	0	0	0	0.00275	0	0	0	0	0	0	0	0	0	0	0	0	0	0	0	0	0	0	0	0	0	0	0	0	0.0007	0	0	0	0	0	0	0	0	0	0	0	0	0	0	0	0	0	0
F0226	k__Bacteria;p__Proteobacteria;c__Betaproteobacteria;o__Burkholderiales;f__Alcaligenaceae;g__Sutterella;s__	9282e20164736c7ada9bd98d04654b5e	0	0.00315	0	0	0.0003	0	0.0007	0.00075	0	0	0	0	0	0.00015	0.0024	0.0003	0	0	0	0	0	0	0.00065	0	0	0	0	0	0	0	0	0	0	0	0	0.00115	0	0	0	0.00105	0	0	0	0.0004	0	0	0.00075
F0227	k__Bacteria;p__Bacteroidetes;c__Bacteroidia;o__Bacteroidales;f__Bacteroidaceae;g__Bacteroides;s__	748c5f14c648b743ad9e4b5ebfd761ff	0	0	0	0	0	0	0	0	0	0	0	0	0	0	0	0	0	0	0	0	0	0	0	0	0	0	0	0	0	0	0	0	0	0	0	0	0	0	0	0.00085	0	0	0	0	0	0	0
F0228	k__Bacteria;p__Firmicutes;c__Clostridia;o__Clostridiales;f__Ruminococcaceae	e1a56584d3ddf2ef6223b745321c178a	0	0.00215	0	0	0	0	0.00115	0	0.00075	0	0	0	0	0	0	0	0	0	0	0	0	0	0	0.00075	0	0	0	0.00705	0	0	0	0	0	0	0	0.0017	0	0	0	0	0	0.00055	0	0	0.0011	0.00275	0
F0229	k__Bacteria;p__Firmicutes;c__Clostridia;o__Clostridiales;f__Ruminococcaceae;g__Oscillospira;s__	5d08d1eb4b8a0672652dd0fc0af2dcf0	0	0.0014	0.0003	0	0.0065	0	0.0005	0	0.0002	0	0	0	0	0	0	0	0	0	0.00105	0	0	0.00085	0	0	0	0	0	0	0.0001	0	0	0	0	0.00115	0	0.00045	0	0	0	0.00035	0	0.00045	0	0	0	0	0
F0230	k__Bacteria;p__Actinobacteria;c__Actinobacteria;o__Actinomycetales;f__Micrococcaceae;g__Rothia;s__mucilaginosa	1739d8f19c1ac366a2138b64b03047a9	0	0.0003	0	0.00065	0	0	0	0.0017	0	0.00045	0	0	0	0.0014	0	0.00115	0	0	0.00145	0	0	0	0.00045	0	0	0	0.0008	0	0.0002	0	0	0	0.0008	0.00145	0.00015	0.0004	0	0	0	0	0	0	0	0	0	0	0
F0231	k__Archaea;p__Euryarchaeota;c__Methanobacteria;o__Methanobacteriales;f__Methanobacteriaceae;g__Methanobrevibacter;s__	0958dde2348c5999f3ee73cb870bbca6	0	0	0	0	0	0	0	0	0	0	0	0	0	0	0	0	0	0	0	0	0	0	0	0	0	0	0	0.00095	0	0	0	0	0	0	0	0	0	0	0	0	0	0	0	0	0	0	0
F0232	k__Bacteria;p__Firmicutes;c__Bacilli;o__Lactobacillales;f__Lactobacillaceae;g__Lactobacillus;s__salivarius	45d4fe3f6c01f77c2dfc11dd91d3359a	0	0.0014	0	0	0	0	0	0	0	0	0	0	0	0	0	0	0	0	0	0	0	0	0	0	0	0	0.00035	0	0.00345	0	0	0	0	0	0	0	0	0	0	0	0.00055	0	0.00155	0	0	0	0
F0233	k__Bacteria;p__Firmicutes;c__Clostridia;o__Clostridiales;f__Veillonellaceae;g__Mitsuokella	6221f5561c44216c6674b8199f23acf8	0	0	0.01505	0	0	0	0	0	0	0	0	0	0	0	0	0	0	0	0.0012	0	0	0	0	0	0	0	0	0	0	0	0	0	0	0	0	0	0	0	0	0	0	0	0	0	0	0	0
F0234	k__Bacteria;p__Firmicutes;c__Clostridia;o__Clostridiales;f__Lachnospiraceae;g__[Ruminococcus];s__	6b99d8caeae563c6899f7e0448357312	0	0	0	0	0	0	0	0	0	0	0	0	0	0	0.0067	0	0.00695	0	0	0	0	0	0	0	0	0	0	0	0	0	0	0	0	0	0	0	0	0	0	0	0	0	0	0	0	0	0
F0235	k__Bacteria;p__Firmicutes;c__Clostridia;o__Clostridiales;f__Lachnospiraceae	6286aa2773eb26a484475e9e77e0f5b7	0	0.0017	0	0	0	0	0	0.009	0	0	0	0	0	0	0	0.00205	0	0.00815	0	0	0	0	0	0	0	0	0	0	0	0	0	0	0	0	0	0	0	0	0	0	0	0	0	0	0	0	0
F0236	k__Bacteria;p__Firmicutes;c__Clostridia;o__Clostridiales;f__Lachnospiraceae;g__Blautia	12f9203b937a20a91b08aab804b28cd9	0.0003	0	0	0	0	0	0	0	0	0	0	0	0	0	0	0.00055	0.0014	0.00335	0	0	0	0.0037	0.0002	0.00105	0.0019	0	0	0	0	0	0	0	0	0	0.00055	0.00085	0	0	0	0	0	0	0	0	0	0	0
F0237	k__Bacteria;p__Firmicutes;c__Clostridia;o__Clostridiales;f__Lachnospiraceae;g__;s__	a5a4b4d58bdd795871acf39629c9e584	0	0.00045	0	0	0.00265	0	0	0.00095	0.0022	0	0	0	0	0	0.0014	0	0	0.00045	0	0.00285	0	0	0.00095	0	0	0	0.0008	0	0	0	0.0012	0	0	0.00085	0	0.00055	0	0	0	0.00045	0	0	0	0.00105	0	0	0
F0238	k__Bacteria;p__Firmicutes;c__Clostridia;o__Clostridiales;f__Lachnospiraceae;g__;s__	6e57b32b545e72b802822e1554c70868	0	0	0	0	0.00025	0	0	0	0	0	0.00675	0.00345	0	0	0	0	0	0	0	0.00375	0	0	0	0	0	0	0	0	0	0.00135	0	0	0	0	0	0	0	0	0	0	0	0.00085	0	0	0.00045	0	0.00085
F0239	k__Bacteria;p__Firmicutes;c__Clostridia;o__Clostridiales;f__Ruminococcaceae;g__Oscillospira;s__	e657205bc51c1db7e6a38c33a084749d	0	0	0	0	0.00075	0	0.00215	0	0	0	0	0	0	0	0	0	0	0	0	0	0	0	0	0.00185	0	0	0	0	0	0	0	0	0	0	0	0	0.00295	0	0.00275	0.00045	0	0	0	0	0	0	0
F0240	k__Bacteria;p__Verrucomicrobia;c__Verrucomicrobiae;o__Verrucomicrobiales;f__Verrucomicrobiaceae;g__Akkermansia;s__muciniphila	2ecc55bea1e8fcb004d2c1b3c79ca1e5	0	0	0	0	0	0	0	0	0	0	0	0	0	0	0	0	0	0	0	0	0	0	0	0	0	0	0	0	0	0	0	0	0	0	0	0	0	0	0	0	0	0	0	0	0	0	0
F0241	k__Bacteria;p__Firmicutes;c__Clostridia;o__Clostridiales;f__;g__;s__	1f3d20f8f9bfb29a4ae7eaf2962cd4b4	0	0	0	0.029	0	0	0	0	0	0	0	0	0	0	0	0.0023	0	0	0	0	0	0	0	0	0	0	0	0	0	0	0	0	0	0	0	0	0	0	0	0	0	0	0	0	0	0	0
F0242	k__Bacteria;p__Firmicutes;c__Clostridia;o__Clostridiales;f__Lachnospiraceae;g__Shuttleworthia;s__	e0cdaf99e96ca363991154bd1da46a59	0	0	0	0	0	0	0	0	0	0	0	0	0	0	0	0	0	0	0	0	0	0	0	0	0	0	0	0	0	0	0	0	0	0.00325	0	0	0	0	0	0	0.0011	0	0	0	0	0	0
F0243	k__Bacteria;p__Actinobacteria;c__Actinobacteria;o__Actinomycetales;f__Actinomycetaceae;g__Actinomyces;s__	df8456a1abbfb4c8a2c450b44378d4cb	0	0	0	0.0008	0.0002	0	0	0.00045	0	0	0.0002	0.001	0	0.00025	0.00025	0	0.00065	0.00045	0	0.00045	0	0.0001	0	0.0004	0	0	0	0.00035	0.00075	0	0	0	0.00055	0	0	0.00025	0.0002	0	0.00195	0	0	0	0.0004	0	0.00075	0.00035	0.0003
F0244	k__Bacteria;p__Firmicutes;c__Clostridia;o__Clostridiales;f__Ruminococcaceae;g__Ruminococcus;s__	3d675bc2e3ca7ae2dbd80044122f82b0	0	0	0	0	0	0	0	0	0	0	0	0	0	0	0	0.00625	0	0	0	0	0	0	0	0	0	0	0	0	0	0	0	0	0	0	0	0.001	0	0	0	0	0	0	0	0	0	0.0113	0
F0245	k__Bacteria;p__Actinobacteria;c__Coriobacteriia;o__Coriobacteriales;f__Coriobacteriaceae;g__;s__	7e11e91e66f4ceff6e509c5597aa5325	0	0.00505	0	0	0	0	0	0	0	0	0	0	0	0	0	0	0	0	0	0	0	0	0	0.0041	0	0	0	0	0	0	0	0	0	0	0	0	0	0	0	0	0	0	0	0	0	0	0
F0246	k__Bacteria;p__Firmicutes;c__Clostridia;o__Clostridiales;f__Ruminococcaceae;g__Ruminococcus;s__	df14354ec277348c54d0c9dd49eb4da0	0	0	0	0	0	0	0	0	0	0	0	0	0	0.00295	0	0.0008	0	0	0	0	0	0	0.0002	0	0.0005	0	0	0	0	0	0	0	0	0	0	0	0	0	0	0	0	0.00065	0	0	0	0.00075	0
F0247	k__Bacteria;p__Firmicutes;c__Clostridia;o__Clostridiales;f__Ruminococcaceae;g__Faecalibacterium;s__prausnitzii	63cccf7b62977dda754dd088f0918e00	0	0	0	0	0	0	0	0	0	0	0	0	0	0	0	0.00415	0	0	0	0	0	0	0	0	0	0	0	0	0	0	0	0	0	0	0	0	0	0	0	0	0	0	0	0	0	0	0
F0248	k__Bacteria;p__Fusobacteria;c__Fusobacteriia;o__Fusobacteriales;f__Fusobacteriaceae	4b7712254e4dd8d5bc585d4a6c5c2e88	0	0	0	0	0	0	0	0	0.0001	0	0	0.0309	0.05075	0	0.0011	0	0	0.00305	0	0	0	0	0	0	0	0	0	0	0	0	0	0.00015	0	0	0	0	0	0	0	0	0	0	0.0011	0	0	0	0.00035
F0249	k__Bacteria;p__Firmicutes;c__Clostridia;o__Clostridiales;f__Ruminococcaceae;g__Ruminococcus;s__	ca94cbcccd3ab51b3784a6aed45a4a04	0	0	0	0	0	0	0	0	0	0	0	0	0	0	0	0	0	0.00085	0	0	0	0	0.0004	0	0	0.0017	0	0	0	0	0	0	0	0	0.00015	0.00035	0	0.00075	0.00015	0	0	0	0	0	0	0	0
F0250	k__Bacteria;p__Fusobacteria;c__Fusobacteriia;o__Fusobacteriales;f__Fusobacteriaceae	47d2f0adc9e8063c45ed211dfd73fd63	0	0	0	0	0	0	0	0	0	0	0	0	0	0	0	0	0	0	0	0	0	0	0	0	0	0	0	0	0	0	0	0	0	0	0	0	0	0	0	0	0	0	0	0	0	0	0
F0251	k__Bacteria;p__Bacteroidetes;c__Bacteroidia;o__Bacteroidales;f__Bacteroidaceae;g__Bacteroides;s__	8001826dafd338cf078dd28c2eae05ed	0	0	0	0	0	0	0	0	0	0	0.00135	0	0	0	0	0	0	0	0	0	0	0	0	0	0	0	0	0	0	0	0	0	0	0	0	0	0	0	0	0	0	0	0	0	0	0	0
F0252	k__Bacteria;p__Firmicutes;c__Clostridia;o__Clostridiales;f__Lachnospiraceae;g__[Ruminococcus];s__gnavus	496d7f479392def9414da33c9137e40a	0.00665	0.00235	0	0.00965	0	0	0	0	0	0	0	0	0	0	0	0	0	0.0011	0	0	0	0	0	0.0024	0.00355	0	0	0	0	0	0	0	0	0	0	0	0	0	0	0	0	0	0	0	0	0	0
F0253	k__Bacteria;p__Proteobacteria;c__Gammaproteobacteria;o__Enterobacteriales;f__Enterobacteriaceae	4d72007c70f4abc0bf9e8fe8b826d07d	0	0	0	0	0	0	0	0	0	0	0	0	0	0	0	0	0	0	0	0	0	0.0004	0	0	0	0	0	0	0	0	0	0	0	0	0	0	0	0	0.00025	0	0	0	0.01145	0	0	0	0
F0254	k__Bacteria;p__Bacteroidetes;c__Bacteroidia;o__Bacteroidales;f__Prevotellaceae;g__Prevotella;s__copri	f387378a897340891d277b837ec4fa83	0	0	0	0	0	0	0	0	0	0	0	0	0	0	0	0	0	0	0	0	0	0	0	0	0	0	0	0	0	0	0	0	0	0	0	0	0	0	0	0	0	0	0	0	0	0	0
F0255	k__Bacteria;p__Firmicutes;c__Clostridia;o__Clostridiales;f__Ruminococcaceae;g__Faecalibacterium;s__prausnitzii	0d53bc80a23106375719154fbb0ab48e	0	0	0	0	0	0	0	0	0	0	0	0	0	0	0	0	0	0	0	0.0056	0	0	0	0	0	0	0	0	0	0	0	0	0	0	0	0	0	0	0	0	0	0	0	0	0	0	0
F0256	k__Bacteria;p__Firmicutes;c__Clostridia;o__Clostridiales;f__Clostridiaceae;g__SMB53;s__	8d703908c09c7cb0da2a4398dd74f9f8	0	0	0	0	0.0005	0	0.00025	0.00015	0	0.0016	0	0	0	0.0006	0.00095	0	0	0.0005	0	0	0.00335	0.0003	0	0.0008	0	0	0	0	0	0	0.0009	0	0	0	0	0	0	0	0	0	0.0092	0	0.0003	0	0	0	0.00025
F0257	k__Bacteria;p__Bacteroidetes;c__Bacteroidia;o__Bacteroidales;f__Bacteroidaceae;g__Bacteroides;s__plebeius	dc9ddb6b3c51c6926b26dc6d65ff66c3	0	0	0	0	0	0	0	0	0	0	0	0	0	0	0	0	0	0	0	0	0	0	0	0	0	0	0	0	0	0	0	0	0	0	0	0	0	0	0	0	0	0	0	0	0	0.0013	0
F0258	k__Bacteria;p__Firmicutes;c__Clostridia;o__Clostridiales;f__Ruminococcaceae;g__Faecalibacterium;s__prausnitzii	d53e2ad7162860b80a16b636ab59a039	0	0	0	0	0	0	0.01265	0	0	0	0	0	0	0	0	0	0	0	0	0	0	0	0	0	0	0	0	0	0	0	0	0	0	0	0	0	0	0	0	0	0	0	0	0	0	0	0
F0259	k__Bacteria;p__Firmicutes;c__Clostridia;o__Clostridiales;f__;g__;s__	f312c6c38ac722959ee43e28831bad69	0	0	0	0	0	0	0	0	0	0	0	0	0	0	0	0	0	0	0	0	0	0	0	0	0	0	0	0	0	0	0	0	0	0	0	0	0	0	0	0	0	0	0	0	0	0	0
F0260	k__Bacteria;p__Firmicutes;c__Clostridia;o__Clostridiales;f__Veillonellaceae;g__Dialister;s__	961ee91f3e27eb4e3d627ce32dfb36d1	0	0	0.00435	0	0.0011	0	0	0	0	0	0	0	0	0	0	0	0	0	0	0	0	0	0.01965	0	0	0	0	0	0	0	0	0	0	0	0	0	0	0	0	0	0	0	0	0	0	0	0
F0261	k__Bacteria;p__Firmicutes;c__Clostridia;o__Clostridiales;f__Lachnospiraceae;g__;s__	c6b90711837508687841b1d5cbff2f65	0	0.00045	0	0	0.001	0	0.00035	0	0.0037	0	0	0	0	0	0	0	0	0	0	0	0	0	0.00065	0.00075	0	0.00085	0.00065	0	0	0	0	0	0	0.0016	0.0005	0	0	0	0	0	0.00135	0.00085	0	0	0	0	0
F0262	k__Bacteria;p__Firmicutes;c__Clostridia;o__Clostridiales;f__;g__;s__	deba3ff7f7e05cdf6e1c4c8e5aa22d6d	0	0.0011	0	0.001	0	0	0	0	0	0.00025	0	0	0	0	0	0	0	0	0	0	0	0	0	0	0.0015	0	0	0	0	0	0	0	0	0	0.00245	0	0	0	0	0	0	0	0	0.0006	0	0	0
F0263	k__Bacteria;p__Firmicutes;c__Clostridia;o__Clostridiales;f__Ruminococcaceae;g__Oscillospira;s__	16530e5b50b780018210dac05a471715	0	0	0	0	0	0	0	0	0	0	0	0	0	0	0	0.0015	0	0	0	0	0	0	0	0.0009	0	0	0	0	0	0	0	0	0.00025	0	0	0	0	0	0	0	0	0	0	0	0	0	0
F0264	k__Bacteria;p__Firmicutes;c__Erysipelotrichi;o__Erysipelotrichales;f__Erysipelotrichaceae;g__[Eubacterium];s__biforme	bac2ee18181e2b913542342c3aa3f3ed	0	0	0	0	0	0	0	0	0	0	0	0	0	0	0	0	0	0	0	0	0	0	0.0015	0	0	0	0	0	0	0	0	0	0	0	0	0	0	0	0	0	0	0	0	0	0	0	0
F0265	k__Bacteria;p__Firmicutes;c__Clostridia;o__Clostridiales;f__Ruminococcaceae;g__Ruminococcus;s__callidus	b059e87da7458ee8e54fa60869c79eb8	0	0	0	0	0	0	0	0	0	0	0	0	0	0	0	0	0	0	0	0	0	0	0	0	0	0	0	0	0	0	0	0	0	0	0	0	0	0	0	0	0	0	0	0	0	0	0
F0266	k__Bacteria;p__Firmicutes;c__Clostridia;o__Clostridiales;f__Lachnospiraceae;g__[Ruminococcus];s__gnavus	939e90314e7b9c0d84df16a12d8ec059	0	0	0	0	0	0	0	0	0	0	0	0	0	0	0	0	0	0	0	0	0	0.002	0.0063	0	0	0	0	0	0	0	0	0	0	0	0	0	0	0	0	0	0	0	0	0	0	0	0
F0267	k__Bacteria;p__Bacteroidetes;c__Bacteroidia;o__Bacteroidales;f__Bacteroidaceae;g__Bacteroides;s__eggerthii	243a590b7a6c17e5a16dff4bc7033ac1	0	0.00035	0	0	0.01025	0	0	0	0	0	0	0	0	0	0	0.0003	0	0	0	0	0	0	0	0	0	0	0	0	0	0	0	0	0	0.00555	0	0	0	0	0	0	0	0	0	0	0	0	0
F0268	k__Bacteria;p__Firmicutes;c__Clostridia;o__Clostridiales;f__;g__;s__	584e748cbed7518903a643d6de83bafa	0	0.00235	0	0	0	0	0	0	0	0	0	0	0	0	0	0	0	0	0	0	0	0	0	0	0	0	0	0	0	0	0	0	0	0	0	0	0	0	0	0	0	0	0	0	0	0.0022	0
F0269	k__Bacteria;p__Firmicutes;c__Clostridia;o__Clostridiales;f__;g__;s__	a28c06fe27dbf201ca3f30d06042821e	0	0	0	0	0	0	0	0	0	0	0	0	0	0	0	0	0	0	0	0	0	0	0	0	0	0	0	0	0	0	0	0	0	0	0	0	0	0	0	0	0	0	0	0	0	0	0
F0270	k__Bacteria;p__Firmicutes;c__Clostridia;o__Clostridiales;f__;g__;s__	b2f562080c782274317c4786dc49f4f6	0	0	0	0	0.0002	0	0	0	0	0	0	0	0	0	0	0	0	0.0014	0	0	0	0	0	0	0	0	0	0	0	0	0	0	0	0	0.00195	0	0	0	0	0	0	0	0	0	0	0	0
F0271	k__Bacteria;p__Bacteroidetes;c__Bacteroidia;o__Bacteroidales;f__Prevotellaceae;g__Prevotella;s__	45ddc69a3fbf19ff4953211c157cb9ac	0	0	0	0	0	0	0	0	0	0	0	0	0	0	0	0	0	0	0	0	0	0	0	0	0	0	0	0	0	0	0	0	0	0	0	0	0	0	0	0	0	0	0	0	0.0043	0	0
F0272	k__Bacteria;p__Firmicutes;c__Clostridia;o__Clostridiales;f__Lachnospiraceae;g__Roseburia;s__	b1479e74e93e243fc221f7c8b415f507	0	0	0	0.0009	0.0014	0	0	0	0.00335	0.00095	0.0042	0	0	0.00065	0	0	0	0	0	0	0.00145	0	0.0002	0	0	0.00105	0.00035	0	0	0	0	0	0	0	0	0	0	0	0	0	0	0	0	0	0	0.0005	0
F0273	k__Bacteria;p__Bacteroidetes;c__Bacteroidia;o__Bacteroidales;f__Porphyromonadaceae;g__Parabacteroides;s__distasonis	173c825a18291f2ba18b5e46d9db8408	0	0.00045	0.0018	0	0	0	0	5e-05	0	0	0	0	0	0	0	0	0	0	0.0001	0	0	0	0	0	0	0	0	0	0	0	0	0	0	0	0.0003	0	0	0	0	0	0	0.0003	0	0	0	0	0
F0274	k__Bacteria;p__Firmicutes;c__Clostridia;o__Clostridiales;f__Veillonellaceae;g__Dialister;s__	be22632d5e3f6175707a3213d7a90ad2	0	0	0	0	0	0	0	0	0	0	0	0	0	0	0	0	0	0	0	0	0	0	0	0	0	0	0	0	0	0	0	0	0	0	0	0	0	0	0	0	0	0	0	0	0	0	0
F0275	k__Bacteria;p__Firmicutes;c__Bacilli;o__Lactobacillales;f__Carnobacteriaceae;g__Granulicatella;s__	2bd9309f2f97cae51d18d06ea1ca519a	0	0	0	0	0.0002	0	0.00045	0.0003	0	0.00025	0	0.00085	0.0002	0	0.0004	0.0001	0	0	0	0	0.0007	0	0.0001	0	0	0	0.0004	0.0002	0	0.00025	0.0001	0.00025	0.00025	0	0	0.0002	0	0	0.00035	0	0.00035	0	0.00045	0	0	0	0
F0276	k__Bacteria;p__Firmicutes;c__Clostridia;o__Clostridiales;f__Ruminococcaceae;g__Ruminococcus;s__bromii	1b24283dde54f8c5b6891b8d040172c3	0	0	0	0	0	0	0	0	0	0	0	0	0	0	0	0	0	0	0	0	0	0	0	0	0	0	0	0	0	0	0	0	0	0	0	0	0	0	0	0	0	0	0.0128	0	0	0	0
F0277	k__Bacteria;p__Bacteroidetes;c__Bacteroidia;o__Bacteroidales;f__Prevotellaceae;g__Prevotella;s__	18a2dd5cdaf4d661e1f32ab806f2a371	0	0	0	0	0	0	0	0	0	0	0	0	0	0	0	0	0	0	0	0	0	0	0	0	0	0	0	0	0	0	0	0	0	0	0	0	0	0	0	0	0	0	0	0	0	0	0
F0278	k__Bacteria;p__Firmicutes;c__Bacilli;o__Lactobacillales;f__Lactobacillaceae;g__Lactobacillus;s__helveticus	3bac14d2805bf995afe9d316a5777b1e	0	0	0	0	0	0	0	0	0	0	0	0	0	0	0.00085	0	0	0	0.0004	0	0	0	0	0	0	0	0	0	0	0	0	0	0.0002	0	0.0004	0	0	0	0	0	0	0	0	0	0	0	0
F0279	k__Bacteria;p__Firmicutes;c__Clostridia;o__Clostridiales;f__Ruminococcaceae;g__;s__	c54ecd701d322d197b9000b235740969	0	0	0	0.0067	0	0.0025	0	0	0	0	0	0	0	0.00385	0	0	0.0003	0	0	0	0	0	0	0	0	0	0	0.00045	0.00055	0	0	0	0.00055	0	0	0	0.00085	0	0	0	0	0	0	0	0	0	0
F0280	k__Bacteria;p__Bacteroidetes;c__Bacteroidia;o__Bacteroidales;f__[Paraprevotellaceae];g__[Prevotella];s__	baa3ee92750f65a79400a3496948666f	0	0	0	0	0	0	0	0	0	0	0	0	0	0	0	0	0	0	0	0	0	0	0	0	0.00015	0	0	0	0	0	0	0	0	0	0	0	0	0	0	0	0	0	0	0	0	0	0
F0281	k__Bacteria;p__Firmicutes;c__Clostridia;o__Clostridiales;f__Lachnospiraceae;g__Roseburia	ac5a3f1c1dd4296798f1058147b20a31	0	0	0	0	0	0	0	0	0	0	0	0	0	0	0	0	0	0	0	0	0	0	0	0	0	0	0	0	0	0	0	0	0	0	0	0	0	0	0	0	0	0	0	0	0	0	0
F0282	k__Bacteria;p__Firmicutes;c__Bacilli;o__Lactobacillales;f__Streptococcaceae;g__Lactococcus;s__	d114fb4c335125128be28401522dd41a	0	0	0	0	0	0	0	0	0	0	0	0	0	0	0	0	0	0	0	0	0	0	0	0	0	0	0	0	0	0	0	0	0	0	0	0	0	0	0	0	0	0	0	0	0	0	0
F0283	k__Bacteria;p__Bacteroidetes;c__Bacteroidia;o__Bacteroidales;f__Bacteroidaceae;g__Bacteroides	9d88acce7b2f13b58bf95d2f17ec8c2f	0	0.00065	0	0	0.0009	0.0023	0	0	0	0	0	0	0	0	0	0	0	0	0.0004	0	0	0	0	0	0	0	0	0	0.00075	0	0	0	0	0	0.00035	0.00015	0	0	0	0	0	0	0.0007	0	0	0	0
F0284	k__Bacteria;p__Bacteroidetes;c__Bacteroidia;o__Bacteroidales;f__Prevotellaceae;g__Prevotella;s__copri	a83794533c3272c3bea6d90acfcdd1d5	0	0	0	0	0	0	0	0	0	0	0	0	0	0	0	0	0	0	0	0	0	0	0	0	0	0	0	0	0	0	0	0	0	0	0	0	0	0	0	0	0	0	0	0	0	0	0
F0285	k__Bacteria;p__Firmicutes;c__Clostridia;o__Clostridiales;f__Veillonellaceae;g__Dialister;s__	a1580b985a39db6e693626a2e4f28d6d	0	0	0	0	0	0	0	0	0	0	0	0	0	0	0	0	0	0	0	0	0	0	0	0	0	0	0	0	0	0	0	0	0	0	0	0	0	0	0	0	0	0	0	0	0	0	0
F0286	k__Archaea;p__Euryarchaeota;c__Methanobacteria;o__Methanobacteriales;f__Methanobacteriaceae;g__Methanobrevibacter;s__	13aa62fc43c12bb4ab0506988f46e15b	0	0	0	0	0	0	0	0	0	0	0	0	0	0	0	0	0	0	0	0	0	0	0	0	0	0	0	0	0	0	0	0	0	0	0	0	0	0	0	0	0	0	0	0	0	0	0
F0287	k__Bacteria;p__Firmicutes;c__Clostridia;o__Clostridiales;f__Lachnospiraceae	b2dafda050c3601f28074f9047b15442	0	0	0	0	0	0	0	0	0	0	0	0	0	0	0	0	0	0.0006	0	0	0	0	0	0	0	0	0	0	0	0	0	0	0	0	0.001	0	0	0	0	0	0	0	0	0.0055	0	0	0
F0288	k__Bacteria;p__Firmicutes;c__Clostridia;o__Clostridiales;f__;g__;s__	a2d300d1e9c621dbc5239cc092d433c3	0	0	0	0	0	0	0	0	0	0	0	0	0	0	0	0	0	0	0	0	0	0	0	0.0028	0.00105	0	0	0	0	0	0	0	0	0	0	0	0	0	0	0	0	0	0	0	0	0	0
F0289	k__Bacteria;p__Firmicutes;c__Clostridia;o__Clostridiales;f__Ruminococcaceae;g__;s__	c82c7b675ce5c6a0d3eca83879abf4aa	0	0	0	0	0	0	0	0	0	0	0	0	0	0	0	0	0	0	0	0	0	0	0	0	0	0	0	0	0	0	0	0	0	0	0	0	0.0084	0	0.00195	0	0	0	0	0	0	0	0
F0290	k__Bacteria;p__Tenericutes;c__Mollicutes;o__RF39;f__;g__;s__	bd6cf3f5a66cefd7b96fb6cf75d23cd2	0.0062	0	0	0	0	0	0	0	0.00115	0	0	0	0	0	0	0.01585	0	0	0	0	0	0	0	0	0.00185	0	0	0	0.00775	0	0	0	0.00065	0	0	0	0	0	0	0	0	0	0	0.0002	0	0	0
F0291	k__Bacteria;p__Firmicutes;c__Clostridia;o__Clostridiales;f__;g__;s__	43119e5f1eb41e9ee1776d7a6504126f	0	0.00165	0	0	0	0	0	0	0.0012	0.0011	0	0	0	0	0	0	0	0	0	0	0	0.0043	0	0.00175	0	0	0	0	0	0	0	0	0	0	0	0	0	0	0	0.00025	0	0.0006	0	0	0	0	0
F0292	k__Bacteria;p__Bacteroidetes;c__Bacteroidia;o__Bacteroidales;f__Prevotellaceae;g__Prevotella;s__copri	abca34d3f46ee1af5c154ab909fd55c9	0	0	0	0	0	0	0	0	0	0	0	0	0	0	0	0	0	0	0	0	0	0	0	0	0	0	0	0	0	0	0	0	0	0	0	0	0	0	0	0	0	0	0	0	0	0	0
F0293	k__Bacteria;p__Bacteroidetes;c__Bacteroidia;o__Bacteroidales;f__Prevotellaceae;g__Prevotella;s__copri	c994a2772a648316e21e664e3a878e80	0	0	0	0	0	0	0	0	0	0	0	0	0	0	0	0	0	0	0	0	0	0	0	0	0	0	0	0	0	0	0	0	0	0	0	0	0	0	0	0	0	0	0	0	0	0	0
F0294	k__Bacteria;p__Firmicutes;c__Clostridia;o__Clostridiales;f__Lachnospiraceae;g__[Ruminococcus];s__	ae6a593f884242949fa459594b18f234	0	0	0	0.00395	0	0	0	0	0	0	0	0	0	0	0	0	0	0	0	0	0	0	0	0	0	0	0	0	0	0	0	0	0	0	0	0	0	0	0	0	0	0	0	0	0	0	0
F0295	k__Bacteria;p__Firmicutes;c__Clostridia;o__Clostridiales;f__Lachnospiraceae;g__[Ruminococcus];s__gnavus	d6c75c87164e371d9f0bef13947c90cf	0	0	0	0	0.002	0	0	0	0	0	0	0	0	0	0	0	0	0.0036	0	0	0	0	0	0	0.0098	0	0.00735	0	0	0	0	0	0	0	0	0.0029	0	0	0	0	0	0	0	0.00455	0.0015	0	0
F0296	k__Bacteria;p__Firmicutes;c__Clostridia;o__Clostridiales;f__Lachnospiraceae;g__Blautia;s__	3dd7acf39ab927348aafcd8acb08dd9a	0	0	0	0	0	0	0	0	0	0	0	0	0	0.00145	0	0	0	0	0	0	0	0	0	0	0	0	0	0	0	0	0	0	0	0	0	0	0	0	0	0	0	0	0	0	0	0	0
F0297	k__Bacteria;p__Firmicutes;c__Clostridia;o__Clostridiales;f__Ruminococcaceae;g__;s__	bc979a8588f5a2b031514a23cf3971cb	0	0	0	0	0	0	0	0	0	0	0	0	0	0	0	0	0	0	0	0	0	0	0	0	0	0	0	0	0	0	0	0	0	0	0	0	0	0	0	0	0	0	0	0	0	0	0
F0298	k__Bacteria;p__Bacteroidetes;c__Bacteroidia;o__Bacteroidales;f__Bacteroidaceae;g__Bacteroides;s__	b2062ae94fb00a931014b67b499295a8	0	0	0	0	0	0	0	0	0	0	0	0	0	0	0	0	0	0	0	0	0	0	0	0	0	0.0038	0	0	0	0	0	0.0056	0	0	0	0	0	0	0	0	0	0	0	0	0	0	0
F0299	k__Bacteria;p__Firmicutes;c__Clostridia;o__Clostridiales;f__Lachnospiraceae;g__Blautia	2a7169b7465789a82b4f47c3d934d259	0	0	0	0	0	0	0	0	0	0	0	0.00055	0	0	0	0	0	0	0	0	0	0	0	0	0	0	0	0	0	0	0	0	0	0	0	0	0	0	0	0	0	0	0	0	0	0	0
F0300	k__Bacteria;p__Bacteroidetes;c__Bacteroidia;o__Bacteroidales;f__[Paraprevotellaceae];g__Paraprevotella;s__	acf339d6620e975d91dc57db41e28cae	0	0	0	0	0	0.00295	0	0	0	0	0	0	0	0	0	0	0	0	0	0	0	0	0.0056	0	0	0	0	0	0	0	0	0	0	0	0	0	0	0	0	0	0	0	0	0	0	0	0
F0301	k__Bacteria;p__Firmicutes;c__Clostridia;o__Clostridiales;f__Veillonellaceae;g__Veillonella;s__	040e76434e7d972c9d8183bf7aad267c	0	0	0	0	0	0	0	0	0	0	0	0	0	0	0	0	0	0	0	0	0	0	0	0	0	0	0	0	0	0	0	0	0	0	0	0	0	0	0	0	0	0	0	0	0	0	0
F0302	k__Bacteria;p__Bacteroidetes;c__Bacteroidia;o__Bacteroidales;f__Prevotellaceae;g__Prevotella;s__stercorea	34b016bc5ceae1b15ba6cae2e54069d2	0	0	0	0	0	0	0.00275	0	0	0	0	0	0	0	0	0	0	0	0	0	0	0	0	0	0	0	0	0	0	0	0	0	0	0	0	0	0	0	0	0	0	0	0	0	0	0	0
F0303	k__Bacteria;p__Firmicutes;c__Clostridia;o__Clostridiales;f__Veillonellaceae;g__Megamonas;s__	6c6b821d9c39d9c35b033bb4314c0653	0	0	0	0	0	0	0	0	0	0	0	0	0	0	0	0	0	0	0	0	0	0	0	0	0	0	0	0	0	0	0	0	0	0	0	0	0	0	0	0	0	0	0	0	0	0	0
F0304	k__Bacteria;p__Firmicutes;c__Clostridia;o__Clostridiales;f__Lachnospiraceae;g__[Ruminococcus];s__	452e8489334d0ba0cf7eeccea28f1364	0	0	0	0	0	0	0	0	0	0	0.00135	0	0	0	0.00085	0	0	0	0	0.0006	0	0	0	0	0	0	0	0	0	0.0008	0	0.00035	0	0	0	0	0.00105	0	0.0015	0	0.0005	0	0	0	0	0	0
F0305	k__Bacteria;p__Actinobacteria;c__Coriobacteriia;o__Coriobacteriales;f__Coriobacteriaceae;g__Eggerthella;s__lenta	ac11726e4c3f29d2e1beb38dc31eb68e	0.00195	0	0.0006	0	0	0	0	0	0	0	0.0018	0	0	0	0.001	0	0	0	0.00045	0	0	0	0	0	0	0.0005	0	0	0	0	0	0	0	0	0	0	0.0019	0	0.0027	0	0.00195	0	0	0	0	0	0
F0306	k__Bacteria;p__Firmicutes;c__Clostridia;o__Clostridiales;f__Veillonellaceae;g__Phascolarctobacterium;s__	69448ce8829b89091e9d199dc7d6062b	0	0	0	0	0	0	0	0	0	0	0	0	0	0	0	0	0	0	0	0	0	0	0	0	0	0	0	0	0	0	0	0	0	0	0	0	0	0	0	0	0	0	0	0	0	0	0
F0307	k__Bacteria;p__Actinobacteria;c__Actinobacteria;o__Bifidobacteriales;f__Bifidobacteriaceae;g__Bifidobacterium;s__adolescentis	b63bb9365028610ab8186a93ed1be946	0	0	0	0	0	0	0	0	0	0	0	0	0	0	0	0	0	0	0	0	0	0	0	0	0	0	0	0.0406	0	0	0	0	0	0	0	0	0	0	0	0	0	0	0	0	0	0	0
F0308	k__Bacteria;p__Firmicutes;c__Clostridia;o__Clostridiales;f__[Mogibacteriaceae];g__;s__	74d519816d4cfb9cf4ec9605f76301d6	0	0	0	0.00025	0	0.00025	0	0	0	0	0	0	0	0	0	0	0	0	0.00095	0	0	0.0005	0.0014	0	0.00265	0	0	0	0.00085	0	0	0	0	0	0	0	0	0	0	0	0	0.0003	0	0	0	0.00015	0.00025
F0309	k__Bacteria;p__Firmicutes;c__Clostridia;o__Clostridiales;f__Ruminococcaceae;g__Oscillospira;s__	3219af75ee8056ed06ba81e873b0d0cb	0	0.00045	0	0	0	0	0	0	0	0	0	0	0	0	0	0.0014	0	0	0	0	0	0.00125	0	0.00075	0.0006	0	0	0	0.00035	0	0	0	0	0	0.0002	0	0	0	0	0	0	0	0	0.00035	0	0	0
F0310	k__Bacteria;p__Firmicutes;c__Clostridia;o__Clostridiales;f__Ruminococcaceae;g__Ruminococcus;s__	41a4c7e6cc5a80ba83637525e13a12e6	0	0	0	0	0	0	0	0	0	0	0	0	0	0	0	0	0	0	0	0	0	0.00045	0	0	0	0	0	0	0	0	0	0	0	0	0.00055	0	0	0	0	0	0	0	0	0	0	0	0
F0311	k__Bacteria;p__Firmicutes;c__Clostridia;o__Clostridiales;f__Lachnospiraceae;g__Lachnospira;s__	241a0c90cc40da29bc738d34b607f25f	0	0	0	0	0	0	0	0	0	0	0	0	0	0	0	0	0	0	0	0	0	0	0	0	0	0	0	0	0	0	0	0	0	0	0	0	0	0	0	0	0	0	0	0	0	0	0
F0312	k__Bacteria;p__Firmicutes;c__Clostridia;o__Clostridiales;f__Lachnospiraceae;g__;s__	23d6e67ff377b63cc8506920f662b5a5	0	0	0	0	0	0	0	0	0	0	0	0	0	0	0	0	0	0	0	0	0	0	0	0	0	0	0	0	0	0	0	0	0	0	0	0	0	0	0	0	0	0	0	0	0	0	0
F0313	k__Bacteria;p__Actinobacteria;c__Coriobacteriia;o__Coriobacteriales;f__Coriobacteriaceae;g__Slackia;s__	a1a2a4326524ddcb86d54831586052d2	0	0	0	0	0	0	0	0	0	0	0	0	0	0	0	0	0	0	0.0012	0	0	0	0	0	0	0	0	0	0	0	0	0	0	0	0	0	0	0	0	0	0	0	0	0	0	0	0
F0314	k__Bacteria;p__Firmicutes;c__Clostridia;o__Clostridiales;f__Ruminococcaceae;g__Oscillospira;s__	880005af6ed906f0687f0a3f95a078d1	0	0	0.0009	0	0	0	0.0003	0	0.0007	0	0	0	0	0	0	0	0	0	0	0	0	0	0	0	0	0	0	0.0002	0	0	0	0	0	0.0002	0.0003	0	0	0	0.0036	0	0	0	0	0	0	0	0.00055
F0315	k__Bacteria;p__Bacteroidetes;c__Bacteroidia;o__Bacteroidales;f__Bacteroidaceae;g__Bacteroides;s__ovatus	fbd67349783ebeacc69814257b694d56	0	0	0	0	0	0	0.0014	0	0	0	0	0	0	0	0	0	0	0	0	0	0	0	0.00075	0	0	0	0	0	0	0	0	0	0	0	0	0	0	0	0	0	0	0	0	0	0	0	0
F0316	k__Bacteria;p__Bacteroidetes;c__Bacteroidia;o__Bacteroidales;f__Prevotellaceae;g__Prevotella;s__stercorea	510fc7ce79e4b9d729b7c819bf9e11c0	0	0	0	0	0	0	0	0	0	0	0	0	0	0	0	0	0	0	0	0	0	0	0	0	0	0	0	0	0	0	0	0	0	0	0	0	0	0	0	0	0	0	0	0	0	0	0
F0317	k__Bacteria;p__Actinobacteria;c__Coriobacteriia;o__Coriobacteriales;f__Coriobacteriaceae;g__;s__	b8f3e25d11280a9e2189700e107de07c	0	0	0	0	0	0	0	0	0	0	0	0	0	0	0	0	0	0	0	0	0	0	0	0	0	0	0	0	0	0	0	0	0	0	0	0.0012	0	0	0	0	0	0	0	0	0	0	0
F0318	k__Bacteria;p__Actinobacteria;c__Coriobacteriia;o__Coriobacteriales;f__Coriobacteriaceae;g__;s__	871b99772b7ead3ed8a217f566729af6	0.0005	0.00045	0	0.00045	0	0	0	0	0.0005	0	0	0	0	0	0	0.0008	0	0	0	0	0	0	0	0	0	0	0	0.0003	0.00815	0	0	0	0	0	0	0	0	0	0	0	0	0	0	0	0.0002	0	0.0002
F0319	k__Bacteria;p__Firmicutes;c__Clostridia;o__Clostridiales;f__Ruminococcaceae;g__Gemmiger;s__formicilis	12a03314d3e165f50900221888428609	0	0	0	0	0	0	0	0	0	0	0	0	0	0	0	0	0	0	0	0	0	0	0	0	0	0	0	0	0	0	0	0	0.0698	0	0	0	0	0	0	0	0	0	0	0	0	0	0
F0320	k__Bacteria;p__Bacteroidetes;c__Bacteroidia;o__Bacteroidales;f__[Odoribacteraceae];g__Odoribacter;s__	a730ef0685ea600be854be1842a6b362	0	0.00055	0.0002	0	0.0006	0.0002	0	0	0	0	0	0	0	0	0	0	0	0.0001	0	0	0	0	0	0	0	0	0	0	0.0001	0	0	0	0	0	0	0	0	0	0	0.00055	0	0.00045	0	0.00055	0	0	0
F0321	k__Bacteria;p__Firmicutes;c__Clostridia;o__Clostridiales;f__Ruminococcaceae;g__Faecalibacterium;s__prausnitzii	ba9670e860b2bae81debd61846737a6c	0	0	0	0	0	0	0	0	0	0	0	0	0	0	0	0	0	0	0	0	0	0	0	0.00285	0	0	0	0	0	0	0	0	0	0	0	0	0	0	0	0	0	0	0	0	0	0	0
F0322	k__Bacteria;p__Firmicutes;c__Clostridia;o__Clostridiales;f__Lachnospiraceae;g__Coprococcus;s__	93f0871a7473e00d7e70877af2bb46ba	0	0	0	0	0	0	0	0	0.0157	0	0	0	0	0	0	0	0	0	0	0	0	0	0	0.00025	0	0	0	0	0	0	0.02145	0	0	0	0	0	0	0	0	0	0	0	0	0	0	0	0
F0323	k__Bacteria;p__Firmicutes;c__Clostridia;o__Clostridiales;f__;g__;s__	ab149525cad479f6599c7923acc49691	0	0	0	0	0.0008	0	0	0	0	0	0	0	0	0	0.0009	0	0	0	0.00155	0	0	0	0	0	0	0.00065	0	0	0	0.0001	0	0	0	0	0	0.00115	0	0	0	0	0	0	0	0	0	0	0
F0324	k__Bacteria;p__Firmicutes;c__Clostridia;o__Clostridiales;f__Ruminococcaceae	2c353937b82f39126e9aeead6f624ac9	0	0	0	0	0	0	0	0	0	0	0	0	0	0	0	0	0	0	0	0	0	0	0	0	0.00295	0	0	0	0.00155	0	0	0	0	0	0	0	0	0	0	0	0	0	0	0	0	0	0
F0325	k__Bacteria;p__Firmicutes;c__Clostridia;o__Clostridiales;f__Ruminococcaceae;g__Ruminococcus;s__	149465e40c1bdbc6230588a58a4d6eb0	0	0	0	0	0	0	0	0.0001	0	0	0	0.0014	0	0.00115	0	0	0.00065	0	0.0004	0.0004	0	0	0	0	0	0.00025	0	0	0	0	0	0	0	0.00045	0	0	0	0	0.0027	0	0	0	0.00035	0	0	0	0.00035
F0326	k__Bacteria;p__Firmicutes;c__Clostridia;o__Clostridiales;f__Ruminococcaceae;g__;s__	13e5e67a2599db5c3cdfa82c4c9ea6fd	0	0.00025	0	0	0	0	0	0	0	0.00105	0	0	0	0	0	0.0038	0	0	0	0	0	0.00105	0.00045	0.0005	0.00025	0	0	0	0.0039	0	0	0	0	0	0	0	0	0	0	0	0	0	0	0	0	0	0
F0327	k__Bacteria;p__Actinobacteria;c__Coriobacteriia;o__Coriobacteriales;f__Coriobacteriaceae;g__Slackia;s__	07dc26a82892a88c4f1f680a6629ae3f	0	0	0.0003	0	0	0	0.0074	0	0	0	0	0	0	0	0	0	0	0	0	0	0	0	0	0	0	0	0	0.0056	0	0	0	0	0	0	0	0	0	0	0	0	0	0	0	0	0	0	0.0053
F0328	k__Bacteria;p__Bacteroidetes;c__Bacteroidia;o__Bacteroidales;f__Prevotellaceae;g__Prevotella;s__	43c31183b5d0efc2b7bfe48d59950d27	0	0	0	0	0	0	0	0	0	0	0	0	0	0	0	0	0	0	0	0	0	0	0	0	0	0	0	0	0	0	0	0	0	0	0	0	0	0	0	0	0	0	0	0.0255	0	0	0
F0329	k__Bacteria;p__Bacteroidetes;c__Bacteroidia;o__Bacteroidales;f__Prevotellaceae;g__Prevotella;s__copri	9911d26664d0f09b184c8548c27180dc	0	0	0	0	0	0	0.0048	0	0	0	0	0	0	0	0	0	0	0	0	0	0	0	0	0	0	0	0	0	0	0	0	0	0	0	0	0	0	0	0	0	0	0	0	0	0	0	0
F0330	k__Bacteria;p__Firmicutes;c__Clostridia;o__Clostridiales;f__Ruminococcaceae;g__Oscillospira;s__	11b7d5a0dd0446562be236a4a9144c75	0	0	0	0	0.00375	0.00075	0	0.00015	0	0	0	0.00125	0	0.0005	0	0	0	0	0.0003	0.0012	0	0	0	0	0	0	0	0	0	0	0.00025	0	0	0	0	0	0	0	0	0	0	0.00035	0	0	0	0	0
F0331	k__Bacteria;p__Firmicutes;c__Clostridia;o__Clostridiales;f__Ruminococcaceae;g__Faecalibacterium;s__prausnitzii	d99c0d73f81bd7bdc7eff6e10b59b0f3	0	0	0	0	0	0	0	0	0	0	0	0	0	0	0.00885	0	0	0	0	0	0	0	0	0	0	0	0	0	0	0	0	0	0	0	0	0	0	0	0	0	0	0	0	0	0	0.00425	0
F0332	k__Bacteria;p__Bacteroidetes;c__Bacteroidia;o__Bacteroidales;f__S24-7;g__;s__	c0a52dc450f3edc801ee27b689edbb64	0	0	0	0	0	0	0	0	0	0	0	0	0	0	0	0	0	0	0	0	0	0	0	0	0	0	0	0	0	0	0	0	0	0	0	0	0	0	0	0	0	0	0	0	0	0.0113	0
F0333	k__Bacteria;p__Firmicutes;c__Clostridia;o__Clostridiales;f__Lachnospiraceae;g__Blautia;s__	91cad3d259141bcf08c404cc8921506b	0	0	0	0	0	0	0	0.0167	0	0	0.00505	0	0	0	0	0.00645	0	0	0	0	0	0.0015	0	0	0	0	0	0	0	0	0	0	0	0	0	0	0	0	0	0	0	0	0.00125	0	0	0	0
F0334	k__Bacteria;p__Firmicutes;c__Clostridia;o__Clostridiales;f__Ruminococcaceae;g__;s__	55beed6d1a19ce34788b66488ffe3917	0	0.0009	0	0	0	0	0	0	0	0	0	0	0	0	0	0.0002	0	0	0	0	0	0.00145	0	0.0004	0.00065	0	0	0	0	0	0	0	0	0	0	0	0	0	0	0	0	0	0	0	0	0	0
F0335	k__Bacteria;p__Firmicutes;c__Bacilli;o__Lactobacillales;f__Lactobacillaceae;g__Lactobacillus;s__ruminis	6f899e58ffc768754891187809557d7d	0	0	0	0	0	0	0	0	0	0	0	0	0	0	0	0	0	0	0	0	0	0	0	0	0	0	0	0	0	0	0	0	0	0	0.0005	0	0	0	0	0.0019	0	0	0	0	0	0	0
F0336	k__Bacteria;p__Firmicutes;c__Clostridia;o__Clostridiales;f__Lachnospiraceae;g__Roseburia	0b389af59a895c1a675232ba29c51093	0	0	0	0	0	0	0	0	0	0	0	0	0	0	0	0	0	0	0	0	0	0	0	0	0	0	0	0	0	0	0	0	0	0	0	0	0	0	0	0	0	0	0	0	0	0	0
F0337	k__Bacteria;p__Firmicutes;c__Clostridia;o__Clostridiales;f__Ruminococcaceae;g__Faecalibacterium;s__prausnitzii	29aae8b625298e07e7aee01534951d17	0	0	0	0	0	0	0	0	0.0018	0	0	0	0	0	0	0	0	0	0	0	0	0	0	0	0	0	0	0	0	0	0	0	0	0	0	0	0	0	0	0	0	0	0	0	0	0	0
F0338	k__Bacteria;p__Firmicutes;c__Clostridia;o__Clostridiales;f__Lachnospiraceae	d8a42db5c61062f2a7b11fcdf03a65d5	0	0	0	0	0	0	0	0	0	0	0	0	0	0	0	0	0	0	0	0	0	0	0	0	0	0	0	0	0	0	0	0	0	0	0	0	0	0	0	0	0	0	0	0	0	0	0
F0339	k__Bacteria;p__Firmicutes;c__Clostridia;o__Clostridiales;f__Clostridiaceae;g__Clostridium;s__hiranonis	807ab4dce101a0cca3e66c559d190b9a	0	0	0	0	0	0	0	0	0	0	0	0	0	0	0	0	0	0	0	0	0	0	0	0	0	0	0	0	0	0	0	0	0	0	0	0	0	0	0	0	0	0	0	0	0	0	0
F0340	k__Bacteria;p__Cyanobacteria;c__Chloroplast;o__Streptophyta;f__;g__;s__	aac108ccc77b37bdebe1d9e6ede0abff	0	0	0	0	0	0	0	0	0	0	0	0	0	0	0	0	0	0	0	0	0	0	0	0	0	0	0	0	0	0	0	0	0	0	0	0.0008	0	0	0.00075	0	0	0	0	0	0	0	0
F0341	k__Bacteria;p__Firmicutes;c__Clostridia;o__Clostridiales;f__Ruminococcaceae;g__Ruminococcus;s__	cb7c9a82654d3ef267e1738cb0fe5569	0	0	0	0	0	0	0	0	0	0	0	0	0	0	0	0	0	0	0	0	0	0	0	0	0	0	0	0.00085	0	0	0	0	0	0	0	0	0	0	0	0	0	0	0	0	0	0	0
F0342	k__Bacteria;p__Firmicutes;c__Clostridia;o__Clostridiales;f__Lachnospiraceae;g__Roseburia;s__faecis	c01233a463b6ffb98aaeb317ba934c36	0	0	0	0	0	0	0	0	0	0	0	0	0	0	0	0	0	0	0	0	0	0	0.03225	0	0	0	0	0	0	0	0	0	0	0	0	0	0	0	0	0	0	0	0	0	0	0	0
F0343	k__Bacteria;p__Firmicutes;c__Clostridia;o__Clostridiales;f__Ruminococcaceae;g__Faecalibacterium;s__prausnitzii	5a0899ee43297ce4f4c3bfd1ac4a937f	0	0	0	0	0	0	0	0	0	0	0	0	0	0	0	0	0	0	0	0	0	0	0	0.00335	0	0.0027	0	0	0	0	0	0	0	0.03605	0	0	0	0	0	0	0	0	0	0	0	0	0
F0344	k__Bacteria;p__Bacteroidetes;c__Bacteroidia;o__Bacteroidales;f__S24-7;g__;s__	8a9f43bbffb61f777007e7fd85c0e8f4	0	0	0	0	0	0	0	0	0	0	0	0	0	0	0	0	0	0	0	0	0	5e-05	0	0	0	0	0	0	0	0	0	0	0	0	0	0	0	0	0	0	0	0	0	0	0	0	0
F0345	k__Bacteria;p__Firmicutes;c__Clostridia;o__Clostridiales;f__Ruminococcaceae;g__Gemmiger;s__formicilis	8969bc2e58173c5b645d59c167584d71	0	0	0	0	0	0	0	0	0	0	0	0	0	0	0	0	0	0	0	0	0	0	0	0	0	0	0	0	0	0	0	0	0	0	0	0	0	0	0	0	0	0	0	0	0	0	0
F0346	k__Bacteria;p__Actinobacteria;c__Actinobacteria;o__Actinomycetales;f__Micrococcaceae;g__Rothia;s__mucilaginosa	7d135dfbf857c62673695ef24332b100	0	0	0	0	0	0	0	0.0031	0	0.0008	0	0	0.0003	0	0	0	0	0	0	0	0	0.0003	0	0	0	0	0	0	0	0	0	0.0005	0	0	0	0	0.0002	0	0.00305	0	0	0	0.0002	0.0008	0	0	0
F0347	k__Bacteria;p__Bacteroidetes;c__Bacteroidia;o__Bacteroidales;f__Bacteroidaceae;g__Bacteroides;s__ovatus	ef6a209f17415ca40777d4f3e0459647	0	0	0	0	0	0	0	0	0	0	0	0	0	0	0	0	0	0.0016	0	0	0	0	0	0	0	0	0	0	0	0	0	0	0	0	0	0	0	0	0	0	0	0.00235	0.0012	0	0	0	0
F0348	k__Bacteria;p__Bacteroidetes;c__Bacteroidia;o__Bacteroidales;f__Prevotellaceae;g__Prevotella;s__copri	48ff6864c031826360b14ed75f4c120e	0	0	0	0	0	0	0	0	0	0	0	0	0	0	0	0.0005	0	0	0	0	0	0	0	0	0	0	0	0	0	0	0	0	0	0	0	0	0	0	0	0	0	0	0	0	0	0	0
F0349	k__Bacteria;p__Bacteroidetes;c__Bacteroidia;o__Bacteroidales;f__S24-7;g__;s__	e51fc3bc6d08ae82b3299bff3739b1f6	0	0	0	0	0	0	0.0005	0	0	0	0	0	0	0	0	0	0	0	0	0	0	0	0	0.002	0.0001	0	0	0	0	0	0	0	0	0	0	0	0	0	0	0	0	0	0	0	0	0	0
F0350	k__Bacteria;p__Actinobacteria;c__Coriobacteriia;o__Coriobacteriales;f__Coriobacteriaceae;g__Slackia;s__	5630abcf2a0751973b520c34da2efded	0	0	0	0	0	0	0	0	0	0	0	0	0	0	0	0	0	0	0	0	0	0	0	0	0	0	0	0	0	0	0.0061	0	0	0	0	0	0	0	0	0	0	0	0	0	0	0	0
F0351	k__Bacteria;p__Firmicutes;c__Clostridia;o__Clostridiales;f__Lachnospiraceae;g__;s__	90172aa13aa16cc5776df1ea10660ae1	0	0	0	0.00185	0	0	0	0	0	0	0	0	0	0	0	0	0	0	0.0048	0	0	0	0	0	0	0	0	0	0	0	0	0	0	0	0	0	0	0	0.0017	0	0	0	0	0	0	0	0
F0352	k__Bacteria;p__Bacteroidetes;c__Bacteroidia;o__Bacteroidales;f__Bacteroidaceae;g__Bacteroides;s__uniformis	6928971040e6116b9a3f5c9c9bf41adb	0	0	0	0	0	0	0	0	0	0	0	0	0	0	0	0	0	0	0	0	0	0	0	0	0	0	0	0	0	0	0	0	0	0	0	0	0	0	0	0	0	0	0	0	0	0	0
F0353	k__Bacteria;p__Firmicutes;c__Clostridia;o__Clostridiales;f__Clostridiaceae;g__Clostridium;s__	52525713b2016a3b30f531c12bfd35af	0	0	0	0	0	0	0	0	0	0	0	0	0	0	0	0	0.0012	0	0	0	0	0	0	0	0	0	0	0	0	0	0	0	0	0	0.0015	0	0.00685	0	0	0	0	0	0	0	0	0	0
F0354	k__Bacteria;p__Firmicutes;c__Clostridia;o__Clostridiales;f__Lachnospiraceae;g__Dorea;s__	9624ce4cefb03530aaafca65b645cfcc	0	0	0	0	0	0	0	0	0	0	0	0.00655	0	0	0.0004	0	0	0	0	0	0	0	0	0	0	0	0	0	0	0	0	0	0	0	0	0	0	0	0.00025	0	0	0	0	0	0	0	0
F0355	k__Bacteria;p__Firmicutes;c__Clostridia;o__Clostridiales;f__Ruminococcaceae;g__Ruminococcus;s__	ad03570a6623c3fe543fb52f514b234f	0	0	0	5e-05	0	0	0.0001	0	0	0	0	0	0	0	0	0	0	0	0	0	0	0	0	0	0	0	0	0	0	0	0	0	0	0	0	0	0	0	0	0	0	0	0	0	0	0	0
F0356	k__Bacteria;p__Bacteroidetes;c__Bacteroidia;o__Bacteroidales;f__Prevotellaceae;g__Prevotella;s__	09e5e307176a61145c5b51d3ac04a01f	0	0	0	0	0	0	0	0	0	0	0	0	0	0	0	0	0	0	0	0	0	0	0	0	0	0	0	0	0	0	0	0	0	0	0	0	0	0	0	0	0	0	0	0	0	0	0
F0357	k__Bacteria;p__Firmicutes;c__Clostridia;o__Clostridiales;f__Lachnospiraceae;g__;s__	9f1c7313b24bc98241173ae7db699bd0	0.0005	0	0.00115	0	0	0	0	0	0	0	0	0	0	0	0	0.0005	0	0.00135	0	0	0	0.00065	0.0006	0.00055	0.0005	0	0	0	0	0	0	0	0	0.00015	0.0003	0.0008	0	0	0.0035	0	0	0	0	0	0	0	0
F0358	k__Bacteria;p__Bacteroidetes;c__Bacteroidia;o__Bacteroidales;f__Bacteroidaceae;g__Bacteroides;s__	c2fe9ca3e89d8a95043ee6673be0211a	0	0	0	0	0	0.00615	0	0	0	0	0	0	0	0	0	0	0	0	0	0	0	0	0	0	0	0	0	0	0	0	0	0	0	0	0	0	0	0	0	0	0	0	0	0	0	0	0
F0359	k__Bacteria;p__Firmicutes;c__Clostridia;o__Clostridiales;f__Ruminococcaceae	504efe2f63f610a0f92e8cd040e2f916	0	0	0	0	0	0.00015	0	0	0	0.0001	0	0	0	0	0	0	0	0	0	0.00025	0	0.0001	0	0.0009	0	0	0	0	0	0	0	0	0	0	0	0.0001	0.0002	0	0	0	0	0	0.00085	0	0	0	0.0006
F0361	k__Bacteria;p__Firmicutes;c__Clostridia;o__Clostridiales;f__Eubacteriaceae;g__Pseudoramibacter_Eubacterium;s__	cf0e29b1acfd7c9cc92b326cbfc88908	0.0004	0	0	0.0003	0	0	0	0	0	0	0.00025	0	0	0.0005	0	0	0	0	0	0	0	0.00015	0	0	0	0	0	0.0001	0	0.0002	0	0	0.0002	0	0	0	0	0.0006	0.00045	0	0	0	0	0	0	0	0
F0362	k__Bacteria;p__Bacteroidetes;c__Bacteroidia;o__Bacteroidales;f__Bacteroidaceae;g__Bacteroides;s__coprophilus	bd5b29c2ac03cc4f54588f42f4c1e59d	0	0	0.02475	0	0	0	0	0	0	0	0	0	0	0	0	0	0	0	0	0	0	0	0	0	0	0	0	0	0	0	0	0	0	0	0	0	0	0	0	0	0	0	0	0	0	0	0
F0363	k__Bacteria;p__Actinobacteria;c__Actinobacteria;o__Actinomycetales;f__Micrococcaceae;g__Rothia;s__mucilaginosa	36ce67b3fecce277df99829617975495	0	0	0	0	0	0	0	0	0	0	0	0.00125	0	0	0	0	0	0	0	0	0	0	0	0	0	0	0.0011	0.00055	0	0.0003	0	0	0	0	0	0	0	0	0.0006	0	0.0037	0	0	0	0	0	0.0004
F0364	k__Bacteria;p__Firmicutes;c__Clostridia;o__Clostridiales;f__Lachnospiraceae;g__Dorea;s__	ed8746a919274371bea412882a1c6bb5	0	0	0	0	0	0	0	0	0	0	0	0	0	0	0	0	0	0	0	0	0	0	0	0	0	0	0	0	0	0	0	0	0	0	0	0	0.00085	0	0.0005	0	0	0	0.0007	0	0	0.0007	0
F0365	k__Bacteria;p__Firmicutes;c__Clostridia;o__Clostridiales;f__[Mogibacteriaceae];g__;s__	9b6acfb0708fe91f75081d6801659932	0	0	0	0	0	0	0	0	0	0	0	0	0	0	0	0.00035	0.0002	0	0	0	0	0	0	0	0	0	0	0	0	0	0	0	0	0	0	0	0	0	0	0	0	0	0	0	0	0	0
F0366	k__Bacteria;p__Firmicutes;c__Clostridia;o__Clostridiales;f__Veillonellaceae;g__Veillonella;s__dispar	3bae00d865b43e800a6f297f958ac2de	0	0	0	0	0	0	0	0	0	0	0	0	0	0	0	0	0	0	0	0	0	0	0	0	0	0	0	0	0	0	0	0	0	0	0	0	0	0	0	0	0	0	0	0	0	0	0
F0367	k__Bacteria;p__Firmicutes;c__Clostridia;o__Clostridiales;f__Lachnospiraceae;g__;s__	543818d6869d7b4271bd4cf11ba898cb	0	0	0	0	0	0	0	0	0	0	0	0	0	0	0	0	0	0	0	0	0	0	0	0	0	0	0	0	0	0	0	0	0	0	0	0	0	0	0	0	0	0	0	0	0	0	0
F0368	k__Bacteria;p__Firmicutes;c__Clostridia;o__Clostridiales;f__Ruminococcaceae;g__Ruminococcus;s__	8538d07b8c1e8676f9b9c8c242aab14a	0	0	0	0	0	0	0	0	0	0	0	0	0	0.009	0	0	0	0	0	0	0	0	0	0	0	0	0	0	0	0	0	0	0	0	0	0	0.00025	0	0	0	0	0.00045	0	0	0	0	0.00075
F0369	k__Bacteria;p__Firmicutes;c__Clostridia;o__Clostridiales;f__Veillonellaceae;g__Dialister;s__	b6ecd20f301035741915d6c32bda2410	0	0.0005	0	0.0002	0	0	0.00165	0	0.00105	0	0	0	0.00095	0	0	0	0.00025	0.00075	0	0	0	0	0	0	0	0	0.0025	0	0	0	0	0.00035	0	0	0	0	0	0	0	0.00035	0	0	0	0	0	0.0002	0
F0370	k__Bacteria;p__Firmicutes;c__Clostridia;o__Clostridiales;f__Lachnospiraceae;g__;s__	4924bfca291797ea1fca3e384f4143f9	0	0	0	0	0	0	0	0	0	0	0	0	0	0	0	0.00055	0.0016	0	0	0	0	0	0	0	0.00025	0	0	0	0.0009	0	0	0	0	0.00035	0.00045	0.00055	0	0	0	0	0	0	0	0	0.00045	0	0.0008
F0371	k__Bacteria;p__Firmicutes;c__Clostridia;o__Clostridiales;f__Lachnospiraceae	b1d8e09561b600103cc3d8b388c02478	0	0	0	0	0	0	0	0	0.00275	0	0	0	0	0	0	0	0	0	0	0	0	0	0	0	0.00065	0	0	0	0	0	0	0	0	0	0	0	0	0	0.00085	0	0	0	0	0.0025	0	0.00125	0
F0372	k__Bacteria;p__Bacteroidetes;c__Bacteroidia;o__Bacteroidales;f__Prevotellaceae;g__Prevotella;s__copri	cc8acae3ed0ec313a659d0ccbe233981	0	0	0	0	0	0	0	0	0	0	0	0	0	0	0	0	0	0	0	0	0	0	0	0	0	0	0	0	0	0	0	0	0	0	0	0	0	0	0	0.11275	0	0	0	0	0	0	0
F0373	k__Bacteria;p__Firmicutes;c__Bacilli;o__Lactobacillales;f__Leuconostocaceae;g__Leuconostoc;s__	9e75d15ba3717ca20d8aa45e3c4a6bab	0	0	0	0	0	0	0	0	0	0	0	0	0	0	0	0	0	5e-05	0	0	0	0	0	0	0	0	0	0	0	0	0	0	0	0	0	0	0	0	0	0	0	0	0	0	0	0	0
F0374	k__Bacteria;p__Cyanobacteria;c__Chloroplast;o__Streptophyta;f__;g__;s__	39607ff1e39bfca3fa475bafd1c61022	0	0	0	0	0	0	0	0	0	0	0	0	0	0	0	0	0	0	0	0	0	0	0	0	0	0	0	0	0	0.00185	0	0	0	0	0	0	0	0	0	0	0	0	0	0	0	0	0
F0375	k__Bacteria;p__Firmicutes;c__Clostridia;o__Clostridiales;f__Ruminococcaceae;g__Ruminococcus;s__	54a2bfb0a96adc52c4ccca239ad01466	0	0.00205	0	0	0	0	0	0	0	0	0	0	0	0	0	0	0	0	0.00035	0	0	0	0	0	0	0	0	0	0	0	0	0	0	0	0	0	0	0	0	0	0	0	0	0	0	0.0003	0
F0376	k__Bacteria;p__Bacteroidetes;c__Bacteroidia;o__Bacteroidales;f__[Paraprevotellaceae];g__Paraprevotella;s__	edf42f357f8934fc004c334c5c7b5e6e	0	0	0	0	0	0	0	0	0	0.0001	0	0	0	0	0	0	0	0	0	0	0	0	0	0	0	0	0	0	0.0005	0	0	0	0	0	0	0	0	0	0	0	0	0	0	0	0	0	0
F0377	k__Bacteria;p__Firmicutes;c__Clostridia;o__Clostridiales;f__;g__;s__	66063c3a2e5cc0fd8b0b301cdbb7c0ce	0	0	0	0	0	0	0	0	0	0	0.00075	0	0	0	0	0	0	0	0	0.0046	0	0	0	0	0	0	0	0	0	0	0	0	0	0	0	0	0	0	0	0	0	0	0	0	0	0	0
F0378	k__Bacteria;p__Firmicutes;c__Clostridia;o__Clostridiales;f__Clostridiaceae;g__Clostridium;s__	29e96f23957a25f2efd581e6cb8fb41a	0	0	0	0	0	0	0	0	0	0	0	0	0	0	0	0	0	0	0	0	0	0	0	0	0	0	0	0	0	0	0	0	0	0	0	0	0	0	0	0	0	0	0	0	0	0	0
F0379	k__Bacteria;p__Tenericutes;c__Mollicutes;o__RF39;f__;g__;s__	3140cf39380dba00c815930fe127a3be	0.00825	0	0	0	0	0	0.0008	0	0	0	0	0	0	0	0	0	0	0	0	0	0	0	0	0	0.0021	0	0	0	0	0	0	0	0	0	0	0	0	0	0	0	0	0	0	0	0	0	0
F0380	k__Bacteria;p__Proteobacteria;c__Betaproteobacteria;o__Burkholderiales;f__Alcaligenaceae;g__Sutterella;s__	dbcdaca3ee9e9fe75d8829e87b8551dc	0	0	0	0	0	0	0	0	0	0	0	0.00345	0	0	0	0	0.00015	0	0	0	0	0	0	0	0	0	0	0	0	0	0	0.00185	0	0	0	0	0	0	0	0	0	0	0	0	0	0	0
F0381	k__Bacteria;p__Firmicutes;c__Clostridia;o__Clostridiales;f__;g__;s__	fa7c29d4c4e6a6262f4e41394dfbd4b2	0	0	0	0	0	0	0	0	0	0.06235	0	0	0	0	0	0	0	0	0	0	0	0	0	0	0	0	0	0	0	0	0	0	0	0	0	0	0	0	0	0	0	0	0	0.00135	0	0	0
F0382	k__Bacteria;p__Bacteroidetes;c__Bacteroidia;o__Bacteroidales;f__Bacteroidaceae;g__Bacteroides;s__	c301ca82353174f48e49a53878be17d2	0	0	0	0	0	0	0	0	0	0	0	0	0	0	0	0	0	0	0	0	0	0	0	0	0	0	0	0	0	0	0	0	0	0	0	0	0	0	0	0	0	0	0	0	0	0	0
F0383	k__Bacteria;p__Firmicutes;c__Clostridia;o__Clostridiales;f__Ruminococcaceae;g__Gemmiger;s__formicilis	38692764fe4381ac5be92bb8b5e9a065	0	0	0	0	0	0	0	0	0	0	0	0	0	0	0	0	0	0	0	0	0	0	0	0	0	0	0	0	0	0	0	0	0	0	0	0	0	0	0	0	0	0	0	0	0	0	0
F0384	k__Bacteria;p__Bacteroidetes;c__Bacteroidia;o__Bacteroidales;f__Porphyromonadaceae;g__Parabacteroides;s__distasonis	9a76c2c2904fcae623e236b6818a712e	0	0	0	0	0	0	0	0	0	0	0	0	0	0	0	0	0	0	0	0.0028	0	0	0	0.0003	0	0	0	0	0	0	0	0	0	0	0	0.00105	0	0	0	0	0	0	0.0007	0.0012	0	0	0
F0385	k__Bacteria;p__Firmicutes;c__Clostridia;o__Clostridiales;f__Lachnospiraceae	59fde92361d7af5a12b89009cc1665c3	0.00075	0	0	0.00065	0	0	0.0004	0	0	0	0	0	0	0	0	0.0004	0	0.0004	0	0	0	0.001	0.00045	0	0.0005	0	0	0.0005	0	0	0	0	0	0	0	0	0	0	0	0	0	0	0	0	0	0	0
F0386	k__Bacteria;p__Firmicutes;c__Erysipelotrichi;o__Erysipelotrichales;f__Erysipelotrichaceae;g__Catenibacterium;s__	a2ae5a0c3ad750b868fc4fb273926024	0	0	0	0	0	0	0	0	0	0	0	0	0	0	0	0	0	0	0	0	0	0	0	0	0	0	0	0	0	0	0	0	0	0	0	0	0	0	0	0	0	0	0	0	0	0	0
F0387	k__Bacteria;p__Actinobacteria;c__Actinobacteria;o__Bifidobacteriales;f__Bifidobacteriaceae;g__Bifidobacterium;s__	33ba975cdb88b5073a2355ffdf01e9cb	0	0	0	0	0	0	0	0	0	0	0	0	0	0	0	0	0	0	0	0	0	0	0	0	0	0	0	0	0	0	0	0	0	0	0	0	0	0	0	0	0	0	0	0	0	0	0
F0388	k__Bacteria;p__Bacteroidetes;c__Bacteroidia;o__Bacteroidales;f__Prevotellaceae;g__Prevotella;s__copri	79f568eb9849a44b807fce84623843d4	0	0	0	0	0	0	0	0	0	0	0	0	0	0	0	0	0	0	0	0	0	0	0	0	0	0	0	0	0	0	0	0	0	0	0	0	0	0	0	0	0	0	0	0	0	0	0
F0389	k__Bacteria;p__Firmicutes;c__Clostridia;o__Clostridiales;f__Lachnospiraceae;g__Coprococcus;s__	dd80e0a50520c9481217ccdf670781a6	0	0	0.0011	0	0	0	0.00065	0	0	0	0	0	0	0	0.00045	0	0.00055	0	0	0	0	0	0	0	0	0	0	0	0	0	0.00075	0	0	0	0	0	0.0009	0	0.0005	0	0	0	0	0	0	0.0014	0.0008
F0390	k__Bacteria;p__Firmicutes;c__Bacilli;o__Lactobacillales;f__Lactobacillaceae;g__Lactobacillus;s__zeae	29daaf94c6c9c41e5044aa321d18a306	0	0	0	0	0	0	0	0	0	0	0	0	0	0	0	0	0.00095	0	0	0	0	0	0	0	0	0	0	0	0.00585	0	0	0	0	0	0	0	0	0	0	0	0	0	0	0	0	0	0
F0391	k__Bacteria;p__Bacteroidetes;c__Bacteroidia;o__Bacteroidales;f__Bacteroidaceae;g__Bacteroides;s__	e9d23f8839a91794229045bb0395ec02	0	0	0	0	0	0	0	0	0	0	0	0	0.0069	0	0	0	0	0	0	0	0	0	0.00095	0	0	0	0	0	0	0	0	0	0	0	0	0	0	0	0	0	0	0	0	0	0	0	0
F0392	k__Bacteria;p__Firmicutes;c__Clostridia;o__Clostridiales;f__Lachnospiraceae;g__Roseburia;s__faecis	18bfb42f1644a79f161827d9df261118	0	0	0	0	0	0	0	0	0	0	0	0	0	0	0	0	0	0	0	0	0	0	0	0	0	0	0	0	0	0	0	0	0	0	0	0	0	0	0	0	0	0	0	0	0	0	0
F0393	k__Bacteria;p__Firmicutes;c__Clostridia;o__Clostridiales;f__;g__;s__	94928715987dcb9638dd5c0e8f9b20f4	0.0015	0	0.0002	0	0	0.0012	0	0	0	0.0001	0	0	0	0	0	0	0	0	0	0	0	0.00065	0	0	0	0	0	0.0006	0	0	0	0	0	0	0.00015	0	0	0	0	0	0	0	0	0	0	0.00035	0
F0394	k__Bacteria;p__Firmicutes;c__Clostridia;o__Clostridiales;f__[Mogibacteriaceae];g__;s__	815bd7b73c541c8c10214ac2e7c40b79	0	0	0	0	0	0	0	0	0	0	0	0	0	0	0	0	0	0	0	0	0	0	0	0	0	0	0	0	0	0	0	0	0	0	0	0	0	0	0	0	0	0	0	0	0	0	0
F0395	k__Bacteria;p__Tenericutes;c__Mollicutes;o__RF39;f__;g__;s__	fb0acb741317f05a7ee7d6eb1ef3ac3c	0	0	0	0	0	0.00425	0	0	0	0	0	0	0	0	0	0	0	0	0	0	0	0	0.00145	0	0	0	0	0	0	0	0	0	0	0	0.00205	0	0	0	0	0	0	0	0	0	0	0	0
F0396	k__Bacteria;p__Firmicutes;c__Clostridia;o__Clostridiales;f__Ruminococcaceae;g__;s__	1af612d90153f4aa10245d1e813d3dc3	0	0	0	0	0.00035	0	0	0	0	0	0	0	0	0	0	0.0022	0	0	0	0	0	0	0	0	0	0	0	0	0	0	0	0	0	0	0	0	0	0	0	0	0	0	0	0	0	0	0
F0397	k__Bacteria;p__Firmicutes;c__Clostridia;o__Clostridiales;f__Veillonellaceae;g__Dialister;s__	b1976ad209ba4919c09c0bc519fd3277	0	0	0	0	0	0	0	0	0	0	0	0	0	0	0	0	0	0	0	0	0	0	0	0	0	0	0	0	0	0	0	0	0	0	0	0	0	0	0	0	0	0	0	0	0	0	0
F0398	k__Bacteria;p__Bacteroidetes;c__Bacteroidia;o__Bacteroidales;f__Prevotellaceae;g__Prevotella;s__copri	7af19d0262390045aecffe65da92bf14	0	0	0	0	0	0	0	0	0	0	0	0	0	0	0	0	0	0	0	0	0	0	0	0	0	0	0	0	0	0	0	0	0	0	0	0	0	0	0	0	0	0	0	0	0	0	0
F0399	k__Bacteria;p__Bacteroidetes;c__Bacteroidia;o__Bacteroidales;f__Rikenellaceae;g__;s__	506efac48dc5d5be2c0122c381639a3f	0	0	0	0	0.0013	0.00055	0	0	0	0	0	0	0	0	0	0	0	0	0	0	0	0	0	0	0	0	0	0	0	0	0	0	0	0	0	0	0	0	0	0.00065	0	0	0	0	0	0	0
F0400	k__Bacteria;p__Firmicutes;c__Clostridia;o__Clostridiales;f__Veillonellaceae;g__Veillonella;s__parvula	eae880eaa9c99650e399d9b4eb5dd3b0	0	0	0	0	0	0	0	0	0	0	0	0	0	0	0.00185	0	0	0	0	0	0	0	0	0	0	0	0	0	0	0	0	0	0	0.00115	0	0	0	0	0	0	0	0	0	0	0	0	0
F0401	k__Bacteria;p__Firmicutes;c__Clostridia;o__Clostridiales;f__;g__;s__	e6d61d71d7593d63e17d508249dba05b	0	0	0	0	0	0	0	0	0	0	0	0	0	0	0	0	0	0	0	0	0	0	0	0	0	0	0	0	0	0	0	0	0	0	0	0	0	0	0	0	0	0	0	0.0064	0	0	0
F0402	k__Bacteria;p__Bacteroidetes;c__Bacteroidia;o__Bacteroidales;f__Bacteroidaceae;g__Bacteroides;s__	cbd78efd85b15ef4ac0450160a74dda3	0	0	0	0	0	0	0	0	0	0	0	0	0	0	0	0	0	0	0	0	0	0	0	0	0	0	0	0	0	0	0	0	0	0	0	0.0042	0	0	0	0	0.0029	0	0	0	0	0	0
F0403	k__Bacteria;p__Firmicutes;c__Clostridia;o__Clostridiales;f__Ruminococcaceae;g__Faecalibacterium;s__prausnitzii	f1e46fe5d6a659fec0915b5de3000887	0	0	0	0	0	0	0	0	0	0	0	0	0	0	0	0	0	0	0	0	0	0	0	0	0	0	0	0	0	0	0	0	0	0	0	0	0	0	0	0	0	0	0	0	0	0	0
F0404	k__Bacteria;p__Firmicutes;c__Clostridia;o__Clostridiales;f__Lachnospiraceae;g__Blautia;s__	6afbda63b0750231cd586b402d745cd8	0	0	0	0	0	0	0	0	0	0	0	0	0	0	0	0	0.00235	0	0	0	0	0	0	0	0	0	0	0	0	0	0	0	0	0	0	0	0	0	0	0	0	0	0	0	0	0	0
F0405	k__Bacteria;p__Firmicutes;c__Clostridia;o__Clostridiales;f__Lachnospiraceae;g__[Ruminococcus];s__gnavus	17fc40732a93bb24d115108eb5de3616	0	0	0	0	0	0	0	0	0	0	0	0	0	0	0	0	0	0	0	0	0	0	0	0	0	0	0	0	0	0	0	0	0	0	0.003	0	0	0	0	0	0	0	0	0	0	0	0
F0406	k__Bacteria;p__Firmicutes;c__Clostridia;o__Clostridiales;f__Lachnospiraceae;g__;s__	4d334598e144b1d31c0b92a301b5cc68	0	0	0	0	0	0	0.0044	0	0.0006	0	0	0	0	0	0	0	0	0	0	0	0	0	0	0.00155	0	0	0	0	0	0	0	0	0	0	0	0	0	0	0	0	0	0	0	0.00075	0	0	0
F0407	k__Bacteria;p__Firmicutes;c__Bacilli;o__Lactobacillales;f__Lactobacillaceae;g__Lactobacillus;s__	0df6c802966e8670279671824da4f10a	0	0.0007	0	0	0	0	0	0	0	0	0	0	0	0	0	0	0	0	0	0	0	0	0	0	0	0	0	0	0.0005	0	0	0	0	0	0.0001	0	0	0	0	0	0	0	0.00055	0	0	0	0
F0408	k__Bacteria;p__Actinobacteria;c__Coriobacteriia;o__Coriobacteriales;f__Coriobacteriaceae;g__;s__	47fc392feedba9c35278a899f3ab9427	0	0.0024	0	0	0	0	0	0	0	0	0	0	0	0	0	0	0	0	0	0	0	0	0	0.00585	0	0	0	0	0	0	0	0	0	0	0	0	0	0	0	0	0	0.00885	0	0	0	0	0
F0409	k__Bacteria;p__Firmicutes;c__Bacilli;o__Lactobacillales;f__Lactobacillaceae;g__Lactobacillus;s__mucosae	feb1c288cd46f6fd9bc3c2c35970cbdf	0	0	0	0	0	0	0	0	0	0	0	0	0	0	0	0	0	0	0	0	0	0	0	0	0	0	0	0	0	0	0	0	0	0	0	0	0	0	0	0	0	0	0	0	0	0	0
F0410	k__Bacteria;p__Firmicutes;c__Clostridia;o__Clostridiales;f__Lachnospiraceae;g__Roseburia;s__	8d0f4817a45a3269a4df41c6c4dbc1c2	0	0	0	0	0	0	0	0	0	0	0	0	0	0	0	0	0	0	0	0	0.03055	0	0.00205	0	0	0	0	0	0	0	0	0	0	0	0	0	0	0	0	0	0	0	0	0	0	0	0
F0411	k__Bacteria;p__Firmicutes;c__Clostridia;o__Clostridiales;f__Lachnospiraceae	07699fa14cb8970eee5e8dda19dd5dbe	0	0	0	0	0	0	0	0	0	0	0.00515	0	0	0.0011	0	0	0.0005	0	0	0	0	0	0	0	0	0	0	0	0	0	0	0	0	0	0	0	0	0	0	0	0	0	0	0	0	0	0
F0412	k__Bacteria;p__Bacteroidetes;c__Bacteroidia;o__Bacteroidales;f__Prevotellaceae;g__Prevotella;s__	a09d6150a76ed5b484f9157717ad126a	0	0	0	0	0	0	0	0	0	0	0	0	0	0	0	0	5e-05	0	0	0	0	0	0.0469	0	0	0	0	0	0	0	0	0	0	0	0	0	0	0	0	0	0	0	0	0	0	0	0
F0413	k__Bacteria;p__Firmicutes;c__Clostridia;o__Clostridiales;f__Lachnospiraceae	ce7211a76ceb3c6df6c4a0f08ac3f2a7	0	0	0	0	0	0	0	0	0	0	0	0	0	0	0	0	0	0	0	0	0	0	0	0	0	0	0	0	0	0	0	0	0	0	0	0	0	0	0	0	0	0	0	0	0	0	0
F0414	k__Bacteria;p__Firmicutes;c__Clostridia;o__Clostridiales;f__Lachnospiraceae;g__;s__	7d2402f1612fe6c2f5c20bfda4a90aa0	0	0	0	0	0	0	0.00085	0	0	0	0	0	0	0	0	0	0	0	0	0	0	0	0	0	0	0	0	0	0	0	0	0	0	0	0	0.0004	0	0	0	0	0	0.0012	0	0	0	0	0
F0415	k__Bacteria;p__Firmicutes;c__Clostridia;o__Clostridiales;f__Veillonellaceae;g__Mitsuokella;s__	4ed25d8d46a8efcc03ca7a92ff9580ec	0	0	0	0	0	0	0	0	0	0	0	0	0	0	0	0	0	0	0	0	0	0	0	0	0	0	0	0	0	0	0	0	0	0	0	0	0	0	0	0	0	0	0	0	0	0	0
F0416	k__Bacteria;p__Firmicutes;c__Clostridia;o__Clostridiales;f__Lachnospiraceae;g__Clostridium;s__hathewayi	da8644094f1d480f3b3a6a03a7027ab4	0	0	0	0	0	0	0	0	0	0	0	0	0	0	0	0	0	0	0	0	0	0	0	0	0	0	0	0	0	0	0	0	0	0	0	0	0	0	0	0	0	0	0	0	0	0	0
F0417	k__Bacteria;p__Firmicutes;c__Clostridia;o__Clostridiales;f__Veillonellaceae;g__Megamonas;s__hypermegale	72f22e8cef55f1a2c10fc7c1037a433a	0	0	0	0	0	0	0	0	0	0	0	0	0	0	0	0	0	0	0	0	0	0	0	0	0	0	0	0	0	0	0	0	0	0	0	0	0	0	0	0	0	0	0	0	0	0	0
F0418	k__Bacteria;p__Bacteroidetes;c__Bacteroidia;o__Bacteroidales;f__Prevotellaceae;g__Prevotella;s__copri	6dbad323186b58b8b8f4c5c1c36040d5	0	0	0	0	0	0	0	0	0	0	0	0	0	0	0	0	0	0	0	0	0	0	0	0	0	0	0	0	0	0	0	0	0	0	0	0	0	0	0	0	0	0	0	0	0	0	0
F0419	k__Bacteria;p__Synergistetes;c__Synergistia;o__Synergistales;f__Synergistaceae;g__Cloacibacillus;s__	6ba98911efd5b1fa1cbba9f869562cce	0	0	0	0.00165	0.0009	0	0	0	0	0	0	0	0	0	0	0.00055	0	0	0	0	0	0	0	0.00015	0	0	0	0	0	0	0	0	0	0	0	0	0.0002	0	0	0	0.00015	0	0.00025	0	0.00015	0.00015	0
F0420	k__Bacteria;p__Firmicutes;c__Clostridia;o__Clostridiales;f__Lachnospiraceae;g__;s__	a7bdf6c365ba85b57481b78cf6a5f016	0	0	0	0	0.00105	0	0	0	0	0	0	0	0	0	0	0	0.0035	0.00275	0	0	0	0	0	0.00135	0	0	0	0	0	0	0	0	0	0	0	0	0	0	0	0	0	0	0	0	0	0	0
F0421	k__Bacteria;p__Firmicutes;c__Clostridia;o__Clostridiales;f__Lachnospiraceae;g__;s__	9a5aa6a7450c2a783e9c66b855db6b23	0	0	0	0	0	0	0	0	0	0	0	0	0	0	0	0	0	0	0	0	0	0	0.00125	0	0	0	0	0	0	0	0	0	0	0.00145	0	0	0	0	0	0	0	0	0	0	0	0	0
F0422	k__Bacteria;p__Firmicutes;c__Clostridia;o__Clostridiales;f__Lachnospiraceae	be44bdb8fa2c3b45178a5579d3ed9684	0	0	0	0	0	0	0	0	0	0	0	0	0	0	0	0	0	0	0	0	0	0	0	0	0	0	0	0	0	0	0	0	0	0	0	0	0	0	0	0	0	0	0	0.00095	0	0	0
F0423	k__Bacteria;p__Proteobacteria;c__Deltaproteobacteria;o__Desulfovibrionales;f__Desulfovibrionaceae;g__Bilophila;s__	31774b2ab198d7b5abc9f0d6e8a5ffc2	0	0	0	0	0	0	0	0	0.0016	0	0	0	0	0	0	0	0	0	0	0	0	0	0	0.0002	0	0	0	0	0	0	0	0	0	0	0.0006	0	0	0	0	0	0	0	0	0	0	0	0
F0424	k__Bacteria;p__Firmicutes;c__Bacilli;o__Turicibacterales;f__Turicibacteraceae;g__Turicibacter;s__	be5cc85bd2ac16b6ae446fd24b1e2308	0	0	0	0.0017	0	0	0	0	0	0	0	0	0	0	0	0	0	0	0	0	0.0004	0	0	0	0	0	0	0	0	0	0	0	0	0	0	0.0001	0	0	0	0	0	0	0	0	0	0	0
F0425	k__Bacteria;p__Bacteroidetes;c__Bacteroidia;o__Bacteroidales;f__Prevotellaceae;g__Prevotella;s__	2fce9bb5a6eaaa78bd65eda411434502	0	0	0	0	0	0	0	0	0	0	0	0	0	0	0	0	0	0	0	0	0	0	0	0	0	0	0	0	0	0	0	0	0	0	0	0	0	0	0	0	0	0	0	0	0	0	0
F0426	k__Bacteria;p__Firmicutes;c__Bacilli;o__Lactobacillales;f__Lactobacillaceae;g__Lactobacillus;s__	581a55014641e1cd55cdc272c0365a28	0	0.0002	0	0	0	0	0	0.00035	0	0	0	0	0	0	0	0	0	0	0	0	0	0	0	0	0	0	5e-05	0.0001	0.00015	0	0	0	0	0	0	0	0	0	0	0	0	0	0	0	0	0	0
F0427	k__Bacteria;p__Bacteroidetes;c__Bacteroidia;o__Bacteroidales;f__Prevotellaceae;g__Prevotella;s__copri	deb90060cd7e33d6b3e583a968e4a11e	0	0	0	0	0	0	0	0	0	0	0	0	0	0	0	0	0	0.00615	0	0	0	0	0	0	0	0	0	0	0	0	0	0	0	0	0	0	0	0	0	0	0	0	0	0	0	0	0
F0428	k__Bacteria;p__Firmicutes;c__Clostridia;o__Clostridiales;f__Lachnospiraceae;g__;s__	0b53415990b1e4435ba981cc617f6be0	0	0	0	0	0	0	0	0	0	0	0	0	0	0	0	0	0	0	0	0	0	0	0	0	0	0	0	0	0	0	0	0	0	0	0	0	0	0	0	0	0	0	0	0	0	0	0
F0429	k__Bacteria;p__Firmicutes;c__Clostridia;o__Clostridiales;f__Lachnospiraceae;g__Coprococcus;s__	c59e293cf3c7278f4521bedf9a2405ef	0	0	0	0	0	0.00055	0	0	0	0	0	0	0	0	0	0	0	0	0.00025	0	0	0	0	0	0	0	0	0	0	0	0	0	0	0	0	0	0	0	0	0	0	0	0	0	0	0.0003	0
F0430	k__Bacteria;p__Firmicutes;c__Clostridia;o__Clostridiales;f__Ruminococcaceae;g__;s__	3f9afe17105dd0c33bf41ce08824f362	0	0	0.0004	0.00175	0	0	0	0	0	0	0.00025	0	0	0.00095	0	0	0.0005	0	0	0	0.00095	0	0	0	0	0	0	0	0	0.00015	0	0	0	0	0	0	0.0003	0	0	0	0	0	0	0	0	0	0
F0431	k__Bacteria;p__Proteobacteria;c__Gammaproteobacteria;o__Enterobacteriales;f__Enterobacteriaceae	3b94c19ef326eea0918e1c3d244c999c	0	0	0	0	0	0	0	0	0	0	0	0	0	0	0	0	0	0	0	0	0	0	0	0	0	0	0	0	0	0	0	0	0	0	0	0	0	0	0	0	0	0	0	0	0	0	0
F0432	k__Bacteria;p__Bacteroidetes;c__Bacteroidia;o__Bacteroidales;f__[Paraprevotellaceae];g__Paraprevotella;s__	dffd48b1005574979781e104156691c1	0	0	0	0	0	0	0	0	0	0	0	0	0	0	0	0	0	0	0	0	0	0	0	0	0	0	0	0	0	0	0	0	0	0	0	0	0	0	0	0	0	0	0	0	0	0	0
F0433	k__Bacteria;p__Firmicutes;c__Clostridia;o__Clostridiales;f__Lachnospiraceae;g__Coprococcus;s__	6ff4463ed68f92afb01b5c1aca7a9fca	0	0	0	0	0	0.00085	0	0	0.00035	0	0	0	0	0	0	0	0	0	0	0	0	0	0.0006	0	0	0	0	0	0	0	0	0	0	0	0.00055	0	0	0	0	0	0	0.0008	0	0.0018	0	0	0
F0434	k__Bacteria;p__Firmicutes;c__Clostridia;o__Clostridiales;f__Christensenellaceae;g__;s__	0b4aeb45916a24fd10e3655fe6481966	0	5e-05	0	0	0	0	0	0	0	0	0	0	0	0	0	0	0	0	0	0	0	0.00385	0	0	0.0006	0	0	0	0	0	0	0	0	0	0	0	0	0	0	0	0	0	0	0	0	0	0
F0435	k__Bacteria;p__Firmicutes;c__Clostridia;o__Clostridiales;f__Lachnospiraceae;g__Blautia;s__producta	a3b8524c1b273413d45d6b635db3103f	0	0	0	0	0	0	0	0	0	0	0	0	0	0	0	0	0	0	0	0	0	0	0	0	0	0	0	0	0	0	0	0	0	0	0	0	0	0	0	0	0	0	0	0	0	0	0
F0436	k__Bacteria;p__Firmicutes;c__Clostridia;o__Clostridiales;f__Ruminococcaceae;g__Faecalibacterium;s__prausnitzii	78d4f442773fc72402c01693d81a45e6	0	0	0	0	0	0	0	0	0	0	0	0	0	0	0	0	0	0	0	0	0	0	0	0	0	0	0	0	0	0	0	0	0	0	0	0	0	0	0	0	0	0	0	0	0	0	0
F0437	k__Bacteria;p__Firmicutes;c__Clostridia;o__Clostridiales;f__Lachnospiraceae;g__;s__	6c45f5ee83fccec07881365dda2d2eb2	0	0	0	0	0	0	0	0	0	0	0	0	0	0	0	0	0	0	0	0	0	0	0	0	0	0	0	0	0	0	0	0	0	0	0	0	0	0	0	0	0	0	0	0	0	0	0
F0438	k__Bacteria;p__Bacteroidetes;c__Bacteroidia;o__Bacteroidales;f__Prevotellaceae;g__Prevotella;s__	f734314317e5a01b2c72cffdf3106ce8	0	0	0	0	0	0	0.0004	0	0	0	0	0	0	0	0	0	0	0	0	0	0	0	0	0	0	0	0	0	0	0	0	0	0	0	0	0	0	0	0	0	0	0	0	0	0	0	0
F0439	k__Bacteria;p__Firmicutes;c__Clostridia;o__Clostridiales;f__Lachnospiraceae;g__Blautia;s__	f844fb3a434bf8b9cada45482034d41b	0	0	0	0	0.00175	0	0	0	0	0	0	0	0	0	0	0	0	0	0	0	0	0	0	0	0	0	0	0	0	0	0	0	0	0	0	0	0	0	0	0	0	0	0	0	0	0	0
F0440	k__Bacteria;p__Bacteroidetes;c__Bacteroidia;o__Bacteroidales;f__[Paraprevotellaceae];g__[Prevotella];s__	726bca3c3011eef90e5b866db0fd5329	0	0	0	0	0	0	0	0	0	0	0	0	0	0	0	0	0	0	0	0	0	0	0	0	0	0	0	0	0	0	0	0	0	0	0	0	0	0	0	0	0	0	0	0	0	0	0
F0441	k__Bacteria;p__Bacteroidetes;c__Bacteroidia;o__Bacteroidales;f__S24-7;g__;s__	ca9fd54003f5bacb5e70b96748449c36	0	0.00185	0	0	0	0	0	0	0	0	0	0	0	0	0	0	0	0	0	0	0	0	0	0	0	0	0	0	0	0	0	0	0	0	0	0	0	0	0	0	0	0	0	0	0	0	0
F0442	k__Bacteria;p__Firmicutes;c__Clostridia;o__Clostridiales;f__Ruminococcaceae;g__;s__	bb16344ed5947ebb635afc9ab2463db0	0	0	0	0	0	0	0	0	0	0	0	0	0	0	0	0	0	0	0	0	0	0	0	0	0	0	0	0	0	0	0	0	0	0	0	0	0	0	0	0	0	0	0	0	0	0	0
F0443	k__Bacteria;p__Firmicutes;c__Clostridia;o__Clostridiales;f__Clostridiaceae;g__Clostridium	04a40653886fdb1a22227303b91efa68	0	0	0.00145	0	0	0	0	0	0	0	0	0	0	0	0	0	0	0	0	0	0	0	0	0	0	0	0	0	0	0	0	0	0	0	0	0	0	0	0	0	0	0	0	0.0004	0	0	0
F0444	k__Bacteria;p__Bacteroidetes;c__Bacteroidia;o__Bacteroidales;f__Bacteroidaceae;g__Bacteroides;s__eggerthii	1ab75f81f06d896defe1a2a976e99bcd	0	0	0	0	0	0	0	0	0	0	0	0	0	0	0	0	0	0	0	0	0	0	0.0005	0	0	0	0	0	0	0	0	0	0	0	0	0	0	0	0	0	0	0	0	0	0	0	0
F0445	k__Bacteria;p__Firmicutes;c__Clostridia;o__Clostridiales;f__Veillonellaceae;g__Megasphaera;s__	7c5414ff08bdf3d67f274b04bacc6afa	0	0	0	0	0	0	0	0	0	0	0	0.1537	0	0	0	0	0.00035	0	0	0	0	0	0	0	0	0	0	0	0	0	0	0	0	0	0	0	0	0	0	0	0	0	0	0	0	0	0
F0446	k__Bacteria;p__Firmicutes;c__Clostridia;o__Clostridiales;f__;g__;s__	e0f7bdf2974c6f61534b16e0886f6670	0	0.001	0	0	0	0	0	0	0	0	0	0	0	0	0	0.00065	0	0	0	0	0	0	0	0	0	0	0	0	0	0	0	0	0	0	0	0	0	0	0	0	0	0	0	0	0	0	0
F0447	k__Bacteria;p__Firmicutes;c__Clostridia;o__Clostridiales;f__Ruminococcaceae	caee94af7a4562c61da6712807157dc9	0	0	0	0	0	0.0004	0	0	0	0	0	0	0	0	0	0	0	0	0	0	0	0.00035	0.00065	0	0.00015	0	0	0.0003	0	0	0	0	0	0	0	0	0	0	0	0	0	0	0	0	0	0	0
F0448	k__Bacteria;p__Firmicutes;c__Clostridia;o__Clostridiales;f__Lachnospiraceae;g__;s__	ad83d626f16b30d5ca2cb0af4c628a63	0	0	0	0	0	0	0	0	0	0	0	0	0	0	0	0	0	0	0	0.0011	0	0	0	0	0	0	0	0	0	0	0.0008	0	0	0	0	0	0	0	0	0	0	0	0	0	0	0	0
F0449	k__Bacteria;p__Firmicutes;c__Clostridia;o__Clostridiales;f__Lachnospiraceae;g__Dorea;s__	53bf77df9214c54ded7332ff0a9cac2d	0	0	0	0	0	0	0	0	0	0	0	0	0	0	0	0	0	0	0	0	0	0	0	0	0	0	0	0	0.00195	0	0	0	0	0	0	0	0	0	0	0	0	0	0	0	0	0	0
F0450	k__Bacteria;p__Firmicutes;c__Clostridia;o__Clostridiales;f__Ruminococcaceae	d56fd4c21346f6d694c7e638f6bdcb70	0	0.0006	0.0002	0	0.0007	0	0.0003	0	0.0002	0	0	0	0	0	0	0	0	0.0005	0.00095	0	0	0	0.00025	0.00065	0	0	0	0	0	0	0	0	0	0.00025	0	0	0.0003	0	0	0	0	0	0	0	0	0	0.0001
F0451	k__Bacteria;p__Bacteroidetes;c__Bacteroidia;o__Bacteroidales;f__Rikenellaceae	1eaa3cb7baaac3220b0606e3621afd16	0.0007	0	0.0001	0.00025	0.00045	0.0029	0	0	0.0001	0	0	0	0	5e-05	0	0	5e-05	0	0.0001	0	0	0.0004	0.0002	0.00025	0.00015	0	0	0	0.0003	0	0	0	0	0	0.00015	0.00045	0.0001	0	0.0008	0	0	5e-05	0	0	0	0	0
F0452	k__Bacteria;p__Firmicutes;c__Clostridia;o__Clostridiales;f__Lachnospiraceae;g__;s__	64cdad777808dde2fad9b1be7bc91b85	0	0.0006	0	0	0	0	0	0	0	0	0	0	0	0	0	0	0	0	0	0.0024	0	0	0	0	0	0	0	0	0	0	0	0	0	0	0	0.0012	0	0	0	0	0	0	0	0	0	0	0
F0453	k__Bacteria;p__Actinobacteria;c__Coriobacteriia;o__Coriobacteriales;f__Coriobacteriaceae	671f56cb9e843dbbacd5e8646ae48b4a	0	0	0	0.00885	0	0	0	0	0	0	0	0	0	0	0	0	0	0	0	0	0	0	0	0	0	0	0	0.0012	0.00315	0	0	0	0.0061	0	5e-05	0.00055	0	0	0	0	0	0	0	0	0	0	0.00195
F0454	k__Bacteria;p__Firmicutes;c__Clostridia;o__Clostridiales;f__Ruminococcaceae;g__Ruminococcus;s__callidus	9677f3651bbc78eedda91af3de540321	0	0	0	0	0	0	0	0	0	0	0	0	0	0	0	0	0	0	0	0	0	0	0	0	0	0	0	0	0	0	0	0	0	0	0	0	0	0	0	0	0	0	0	0	0	0	0
F0455	k__Bacteria;p__Firmicutes;c__Clostridia;o__Clostridiales;f__Ruminococcaceae	c2da7cc0247443dccd2e3d6a62f7be45	0	0.00135	0	0	0.0015	0	0	0	0	0	0	0	0	0	0	0	0	0	0	0	0	0	0	0	0	0	0	0	0	0	0	0	0	0	0	0.00025	0	0	0	0.00025	0	0	0	0	0	0.0001	0
F0456	k__Bacteria;p__Bacteroidetes;c__Bacteroidia;o__Bacteroidales;f__[Paraprevotellaceae];g__Paraprevotella;s__	a22adf9cea194889c66a0e9b28768b1b	0	0	0	0	0	0	0.00245	0	0	0	0	0	0	0	0	0	0	0	0	0	0	0	0	0	0	0	0	0	0	0	0	0	0	0	0	0	0	0	0	0	0	0.036	0	0	0	0	0
F0457	k__Bacteria;p__Actinobacteria;c__Coriobacteriia;o__Coriobacteriales;f__Coriobacteriaceae;g__Slackia;s__	3114d42cc9f862a2a18d7e5efde7fa9b	0	0	0	0	0	0	0	0	0	0	0	0	0	0	0	0	0	0.0011	0	0	0	0	0	0	0	0	0	0	0	0	0	0	0	0	0.00065	0	0	0	0	0	0	0	0	0	0.00025	0	0
F0458	k__Bacteria;p__Firmicutes;c__Clostridia;o__Clostridiales;f__Ruminococcaceae;g__Faecalibacterium;s__prausnitzii	ea758c07b84ff20619a3670f4359789b	0	0	0	0	0	0	0	0	0	0	0	0	0	0	0	0	0	0	0	0	0	0	0	0.0015	0	0	0	0	0	0	0	0	0	0	0	0	0	0	0	0	0	0	0	0	0	0	0
F0459	k__Bacteria;p__Firmicutes;c__Clostridia;o__Clostridiales;f__;g__;s__	da03da1eef1147967c5046fa9f330630	0	0	0	0	0	0	0	0	0	0	0	0	0	0	0	0	0	0	0	0	0	0.0069	0.00055	0.0029	0	0	0	0	0	0	0	0	0	0	0.00135	0	0	0	0	0	0	0	0	0	0	0	0
F0460	k__Bacteria;p__Fusobacteria;c__Fusobacteriia;o__Fusobacteriales;f__Fusobacteriaceae;g__Fusobacterium;s__	3265d4af36c9111eeab8366f034a548b	0	0	0	0	0	0	0	0	0	0	0	0	0	0	0	0	0	0	0	0	0	0	0	0	0	0	0	0	0	0	0	0	0	0	0	0	0	0	0	0	0	0	0	0	0	0	0
F0461	k__Bacteria;p__Firmicutes;c__Clostridia;o__Clostridiales;f__Peptococcaceae;g__Peptococcus;s__	c4f0710eb90cbedb839c238b591f4bb9	0	0	0	0	0	0	0.00375	0	0	0	0	0	0	0	0	0	0	0	0	0	0	0	0	0	0	0	0	0	0	0	0	0	0	0	0	0	0	0	0	0	0	0	0	0	0	0	0
F0462	k__Bacteria;p__Firmicutes;c__Clostridia;o__Clostridiales;f__Lachnospiraceae;g__;s__	6eaef2dd2e8097421a196c104a2b76c8	0	0	0	0	0	0	0	0	0	0	0	0	0	0	0	0	0	0	0	0	0	0	0	0	0	0	0	0	0	0	0.0012	0	0	0	0	0	0	0	0	0	0	0	0	0	0	0	0
F0463	k__Bacteria;p__Bacteroidetes;c__Bacteroidia;o__Bacteroidales;f__Prevotellaceae;g__Prevotella;s__copri	f8a0f81a9c727efd3cdf8c8ee1af699a	0	0	0	0	0	0	0	0	0	0	0	0	0	0	0	0	0	0	0	0	0	0	0	0	0	0	0	0	0	0	0	0	0	0	0	0	0	0	0	0	0	0	0	0	0	0	0
F0465	k__Bacteria;p__Cyanobacteria;c__Chloroplast;o__Streptophyta;f__;g__;s__	0a3cf58d4ca062c13d42c9db4ebcbc53	0	0	0	0	0	0	0	0	0	0	0	0	0	0	0	0	0	0	0	0	0	0	0.00025	0	0	0	0	0	0.0004	0	0	0	0	0	0	0	0	0	0	0	0.00475	0	0	0	0	0	0
F0467	k__Bacteria;p__Firmicutes;c__Clostridia;o__Clostridiales;f__Lachnospiraceae;g__Blautia;s__	971e014ef36881ebcdcf9c46b542c3a5	0	0	0	0	0	0	0	0	0	0	0	0	0	0	0	0	0	0	0	0	0	0	0	0	0	0	0	0	0	0	0	0	0	0	0	0	0	0	0.0045	0	0	0	0	0	0	0	0
F0468	k__Bacteria;p__Firmicutes;c__Clostridia;o__Clostridiales;f__Lachnospiraceae;g__Coprococcus;s__	87c18e8ee3789954404f2c1a35079a09	0	0	0	0	0	0	0	0	0	0	0	0	0	0	0	0	0	0	0	0	0	0	0	0	0	0	0	0	0	0	0	0	0	0	0	0.00135	0	0	0.00075	0	0	0	0	0	0	0	0.00105
F0469	k__Bacteria;p__Firmicutes;c__Bacilli;o__Lactobacillales;f__Streptococcaceae;g__Lactococcus;s__garvieae	b3d2cc3b9f0184830bec2ef73bcc6166	0	0	0	0	0	0	0	0	0	0	0	0	0	0	0	0	0	0	0	0	0	0	0	0.0001	0	0	0	0	0	0	0	0	0	0	0	0	0	0	0	0	0	0	0	0	0	0	0
F0470	k__Bacteria;p__Bacteroidetes;c__Bacteroidia;o__Bacteroidales;f__[Paraprevotellaceae];g__Paraprevotella;s__	888f55ac51312b80cd969798719e9df0	0	0	0	0	0	0.0024	0	0	0	0	0	0	0	0	0	0	0	0	0	0	0	0	0	0	0	0	0	0	0	0	0	0	0	0	0.0065	0	0	0	0	0	0	0	0	0	0	0	0.0003
F0471	k__Bacteria;p__Firmicutes;c__Clostridia;o__Clostridiales;f__Peptostreptococcaceae;g__;s__	d20b46e3c9d79a8e49a48f112fc03d4f	0	0	0	0	0	0	0	0	0	0	0	0	0	0	0.0007	0	0	0	0	0	0	0	0	0	0	0	0	0	0	0	0	0	0	0.0051	0	0	0	0	0	0	0	0	0	0	0	0	0
F0474	k__Bacteria;p__Firmicutes;c__Erysipelotrichi;o__Erysipelotrichales;f__Erysipelotrichaceae;g__[Eubacterium];s__dolichum	5f8d35126b0a7321413d21487ec72b73	0	0	0	0	0	0	0	0	0	0	0.0004	0	0	0.00015	0	0	0	0	0	0	5e-05	0	0	0	0	0	0	0	0	0	0	0	0	0	0	0	0	0	0.00045	0	0	0	0	0	0	0	0
F0475	k__Bacteria;p__Cyanobacteria;c__Chloroplast;o__Streptophyta;f__;g__;s__	e78d28b0c959b6e035caad98e3288205	0	0	0	0	0	0	0	0	0	0	0	0	0	0	0	0.0001	0	0	0	0	0	0	0	0	0	0	0	0	0	0	0	0	0.00055	0	0	0	0	0	0	5e-05	0	0.0013	0	0	0	0.00025	0
F0476	k__Bacteria;p__Bacteroidetes;c__Bacteroidia;o__Bacteroidales;f__S24-7;g__;s__	1636df577567be4aadea8383b4af2b86	0	0	0	0	0	0	0	0	0	0	0	0	0	0	0	0	0	0	0	0	0	0	0.0002	0	0	0	0	0	0	0	0	0	0	0	0	0	0	0	0	0	0	0	0	0	0	0	0
F0477	k__Bacteria;p__Firmicutes;c__Clostridia;o__Clostridiales;f__Lachnospiraceae;g__Blautia;s__	6783b50a3968c78af556fe40622005e7	0	0	0	0	0	0	0	0	0	0	0	0	0	0	0	0	0	0	0	0	0	0	0	0	0	0	0	0	0	0	0	0	0	0	0	0	0	0	0.00125	0	0	0	0	0	0	0	0
F0478	k__Bacteria;p__Firmicutes;c__Clostridia;o__Clostridiales	32946a13151283c45561a1d0ca4223a0	0.0067	0.00025	0	0	0	0	0	0	0	0	0	0	0	0	0	0	0	0	0	0	0	0	0	0.00065	0	0	0	0.00015	0	0	0	0	0.0007	0	0.0005	0	0	0	0	0	0	0	0	0.00075	0	0	0
F0480	k__Bacteria;p__Firmicutes;c__Clostridia;o__Clostridiales;f__Ruminococcaceae;g__Gemmiger;s__formicilis	ba1163413c312007563596b45c43e474	0	0	0	0	0	0	0	0	0	0.0064	0	0	0	0	0	0	0	0	0	0	0	0	0	0	0	0	0	0	0	0	0	0	0	0	0	0	0	0	0	0	0	0	0	0	0	0	0
F0485	k__Bacteria;p__Firmicutes;c__Clostridia;o__Clostridiales;f__Lachnospiraceae;g__Clostridium;s__aldenense	47f770032218f91b352999ff1f663807	0	0	0	0	0	0	0	0	0	0	0	0.0001	0	0	0.0003	0	0	0	0	0.00055	0.0005	0	0	0	0	0	0	0	0	0	0	0	0	0	0	0	0	0	0	0	0	0	0	0	0	0	0
F0487	k__Bacteria;p__Firmicutes;c__Clostridia;o__Clostridiales;f__Ruminococcaceae;g__Faecalibacterium;s__prausnitzii	8bafd5532993e27fd24da45851f0fc6c	0	0	0	0	0	0	0	0	0	0	0	0	0	0	0	0	0	0	0	0	0	0	0	0	0	0	0	0	0	0	0	0	0	0	0	0	0	0	0	0	0	0	0	0	0	0	0
F0488	k__Bacteria;p__Firmicutes;c__Bacilli;o__Gemellales;f__Gemellaceae	85c44c83eddc5d3028261a1000b7d0e1	0	0	0	0	0	0	0	0	0	0	0	0.00045	0	0	0.00015	0	0	0	0.0003	5e-05	0.0003	0	0	0	0	5e-05	0.0002	5e-05	0	0	0.00015	0	0	0.00015	0	0	0	0	0.00035	0	0	0	0	0	0	0	0
F0489	k__Bacteria;p__Bacteroidetes;c__Bacteroidia;o__Bacteroidales;f__Bacteroidaceae;g__Bacteroides;s__caccae	547ed9d63f007845c48db64ef3e5aab6	0	0	0	0	0.0004	0	0	0	0	0	0	0	0	0	0	0	0	0.00035	0	0	0	0	0	0	0	0	0	0	0	0.00065	0.0009	0	0	0	0	0	0	0	0	0	0	0	0.00035	0	0	0	0
F0490	k__Bacteria;p__Firmicutes;c__Clostridia;o__Clostridiales;f__Ruminococcaceae;g__Faecalibacterium;s__prausnitzii	e0f4edd5020732c90b5c9c8dec7d94a3	0	0	0	0	0	0	0	0	0	0	0	0	0	0	0	0	0	0	0	0	0	0	0	0	0	0	0	0	0	0	0	0	0	0	0	0	0	0	0	0	0	0	0	0	0	0	0
F0491	k__Bacteria;p__Bacteroidetes;c__Bacteroidia;o__Bacteroidales;f__[Paraprevotellaceae];g__[Prevotella];s__	185ef6bb79a2ba1a7599caa613caabda	0	0	0	0	0	0	0	0	0	0	0	0	0	0	0	0	0	0	0	0	0	0	0	0	0	0	0	0	0	0	0	0	0	0	0	0	0	0	0	0	0	0	0	0	0	0	0
F0493	k__Bacteria;p__Firmicutes;c__Clostridia;o__Clostridiales;f__Lachnospiraceae;g__;s__	d515ae0a0b58aa13869a5966a80c98a9	0	0	0	0.00065	0	0	0	0	0	0	0	0	0	0.00075	0	0.0003	0.0005	0.00085	0	0	0	0	0	0	0	0	0	0	0.0011	0	0	0	0.00065	0	0	0	0	0.0003	0.00065	0	0	0	0	0	0	0	0
F0494	k__Bacteria;p__Firmicutes;c__Clostridia;o__Clostridiales;f__Lachnospiraceae;g__Roseburia;s__faecis	a08fb9d84ceee0c1900da346cf31a33a	0	0	0	0	0	0	0.01985	0	0	0	0	0	0	0	0	0	0	0	0	0	0	0	0	0	0	0	0	0	0	0	0	0	0	0	0	0	0	0	0	0	0	0	0	0	0	0	0
F0500	k__Bacteria;p__Firmicutes;c__Clostridia;o__Clostridiales;f__Ruminococcaceae;g__;s__	77a52ece0d9da550158abfebf9162d14	0	0	0	0	0	0	0	0	0	0	0	0	0	0	0	0	0	0	0	0	0	0	0	0	0	0	0	0	0	0	0	0	0	0	0	0	0	0	0	0	0	0	0	0	0	0	0
F0506	k__Bacteria;p__Firmicutes;c__Clostridia;o__Clostridiales;f__Veillonellaceae;g__Dialister;s__	e80b405808b48959271493a3dac9ed9a	0	0	0	0	0	0	0.00555	0	0.01225	0	0	0	0	0	0	0	0	0	0	0	0	0	0	0	0	0	0	0	0	0	0	0	0	0	0	0	0	0	0	0	0	0	0	0	0	0	0
F0520	k__Bacteria;p__Firmicutes;c__Clostridia;o__Clostridiales;f__Ruminococcaceae	9527bb31a50e844759561746f50b21ef	0	0	0	0	0	0	0	0	0	0	0	0	0	0	0	0	0.00245	0	0	0	0	0.0048	0	0	0	0	0	0	0	0	0	0	0	0	0	0	0	0	0	0	0	0	0	0	0	0	0
F0523	k__Bacteria;p__Bacteroidetes;c__Bacteroidia;o__Bacteroidales;f__Prevotellaceae;g__Prevotella;s__copri	0c5ab99f9c7460a6db64e61e56a26266	0	0	0	0	0	0	0	0	0	0	0	0	0	0	0	0	0	0	0	0	0	0	0	0	0	0	0	0	0	0	0	0	0	0	0	0	0	0	0	0	0	0	0	0	0	0	0
F0541	k__Bacteria;p__Firmicutes;c__Clostridia;o__Clostridiales;f__Ruminococcaceae;g__Faecalibacterium;s__prausnitzii	1f9d4abbef5d40f492f60b0bd8d5f746	0	0	0	0	0	0	0	0	0	0	0	0	0	0	0	0	0	0	0	0	0	0	0	0	0	0.00295	0	0	0	0	0	0	0	0.08355	0	0	0	0	0	0	0	0	0	0	0	0	0
F0543	k__Bacteria;p__Firmicutes;c__Clostridia;o__Clostridiales;f__Lachnospiraceae;g__Roseburia;s__faecis	cd56a439690840e9d8494d8e09c9472e	0	0	0	0	0	0	0	0	0	0	0	0	0	0	0	0	0	0	0	0	0	0	0	0	0	0	0	0	0	0	0	0	0	0	0	0	0	0	0	0	0	0	0	0	0	0	0
F0584	k__Bacteria;p__Firmicutes;c__Clostridia;o__Clostridiales;f__Ruminococcaceae;g__Gemmiger;s__formicilis	6996516ddd4cdd55504f3bf73eed8de0	0	0	0	0	0	0	0	0	0	0	0	0	0	0	0	0	0	0	0	0	0	0	0	0	0	0	0	0	0	0	0	0	0	0	0	0	0	0	0	0	0	0	0	0	0	0	0
[truncated: 1,432 more columns]
