# Supplementary material for: Systematic analysis of gut microbiota in pregnant women and its correlations with individual heterogeneity
Source: NPJ Biofilms Microbiomes. 2020 Sep 11;6:32. doi: 10.1038/s41522-020-00142-y (PMC7486914; doi:10.1038/s41522-020-00142-y)
Supplement: Supplementary file 19 — Supplementary Data 17 [file 41522_2020_142_MOESM19_ESM.xlsx]

## Sheet: Sheet1
Supplementary Data 17: The core OTUs profile of gut microbiota of nonpregnant women.
Mean relative abundance >0.01%
FID	Taxonomy	FeatureID	G440104006	G440104053	G440104059	G440104066	G440104089	G440104093	G440104120	G440104123	G440104132	G440104134	G440104147	G440104148	G440104150	G440104159	G440104164	G440104176	G440104185	G440104188	G440104192	G440104194	G440104195	G440104199	G440104226	G440104245	G440104258	G440104261	G440104265	G440104271	G440104289	G440104296	G440104309	G440104319	G440104320	G440104323	G440104324	G440104330	G440104339	G440104346	G440104350	G440104352	G440104363	G440104370	G440104371	G440104376	G440104377	G440104378	G440104380
G0001	k__Bacteria;p__Bacteroidetes;c__Bacteroidia;o__Bacteroidales;f__Bacteroidaceae;g__Bacteroides;s__	99deb3c5ecb022ec05609ebd1112a557	0	0.0057	0.1357	0.1265	0.1646	0.0228	0.0008	0.0014	0.0308	0.0304	0.1291	0.0149	0.009	0.1064	0.0332	0.0023	0.0034	0.0106	0.0245	0	0.0123	0.082	0.0083	0.0825	0.0227	0.005	0.2469	0.2432	0.0587	0.0162	0.0773	0.0585	0.0407	0.0614	0.0173	0.0091	0	0.0531	0.0126	0.2205	0.386	0.0016	0.1195	0.0346	0.0054	0.0524	0.0265
G0002	k__Bacteria;p__Proteobacteria;c__Gammaproteobacteria;o__Enterobacteriales;f__Enterobacteriaceae	d46e2205f0c6ecf67b51f83d111c509c	0.0193	0.0073	0.001	0.0022	0.0251	0.0076	0.0008	0.0023	0.003	0.0027	0.3115	0.2374	0.0134	0.0005	0.0006	0.0041	0.0056	0.0018	0.0024	0.0087	0.0143	0.0297	0.0007	0.0104	0.0069	0.0227	0.1963	0.0502	0.0588	0.0006	0.0013	0.0018	0.0016	0.0008	0	0.0491	0.0763	0.0006	0.0022	0.0006	0.0126	0.0184	0.0059	0.3518	0.0378	0.2109	0.0013
G0003	k__Bacteria;p__Bacteroidetes;c__Bacteroidia;o__Bacteroidales;f__Prevotellaceae;g__Prevotella;s__copri	675c847bccbc53942ebb7b8cbb4efc4d	0.0013	0.0017	0.0013	0.0007	0.0814	0.0012	0.0007	0.0024	0.0006	0.0014	0.0036	0.0081	0.005	0.0011	0.0008	0.0042	0.0298	0.0126	0.0363	0.0048	0.051	0.0083	0.0038	0.0007	0.0006	0.0022	0.0013	0.0014	0.0019	0.0013	0.1133	0.0502	0.0011	0.0008	0.0016	0.0039	0	0.119	0.2453	0.0018	0.0014	0.001	0.0017	0.0012	0.0198	0	0.0245
G0004	k__Bacteria;p__Firmicutes;c__Clostridia;o__Clostridiales;f__Peptostreptococcaceae;g__;s__	e335f74033bc634af43ee6baa84fa247	0.0766	0.0013	0.0043	0.0056	0.0019	0.0002	0	0.0015	0.0003	0.0062	0.0041	0.0013	0.0703	0.006	0.0097	0.0699	0.0702	0.0114	0.0006	0.0043	0.1163	0.0037	0.0205	0.0029	0.1627	0.013	0.0011	0.0051	0.0133	0.0009	0.0342	0.0002	0.0003	0.0004	0.0125	0.0015	0.0122	0.0005	0.0321	0	0.0066	0.0084	0.006	0.0744	0.0025	0.0723	0.0001
G0005	k__Bacteria;p__Firmicutes;c__Clostridia;o__Clostridiales;f__Ruminococcaceae;g__Faecalibacterium;s__prausnitzii	59777186ad2e0947e97615b5d6225136	0	0.0243	0.0305	0.0034	0	0.0163	0.0015	0	0.0078	0.0642	0	0.0043	0.0123	0.0063	0.0137	0	0.0707	0.0358	0.0312	0.2831	0.0061	0.0041	0.0582	0.0379	0.1535	0.0988	0.0163	0	0.1533	0	0.0288	0.0018	0	0.0692	0.0074	0.0831	0	0.0122	0.0102	0.0014	0	0	0	0	0.0198	0.0017	0.0042
G0006	k__Bacteria;p__Proteobacteria;c__Betaproteobacteria;o__Burkholderiales;f__Oxalobacteraceae;g__Ralstonia;s__	ddfd49f939f92958b1ec816741055348	0.0031	0.0118	0.0052	0.0065	0.0028	0.0028	0	0.0459	0.0015	0.0086	0.0328	0.1615	0.0604	0.0075	0.005	0.137	0.0442	0.0191	0.0025	0.0064	0.1034	0.1781	0.0235	0.0052	0.0356	0.0644	0.0093	0.0096	0.0129	0.0034	0.0147	0.0045	0.0047	0.0025	0.0172	0.0027	0.013	0.0052	0.025	0.0124	0.0068	0.0043	0.0211	0.008	0.0074	0.0098	0.0061
G0007	k__Bacteria;p__Firmicutes;c__Clostridia;o__Clostridiales;f__Ruminococcaceae;g__Faecalibacterium;s__prausnitzii	f5f5e0da89730462abaf6301a9557193	0.0122	0.0295	0.01	0	0.0018	0.0122	0	0.019	0.002	0.1948	0.005	0	0.0022	0.0167	0.0082	0.0015	0.0301	0.0257	0.008	0.1229	0.0343	0.0033	0.0087	0.2196	0.0698	0.0616	0.0147	0	0.0115	0.2138	0.0105	0.0063	0.0952	0.0248	0.0037	0.0228	0	0.0056	0.0055	0	0	0.0013	0	0.02	0.0421	0	0.0024
G0008	k__Bacteria;p__Verrucomicrobia;c__Verrucomicrobiae;o__Verrucomicrobiales;f__Verrucomicrobiaceae;g__Akkermansia;s__muciniphila	7b28c20e72c6c95b3e604f0849245770	0.0003	0.001	0.0059	0.1203	0.0219	0.0764	0	0.0006	0	0	0.0007	0.0004	0.0017	0	0.0001	0.0012	0.0015	0.385	0.0909	0	0.001	0.0005	0.0229	0	0.006	0.0009	0	0	0	0	0.0004	0	0.0019	0	0.0006	0.0004	0	0	0	0	0	0.0006	0.0007	0	0.1583	0	0
G0009	k__Bacteria;p__Firmicutes;c__Clostridia;o__Clostridiales;f__Veillonellaceae;g__Phascolarctobacterium;s__	1569f7ae988e26c905ab8fab427c8a0d	0.0001	0.0008	0.0057	0.0064	0.0833	0.0031	0.0004	0.0014	0.0158	0.0028	0.0213	0.0016	0.0148	0.0023	0.0002	0.0016	0.0014	0.0005	0	0.0007	0.001	0.015	0.0005	0.0005	0.0008	0.0008	0.0031	0.002	0	0	0.0406	0.0104	0.0109	0.012	0.007	0.0017	0.2422	0	0.0016	0.0036	0.0596	0	0.0057	0.0005	0.0147	0.0003	0
G0010	k__Bacteria;p__Bacteroidetes;c__Bacteroidia;o__Bacteroidales;f__Bacteroidaceae;g__Bacteroides;s__fragilis	2c982937754e6321f861027032db80f7	0.0355	0.0152	0.0006	0.0074	0.0081	0.0215	0	0.0017	0.0018	0	0.0035	0.0028	0.0006	0	0	0.013	0	0.0032	0	0.003	0.0101	0.0012	0	0.036	0	0	0.0492	0.1248	0	0.0117	0	0	0.0886	0	0	0	0.0109	0.0001	0.0008	0	0.0077	0	0.0456	0.0307	0.0024	0.0095	0
G0011	k__Bacteria;p__Bacteroidetes;c__Bacteroidia;o__Bacteroidales;f__Bacteroidaceae;g__Bacteroides;s__	fd44d4cb468fd7dc9b3227867714ed87	0.4676	0	0	0	0	0.03	0	0	0	0.0107	0	0	0	0	0	0	0	0	0	0.0028	0	0	0	0.0569	0	0	0	0	0.008	0.0451	0	0	0.2165	0.0557	0	0	0.0756	0	0	0	0.0261	0	0	0	0.0173	0	0
G0012	k__Bacteria;p__Bacteroidetes;c__Bacteroidia;o__Bacteroidales;f__Bacteroidaceae;g__Bacteroides;s__uniformis	b15193fce14759d1c06728933e044af6	0	0	0.0666	0.1164	0.0562	0.0664	0	0.0012	0.079	0.0528	0.0033	0.0009	0.0092	0.0293	0	0.0054	0.0011	0.0028	0.016	0.0008	0.0023	0	0.0022	0.045	0.0028	0.0004	0.0204	0.0162	0.0105	0.0122	0.013	0.0258	0.0059	0.0171	0.0032	0.0253	0.0066	0	0.001	0.0041	0.088	0.0208	0.0021	0	0	0.0122	0.0177
G0013	k__Bacteria;p__Firmicutes;c__Clostridia;o__Clostridiales;f__Ruminococcaceae;g__Faecalibacterium;s__prausnitzii	8e175abe6a746b8f33bae9cd7c8192bb	0.0161	0.0532	0.0252	0.0147	0.0267	0.0008	0	0	0.0034	0.0134	0	0.0037	0.0019	0.0076	0.0023	0.0064	0.0105	0	0.0021	0.0121	0.0032	0	0.0023	0.0126	0.0178	0.0244	0.0072	0.0329	0.0268	0.0511	0.0042	0.0057	0.0586	0.0313	0.0087	0.015	0.0108	0.0012	0	0.0056	0.0102	0	0.1179	0.0072	0.0068	0	0.0178
G0014	k__Bacteria;p__Bacteroidetes;c__[Saprospirae];o__[Saprospirales];f__Chitinophagaceae;g__Sediminibacterium;s__	63cc9e749a06756a97d1f45b5f81d7da	0.0005	0.0003	0.0004	0.0006	0.0006	0.0001	0	0.0023	0	0.0007	0.0007	0.0077	0.0031	0.001	0	0.0051	0.0014	0.0025	0.0003	0.0006	0.012	0.0151	0.0028	0	0.0027	0.0048	0.0006	0.0006	0.0004	0.0006	0.0028	0.0006	0.0001	0.0002	0.0021	0.0005	0.0013	0.0003	0.0015	0.0006	0	0	0.0015	0.0003	0.0002	0	0.0002
G0015	k__Bacteria;p__Bacteroidetes;c__Bacteroidia;o__Bacteroidales;f__Bacteroidaceae;g__Bacteroides;s__plebeius	47c305878bfc73bfeda34b2ae1a82ee1	0	0.0013	0.0004	0.0003	0.0003	0.1532	0.0002	0.002	0	0.0133	0.0003	0.0032	0.0008	0	0.0027	0.0928	0	0.0003	0	0	0.0241	0	0.0059	0.0004	0.0224	0	0.0003	0.0004	0	0.0003	0.0003	0.006	0.0007	0.1237	0.0174	0.0019	0.0007	0	0	0	0.0007	0	0.095	0.0007	0	0	0.0874
G0016	k__Bacteria;p__Bacteroidetes;c__Bacteroidia;o__Bacteroidales;f__Prevotellaceae;g__Prevotella;s__copri	da6a7cba87e0895b9cbe6037b9bd8b3b	0	0	0	0	0	0	0	0	0	0	0	0	0.002	0	0	0.0051	0.0119	0	0	0.0044	0	0.0025	0.0016	0	0	0	0	0	0	0	0	0.0157	0	0	0	0	0	0.0266	0	0	0	0	0	0	0	0.0013	0.0724
G0017	k__Bacteria;p__Proteobacteria;c__Gammaproteobacteria;o__Enterobacteriales;f__Enterobacteriaceae	945184b6386c192c0066e0a98a154780	0.0941	0.0018	0.006	0.0018	0.001	0	0	0.0012	0	0.0163	0.1065	0	0.0173	0	0.0131	0.0022	0.0406	0	0	0.0029	0.1355	0.0516	0.0017	0.0072	0.0051	0.0049	0.001	0.001	0.0133	0.0007	0.0026	0.0006	0.0005	0.0015	0.0158	0.0012	0.0028	0.0001	0.0523	0	0	0	0.0456	0.009	0.0003	0.0009	0.0004
G0018	k__Bacteria;p__Bacteroidetes;c__Bacteroidia;o__Bacteroidales;f__Bacteroidaceae;g__Bacteroides;s__	d900eb33f6b4bc449aab64df16ae18b2	0.0005	0.0109	0.0169	0.0045	0.0006	0.0282	0	0.002	0.0485	0	0.0174	0.0015	0.0107	0.0659	0.0042	0.066	0.0012	0	0.0032	0.0071	0.0044	0.0005	0.0011	0.0186	0.002	0	0.0272	0.0191	0.0039	0.0067	0.0255	0.0306	0	0.0361	0.0352	0.015	0	0.0057	0.0006	0.0164	0.0004	0	0	0.0049	0.0037	0	0.0136
G0019	k__Bacteria;p__Firmicutes;c__Clostridia;o__Clostridiales;f__Veillonellaceae;g__Dialister;s__	c83c84c8f82639c3bcb16c5630f257b2	0.0006	0.0009	0	0.0118	0	0.007	0	0.0006	0	0.0052	0	0.004	0.0011	0	0	0.0012	0.0007	0.0008	0.0027	0.0064	0.0009	0.0052	0.002	0	0	0.001	0.0008	0.0063	0.001	0.0004	0	0.1187	0.0128	0	0.0299	0.0626	0.0691	0.3469	0	0.0008	0	0.0136	0.0017	0	0	0	0.0009
G0020	k__Bacteria;p__Bacteroidetes;c__Bacteroidia;o__Bacteroidales;f__Rikenellaceae;g__Alistipes;s__putredinis	332a6411ff00b4010ac2397f504c4695	0.0001	0.0008	0.0302	0	0.0158	0.0271	0	0.0005	0	0	0.0014	0.0029	0	0.0232	0.0062	0.0029	0.0015	0	0.0344	0	0.006	0.0013	0.0236	0	0.0017	0.0002	0.0375	0.0282	0	0	0.0182	0.0493	0	0.0107	0.0335	0.0053	0	0.0003	0.0019	0	0	0	0	0	0.032	0	0.0215
G0021	k__Bacteria;p__Tenericutes;c__Mollicutes;o__RF39;f__;g__;s__	bd6cf3f5a66cefd7b96fb6cf75d23cd2	0	0.0001	0	0	0	0	0	0.0004	0	0	0	0.0031	0	0	0.0025	0.0005	0	0	0	0	0	0.0042	0.0297	0	0	0	0	0	0	0	0.0162	0	0	0	0	0.1161	0	0	0	0	0	0	0	0	0.0223	0	0.0004
G0022	k__Bacteria;p__Bacteroidetes;c__Bacteroidia;o__Bacteroidales;f__Bacteroidaceae;g__Bacteroides	836cd5ea357ad392c00a7e48d921be1d	0.0643	0.0029	0.0072	0.0022	0.0369	0.0103	0	0	0.0482	0	0.0035	0.0087	0.0098	0.0042	0.001	0.0038	0	0.0023	0.0056	0.0005	0	0.0022	0.0057	0.0023	0	0	0.0307	0.0423	0.0023	0.0119	0.0131	0.004	0.0162	0.0107	0.0031	0.0006	0.0102	0	0	0.0024	0.0303	0.0892	0.0025	0.0006	0.0376	0.0017	0.0046
G0023	k__Bacteria;p__Firmicutes;c__Erysipelotrichi;o__Erysipelotrichales;f__Erysipelotrichaceae;g__;s__	e865f29a716e8d51f83931befa951240	0	0.0067	0	0.004	0.0005	0.001	0.0004	0.0079	0.0181	0.0032	0.0003	0.0313	0.1982	0.0101	0	0	0.0007	0.0146	0.0335	0.0049	0.0193	0.0004	0.0187	0.0035	0.0216	0.0493	0	0.0005	0.0018	0	0.0007	0	0	0.0007	0.0057	0.0013	0	0.0007	0.0005	0.0095	0	0	0.0124	0.0157	0.0047	0	0.0066
G0024	k__Bacteria;p__Bacteroidetes;c__Bacteroidia;o__Bacteroidales;f__Bacteroidaceae;g__Bacteroides;s__	6616dc3bd6aeb3e26b9b2218290ea574	0	0.0001	0.1002	0.0001	0.104	0	0	0	0.0452	0	0	0	0.0077	0	0.0007	0	0	0	0.0093	0.0006	0	0.0004	0.0007	0	0.0027	0	0.0002	0.0003	0.0064	0.0001	0.011	0	0	0.1008	0	0.0179	0.0004	0.004	0.0009	0.0005	0	0	0	0	0.0097	0	0.0003
G0025	k__Bacteria;p__Bacteroidetes;c__Bacteroidia;o__Bacteroidales;f__Bacteroidaceae;g__Bacteroides;s__caccae	9d5054752ed33d6a22bd0f96b5618b1c	0	0	0.0025	0	0.0131	0.0037	0	0	0.0094	0	0.0048	0	0.0014	0.0081	0	0	0	0.0012	0.0026	0.0025	0.0018	0.0022	0.0023	0.0083	0.0008	0	0	0	0.0019	0.0069	0.0027	0.0024	0.0236	0.0114	0.0305	0.0026	0	0.0007	0	0.0014	0.0327	0	0	0	0.0032	0.0084	0.0087
G0026	k__Bacteria;p__Firmicutes;c__Clostridia;o__Clostridiales;f__Ruminococcaceae	9192b3275c36e56540678451adfa601f	0	0	0.0156	0	0.0293	0.0058	0	0.013	0.0124	0.021	0.0006	0	0	0.0176	0.01	0.0005	0	0.0215	0.0091	0	0	0.0007	0.0228	0.0281	0.0007	0	0.0017	0	0	0	0.0041	0.0187	0	0.012	0.0806	0.0108	0	0	0	0	0	0	0	0	0.0313	0	0
G0027	k__Bacteria;p__Verrucomicrobia;c__Verrucomicrobiae;o__Verrucomicrobiales;f__Verrucomicrobiaceae;g__Akkermansia;s__muciniphila	3b010dbd9eae72a79f11af5d24eb3ca3	0	0.0002	0	0	0	0	0	0	0	0	0	0	0	0.0002	0	0	0	0	0	0.002	0	0	0	0	0	0	0	0	0	0.0001	0	0	0	0.0025	0	0	0.0003	0	0	0	0.001	0	0.0013	0.0006	0	0	0.0014
G0028	k__Bacteria;p__Firmicutes;c__Clostridia;o__Clostridiales;f__Ruminococcaceae;g__Ruminococcus;s__bromii	8135beec331a8d558070c38b580e4b8e	0.0001	0.0485	0.0064	0	0.0015	0	0	0.0188	0.0012	0	0	0.0101	0.0024	0	0.0051	0	0.0012	0.0044	0.0014	0	0.1079	0	0.1368	0.0047	0.0156	0	0.0018	0.0364	0.0451	0.0137	0.0079	0.0004	0.0232	0.0002	0.0095	0	0	0.0008	0	0	0	0	0	0.0004	0.0027	0.1052	0.0041
G0029	k__Bacteria;p__Firmicutes;c__Clostridia;o__Clostridiales;f__Ruminococcaceae;g__Faecalibacterium;s__prausnitzii	c48070f3061b086b60ff32f77e0002fa	0	0.0212	0.01	0	0.0002	0.0022	0	0.0451	0.0007	0.0161	0	0.1102	0.0006	0.0018	0.0098	0.0017	0.0104	0.0214	0.0014	0.0034	0.0097	0.0005	0.0213	0.0074	0.0107	0.0077	0	0	0.0172	0	0.016	0.0025	0.011	0.0026	0	0.0031	0	0.0058	0	0	0	0	0	0	0	0	0.0002
G0030	k__Bacteria;p__Firmicutes;c__Clostridia;o__Clostridiales;f__Ruminococcaceae;g__Gemmiger;s__formicilis	9639a3291729a3758207b47715d9205f	0	0.1465	0.0185	0	0.0189	0.0012	0	0.0412	0.0024	0	0	0.0014	0.0023	0.0026	0.096	0.0008	0.0128	0.0122	0.0159	0.029	0	0	0.0039	0.0062	0.002	0.0102	0	0	0.0041	0	0.0458	0.005	0.0107	0.0034	0.0112	0.0007	0	0.03	0.0024	0	0	0	0	0.0004	0	0	0.0091
G0031	k__Bacteria;p__Firmicutes;c__Clostridia;o__Clostridiales;f__Lachnospiraceae;g__Roseburia;s__faecis	5c4563e3dd7e12dcdf279783af929eaa	0	0	0.0109	0.0101	0	0.0043	0	0	0.0027	0	0	0	0	0	0	0	0.0038	0	0.0017	0.0049	0	0	0.004	0.0081	0.0017	0	0.0028	0	0.0443	0.0091	0.0055	0	0.0043	0.0235	0	0.0094	0	0.0015	0.0072	0	0	0	0.0074	0	0.0014	0	0.048
G0032	k__Bacteria;p__Bacteroidetes;c__Bacteroidia;o__Bacteroidales;f__Bacteroidaceae;g__Bacteroides;s__uniformis	333bbf9224442fc10cd497377d2b1d01	0.0602	0.004	0	0.0307	0	0.0307	0	0	0.0225	0.0154	0	0	0.0034	0.0589	0.003	0	0	0	0.0017	0	0	0	0.0059	0	0.0022	0	0	0.0068	0.0031	0.004	0	0	0.0031	0.0256	0.0145	0	0.0143	0	0	0.0025	0	0.0356	0	0	0.0105	0	0.0065
G0033	k__Bacteria;p__Bacteroidetes;c__Bacteroidia;o__Bacteroidales;f__Bacteroidaceae;g__Bacteroides;s__ovatus	bf611493002f5918a68778bde2def567	0.0296	0.0025	0.0138	0.0133	0.0487	0.0134	0	0	0.006	0.0023	0.0058	0	0.0032	0.0034	0.0029	0.0032	0	0.0007	0.0018	0.0004	0	0	0.0035	0.0057	0	0.0016	0.0786	0.0585	0.0007	0.0026	0.0019	0.0049	0.0637	0.0041	0.0073	0	0.0024	0	0	0.0106	0.0241	0.0518	0	0	0.0025	0.0073	0.0032
G0034	k__Bacteria;p__Firmicutes;c__Clostridia;o__Clostridiales;f__Lachnospiraceae;g__Roseburia;s__faecis	263e41ea2c25dc87bd2ff5910cf30d40	0	0.262	0	0.0048	0	0	0	0.0153	0.0021	0.0021	0	0	0.0272	0.0026	0.001	0	0	0.0018	0.0089	0.0011	0.0028	0.0034	0	0.0041	0.0076	0.0022	0	0	0	0	0	0	0	0	0.0022	0	0	0	0	0	0	0	0	0	0.0025	0	0.0209
G0035	k__Bacteria;p__Firmicutes;c__Clostridia;o__Clostridiales;f__Veillonellaceae;g__Megamonas;s__	08a0cf376add32f3f4b57ec1e82a7a27	0	0.0011	0.0236	0.009	0.0001	0.0038	0.0001	0.0007	0	0.0007	0.0206	0	0.0003	0	0	0.0009	0.0096	0	0	0	0.0007	0.0006	0.0014	0.0002	0.0006	0.0024	0.0005	0.0001	0.0104	0	0.0162	0.2009	0	0.0017	0.0005	0.0129	0.0004	0.0076	0.1123	0.385	0	0.0006	0	0.0555	0.0003	0	0.0006
G0036	k__Bacteria;p__Bacteroidetes;c__Bacteroidia;o__Bacteroidales;f__Bacteroidaceae;g__Bacteroides;s__	df37b62e507e32409df4885c1ad2ce14	0.0001	0.0003	0	0	0	0	0	0.0008	0.0786	0	0.0006	0.0007	0.0236	0	0	0	0	0	0	0	0.0075	0	0.0168	0	0.002	0	0.0002	0.0001	0	0.1079	0	0	0	0	0.0306	0.0004	0	0.0541	0	0	0.0004	0	0.1176	0	0.0001	0	0
G0037	k__Bacteria;p__Firmicutes;c__Bacilli;o__Lactobacillales;f__Streptococcaceae;g__Streptococcus;s__	fd496fd32dc8c08ade2e8b6c9d8ee13d	0	0.0053	0.0003	0	0.003	0.0001	0	0.0091	0	0.0066	0.0039	0.0262	0.093	0.0049	0.001	0	0.0015	0.0004	0.0045	0.0067	0.01	0.0039	0.0535	0.0007	0.0067	0.1593	0.001	0.0018	0.0062	0.0863	0.0013	0.0004	0.003	0.0008	0.0034	0	0	0.0006	0.0026	0.0004	0.0031	0	0.0076	0.1623	0.0022	0.022	0.001
G0038	k__Bacteria	795a72bf35c024c414c2a3f60a9c3417	0	0	0	0	0	0	0.0074	0	0.0048	0	0	0	0	0.0137	0.0006	0	0	0	0	0	0	0	0	0	0	0	0	0	0	0	0	0	0	0	0	0	0	0	0	0	0	0	0	0	0	0	0
G0039	k__Bacteria;p__Firmicutes;c__Clostridia;o__Clostridiales;f__;g__;s__	c66ec67719e54d2cb0afc3154b3c23af	0	0	0	0	0.0147	0	0	0	0	0	0	0	0	0	0	0.0001	0	0.009	0.0077	0.004	0	0	0.017	0.0143	0.0015	0	0.0012	0	0	0	0.032	0	0	0	0.0013	0	0	0	0	0	0	0	0	0.0003	0.0822	0	0
G0040	k__Bacteria;p__Firmicutes;c__Clostridia;o__Clostridiales;f__Veillonellaceae;g__Dialister;s__	818434292143daca42a3168f3728da82	0	0.0809	0	0	0.0003	0	0	0	0	0	0	0	0	0	0	0	0	0	0	0	0	0	0	0	0	0	0	0	0	0	0	0	0	0	0	0	0	0	0	0	0	0.0007	0	0	0	0	0
G0041	k__Bacteria;p__Bacteroidetes;c__Bacteroidia;o__Bacteroidales;f__Bacteroidaceae;g__Bacteroides;s__plebeius	9db6065dfa5f306778c1a370f3267d73	0	0	0	0	0	0.0884	0	0	0	0.0081	0	0	0	0	0.0038	0.0139	0	0	0.0008	0	0	0.128	0	0	0	0	0	0	0	0	0	0	0	0.0255	0.014	0	0	0.0975	0	0	0	0	0.0136	0	0	0	0
G0042	k__Bacteria;p__Tenericutes;c__Mollicutes;o__RF39;f__;g__;s__	177db53ded58fcf2915778bff9a04f2c	0	0	0	0	0	0	0	0	0	0	0	0	0.0005	0	0	0	0	0.006	0	0	0	0	0.0114	0	0	0	0	0	0	0	0	0	0	0	0.0351	0.0188	0	0	0	0	0	0	0	0	0	0	0
G0043	k__Bacteria;p__Bacteroidetes;c__Bacteroidia;o__Bacteroidales;f__Porphyromonadaceae;g__Parabacteroides;s__	d8e7f9181e4d5a4a6453e9ca9996a43f	0.0004	0.0016	0.0067	0.0289	0	0.0193	0	0.0002	0.0056	0.0029	0.0054	0.0017	0	0.0044	0.0003	0	0.001	0.0007	0.0037	0.001	0.0019	0.0003	0.0051	0.0116	0.0004	0	0	0	0.0054	0.0111	0.0501	0.0319	0	0.0013	0.0241	0.0231	0	0	0	0	0	0	0	0.002	0.0582	0.0087	0.0196
G0044	k__Bacteria;p__Firmicutes;c__Clostridia;o__Clostridiales;f__Ruminococcaceae;g__Ruminococcus;s__bromii	ee72ee97db064e5d745356f479b9e576	0	0	0	0	0	0	0	0	0	0.0108	0	0	0	0.007	0.0095	0	0	0	0.0229	0.1218	0	0	0	0	0.082	0	0	0	0	0	0	0	0	0	0	0	0	0	0	0	0.0004	0	0	0	0	0	0
G0045	k__Bacteria;p__Bacteroidetes;c__Bacteroidia;o__Bacteroidales;f__Bacteroidaceae;g__Bacteroides;s__ovatus	1b8dec58597978264025b9eba656ffb5	0.0116	0.0028	0.0145	0	0	0	0	0	0.0068	0.0072	0	0	0	0.0075	0	0	0	0	0	0	0	0	0	0	0.0013	0	0.0332	0	0	0.0055	0.0041	0.0052	0.003	0	0.0049	0.0008	0.0385	0.0027	0	0	0.0405	0	0	0	0.0011	0	0.0058
G0046	k__Bacteria;p__Firmicutes;c__Clostridia;o__Clostridiales;f__Lachnospiraceae;g__Roseburia	ec6732c2e0d4cf64b3d0350e7fe3defb	0	0.0079	0.002	0.0085	0.0018	0	0	0	0.0035	0.0047	0	0	0.01	0	0.0014	0	0	0.0027	0.0026	0.011	0.0161	0	0	0.0141	0.0016	0	0.0029	0	0.0024	0	0.0042	0.0047	0.0043	0.0075	0.001	0.0042	0	0	0.0048	0	0.0053	0	0	0.004	0	0	0
G0047	k__Bacteria;p__Firmicutes;c__Clostridia;o__Clostridiales;f__Lachnospiraceae;g__Blautia;s__	c6c3ab4e828fb40d6e05967b7aac9338	0.0002	0.0053	0.0008	0.0042	0.0002	0.0003	0	0.0198	0.0016	0.0026	0.0059	0.0201	0.0058	0.0017	0.0004	0	0.001	0.001	0.0012	0.0009	0.006	0.0103	0.0032	0.0039	0.01	0.0187	0.0011	0.002	0.0021	0.0007	0.002	0	0.0452	0.0006	0.0032	0	0.0014	0.0005	0.0013	0.0041	0.0075	0.0087	0.0036	0.0031	0.0022	0.0044	0.0009
G0048	k__Bacteria;p__Firmicutes;c__Clostridia;o__Clostridiales;f__Lachnospiraceae;g__[Ruminococcus];s__gnavus	c24e0e391aa836b5eae25567c7eb89ee	0.0006	0.0031	0.0005	0.002	0.0006	0.0003	0	0.0021	0	0	0.0214	0.0032	0.0077	0	0	0.0413	0	0.0011	0	0	0.0171	0.0233	0	0.0006	0.0069	0	0	0.0023	0	0.0081	0.0015	0	0.0009	0	0	0	0.0014	0	0.0008	0.0666	0.0288	0.0066	0.0072	0.0073	0	0.0472	0
G0049	k__Bacteria;p__Proteobacteria;c__Gammaproteobacteria;o__Pasteurellales;f__Pasteurellaceae;g__Haemophilus;s__parainfluenzae	394eda29c886632f514dd94b58381186	0.0005	0.0078	0.0086	0	0.0004	0	0	0.0007	0	0	0.0004	0.0003	0.0001	0.0004	0	0.0013	0.0096	0.0005	0	0.0584	0.0085	0.0064	0.0016	0.0008	0.0269	0.0031	0	0.0003	0.0283	0.0004	0.0185	0	0.0165	0.005	0	0	0	0.009	0.0585	0.0037	0.0004	0.0012	0.0578	0	0.0008	0.0014	0.0018
G0050	k__Bacteria;p__Firmicutes;c__Clostridia;o__Clostridiales;f__Clostridiaceae;g__Clostridium;s__celatum	9acb555d3c5dd77e9035a661e7ad1bb6	0	0	0	0	0.0001	0	0	0.0005	0	0	0	0.0038	0	0	0	0.0007	0.0091	0.0011	0	0.0022	0.0048	0	0.0057	0.0003	0.0109	0.075	0	0	0.0093	0.0001	0	0	0	0	0	0	0.0095	0	0.0038	0	0	0	0	0	0	0.0008	0.0001
G0051	k__Bacteria;p__Firmicutes;c__Clostridia;o__Clostridiales;f__Veillonellaceae;g__Megasphaera;s__	44158349d8858abc6c04aada0c131da5	0	0	0	0.0231	0	0.009	0	0.0009	0	0.0088	0	0	0	0	0	0.0308	0.1719	0	0	0	0.0041	0	0	0	0	0	0	0	0.0879	0.0057	0.0012	0.0014	0	0	0	0.0268	0.0447	0.0734	0	0	0	0.1241	0	0.0005	0	0	0
G0052	k__Bacteria;p__Firmicutes;c__Clostridia;o__Clostridiales;f__Lachnospiraceae;g__;s__	b4d07c2a22af0c99c73cf9722200d878	0	0	0.0004	0	0.0078	0	0	0	0.0005	0.001	0	0	0	0.0028	0.0048	0	0	0.0072	0.0029	0	0	0	0	0.1016	0	0	0.0156	0.0059	0	0	0.0041	0	0	0	0	0.002	0	0	0	0	0	0	0	0	0	0	0.0465
G0053	k__Bacteria;p__Bacteroidetes;c__Bacteroidia;o__Bacteroidales;f__Bacteroidaceae;g__Bacteroides;s__ovatus	76b39e86c95e0c7dd8b9c57b974f6532	0.0096	0.0032	0.021	0.0101	0	0	0	0	0.0053	0	0	0	0	0.0024	0	0.0022	0	0	0	0.0029	0	0.0035	0.0013	0.0024	0	0	0	0.031	0.0022	0.0014	0.005	0.0151	0.0111	0.0081	0.003	0	0.0126	0	0	0	0.0094	0.0026	0.003	0	0	0.0043	0.0027
G0054	k__Bacteria;p__Bacteroidetes;c__Bacteroidia;o__Bacteroidales;f__Prevotellaceae;g__Prevotella;s__copri	4fba6fef450158c1bd1cbcb5a0e8f5e5	0	0	0	0	0	0	0	0	0	0	0	0	0	0	0	0	0	0	0	0	0.0015	0	0	0	0	0	0	0	0	0	0	0	0	0	0	0.0016	0	0	0.111	0	0	0	0	0	0	0	0
G0055	k__Bacteria;p__Fusobacteria;c__Fusobacteriia;o__Fusobacteriales;f__Fusobacteriaceae	4b7712254e4dd8d5bc585d4a6c5c2e88	0	0.0011	0.1102	0.0712	0.0227	0	0	0	0.0523	0	0	0.0012	0.0112	0	0	0	0	0	0.0004	0	0	0.0031	0.0008	0.0013	0.0003	0	0	0	0	0.019	0	0.0005	0	0	0.0018	0	0	0	0	0.0601	0.006	0	0	0	0	0	0
G0056	k__Bacteria;p__Proteobacteria;c__Alphaproteobacteria;o__Caulobacterales;f__Caulobacteraceae;g__Phenylobacterium;s__	14fd1c34c1dc8d9e7a969e455e5250b1	0.0003	0.0014	0.0003	0.0005	0.0005	0.0005	0	0.0042	0.0004	0.0006	0.0043	0.0143	0.0067	0.0005	0.0004	0.0054	0.004	0.0011	0	0.0011	0.0073	0.0113	0.0014	0	0.0045	0.0064	0	0.0006	0.0022	0.0004	0.0015	0.0004	0	0	0	0	0.0012	0.0002	0.0015	0.0005	0.0007	0.0007	0.0036	0.0012	0.0003	0.0014	0.0009
G0057	k__Bacteria;p__Firmicutes;c__Clostridia;o__Clostridiales;f__Lachnospiraceae;g__;s__	caea322863a57bb2b14c7317fa120dc4	0	0.0021	0.0006	0.0007	0.0128	0.0015	0	0	0.0006	0.0003	0	0	0	0	0.0019	0.0015	0	0	0	0.0014	0.0013	0	0	0.0121	0.0033	0.0027	0.0009	0	0	0	0.0013	0.0006	0	0.0205	0.0016	0.0016	0	0.001	0	0.0031	0	0	0	0	0	0	0.004
G0058	k__Bacteria	8ceed76c6ae813612f46ca3e0719fff9	0	0	0	0	0	0	0.0296	0	0.0042	0.0007	0	0	0	0.0112	0.0042	0	0	0	0	0	0	0	0	0	0	0	0	0	0	0	0	0	0	0	0	0	0	0	0	0	0	0	0	0	0	0	0
G0059	k__Bacteria;p__Firmicutes;c__Clostridia;o__Clostridiales;f__Ruminococcaceae;g__;s__	0dcf5023e96fb8175d7bf02d900c9dd1	0	0	0	0	0	0	0	0	0	0	0	0	0	0.0146	0	0	0	0.005	0.0029	0	0	0.0006	0	0	0	0	0	0	0	0	0	0	0	0.0003	0.0552	0.0331	0	0	0	0	0	0	0	0	0	0	0
G0060	k__Bacteria;p__Proteobacteria;c__Betaproteobacteria;o__Burkholderiales;f__Alcaligenaceae;g__Sutterella;s__	69a11f927915e2a3ba1f7b9c84486527	0	0	0.001	0.0007	0.0012	0	0	0	0.0002	0	0	0	0	0	0.0006	0.0005	0	0	0	0.0001	0	0	0	0.0056	0.0001	0	0.0022	0	0.0027	0.0001	0	0	0.0437	0.0021	0	0.0003	0	0.0004	0	0.0003	0.0003	0	0	0	0.0003	0	0
G0061	k__Bacteria;p__Actinobacteria;c__Actinobacteria;o__Bifidobacteriales;f__Bifidobacteriaceae;g__Bifidobacterium;s__	315ca0a729f126b941ba111a16d4d97a	0.0009	0.0158	0	0	0	0	0	0.1492	0.0015	0.0014	0	0.0095	0.0604	0.0013	0.0003	0	0.0027	0.0032	0.0011	0.0005	0	0.0663	0	0.0043	0.0093	0.0178	0.0013	0.0152	0	0	0	0.0014	0.0008	0.0008	0.0027	0	0	0.0039	0.0046	0	0	0	0.0048	0.0304	0.0049	0	0.0075
G0062	k__Bacteria;p__Firmicutes;c__Clostridia;o__Clostridiales;f__Veillonellaceae;g__Veillonella;s__parvula	cd9401a6bce4a63af516d06d2a843f9d	0.0014	0.0044	0.002	0	0	0.0002	0	0	0	0	0	0	0	0	0	0.0044	0.002	0	0	0.0071	0	0.0036	0	0	0.0023	0	0	0	0	0.0002	0.0011	0	0.0044	0.0201	0	0	0	0	0	0	0.0033	0.0126	0.0165	0.0042	0	0.0021	0
G0063	k__Bacteria;p__Firmicutes;c__Clostridia;o__Clostridiales;f__Lachnospiraceae;g__Roseburia;s__	601101d33cdf43a40bd674a50711af52	0	0.0029	0.0085	0.0026	0	0	0	0	0	0.0042	0	0	0.0011	0	0	0	0	0	0	0	0.0035	0	0.0013	0.0073	0.0053	0	0.0021	0	0.0015	0.0398	0.0033	0	0.0011	0	0.0016	0	0	0	0	0	0.0028	0	0	0.0043	0.0017	0	0.0191
G0064	Unassigned	64bee1f82922dad0d14ff58d1834635b	0	0	0	0	0	0	0.0096	0	0.0009	0.0004	0	0	0	0.0035	0.0017	0	0	0	0	0	0	0	0	0	0	0	0	0	0	0	0	0	0	0	0	0	0	0	0	0	0	0	0	0	0	0	0
G0065	k__Bacteria;p__Firmicutes;c__Clostridia;o__Clostridiales;f__Clostridiaceae;g__Clostridium;s__	1a9df3fbbc7fc8cecec4239cf801d2fc	0	0.0013	0.0092	0.0004	0.0003	0.0007	0	0.0128	0.0084	0.0011	0	0	0.0051	0.0011	0.0004	0.0106	0	0.0007	0.0028	0.0151	0.0014	0	0	0.0506	0.0022	0.0067	0.0009	0	0.0099	0	0.0362	0.0002	0.0085	0.0019	0.0105	0.0006	0.0004	0.0034	0.0048	0.001	0.0038	0	0	0.0045	0.0106	0.0315	0
G0066	k__Bacteria;p__Firmicutes;c__Clostridia;o__Clostridiales;f__Clostridiaceae;g__Clostridium;s__celatum	dd918c333e5c4fef9c92068fddda1c3e	0	0	0	0	0	0.0002	0	0	0	0	0.0048	0	0	0	0	0	0.0049	0	0	0	0.0045	0	0.0055	0	0.0089	0.0592	0	0	0	0	0	0	0	0	0.0054	0.0005	0	0	0	0	0	0	0	0.0018	0.0024	0	0
G0067	k__Bacteria;p__Firmicutes;c__Clostridia;o__Clostridiales;f__Ruminococcaceae;g__;s__	21dcfff18d552ae0ca669d213652bda3	0	0	0	0.0262	0	0	0	0	0	0	0	0	0	0	0.0174	0	0	0.0049	0.0075	0	0	0	0.0312	0	0	0	0	0	0	0	0	0	0	0	0	0.0011	0	0	0	0	0	0	0	0	0	0	0
G0068	k__Bacteria;p__Firmicutes;c__Clostridia;o__Clostridiales;f__Ruminococcaceae;g__Oscillospira;s__	5fbc483f79cd97d3a7253931f37c33e8	0.0115	0.0017	0.0004	0.0002	0.0014	0.0001	0	0	0.0009	0.0007	0.0047	0	0.0004	0.0006	0.0006	0.0014	0	0.0005	0.0012	0.0004	0	0.0058	0	0.0035	0.0007	0	0.0046	0.0184	0	0.0025	0.0006	0	0.0003	0	0.0046	0	0.0162	0.0005	0.0004	0.0006	0.0092	0.0088	0.0044	0.001	0.0002	0.002	0
G0069	k__Bacteria;p__Bacteroidetes;c__Bacteroidia;o__Bacteroidales;f__Bacteroidaceae;g__Bacteroides;s__coprophilus	d2ed5fe0443294c72f4a4dd352e80e8c	0	0	0	0	0	0	0	0	0	0	0	0.0005	0	0	0	0	0	0	0	0	0	0.0004	0	0	0	0	0.0003	0.0001	0	0	0	0.0006	0.0003	0	0.0525	0.0002	0	0	0	0	0	0	0	0	0	0	0
G0070	k__Bacteria;p__Firmicutes;c__Clostridia;o__Clostridiales;f__Ruminococcaceae	df16a09f3e448ddd3b1ec54066d3081d	0.0002	0.0071	0.0007	0	0.0003	0.0002	0	0	0.001	0.0019	0.0024	0	0.0008	0.0005	0	0.0325	0	0	0	0	0.0055	0.0003	0.0144	0.0013	0.0079	0.0026	0	0	0.0037	0.0023	0.0013	0	0.0005	0.0018	0	0	0	0.0008	0.0034	0.0011	0	0	0.0031	0.0007	0	0	0.0004
G0071	k__Bacteria;p__Firmicutes;c__Clostridia;o__Clostridiales;f__Lachnospiraceae;g__Coprococcus;s__eutactus	c0044f57ec04cd70905d690c5b7bd147	0	0	0	0	0	0	0	0	0.0064	0	0	0	0.0014	0	0	0	0.0013	0	0.0098	0	0.0011	0	0	0	0	0	0	0	0.0067	0	0	0	0	0	0.0134	0.0014	0	0	0	0	0	0	0	0	0.0081	0	0
G0072	k__Bacteria;p__Firmicutes;c__Clostridia;o__Clostridiales;f__Ruminococcaceae;g__;s__	410e1eaa1468a3d40595898f671ba0b3	0	0	0.0134	0	0	0	0	0	0.0039	0.0407	0	0.0036	0.002	0	0	0	0.0021	0	0	0	0	0	0	0	0	0	0	0	0.0077	0	0.0038	0	0	0	0	0	0	0.0021	0	0	0	0	0	0	0	0	0
G0073	k__Bacteria;p__Bacteroidetes;c__Bacteroidia;o__Bacteroidales;f__Porphyromonadaceae;g__Parabacteroides;s__distasonis	878fc53ff6f6333a92673b700951fa1b	0	0.0001	0	0	0.0061	0.0076	0	0	0.0034	0	0	0	0.0023	0.0016	0	0	0	0	0	0.0002	0	0.003	0.0016	0.0039	0	0	0.0026	0.0119	0.0063	0.0047	0	0.0008	0.0218	0.0022	0.0024	0.0023	0	0	0	0.0039	0.0144	0	0.0141	0.0006	0	0	0.0022
G0074	k__Bacteria;p__Firmicutes;c__Clostridia;o__Clostridiales;f__Lachnospiraceae;g__;s__	119eea33cb9f505d6a20297d132e792a	0	0.0079	0.0087	0.0003	0.002	0.0006	0	0	0.0039	0	0.0265	0	0.0049	0	0	0	0	0	0	0.0003	0.0007	0	0	0	0.0014	0.0024	0.0023	0.0019	0.0085	0	0.0015	0.0045	0.005	0.002	0	0	0	0.0014	0	0.0035	0	0	0	0.0028	0.0004	0	0.0017
G0075	k__Bacteria;p__Firmicutes;c__Clostridia;o__Clostridiales;f__Ruminococcaceae	f479c23321346918723839e33a3544f4	0	0.0003	0.0006	0.0032	0.0021	0.0003	0	0.0008	0	0	0	0.0035	0	0.0006	0	0.0048	0	0.0007	0.0004	0.0001	0	0	0.0001	0.0002	0	0	0.0006	0.0015	0	0	0.0007	0	0	0.0001	0.0063	0.0002	0.0662	0	0	0	0.0002	0	0.0009	0	0.0006	0.0009	0.0003
G0076	k__Bacteria;p__Firmicutes;c__Clostridia;o__Clostridiales;f__Ruminococcaceae;g__;s__	b1f0b65b560701f74c4f43db4234d6c9	0	0	0	0	0	0.0022	0	0	0	0	0	0.002	0	0.0038	0	0	0	0	0	0	0	0	0	0	0.0003	0	0.0005	0	0.0003	0	0	0	0.0018	0	0.0042	0	0	0	0	0	0	0	0	0.0006	0	0	0.0118
G0077	k__Bacteria	e1e788d3fcf013206e0262281b8321e1	0	0	0	0	0	0	0.2079	0	0	0.0004	0	0	0	0	0	0	0	0	0	0	0	0	0	0	0	0	0	0	0	0	0	0	0	0	0	0	0	0	0	0	0	0	0	0	0	0	0
G0078	k__Bacteria;p__Actinobacteria;c__Actinobacteria;o__Bifidobacteriales;f__Bifidobacteriaceae;g__Bifidobacterium	35ffcc3b809d667286737d79670b8de5	0.0025	0.0525	0.0011	0	0	0	0	0	0	0.0038	0.0051	0	0.0049	0	0	0	0	0.0023	0	0	0.0087	0	0.0004	0.001	0.0078	0.0093	0	0.0018	0	0	0.0006	0	0	0	0.0069	0	0	0	0.0029	0.0002	0.0272	0	0.0051	0.0117	0	0.0598	0
G0079	k__Bacteria;p__Firmicutes;c__Clostridia;o__Clostridiales;f__Ruminococcaceae;g__Ruminococcus	d9eea834805833ac21a86fdabedd8556	0	0.0007	0.0006	0.0025	0.0009	0.0012	0	0.005	0	0.001	0	0	0	0.0112	0.0014	0	0	0	0	0.0078	0.0004	0	0	0.0082	0	0.0005	0	0	0.01	0	0	0	0.0019	0.0012	0.0087	0	0	0	0	0	0	0	0	0	0.0064	0	0.0008
G0080	k__Bacteria	a437b79830f2fb61033b6f5fa6ee388e	0	0	0	0	0	0	0.219	0	0.0005	0	0	0	0	0.002	0.0003	0	0	0	0	0	0	0	0	0	0	0	0	0	0	0	0	0	0	0	0	0	0	0	0	0	0	0	0	0	0	0	0
G0081	k__Bacteria;p__Proteobacteria;c__Alphaproteobacteria;o__Rhizobiales;f__Bradyrhizobiaceae;g__Bradyrhizobium	d829bee4984f82ffc2453212157caf96	0.0009	0.0024	0.0007	0.0008	0.0005	0.0004	0	0.0058	0.0004	0	0.0024	0.0196	0.0088	0	0	0.0121	0.0042	0.002	0.0005	0.001	0.0139	0.014	0.0015	0	0.0025	0.0051	0.0017	0.0028	0.0013	0	0.0054	0.0001	0	0.0001	0.0006	0	0.0023	0	0.0024	0.0019	0.0027	0.002	0.0042	0.0016	0.0015	0	0
G0082	k__Bacteria;p__Firmicutes;c__Clostridia;o__Clostridiales;f__Ruminococcaceae;g__;s__	e2cfe099d4a73a03ac5f80d4f8369dbc	0	0	0	0.0008	0	0.0013	0	0	0.0012	0	0	0	0.0006	0.0013	0	0	0.0004	0	0.0028	0	0	0	0	0	0	0.001	0	0	0.0051	0	0.009	0.0013	0	0	0.0042	0.0018	0	0	0	0	0	0	0	0	0	0	0
G0083	k__Bacteria;p__Firmicutes;c__Clostridia;o__Clostridiales;f__Lachnospiraceae;g__Coprococcus;s__eutactus	6c324279c1fc2965e594486ac26b0548	0	0	0	0	0.0023	0.0006	0	0	0	0.0127	0	0	0	0	0.0009	0	0	0.0004	0	0.0013	0	0	0.0008	0.0001	0	0	0	0	0	0	0.0171	0	0	0	0	0	0	0	0	0	0	0	0	0	0.0003	0	0
G0084	k__Bacteria;p__Tenericutes;c__Mollicutes;o__RF39;f__;g__;s__	fb0acb741317f05a7ee7d6eb1ef3ac3c	0	0	0	0	0	0	0	0	0	0	0	0	0	0	0	0	0	0	0	0	0	0	0	0	0	0	0	0	0	0	0.0296	0	0	0	0	0	0	0	0	0	0	0	0	0	0	0	0
G0085	k__Bacteria;p__Firmicutes;c__Clostridia;o__Clostridiales;f__Lachnospiraceae;g__;s__	db7f42d2a4ded289e177bb4c00edff61	0	0.0028	0	0.0015	0	0.0003	0	0	0.0021	0	0	0	0.0026	0	0	0	0	0.0055	0	0.0038	0.0027	0	0.0032	0	0	0	0	0.0058	0.0007	0.0041	0	0	0	0.0079	0.0039	0	0	0	0	0.004	0	0	0	0	0.0036	0	0.0054
G0086	k__Bacteria;p__Firmicutes;c__Clostridia;o__Clostridiales;f__Ruminococcaceae;g__Faecalibacterium;s__prausnitzii	5edd946e0a26ae1c85ed8c498c328387	0	0	0	0	0	0.0055	0	0	0.0019	0.008	0	0	0	0	0	0	0	0	0	0.0052	0.0253	0	0.01	0.0201	0.0137	0	0	0	0	0	0	0	0	0	0	0	0	0	0	0	0	0	0	0	0	0	0
G0087	k__Bacteria;p__Firmicutes;c__Bacilli;o__Lactobacillales;f__Streptococcaceae;g__Streptococcus;s__	edc9e5c16e40aff1eadce6597940f08f	0	0.0032	0.0007	0.0007	0	0	0	0.0012	0	0	0	0.0028	0.0554	0	0	0.0031	0	0	0.0008	0.0008	0.0017	0.0041	0.0223	0.0006	0.0038	0.0633	0	0.0004	0.0016	0.0284	0.0011	0	0.0005	0.0016	0	0	0	0	0.0014	0.0016	0.0028	0	0.002	0	0.0008	0.0023	0
G0088	k__Bacteria;p__Firmicutes;c__Clostridia;o__Clostridiales;f__Ruminococcaceae	b726627e18f29e0da5289f81ca294f92	0	0	0	0	0	0	0	0	0.0011	0.0034	0	0	0	0.0041	0.0148	0	0.0026	0.0028	0.004	0.0031	0	0	0.0037	0.0014	0.0014	0.0019	0.0121	0	0	0	0	0.0017	0	0	0.0035	0	0	0.0004	0	0	0	0	0	0	0	0	0
G0089	k__Bacteria;p__Firmicutes;c__Clostridia;o__Clostridiales;f__Peptostreptococcaceae	6420671c26eef32065e0275c8cd6701e	0.0033	0	0	0.0003	0	0	0	0	0	0	0.0015	0	0.0006	0	0	0.0011	0	0.0015	0	0	0.0004	0	0.0008	0.0002	0.001	0.0083	0	0.0015	0.001	0	0	0	0	0	0.0003	0	0.0005	0	0	0	0.0022	0.0004	0	0.0018	0	0	0
G0090	k__Bacteria;p__Firmicutes;c__Clostridia;o__Clostridiales;f__Ruminococcaceae;g__Ruminococcus;s__	ca94cbcccd3ab51b3784a6aed45a4a04	0	0	0	0	0	0	0	0	0	0	0	0	0	0.0062	0	0	0	0	0	0	0	0	0	0	0	0	0	0	0	0	0	0	0	0.004	0	0	0	0	0	0	0	0	0	0	0	0	0
G0091	k__Bacteria;p__Firmicutes;c__Clostridia;o__Clostridiales;f__Ruminococcaceae;g__Oscillospira;s__	84f9cf6d08ccc7adb4e945c4fd8be494	0.0001	0	0.0015	0	0	0.0008	0	0	0	0	0	0	0.001	0	0	0	0	0.0368	0.0135	0	0	0	0	0	0.0006	0	0	0	0	0	0	0	0	0	0	0.0049	0	0	0	0	0	0	0	0	0	0	0
G0092	k__Bacteria;p__Firmicutes;c__Clostridia;o__Clostridiales;f__Veillonellaceae;g__Dialister;s__	03c51b5e257b8e286445b07fe1e7d80b	0	0	0	0.0596	0	0	0	0	0	0	0	0	0	0	0	0	0	0	0	0	0	0	0	0	0	0	0	0	0	0	0	0	0	0	0	0	0	0	0	0	0	0	0	0	0	0	0
G0093	k__Bacteria;p__Firmicutes;c__Clostridia;o__Clostridiales;f__Lachnospiraceae;g__Coprococcus;s__	f50508546ae13143015f8c4cb976d0e4	0	0	0.005	0	0	0.0004	0	0	0.0005	0	0	0	0.0005	0	0	0	0	0	0	0.0044	0	0	0	0	0	0	0	0	0	0	0.0007	0	0	0.0195	0	0.0067	0	0	0	0	0	0	0	0	0.002	0	0
G0094	k__Bacteria;p__Firmicutes;c__Clostridia;o__Clostridiales;f__Ruminococcaceae;g__;s__	3f49f2e33639f81618c76b5807f6498c	0	0	0	0	0.0005	0	0	0	0	0	0	0	0	0.0011	0	0	0	0.0057	0.0042	0.0086	0.0123	0	0	0.001	0	0	0	0	0	0	0.0017	0	0	0.0004	0	0	0	0	0	0	0	0	0	0	0.0317	0	0
G0095	k__Bacteria;p__Bacteroidetes;c__Bacteroidia;o__Bacteroidales;f__Rikenellaceae;g__;s__	506efac48dc5d5be2c0122c381639a3f	0	0	0.0008	0.0019	0.0018	0.0072	0	0	0.0019	0.0017	0	0	0	0.0181	0.0022	0	0	0.0033	0.0016	0.0014	0	0	0.0023	0.0004	0	0	0	0	0	0.0009	0.0037	0.0133	0.0028	0.0053	0	0.0037	0	0	0	0	0	0	0	0	0.0131	0.0005	0.0021
G0096	k__Bacteria;p__Firmicutes;c__Clostridia;o__Clostridiales;f__Veillonellaceae;g__Veillonella;s__dispar	2740cf2417c92847cc298cbd71dd1fcd	0	0.0028	0	0	0	0	0	0	0.0001	0	0.0007	0	0	0	0	0.0021	0	0	0	0.0087	0	0.0057	0	0	0.0006	0	0	0.0029	0	0	0	0	0	0.0022	0.0009	0	0	0	0.0031	0	0.0015	0.0052	0.008	0.0024	0	0	0.0005
G0097	k__Bacteria;p__Firmicutes;c__Erysipelotrichi;o__Erysipelotrichales;f__Erysipelotrichaceae;g__Catenibacterium;s__	533b6c05a74b2c25a94f884d6fe42f9d	0	0	0	0	0	0	0	0	0	0	0	0	0	0	0	0	0.0161	0	0	0	0	0	0	0	0	0	0	0.0086	0	0	0	0	0	0	0	0	0	0.0084	0	0	0	0	0	0	0	0	0
G0098	k__Bacteria;p__Firmicutes;c__Clostridia;o__Clostridiales;f__Lachnospiraceae;g__Lachnospira;s__	36d9ad396b85196c9b4cf68b81789585	0	0.0005	0.0005	0.001	0.0005	0	0	0	0.0004	0	0	0	0.0017	0	0	0	0.0025	0	0	0.001	0	0	0.0003	0	0.0002	0	0	0.0004	0	0	0.0022	0	0.0021	0.0039	0.0014	0	0	0.0013	0.0044	0	0.005	0	0	0	0	0	0
G0099	k__Bacteria	378ec8ac38808a43a805e61dc3460ea8	0	0	0	0	0	0	0.0031	0	0	0.001	0	0	0	0.0256	0.0143	0	0	0	0	0	0	0	0	0	0	0	0	0	0	0	0	0	0	0	0	0	0	0	0	0	0	0	0	0	0	0	0
G0100	k__Bacteria;p__Firmicutes;c__Clostridia;o__Clostridiales;f__;g__;s__	6db169339ee5897780e713c44784d74a	0	0	0	0	0	0	0	0	0.0003	0.0046	0	0	0	0	0.0021	0	0	0	0.0143	0.0047	0	0.0003	0.0141	0	0	0	0	0	0	0	0.0037	0	0.0013	0.0055	0	0	0	0	0	0	0	0	0	0	0	0	0
G0101	k__Bacteria;p__Bacteroidetes;c__Bacteroidia;o__Bacteroidales;f__Bacteroidaceae;g__Bacteroides;s__uniformis	6928971040e6116b9a3f5c9c9bf41adb	0	0	0	0	0	0	0	0	0	0	0	0	0	0	0	0	0	0	0	0	0	0.0353	0	0	0	0	0	0	0	0	0	0.0384	0	0	0	0	0	0.0026	0	0	0	0	0	0.0105	0	0	0
G0102	k__Bacteria	f617a9e1d220e23ab7c6d9f61477073a	0	0	0	0	0	0	0.0009	0	0.0005	0	0	0	0	0.0017	0.0027	0	0	0	0	0	0	0	0	0	0	0	0	0	0	0	0	0	0	0	0	0	0	0	0	0	0	0	0	0	0	0	0
G0103	k__Bacteria	f850218b286452ba98408ba27ac1cf75	0	0	0	0	0	0	0.005	0	0.001	0	0	0	0	0.0018	0.0227	0	0	0	0	0	0	0	0	0	0	0	0	0	0	0	0	0	0	0	0	0	0	0	0	0	0	0	0	0	0	0	0
G0104	k__Bacteria;p__Firmicutes;c__Clostridia;o__Clostridiales;f__Ruminococcaceae;g__Ruminococcus;s__	df14354ec277348c54d0c9dd49eb4da0	0	0	0.0094	0	0	0.0008	0	0	0	0	0	0	0	0	0.0083	0	0	0	0.0002	0	0	0	0	0.0013	0.0001	0	0	0	0	0	0	0	0	0.0014	0	0	0	0	0	0	0	0	0	0	0	0	0
G0105	k__Bacteria;p__Bacteroidetes;c__Bacteroidia;o__Bacteroidales;f__Rikenellaceae;g__Alistipes;s__onderdonkii	742e1f191223f58590661de80b9d6e3b	0	0	0	0.0008	0	0	0	0	0.0072	0.0106	0	0	0.0013	0	0	0	0	0	0	0	0	0	0	0	0	0	0	0	0	0.0006	0	0	0	0	0	0	0	0	0	0	0	0	0	0	0	0	0
G0106	k__Bacteria;p__Firmicutes;c__Clostridia;o__Clostridiales;f__Lachnospiraceae;g__;s__	2c0c62ea09b2efe01bacdcbcf558d2b8	0	0.0032	0	0.0006	0.0007	0	0	0	0.0026	0.0014	0	0.0013	0.0013	0	0	0	0.0069	0	0	0	0	0	0.0007	0	0.0018	0.0014	0	0	0.0029	0.0029	0	0.0047	0.0076	0.0007	0	0.0005	0	0.0002	0	0.0114	0	0	0	0	0	0	0
G0107	k__Bacteria;p__Firmicutes;c__Clostridia;o__Clostridiales;f__Veillonellaceae;g__Phascolarctobacterium;s__	96cf4779be686036f92ee15e58b72d52	0	0	0	0	0	0	0	0	0	0	0	0	0	0	0	0.0005	0.0051	0	0	0	0	0.0004	0	0	0	0	0	0	0.013	0	0	0	0	0	0	0	0	0	0	0	0	0	0	0	0	0	0.029
G0108	k__Bacteria;p__Firmicutes;c__Clostridia;o__Clostridiales;f__Lachnospiraceae;g__Lachnospira;s__	5322567d7de1d94e6cf65390deb29b1c	0.0048	0	0	0	0.0025	0	0	0	0.001	0	0	0.006	0.002	0.0008	0	0	0	0	0.0003	0	0	0	0	0.0005	0.0004	0	0	0	0	0	0	0	0	0.0174	0.0012	0	0	0	0	0.0316	0	0	0	0	0	0	0.0016
G0109	k__Bacteria;p__Firmicutes;c__Clostridia;o__Clostridiales;f__Lachnospiraceae;g__Roseburia;s__	ab4040fe8717efa3f115680ae82cd72a	0	0.0028	0	0	0	0	0	0.0006	0.0021	0	0	0	0	0	0.0025	0	0	0.004	0	0	0	0	0	0.005	0	0	0	0.001	0.0015	0	0.0061	0	0	0.0052	0.0022	0	0	0	0	0.0015	0	0	0	0	0	0	0.007
G0110	k__Bacteria;p__Firmicutes;c__Clostridia;o__Clostridiales;f__Lachnospiraceae;g__Anaerostipes;s__	421cbd1d71d34704c6d53377261e213c	0	0.0019	0.012	0.0137	0.0015	0.0005	0	0	0	0	0	0	0	0	0.0011	0	0	0	0.0006	0	0	0	0	0.0008	0	0	0	0	0	0	0	0	0	0	0	0	0	0.0003	0	0	0	0	0.006	0	0.0076	0	0.0006
G0111	k__Bacteria;p__Firmicutes;c__Clostridia;o__Clostridiales;f__Veillonellaceae;g__Acidaminococcus;s__	55b7688dfd42d9b2545d67bb5b0f086c	0	0	0	0.0049	0	0	0	0	0	0	0	0	0	0	0	0	0	0	0	0	0	0	0	0	0	0	0	0	0	0	0	0	0	0	0.0028	0	0	0.009	0	0	0	0.058	0	0	0	0	0
G0112	k__Bacteria;p__Bacteroidetes;c__Bacteroidia;o__Bacteroidales;f__Bacteroidaceae;g__Bacteroides;s__eggerthii	243a590b7a6c17e5a16dff4bc7033ac1	0	0	0	0	0	0.0017	0	0	0	0.0022	0	0	0	0.0362	0	0	0	0	0	0	0	0	0	0	0	0	0	0	0.001	0	0.0122	0	0	0.0026	0.0331	0	0.1449	0	0	0	0	0	0	0	0	0	0.003
G0113	k__Bacteria;p__Firmicutes;c__Erysipelotrichi;o__Erysipelotrichales;f__Erysipelotrichaceae;g__[Eubacterium];s__biforme	25394a604bbcd078c80186b300dab8ee	0	0	0	0	0	0	0	0.0018	0	0	0	0	0.0003	0	0	0	0	0	0	0	0	0	0	0	0.0417	0	0	0	0	0	0	0	0	0.0017	0	0	0	0	0	0	0	0	0	0.0002	0	0	0
G0114	k__Bacteria;p__Bacteroidetes;c__Bacteroidia;o__Bacteroidales;f__Bacteroidaceae;g__Bacteroides;s__	c2fe9ca3e89d8a95043ee6673be0211a	0	0	0	0	0	0.0267	0	0	0	0	0	0	0	0	0	0	0	0	0	0	0	0	0	0	0	0	0	0	0	0	0	0	0	0	0	0	0	0	0	0	0	0	0	0	0	0	0
G0115	k__Bacteria;p__Firmicutes;c__Clostridia;o__Clostridiales;f__Veillonellaceae;g__Dialister;s__	8af49bc8a804f6d85ca5fa00a7c9dda8	0	0	0	0	0	0	0	0	0	0	0	0	0	0	0	0	0	0	0	0	0	0	0	0	0	0	0	0	0	0	0	0	0	0	0	0	0	0	0	0	0	0	0	0	0	0	0
G0116	k__Bacteria;p__Firmicutes;c__Bacilli;o__Turicibacterales;f__Turicibacteraceae;g__Turicibacter;s__	26c6e3ed14694582e207478c1f23c21f	0.0058	0	0	0.0012	0	0	0	0	0	0	0.0005	0	0.0026	0	0	0.0013	0	0.0018	0	0.0003	0.0022	0	0.0003	0	0	0.0004	0	0.0001	0.0011	0	0	0	0	0	0	0	0	0	0.0197	0	0	0	0	0.0004	0	0.0025	0
G0117	k__Bacteria;p__Firmicutes;c__Clostridia;o__Clostridiales;f__Lachnospiraceae;g__Coprococcus;s__	33518e48b174ac428cb7be1a216c6c6e	0.0037	0.0026	0	0.0007	0	0	0	0.0023	0.0051	0.0009	0	0	0.0065	0.0002	0	0.1092	0	0	0.0045	0	0.0022	0.011	0	0	0.0027	0	0.0007	0.0001	0	0.0017	0	0	0.003	0.0017	0	0	0.0027	0	0.0009	0	0.0025	0	0	0.0019	0	0	0.0036
G0118	k__Bacteria;p__Firmicutes;c__Clostridia;o__Clostridiales;f__Lachnospiraceae;g__[Ruminococcus];s__gnavus	2e4f2b53b856c4def6d021d01f5abb70	0	0	0	0.0004	0.0004	0	0	0.0051	0.0028	0	0	0.015	0.0108	0	0.0007	0	0.0023	0.0026	0	0.0012	0.0294	0	0.0024	0	0.0084	0.0022	0	0.0006	0	0	0.0019	0	0	0	0.0016	0	0.0009	0.0008	0.0011	0	0	0	0.0031	0	0	0	0.0011
G0119	k__Bacteria;p__Bacteroidetes;c__Bacteroidia;o__Bacteroidales;f__Rikenellaceae;g__;s__	5669f9055e393154386d3ad1196d3f03	0	0	0	0	0	0	0	0	0.0162	0	0	0	0.0025	0	0	0	0	0	0	0	0	0	0.0233	0	0	0	0	0	0	0	0	0	0.0066	0	0	0	0.0003	0	0	0	0	0	0	0	0	0	0
G0120	k__Bacteria;p__Firmicutes;c__Clostridia;o__Clostridiales;f__Veillonellaceae;g__Veillonella;s__dispar	923f521b9cf313f1f95c9367e09bbc1c	0	0.0106	0	0	0	0	0	0	0	0	0	0	0	0	0	0	0	0	0	0	0	0.0029	0	0	0	0.0007	0	0	0.0008	0	0	0	0.0188	0	0	0	0	0.0003	0	0.0006	0	0	0.0134	0	0	0	0
G0121	k__Bacteria;p__Bacteroidetes;c__Bacteroidia;o__Bacteroidales;f__Bacteroidaceae;g__Bacteroides	9d88acce7b2f13b58bf95d2f17ec8c2f	0	0	0.0005	0.0091	0	0	0	0	0.0263	0	0	0	0.0068	0	0.002	0	0	0	0.0014	0	0	0	0.0044	0.0085	0	0	0	0	0	0	0.0018	0	0.0059	0.0121	0.0045	0.0017	0	0	0	0	0	0	0	0	0.0058	0	0.0025
G0122	k__Bacteria;p__Firmicutes;c__Clostridia;o__Clostridiales;f__;g__;s__	c97ea25ba069877eac769cb05968724c	0	0	0	0	0	0	0	0	0	0	0	0	0	0	0.0022	0	0	0	0	0	0	0	0.0073	0	0	0	0	0	0	0	0	0	0	0	0	0	0	0	0	0	0	0	0	0	0	0	0
G0123	k__Bacteria;p__Tenericutes;c__Mollicutes;o__RF39;f__;g__;s__	74a6b2d8faae4662532b0e4123964dac	0	0	0	0	0	0	0	0	0	0	0	0	0	0	0	0	0	0	0	0	0	0	0	0	0	0	0	0	0	0	0	0	0	0	0	0	0	0	0	0	0	0	0	0	0	0	0
G0124	k__Bacteria;p__Firmicutes;c__Clostridia;o__Clostridiales;f__Clostridiaceae;g__;s__	40874d61006874f7c87d904707d320d9	0	0	0	0	0	0	0	0	0	0	0	0	0.0172	0	0	0	0	0	0	0	0	0	0.0034	0	0	0	0.0006	0	0	0	0	0	0	0	0	0	0	0	0.0044	0	0	0	0	0	0	0	0
G0125	k__Bacteria;p__Firmicutes;c__Clostridia;o__Clostridiales;f__Ruminococcaceae;g__Ruminococcus;s__bromii	e6a9c4991e5e11cd234438b7f57a351d	0	0	0	0	0	0	0	0	0	0	0	0	0	0	0	0	0	0.0025	0.0119	0	0	0	0	0	0	0	0	0	0	0	0	0	0	0	0	0	0	0	0	0	0	0	0	0	0	0	0
G0126	k__Bacteria;p__Tenericutes;c__Mollicutes;o__RF39;f__;g__;s__	d2d50989427c4ff10aad49158dda66ef	0	0	0	0	0	0	0	0	0	0	0	0	0	0	0	0	0	0	0	0	0	0	0	0	0	0	0	0	0.0005	0	0	0	0	0	0	0	0	0	0	0	0	0	0	0	0	0	0
G0127	k__Bacteria	3f6b2a2a5eab28f7f1facd359acef769	0	0	0	0	0	0	0.0134	0	0	0.0011	0	0	0	0	0.0025	0	0	0	0	0	0	0	0	0	0	0	0	0	0	0	0	0	0	0	0	0	0	0	0	0	0	0	0	0	0	0	0
G0128	k__Bacteria;p__Bacteroidetes;c__Bacteroidia;o__Bacteroidales;f__Bacteroidaceae;g__Bacteroides;s__	824b9c5e131ccef5ab3286cfde31640c	0	0	0.0004	0.004	0.0061	0.0015	0	0	0.0018	0.0007	0	0	0	0.0037	0	0.0016	0	0.0015	0.0108	0	0	0	0.0004	0.0027	0	0	0	0	0	0	0.0025	0	0.0014	0.0038	0.0016	0	0	0	0	0	0	0	0.0009	0	0.002	0	0
G0129	k__Bacteria;p__Proteobacteria;c__Gammaproteobacteria;o__Enterobacteriales;f__Enterobacteriaceae	4d72007c70f4abc0bf9e8fe8b826d07d	0	0	0	0	0	0	0	0	0	0	0.0442	0	0	0	0	0	0	0.004	0.0006	0	0	0	0	0	0	0	0	0	0	0	0	0	0	0	0.0081	0	0	0	0	0	0.0003	0	0	0	0	0	0
G0130	k__Bacteria;p__Bacteroidetes;c__Bacteroidia;o__Bacteroidales;f__Bacteroidaceae;g__Bacteroides;s__ovatus	fbd67349783ebeacc69814257b694d56	0	0	0	0	0	0	0	0	0	0	0	0	0	0	0	0	0	0	0	0	0	0	0	0	0	0	0	0	0	0	0	0	0	0	0	0	0.0112	0	0	0	0	0.0087	0	0	0	0	0
G0131	k__Bacteria;p__Actinobacteria;c__Actinobacteria;o__Bifidobacteriales;f__Bifidobacteriaceae;g__Bifidobacterium;s__adolescentis	5a6c87d6a4eb5e114959f6192f29b641	0	0	0	0.0073	0	0	0	0.3926	0	0	0	0	0	0	0	0	0.0119	0	0.0016	0	0	0	0	0	0	0	0	0	0.0047	0.0042	0	0	0	0	0	0.0001	0	0	0.0021	0	0	0.0584	0	0	0	0.0014	0.0091
G0132	k__Bacteria	efb9baf89ffff95cceefa900aff542ce	0	0	0	0	0	0	0.0027	0	0.0137	0	0	0	0	0.001	0.0006	0	0	0	0	0	0	0	0	0	0	0	0	0	0	0	0	0	0	0	0	0	0	0	0	0	0	0	0	0	0	0	0
G0133	k__Bacteria;p__Bacteroidetes;c__Bacteroidia;o__Bacteroidales;f__S24-7;g__;s__	e51fc3bc6d08ae82b3299bff3739b1f6	0	0	0	0	0	0	0	0.0006	0	0	0	0	0	0	0	0	0	0	0	0	0	0	0	0	0	0	0	0.0062	0	0	0	0	0.0053	0	0	0	0	0	0	0	0	0	0	0	0	0	0.0353
G0134	k__Bacteria;p__Bacteroidetes;c__Bacteroidia;o__Bacteroidales;f__Bacteroidaceae;g__Bacteroides;s__	748c5f14c648b743ad9e4b5ebfd761ff	0	0	0.0736	0	0	0	0	0	0.0106	0	0	0	0	0	0	0	0	0	0	0	0	0	0	0	0	0	0.0063	0	0	0	0	0	0	0	0	0.0026	0	0	0	0	0	0	0	0	0	0	0
G0135	k__Bacteria;p__Actinobacteria;c__Coriobacteriia;o__Coriobacteriales;f__Coriobacteriaceae;g__Collinsella;s__aerofaciens	35cbb315e019e0a8768d4b73862df415	0	0	0.0003	0	0	0.0003	0	0.0084	0	0	0	0	0.0015	0.0005	0.0005	0	0.0007	0.0011	0.0004	0	0.0048	0.0026	0.0008	0.0022	0.0042	0	0.0003	0	0.0003	0	0.0007	0	0.0003	0.0001	0.003	0	0	0.0005	0.0023	0.0003	0	0	0.0008	0	0.0011	0.0076	0.0004
G0136	k__Bacteria;p__Firmicutes;c__Clostridia;o__Clostridiales;f__Lachnospiraceae;g__[Ruminococcus];s__	9e3226efaf559eb14a478f880462cb8a	0	0.0011	0.0002	0	0.0004	0	0	0	0	0	0	0	0.0019	0	0	0	0.0021	0.0012	0.0002	0.0007	0.0218	0	0.0022	0	0.0032	0	0	0	0	0	0.0014	0	0	0	0	0	0	0	0	0	0	0	0.0073	0.0092	0	0	0
G0137	k__Bacteria;p__Tenericutes;c__Mollicutes;o__RF39;f__;g__;s__	9c148227a7c018a242f0a0a892280592	0	0	0	0	0	0	0	0	0	0	0	0	0	0	0	0	0	0	0	0	0	0	0	0	0	0	0	0	0	0	0	0	0	0	0	0	0	0	0	0	0	0	0	0	0	0	0
G0138	k__Bacteria	985c540a066033c26f83ac7753656c0a	0	0	0	0	0	0	0	0	0.0013	0	0	0	0	0	0.0177	0	0	0	0	0	0	0	0	0	0	0	0	0	0	0	0	0	0	0	0	0	0	0	0	0	0	0	0	0	0	0	0
G0139	k__Bacteria;p__Bacteroidetes;c__Bacteroidia;o__Bacteroidales;f__Prevotellaceae;g__Prevotella;s__copri	83099ad6f9ab9439f65fdacd36186a87	0	0	0	0	0	0	0	0	0	0	0	0	0	0	0	0	0	0	0	0.0034	0.0112	0	0	0	0	0	0	0	0	0	0	0.003	0	0	0	0	0	0	0	0	0	0	0	0	0	0	0
G0140	k__Bacteria	768add79e0c545d1d000ee77bc42cd01	0	0	0	0	0	0	0.0119	0	0	0	0	0	0	0	0.0027	0	0	0	0	0	0	0	0	0	0	0	0	0	0	0	0	0	0	0	0	0	0	0	0	0	0	0	0	0	0	0	0
G0141	k__Bacteria;p__Firmicutes;c__Clostridia;o__Clostridiales;f__Lachnospiraceae;g__Lachnospira;s__	6ec1023583647a401269990c4e8ad716	0	0	0.0015	0	0.001	0	0	0	0	0	0	0	0	0	0	0	0	0	0	0	0	0	0	0.0002	0	0.0034	0.0009	0	0.0186	0.0285	0	0	0.0035	0	0	0	0.0006	0	0	0	0.0016	0.0078	0	0.0011	0	0	0
G0142	k__Bacteria;p__Firmicutes;c__Clostridia;o__Clostridiales;f__Ruminococcaceae	4bd01f90398375480101204bbcdd2ceb	0	0	0.0014	0.002	0	0.0019	0	0	0.0005	0	0	0	0	0	0	0	0	0.0036	0.0008	0.0005	0	0	0	0	0	0	0	0	0.0007	0	0	0	0	0.0019	0	0.0771	0.0001	0	0	0	0	0	0	0	0.0008	0	0
G0143	k__Bacteria;p__Bacteroidetes;c__Bacteroidia;o__Bacteroidales;f__Prevotellaceae;g__Prevotella;s__copri	f387378a897340891d277b837ec4fa83	0	0	0	0	0	0	0	0	0	0	0	0	0	0	0	0	0	0	0	0	0	0	0	0	0	0	0	0	0	0	0	0	0	0	0	0	0	0	0	0	0	0	0	0	0	0	0
G0144	k__Bacteria;p__Firmicutes;c__Clostridia;o__Clostridiales;f__Ruminococcaceae;g__Ruminococcus;s__	149465e40c1bdbc6230588a58a4d6eb0	0.002	0.0003	0.0004	0.0001	0.0002	0	0	0	0.0003	0.0007	0.0047	0.0012	0.001	0	0	0.0031	0	0	0.0004	0	0	0.0014	0	0.0002	0	0.0015	0	0.001	0	0	0.0052	0	0.0006	0	0	0	0.0007	0	0.0084	0	0.0009	0.0017	0.0029	0	0	0.0043	0
G0145	k__Bacteria;p__Bacteroidetes;c__Bacteroidia;o__Bacteroidales;f__Prevotellaceae;g__Prevotella;s__copri	c994a2772a648316e21e664e3a878e80	0	0	0	0	0	0	0	0	0	0	0	0	0	0	0	0	0	0	0	0	0	0	0	0	0	0	0	0	0	0	0	0	0	0	0	0	0	0	0	0	0	0	0	0	0	0	0
G0146	k__Bacteria;p__Firmicutes;c__Clostridia;o__Clostridiales;f__Ruminococcaceae;g__Oscillospira;s__	3219af75ee8056ed06ba81e873b0d0cb	0	0	0	0.0003	0	0	0	0	0.0005	0	0	0	0	0	0	0	0	0.0049	0	0.0044	0	0	0	0	0	0	0	0	0.0006	0	0.0053	0	0	0.0014	0	0.0057	0	0	0	0	0	0	0	0	0.0014	0	0
G0147	k__Bacteria;p__Tenericutes;c__Mollicutes;o__RF39;f__;g__;s__	d46f7bf5556893b1a52f835991191722	0	0	0	0	0	0	0	0	0	0	0	0	0	0	0	0	0	0	0.1543	0	0	0	0	0	0	0	0	0	0	0	0	0	0	0	0	0	0	0	0	0	0	0	0	0	0	0	0
G0148	k__Bacteria	116b005611c05a1b48d4b22fc90eb79f	0	0	0	0	0	0	0	0	0.0014	0	0	0	0	0.0289	0.0026	0	0	0	0	0	0	0	0	0	0	0	0	0	0	0	0	0	0	0	0	0	0	0	0	0	0	0	0	0	0	0	0
G0149	k__Bacteria;p__Verrucomicrobia;c__Verrucomicrobiae;o__Verrucomicrobiales;f__Verrucomicrobiaceae;g__Akkermansia;s__muciniphila	3706fbc4dfb76cd4e556478bfd4c4396	0	0	0	0	0	0	0	0	0	0	0	0	0	0	0	0	0	0	0.0007	0	0	0	0	0	0	0	0	0	0	0	0	0	0	0	0	0	0	0	0	0	0	0	0	0	0	0	0
G0150	k__Bacteria;p__Firmicutes;c__Clostridia;o__Clostridiales;f__Lachnospiraceae;g__Clostridium	c67445ed68d61f49e41b7bdd1de019fb	0.0015	0	0	0.0001	0.0005	0	0	0.0007	0	0	0.0023	0	0	0	0	0.0069	0	0	0	0	0	0	0	0	0	0	0	0.0042	0	0.0007	0	0	0.0014	0	0	0	0	0	0	0	0	0.0074	0.0023	0	0	0	0
G0151	k__Bacteria;p__Bacteroidetes;c__Bacteroidia;o__Bacteroidales;f__Bacteroidaceae;g__Bacteroides;s__	b2062ae94fb00a931014b67b499295a8	0	0	0	0	0	0	0	0	0.0403	0	0	0	0.0114	0	0	0	0	0	0	0	0	0	0	0	0	0	0	0	0	0	0	0	0	0	0	0	0	0	0	0.0231	0	0	0	0	0	0	0
G0152	k__Bacteria;p__Bacteroidetes;c__Bacteroidia;o__Bacteroidales;f__Porphyromonadaceae;g__Parabacteroides;s__distasonis	173c825a18291f2ba18b5e46d9db8408	0	0	0.0053	0.0046	0	0.0029	0	0	0	0.0016	0	0	0	0	0	0	0	0	0.0037	0	0	0	0	0	0.0006	0	0	0	0	0	0.0082	0.0078	0	0	0	0	0.0137	0.0008	0	0	0	0.0344	0	0	0.0008	0	0
G0153	k__Bacteria;p__Firmicutes;c__Clostridia;o__Clostridiales;f__Ruminococcaceae;g__;s__	55beed6d1a19ce34788b66488ffe3917	0	0	0	0	0	0	0	0	0	0	0	0	0	0.0289	0	0	0	0.0063	0.0003	0	0	0	0	0	0	0	0	0	0	0	0	0	0	0	0	0	0	0	0	0	0	0	0	0	0.0098	0	0.0019
G0154	k__Bacteria;p__Bacteroidetes;c__Bacteroidia;o__Bacteroidales;f__Bacteroidaceae;g__Bacteroides;s__ovatus	ef6a209f17415ca40777d4f3e0459647	0	0	0	0	0	0	0	0	0	0.0057	0	0	0	0	0	0	0	0	0	0	0	0	0	0	0	0	0	0	0	0.0051	0	0.0141	0	0	0	0	0	0	0	0	0	0	0	0	0	0	0
G0155	k__Bacteria;p__Proteobacteria;c__Betaproteobacteria;o__Burkholderiales;f__Oxalobacteraceae;g__Herbaspirillum;s__	cc3cdd2ff9769ffe23e1c9cb097e0af8	0	0	0	0	0	0	0	0	0.0001	0.001	0.0041	0.0166	0.004	0	0	0.0061	0.0012	0	0.0009	0	0.0034	0.0029	0	0	0.0005	0.0037	0	0	0	0	0.0012	0	0.0007	0	0	0	0.0012	0	0	0	0.0043	0	0.0013	0	0	0	0
G0156	k__Bacteria;p__Fusobacteria;c__Fusobacteriia;o__Fusobacteriales;f__Fusobacteriaceae;g__Fusobacterium;s__	3265d4af36c9111eeab8366f034a548b	0	0	0	0	0	0	0	0	0	0	0.0049	0	0	0	0	0	0	0	0	0	0	0	0	0	0	0	0	0.001	0	0	0	0	0	0	0	0	0.0032	0	0	0.0005	0	0.0035	0.0126	0.0024	0	0	0
G0157	k__Bacteria;p__Tenericutes;c__Mollicutes;o__RF39;f__;g__;s__	3140cf39380dba00c815930fe127a3be	0	0	0	0	0	0	0	0	0	0	0	0	0	0	0	0	0	0	0	0	0	0	0	0	0	0	0	0	0	0	0	0	0	0	0	0	0	0	0	0	0	0	0	0	0	0	0
G0158	k__Archaea;p__Euryarchaeota;c__Methanobacteria;o__Methanobacteriales;f__Methanobacteriaceae;g__Methanobrevibacter;s__	44396f15b10f6577d61a11c6047c939f	0	0.0004	0	0	0	0.005	0	0	0	0	0	0.0005	0.0004	0	0	0.0003	0.0003	0	0	0.0002	0	0.0013	0	0	0.0001	0	0	0	0	0	0	0	0	0	0	0	0	0	0	0	0	0	0	0	0	0	0
G0159	k__Bacteria;p__Firmicutes;c__Clostridia;o__Clostridiales;f__Ruminococcaceae;g__Gemmiger;s__formicilis	fbefd72518927b22ea57665a7868501d	0	0	0	0	0	0	0	0	0	0	0	0	0	0	0	0	0	0	0	0	0.0095	0	0	0	0	0	0	0	0	0	0	0	0	0	0	0	0	0	0	0	0	0	0	0	0	0	0
G0160	k__Bacteria	969de23511746383a3970eef4c700b53	0	0	0	0	0	0	0	0	0.0005	0	0	0	0	0.0181	0.0023	0	0	0	0	0	0	0	0	0	0	0	0	0	0	0	0	0	0	0	0	0	0	0	0	0	0	0	0	0	0	0	0
G0161	k__Bacteria;p__Bacteroidetes;c__Bacteroidia;o__Bacteroidales;f__[Paraprevotellaceae];g__[Prevotella];s__	58529dd65c9373ab07909325cc829705	0	0	0	0	0	0	0	0	0	0	0	0	0	0	0	0.0005	0	0	0	0	0	0	0	0.0001	0	0	0	0	0	0	0	0	0	0	0	0	0	0	0	0	0	0	0	0	0	0	0
G0162	k__Bacteria;p__Firmicutes;c__Clostridia;o__Clostridiales;f__Clostridiaceae;g__SMB53;s__	8d703908c09c7cb0da2a4398dd74f9f8	0	0	0	0	0	0	0	0	0	0	0	0	0	0	0	0	0	0	0	0	0.0016	0	0	0	0.0003	0.0031	0	0	0	0	0	0	0	0	0	0	0	0	0	0	0	0	0.0017	0	0	0	0
G0163	k__Bacteria;p__Proteobacteria;c__Gammaproteobacteria;o__Enterobacteriales;f__Enterobacteriaceae	c939ee112ba982665e012437dae05c1e	0	0	0	0	0	0	0	0	0	0	0	0	0	0	0	0	0	0	0	0	0	0	0	0	0	0	0	0	0	0	0	0	0	0	0	0	0	0	0	0	0	0	0	0	0	0	0
G0164	k__Bacteria;p__Proteobacteria;c__Alphaproteobacteria;o__Rhizobiales;f__Bradyrhizobiaceae;g__Bradyrhizobium;s__	3a7bcfd3dd1c23c2efae4b6b3fcd36a3	0	0.0006	0	0	0.0004	0	0	0.0037	0	0.001	0.0022	0.0071	0.0059	0.0015	0.0009	0.004	0	0	0	0.0006	0.0104	0.0229	0.0015	0.0006	0.0009	0.0065	0.001	0.0022	0.0021	0	0.0036	0	0	0	0.001	0.0007	0.0021	0.0004	0.0041	0	0.002	0	0.0029	0	0	0	0.0015
G0165	k__Bacteria;p__Proteobacteria;c__Deltaproteobacteria;o__Desulfovibrionales;f__Desulfovibrionaceae;g__Desulfovibrio;s__	4102c0c9284b080a36ae312a7b497915	0	0	0.0034	0	0	0	0	0	0	0	0	0	0	0	0	0.0005	0	0	0	0	0	0	0	0.0029	0.0004	0	0	0	0	0	0	0	0	0.0034	0	0.0002	0	0	0	0	0	0	0	0	0	0	0
G0166	k__Bacteria	68593015e5b3eb572ef8c3a15916df40	0	0	0	0	0	0	0.0087	0	0.0002	0	0	0	0	0.003	0.0059	0	0	0	0	0	0	0	0	0	0	0	0	0	0	0	0	0	0	0	0	0	0	0	0	0	0	0	0	0	0	0	0
G0167	k__Bacteria;p__Firmicutes;c__Erysipelotrichi;o__Erysipelotrichales;f__Erysipelotrichaceae;g__[Eubacterium];s__biforme	782a79a0725adc6ac22fc1fd15933a12	0	0	0	0	0	0	0	0.0925	0	0	0	0	0	0	0	0	0	0.0046	0	0	0	0	0.006	0	0	0.0004	0	0	0.0074	0	0	0	0	0	0	0.0128	0	0.0027	0	0	0	0	0	0	0	0	0
G0168	k__Bacteria;p__Bacteroidetes;c__Bacteroidia;o__Bacteroidales;f__Prevotellaceae;g__Prevotella;s__copri	d81947531814a1fe71c12a67d3cc5c2f	0	0	0	0	0	0	0	0	0	0	0	0	0	0	0	0	0	0	0	0	0	0	0	0	0	0	0	0	0	0	0	0	0	0	0	0	0	0	0	0	0	0	0	0	0	0	0
G0169	k__Bacteria;p__Firmicutes;c__Clostridia;o__Clostridiales;f__Lachnospiraceae	d76d59ec71de0e3b22da0c9cd564d41a	0	0.0035	0.0006	0.0024	0.0007	0	0	0.0035	0.0004	0	0	0	0.005	0	0	0	0	0.0013	0.0004	0.0007	0	0	0.0025	0.003	0.0107	0.0025	0	0	0.0007	0.0034	0	0	0.0007	0	0.0006	0	0	0	0	0	0	0	0	0.0038	0.0018	0	0
G0170	k__Bacteria;p__Proteobacteria;c__Deltaproteobacteria;o__Desulfovibrionales;f__Desulfovibrionaceae;g__Bilophila;s__	27f098662c8f87b4aaff903d9c0f28d3	0	0.0008	0.0018	0	0.0014	0.0005	0	0.0001	0	0.0003	0	0	0	0.0005	0.0002	0	0	0	0	0.0008	0	0.0013	0.0002	0.001	0	0	0.0021	0	0	0.0012	0	0.0007	0.0016	0.0012	0.0009	0	0.0005	0	0	0.0003	0	0.0003	0.0003	0	0	0.0056	0
G0171	k__Bacteria;p__Firmicutes;c__Clostridia;o__Clostridiales;f__Lachnospiraceae;g__Lachnospira;s__	f540f77a6570daea199d86095c3e8c49	0.0059	0	0	0	0	0	0	0	0	0	0	0	0	0	0	0	0	0	0	0.0002	0	0	0	0.0018	0	0	0	0	0	0	0.0019	0	0	0	0	0	0.001	0	0	0.0105	0	0	0	0.0009	0.0015	0	0
G0172	k__Bacteria;p__Bacteroidetes;c__Bacteroidia;o__Bacteroidales;f__Rikenellaceae	1eaa3cb7baaac3220b0606e3621afd16	0	0	0.0003	0	0.0007	0	0	0	0.0014	0	0	0.0007	0	0.0078	0.0004	0	0	0.0021	0.0046	0	0	0	0.0011	0	0	0	0	0	0	0.0002	0.0013	0	0.0004	0	0.0554	0.0026	0	0	0	0	0	0	0	0	0.0051	0	0
G0173	k__Bacteria;p__Fusobacteria;c__Fusobacteriia;o__Fusobacteriales;f__Fusobacteriaceae	47d2f0adc9e8063c45ed211dfd73fd63	0	0	0	0	0.0018	0	0	0	0	0	0	0	0	0	0	0	0	0	0	0	0	0.0102	0	0	0	0	0	0	0	0	0	0	0	0	0	0	0	0.0002	0	0	0	0	0	0	0	0	0
G0174	k__Bacteria;p__Firmicutes;c__Clostridia;o__Clostridiales;f__;g__;s__	43119e5f1eb41e9ee1776d7a6504126f	0	0	0	0	0	0	0	0	0.0005	0	0	0	0.0013	0	0	0	0	0	0	0	0	0	0	0.0061	0	0	0.0005	0	0	0	0	0	0	0.003	0	0	0	0	0	0	0	0	0	0	0.0064	0.0093	0
G0175	k__Bacteria;p__Firmicutes;c__Bacilli;o__Lactobacillales;f__Streptococcaceae;g__Streptococcus	06f825b512d903b9230e1a55d87359ee	0	0.0013	0	0	0	0	0	0	0	0	0	0.0258	0.005	0	0	0.0032	0.0023	0.0021	0	0	0	0.0082	0	0	0.0037	0.0063	0	0.0007	0	0.0029	0.002	0	0	0	0	0	0	0.0012	0.0013	0	0.0015	0	0	0.0009	0.0011	0	0
G0176	k__Bacteria;p__Firmicutes;c__Bacilli;o__Lactobacillales;f__Carnobacteriaceae;g__Granulicatella;s__	2bd9309f2f97cae51d18d06ea1ca519a	0	0.0011	0.0004	0	0.0002	0	0	0	0.0002	0.0009	0	0.0347	0.007	0	0.0003	0.0127	0.0024	0	0	0.0002	0	0.0192	0.0033	0.0001	0.0013	0.0084	0	0.0002	0	0.0012	0.0007	0	0	0	0.0005	0	0	0.0002	0	0	0.0005	0	0	0.0005	0.0003	0.0002	0.0002
G0177	k__Bacteria;p__Bacteroidetes;c__Bacteroidia;o__Bacteroidales;f__Prevotellaceae;g__Prevotella;s__stercorea	34b016bc5ceae1b15ba6cae2e54069d2	0	0	0	0	0	0	0	0	0	0	0	0	0	0	0	0	0	0	0	0.0017	0	0	0	0	0	0	0	0	0	0	0	0	0	0	0	0	0	0	0	0	0	0	0	0	0	0	0
G0178	k__Bacteria;p__Bacteroidetes;c__Bacteroidia;o__Bacteroidales;f__Bacteroidaceae;g__Bacteroides;s__	8001826dafd338cf078dd28c2eae05ed	0	0	0	0	0	0	0	0	0	0	0	0	0	0	0	0	0	0	0	0	0	0	0	0	0	0	0	0	0	0	0	0.0218	0	0	0	0	0	0.0053	0	0	0	0	0	0	0	0	0
G0179	k__Bacteria;p__Bacteroidetes;c__Bacteroidia;o__Bacteroidales;f__[Odoribacteraceae];g__Odoribacter;s__	a730ef0685ea600be854be1842a6b362	0	0.0006	0.0017	0.0022	0.0037	0.0051	0	0	0.0048	0.0004	0	0	0.0023	0.0027	0.0002	0	0	0.0012	0.0005	0.0002	0	0	0.0027	0.0001	0.0005	0	0	0.0025	0.0004	0.0015	0.0116	0.0026	0	0.0043	0.0012	0.0023	0	0	0	0	0	0	0	0	0.0013	0.0001	0.0008
G0180	k__Bacteria;p__Tenericutes;c__Mollicutes;o__RF39;f__;g__;s__	bb518fecd8ffb68f2c76deb00d50f592	0	0	0	0	0	0	0	0	0	0	0	0	0	0	0	0	0	0	0	0	0	0	0	0	0.0005	0	0	0	0	0	0.0024	0	0	0	0	0	0	0	0	0	0	0	0	0	0.0387	0	0
G0181	k__Bacteria;p__Firmicutes;c__Clostridia;o__Clostridiales;f__Veillonellaceae;g__Megasphaera;s__	241edcd90123f6d00f4c6d74c2b8663d	0	0	0.0024	0.0089	0	0	0	0	0	0	0	0	0	0	0	0	0	0	0	0	0	0	0	0	0	0	0	0.0008	0.0032	0	0	0	0	0	0	0.0025	0.0119	0.0151	0	0	0	0.1075	0	0	0	0.0057	0
G0182	k__Bacteria;p__Firmicutes;c__Clostridia;o__Clostridiales;f__Ruminococcaceae;g__;s__	13e5e67a2599db5c3cdfa82c4c9ea6fd	0	0	0	0	0	0	0	0	0	0	0	0	0	0	0.0001	0	0	0	0.0051	0	0	0	0	0	0	0	0	0	0	0	0	0.0012	0	0.0002	0	0	0	0	0	0	0	0	0	0	0	0	0.0013
G0183	k__Bacteria;p__Tenericutes;c__Mollicutes;o__RF39;f__;g__;s__	d0043999672f950cf76f8077a5f4824a	0	0	0	0	0	0	0	0	0	0	0	0	0	0	0	0	0	0	0	0	0	0	0	0	0	0	0	0	0	0	0	0	0	0	0	0	0	0	0	0	0	0	0	0	0	0	0
G0184	k__Bacteria	96cbd77a23543e536688a6a90b421614	0	0	0	0	0	0	0	0	0	0.0003	0	0	0	0	0	0	0	0	0	0	0	0	0	0	0	0	0	0	0	0	0	0	0	0	0	0	0	0	0	0	0	0	0	0	0	0	0
G0185	k__Bacteria;p__Firmicutes;c__Clostridia;o__Clostridiales;f__;g__;s__	b621d4b3cca1ec89ceca12efca8a94fb	0	0	0	0	0	0.0001	0	0	0	0	0	0	0	0	0	0	0	0.0069	0.0015	0.0007	0	0	0.0067	0	0.0009	0	0	0	0	0	0.0009	0	0	0	0	0.0005	0	0.0005	0	0	0	0	0	0	0.0021	0	0
G0186	k__Bacteria;p__Firmicutes;c__Clostridia;o__Clostridiales;f__Lachnospiraceae;g__Blautia;s__	bed671b4676144142cebd192b690f499	0	0.001	0.0004	0.0006	0.0004	0.0005	0	0	0	0.0023	0	0.0133	0.0012	0.0009	0	0	0	0.0014	0	0	0.0045	0	0	0.0016	0.0043	0.0021	0	0	0.0009	0	0	0	0.0018	0	0	0	0	0	0	0	0	0	0	0.0016	0	0.0016	0.0014
G0187	k__Bacteria	889957f81aeb715796feb5ea82b0535d	0	0	0	0	0	0	0.0033	0	0	0	0	0	0	0.0026	0	0	0	0	0	0	0	0	0	0	0	0	0	0	0	0	0	0	0	0	0	0	0	0	0	0	0	0	0	0	0	0	0
G0188	k__Bacteria;p__Firmicutes;c__Clostridia;o__Clostridiales;f__Ruminococcaceae;g__;s__	1af612d90153f4aa10245d1e813d3dc3	0	0	0	0	0	0	0	0	0	0	0	0	0	0	0	0	0	0	0	0	0	0	0	0	0	0	0	0	0	0	0	0	0	0	0	0	0	0	0	0	0	0	0	0	0	0	0
G0189	k__Bacteria;p__Firmicutes;c__Erysipelotrichi;o__Erysipelotrichales;f__Erysipelotrichaceae;g__Clostridium;s__ramosum	a663a01aeb4dbb88bbe0a9840e8f64dc	0.0014	0	0.0007	0	0.0006	0	0	0	0	0	0.0005	0	0.0009	0	0.0006	0.019	0	0	0	0	0	0.0019	0.0003	0	0	0	0	0	0	0.0012	0	0	0	0	0	0	0.0011	0	0	0.001	0.0105	0.0013	0	0	0	0.0007	0
G0190	k__Bacteria;p__Firmicutes;c__Clostridia;o__Clostridiales;f__;g__;s__	1f3d20f8f9bfb29a4ae7eaf2962cd4b4	0	0	0	0	0	0	0	0	0	0	0	0	0	0	0	0	0	0	0.0965	0	0	0	0	0	0	0	0	0	0	0	0	0	0	0	0	0	0	0	0	0	0	0	0	0	0	0	0
G0191	k__Bacteria;p__Bacteroidetes;c__Bacteroidia;o__Bacteroidales;f__[Paraprevotellaceae];g__Paraprevotella;s__	bc7f3f3f3af5b386336ef880486cf17d	0	0	0	0	0.0001	0	0	0	0	0	0	0.0016	0	0	0	0	0	0	0	0	0	0	0	0	0	0	0	0	0	0	0.0002	0.0078	0	0	0	0.0024	0	0.0017	0	0	0	0	0	0	0	0	0.0068
G0192	k__Bacteria;p__Firmicutes;c__Clostridia;o__Clostridiales;f__Lachnospiraceae;g__[Ruminococcus];s__torques	08bd43071a06abf56df235fca6655bea	0	0.0012	0	0.0006	0.0022	0	0	0.004	0.0002	0.0006	0	0.0069	0.0049	0.0008	0	0	0	0	0	0	0	0	0	0.0026	0	0	0.0012	0.0007	0	0.0026	0.001	0	0	0	0.0022	0	0	0	0	0	0	0	0	0	0.0007	0.001	0.0011
G0193	k__Bacteria;p__Firmicutes;c__Clostridia;o__Clostridiales;f__Lachnospiraceae;g__Dorea;s__	7af6fc12809fdafab918881f836460f8	0.0003	0	0	0	0.0002	0	0	0	0	0	0	0	0	0	0	0.0037	0	0	0	0	0	0.0166	0	0	0	0	0	0	0	0	0	0	0	0	0	0	0	0	0	0.0301	0.0128	0.0029	0.0044	0.008	0	0	0
G0194	k__Bacteria;p__Bacteroidetes;c__Bacteroidia;o__Bacteroidales;f__Prevotellaceae;g__Prevotella;s__copri	3f33a2dc6cb3f0ffa1987719f06af323	0	0	0	0	0	0	0	0	0	0	0	0	0	0	0	0	0	0	0	0	0	0	0	0	0	0	0	0	0	0	0	0	0	0	0	0	0	0	0	0	0	0	0	0	0	0	0
G0195	k__Bacteria;p__Bacteroidetes;c__Bacteroidia;o__Bacteroidales;f__Prevotellaceae;g__Prevotella;s__stercorea	523cbcc11a4bf59158f07d36cc967a60	0	0	0	0	0	0	0	0	0	0	0	0	0	0	0	0	0.0014	0	0	0	0	0	0	0	0	0	0	0	0	0	0.0181	0	0	0	0	0	0	0	0	0	0	0	0	0	0	0	0
G0196	k__Bacteria	c9af9203fc6e7cb6e58573718e55e5e1	0	0	0	0	0	0	0	0	0.0207	0	0	0	0	0	0.004	0	0	0	0	0	0	0	0	0	0	0	0	0	0	0	0	0	0	0	0	0	0	0	0	0	0	0	0	0	0	0	0
G0197	k__Bacteria;p__Proteobacteria;c__Gammaproteobacteria;o__Enterobacteriales;f__Enterobacteriaceae	3b94c19ef326eea0918e1c3d244c999c	0	0	0	0	0	0	0	0	0	0	0	0	0	0	0	0	0	0	0	0	0	0.0052	0	0	0	0	0	0	0	0	0	0	0	0	0	0	0	0	0	0	0	0	0	0	0	0	0
G0198	k__Bacteria;p__Bacteroidetes;c__Bacteroidia;o__Bacteroidales;f__[Paraprevotellaceae];g__;s__	8321090e9dde2fd78476c7c70ac50a32	0	0	0	0	0	0	0	0	0	0	0	0	0	0	0	0	0	0	0	0	0	0	0	0	0.0001	0	0	0	0	0	0	0	0	0.0004	0	0	0	0	0	0	0	0	0	0	0	0	0
G0199	k__Bacteria;p__Firmicutes;c__Clostridia;o__Clostridiales;f__Lachnospiraceae;g__;s__	396ffa76286336a3eeb1ea420e60f86b	0	0	0	0	0	0	0	0	0	0.0034	0	0	0	0	0.0012	0	0	0.0023	0	0.0021	0	0	0.0002	0	0	0	0	0	0	0	0.0022	0	0	0.0034	0	0	0	0	0	0	0	0	0	0	0	0	0
G0200	k__Bacteria;p__Firmicutes;c__Clostridia;o__Clostridiales;f__Veillonellaceae;g__Dialister;s__	b1976ad209ba4919c09c0bc519fd3277	0	0	0	0	0	0	0	0	0	0	0	0	0	0	0	0	0	0	0	0	0	0	0	0	0	0	0	0	0	0	0	0	0	0	0	0	0	0	0	0	0	0	0	0	0	0	0
G0201	k__Bacteria;p__Bacteroidetes;c__Bacteroidia;o__Bacteroidales;f__Rikenellaceae	8795c5a86013864dc11f24b89e8cdd8c	0	0	0.0014	0.002	0	0	0	0	0	0	0	0	0	0.0137	0	0	0	0	0.0013	0	0	0	0.0007	0	0	0	0	0	0	0	0	0.001	0.0034	0.0009	0	0	0	0	0	0	0	0	0	0	0.0059	0	0
G0202	k__Bacteria;p__Bacteroidetes;c__Bacteroidia;o__Bacteroidales;f__Prevotellaceae;g__Prevotella;s__copri	48ff6864c031826360b14ed75f4c120e	0	0	0	0	0	0	0	0	0	0	0	0	0	0	0	0	0	0	0	0	0	0	0	0	0	0	0	0	0	0	0	0.0093	0	0	0	0	0	0	0	0	0	0	0	0	0	0	0
G0203	k__Bacteria;p__Proteobacteria;c__Betaproteobacteria;o__Burkholderiales;f__Alcaligenaceae;g__Sutterella;s__	9282e20164736c7ada9bd98d04654b5e	0	0	0.0017	0.0014	0	0	0	0	0	0	0	0	0	0	0	0.0004	0	0	0	0.0001	0	0	0	0	0	0	0	0	0.0104	0	0	0	0	0	0	0	0	0.0009	0	0	0	0	0	0	0.0015	0	0
G0204	k__Bacteria;p__Firmicutes;c__Clostridia;o__Clostridiales;f__Lachnospiraceae;g__Coprococcus;s__eutactus	fb428d07d03e32be0b85eacbed10df0a	0	0	0	0	0	0	0	0	0.0017	0	0	0	0	0	0	0	0	0.004	0.0029	0	0	0	0	0	0	0	0	0	0	0	0	0	0	0	0	0	0	0	0	0	0	0	0	0	0.0072	0	0
G0205	k__Bacteria;p__Bacteroidetes;c__Bacteroidia;o__Bacteroidales;f__Prevotellaceae;g__Prevotella;s__stercorea	1595757c017000381cfdfdf769029685	0	0	0	0	0	0	0	0.0003	0	0	0	0	0	0	0	0	0	0.0005	0	0	0	0	0	0	0	0	0	0	0.0402	0	0	0	0	0	0	0	0	0	0	0	0	0	0	0	0	0	0
G0206	k__Bacteria;p__Firmicutes;c__Clostridia;o__Clostridiales;f__Clostridiaceae;g__Clostridium;s__perfringens	9580aa8a52ec18a4e92e701cdb595faa	0.0002	0	0	0	0.0004	0	0	0	0	0	0	0	0.0028	0	0	0.0006	0	0	0	0.0004	0	0	0	0	0	0	0	0	0	0	0	0	0	0	0	0	0	0	0	0	0	0	0	0	0	0	0
G0207	k__Bacteria;p__Firmicutes;c__Clostridia;o__Clostridiales;f__;g__;s__	da03da1eef1147967c5046fa9f330630	0	0	0	0	0	0	0	0	0	0	0	0.0017	0	0	0	0	0	0.0753	0	0	0	0	0	0	0	0	0	0	0	0	0	0	0	0	0	0	0	0	0	0	0	0	0	0	0	0	0
G0208	k__Bacteria;p__Firmicutes;c__Clostridia;o__Clostridiales;f__Lachnospiraceae;g__Dorea;s__	bd5ef8f372e09bcf6ec35825be4f053c	0	0.0025	0.0002	0	0.0008	0	0	0.0012	0.0002	0	0	0.0008	0.0009	0.0015	0	0	0	0	0.0005	0.001	0.0028	0	0	0.0001	0.0018	0	0	0	0.0008	0.0043	0	0	0	0.0007	0	0	0	0.0005	0.0022	0	0	0	0	0	0.0011	0	0.0005
G0209	Unassigned	e46d4ac5a9eedccb7f553e27673a3e6c	0	0	0	0	0	0	0	0	0	0	0	0	0	0	0.0213	0	0	0	0	0	0	0	0	0	0	0	0	0	0	0	0	0	0	0	0	0	0	0	0	0	0	0	0	0	0	0	0
G0210	k__Bacteria;p__Firmicutes;c__Clostridia;o__Clostridiales;f__Ruminococcaceae	a18c0c17fce3d52dc60506e8730bc996	0	0.0209	0	0.0006	0	0	0	0.0005	0	0	0	0	0	0	0.0014	0	0	0	0	0.0019	0	0	0.0048	0	0.0013	0	0	0	0	0	0	0	0	0	0	0	0	0	0	0	0	0	0	0	0	0	0
G0211	k__Bacteria	c9351b55707ec8030057d9cbf530cb8b	0	0	0	0	0	0	0.038	0	0	0.0001	0	0	0	0.0293	0	0	0	0	0	0	0	0	0	0	0	0	0	0	0	0	0	0	0	0	0	0	0	0	0	0	0	0	0	0	0	0	0
G0212	k__Bacteria;p__Firmicutes;c__Clostridia;o__Clostridiales;f__Veillonellaceae;g__Dialister;s__	a1580b985a39db6e693626a2e4f28d6d	0	0	0	0	0	0	0	0	0	0	0	0	0	0	0	0	0	0	0	0	0	0	0	0	0	0	0	0	0	0	0	0	0	0	0	0	0	0	0	0	0	0	0	0	0	0	0
G0213	k__Bacteria;p__Bacteroidetes;c__Bacteroidia;o__Bacteroidales;f__Rikenellaceae;g__;s__	5e50a007ea9a7f83275157c158916fcc	0	0	0	0	0	0.0143	0	0	0	0.0425	0	0	0	0	0	0	0	0	0	0	0	0	0	0	0	0	0	0	0	0	0	0	0	0	0.0003	0	0	0	0	0	0	0	0	0	0	0	0
G0214	k__Bacteria	3e12326df1c99d8509863d7ae900e9b5	0	0	0	0	0	0	0.0018	0	0.0378	0	0	0	0	0.0004	0.0003	0	0	0	0	0	0	0	0	0	0	0	0	0	0	0	0	0	0	0	0	0	0	0	0	0	0	0	0	0	0	0	0
G0215	k__Bacteria	ec9e3a16b609e4c99bfe5449f8913c43	0	0	0	0	0	0	0.0303	0	0.0002	0	0	0	0	0.0082	0.0044	0	0	0	0	0	0	0	0	0	0	0	0	0	0	0	0	0	0	0	0	0	0	0	0	0	0	0	0	0	0	0	0
G0216	k__Bacteria	8cd11e69c84a3fbb6ea54f5f5d26bc05	0	0	0	0	0	0	0	0	0	0	0	0	0	0.0008	0	0	0	0	0	0	0	0	0	0	0	0	0	0	0	0	0	0	0	0	0	0	0	0	0	0	0	0	0	0	0	0	0
G0217	k__Bacteria;p__Firmicutes;c__Clostridia;o__Clostridiales;f__Veillonellaceae;g__Phascolarctobacterium;s__	cf3ac683fab05e0a19bdd650da79ead4	0	0	0	0	0	0	0	0	0.0127	0	0	0	0.0047	0	0	0	0	0	0	0	0	0	0	0	0	0	0	0	0	0.0125	0	0	0	0.007	0.0022	0	0	0	0	0	0	0	0	0	0.0083	0	0
G0218	k__Bacteria;p__Firmicutes;c__Clostridia;o__Clostridiales;f__Ruminococcaceae	3f6dce06719bb11b6b9bbb8f2c8a5644	0	0	0.0011	0	0	0	0	0	0.0013	0.0022	0	0	0.0012	0	0	0	0	0	0	0.0008	0	0	0	0	0.0016	0	0	0	0	0	0	0	0	0	0	0	0	0	0	0	0	0	0	0	0	0	0
G0219	k__Bacteria;p__Firmicutes;c__Clostridia;o__Clostridiales;f__Veillonellaceae;g__Dialister;s__	b6ecd20f301035741915d6c32bda2410	0	0	0	0.0021	0	0	0	0	0	0	0	0	0	0	0	0	0	0	0	0	0	0	0	0	0	0	0	0	0.0093	0.001	0	0	0.0008	0	0	0	0	0.0024	0	0	0	0	0.0036	0	0	0	0
G0220	k__Bacteria;p__Bacteroidetes;c__Bacteroidia;o__Bacteroidales;f__Bacteroidaceae;g__Bacteroides;s__caccae	547ed9d63f007845c48db64ef3e5aab6	0	0	0	0	0	0	0	0	0	0	0	0	0	0	0	0	0	0	0	0	0	0	0	0	0	0	0.0021	0	0	0	0	0	0.0017	0.001	0	0	0	0	0	0	0.0158	0	0	0	0	0	0
G0221	k__Bacteria;p__Firmicutes;c__Clostridia;o__Clostridiales;f__;g__;s__	22c159771ea409e7a5cf617dae2ec8f0	0	0	0.0115	0	0	0	0	0	0	0	0	0	0	0	0	0	0	0	0	0	0	0	0	0	0	0	0	0	0	0.0004	0	0	0	0	0	0.001	0	0	0	0	0	0	0	0	0	0	0
G0222	k__Bacteria;p__Proteobacteria;c__Gammaproteobacteria;o__Pasteurellales;f__Pasteurellaceae;g__Haemophilus;s__parainfluenzae	31175682ecddf94b762bb23e6acdb1a0	0	0	0	0	0	0	0	0	0	0	0	0	0	0	0	0	0	0	0	0.0354	0	0	0	0	0	0	0	0	0	0	0	0	0	0	0	0	0	0	0.0137	0	0	0	0	0.0013	0	0	0
G0223	k__Bacteria;p__Bacteroidetes;c__Bacteroidia;o__Bacteroidales;f__Porphyromonadaceae;g__Parabacteroides;s__distasonis	9a76c2c2904fcae623e236b6818a712e	0	0	0	0	0.0021	0.0012	0	0	0	0	0	0	0	0	0	0.0026	0	0	0	0	0	0	0	0	0	0	0.0035	0	0	0	0	0	0	0	0	0	0	0	0	0.002	0.0034	0	0.0032	0	0	0.005	0
G0224	k__Bacteria;p__Firmicutes;c__Clostridia;o__Clostridiales;f__Veillonellaceae;g__Phascolarctobacterium;s__	eebc27bcf8bcb13a692001530892f5d5	0	0	0.0071	0	0	0	0	0	0	0	0	0	0	0	0	0	0	0.0043	0	0	0	0	0	0	0	0	0	0	0	0	0	0	0	0.0044	0	0.0087	0	0	0	0	0	0	0	0	0	0	0
G0225	k__Bacteria;p__Firmicutes;c__Clostridia;o__Clostridiales;f__Ruminococcaceae;g__;s__	aae4c4ed528ae16ec417df816699cfdb	0	0	0.0002	0	0	0	0	0	0	0	0	0	0	0.0013	0.0005	0	0	0.0111	0.0074	0	0	0	0	0	0.0005	0	0	0	0	0	0	0	0	0	0	0.0087	0	0	0	0	0	0	0	0	0	0	0
G0226	k__Bacteria;p__Firmicutes;c__Clostridia;o__Clostridiales;f__;g__;s__	deba3ff7f7e05cdf6e1c4c8e5aa22d6d	0	0	0.0003	0	0	0	0	0	0	0	0	0	0	0	0	0	0	0.0008	0	0	0	0	0	0	0	0	0.0002	0	0	0	0	0	0	0.0016	0	0	0	0	0	0	0	0	0	0	0	0	0
G0227	k__Bacteria;p__Tenericutes;c__Mollicutes;o__RF39;f__;g__;s__	f646c254e568a1126ec17324cc80ad69	0	0	0	0	0	0	0	0	0	0	0	0	0	0	0	0	0	0	0.0137	0	0	0	0	0	0	0	0	0	0	0	0	0	0	0.0003	0	0	0	0	0	0	0	0	0	0	0	0	0
G0228	k__Bacteria;p__Firmicutes;c__Clostridia;o__Clostridiales;f__Lachnospiraceae;g__;s__	6e57b32b545e72b802822e1554c70868	0.0173	0	0	0	0.0004	0	0	0	0	0	0	0	0	0	0	0	0	0	0	0	0	0.0072	0	0.0018	0.0012	0	0	0	0	0.0037	0	0	0	0	0	0	0	0	0	0	0	0	0.0016	0.0024	0	0	0
G0229	k__Bacteria;p__Firmicutes;c__Clostridia;o__Clostridiales;f__Ruminococcaceae;g__;s__	31654b0fabcee256ee93ddfc89c8b048	0	0.0008	0.0052	0.001	0	0	0	0	0	0.0056	0	0	0	0	0	0	0	0	0.001	0	0	0	0.0007	0.0027	0	0	0	0	0	0	0	0	0	0.0011	0.0073	0.0013	0	0	0	0	0	0	0	0	0.0006	0	0
G0230	k__Bacteria	8df5a692a75a07d95b8bee142c362d9e	0	0	0	0	0	0	0	0	0.0342	0	0	0	0	0.0025	0.0334	0	0	0	0	0	0	0	0	0	0	0	0	0	0	0	0	0	0	0	0	0	0	0	0	0	0	0	0	0	0	0	0
G0231	k__Bacteria;p__Firmicutes;c__Clostridia;o__Clostridiales;f__Lachnospiraceae;g__Coprococcus;s__	973ca62579b1246f54829278d51475ea	0	0	0.0007	0.0006	0	0	0	0	0	0.0022	0	0	0	0	0.0012	0	0	0	0	0.0035	0	0	0	0.0031	0	0	0	0	0.0026	0	0.0005	0	0.0012	0.0035	0	0	0	0	0	0	0	0	0	0	0	0	0
G0232	k__Bacteria;p__Bacteroidetes;c__Bacteroidia;o__Bacteroidales;f__Rikenellaceae;g__;s__	51d4f17b8dda9f7d972bf3dd0ecc4e59	0	0	0.0021	0.0043	0.0021	0.0035	0	0	0	0.0014	0	0	0	0.0053	0	0	0	0.0011	0	0	0	0	0	0	0	0	0	0	0	0	0.001	0.0007	0	0	0.0101	0	0	0	0	0	0	0	0	0	0.0032	0	0
G0233	k__Bacteria;p__Firmicutes;c__Clostridia;o__Clostridiales;f__Ruminococcaceae;g__Ruminococcus;s__	9a91e2e1c9d7c179afb558a3fd4664fd	0	0	0	0	0	0	0	0	0	0.0344	0	0	0	0.0006	0	0	0	0.0009	0	0	0	0	0	0	0	0	0	0	0.0103	0	0.0025	0	0	0	0	0	0	0	0	0	0	0	0	0	0.0013	0	0
G0234	k__Bacteria;p__Firmicutes;c__Clostridia;o__Clostridiales;f__Ruminococcaceae;g__Oscillospira;s__	5d08d1eb4b8a0672652dd0fc0af2dcf0	0	0	0.0027	0.0004	0.0008	0.002	0	0	0.0007	0	0	0	0.0012	0	0	0	0	0.0007	0.0006	0.0003	0	0	0.0005	0.0004	0.0004	0	0	0	0	0	0.001	0	0	0.0037	0.0016	0.0006	0	0	0	0	0	0	0	0	0.0004	0	0
G0235	k__Bacteria	8d237c11dc8bef25c33903b74c951d58	0	0	0	0	0	0	0	0	0.0003	0	0	0	0	0.0003	0	0	0	0	0	0	0	0	0	0	0	0	0	0	0	0	0	0	0	0	0	0	0	0	0	0	0	0	0	0	0	0	0
G0236	k__Bacteria;p__Firmicutes;c__Clostridia;o__Clostridiales;f__Veillonellaceae;g__Dialister;s__	e80b405808b48959271493a3dac9ed9a	0	0	0	0	0	0	0	0	0	0	0	0	0	0	0	0	0	0	0	0	0	0	0	0	0	0	0	0	0	0	0	0	0	0	0	0	0	0	0	0	0	0	0	0	0	0	0
G0237	k__Bacteria;p__Firmicutes;c__Clostridia;o__Clostridiales;f__Ruminococcaceae;g__Faecalibacterium;s__prausnitzii	8eba7daccae568a5c10b8de3edd6f90f	0	0	0	0	0	0	0	0	0	0	0	0	0	0	0	0	0	0	0	0	0	0	0	0.0091	0	0	0	0	0	0.0039	0	0	0	0	0	0	0	0	0	0	0	0	0	0	0	0	0
G0238	k__Bacteria;p__Firmicutes;c__Clostridia;o__Clostridiales;f__Lachnospiraceae;g__Lachnospira;s__	208c0c43c7c5d4a6bb549e0c8365cd21	0.0042	0	0	0	0.0005	0	0	0	0	0.0036	0	0	0	0	0	0	0	0	0	0	0	0	0	0	0	0	0	0	0	0	0	0	0	0.0039	0	0	0	0	0	0	0	0	0	0	0	0	0
G0239	k__Bacteria	6b46d0902f93df594a6ed68c4643b473	0	0	0	0	0	0	0	0	0	0	0	0	0	0	0.0087	0	0	0	0	0	0	0	0	0	0	0	0	0	0	0	0	0	0	0	0	0	0	0	0	0	0	0	0	0	0	0	0
G0240	k__Bacteria;p__Bacteroidetes;c__Bacteroidia;o__Bacteroidales;f__Bacteroidaceae;g__Bacteroides;s__	cbd78efd85b15ef4ac0450160a74dda3	0	0	0	0	0.0059	0	0	0	0	0	0	0	0	0	0	0	0	0	0	0	0	0	0	0	0	0	0	0.0917	0	0	0	0	0	0	0	0	0	0	0	0	0	0	0	0	0	0	0.0026
G0241	k__Bacteria;p__Firmicutes;c__Clostridia;o__Clostridiales;f__Lachnospiraceae	708b000c48dbefb1454b79108d2a1f70	0	0	0	0.0005	0	0	0	0	0	0	0.0023	0.0127	0	0	0	0.0037	0	0	0	0	0	0	0	0	0	0	0	0	0	0	0	0	0	0	0	0	0.0015	0	0	0.0123	0	0	0.0015	0.0022	0	0	0
G0242	k__Bacteria;p__Firmicutes;c__Clostridia;o__Clostridiales;f__Lachnospiraceae;g__Dorea;s__formicigenerans	f4cc6e4932f507b33d1335d801f54563	0	0.0015	0	0	0	0	0	0	0	0	0	0	0.0026	0	0	0	0	0	0	0	0.0019	0	0	0	0.0013	0	0	0	0	0	0	0	0	0	0	0	0	0	0	0.0073	0.0031	0	0	0	0	0	0
G0243	k__Bacteria;p__Firmicutes;c__Clostridia;o__Clostridiales;f__Lachnospiraceae;g__Blautia;s__	0a68ec564e278b0246c920ad7de41880	0	0	0	0.0007	0	0	0	0	0.0002	0	0	0	0	0	0	0	0	0	0	0	0	0	0.0008	0	0.0015	0.0029	0	0	0	0.0002	0	0	0	0	0.0007	0	0	0.0002	0	0	0	0	0	0.0012	0	0	0.0025
G0244	k__Bacteria;p__Firmicutes;c__Clostridia;o__Clostridiales;f__Lachnospiraceae;g__Lachnospira;s__	72ec78ecd4c30c1ddc64900630f35387	0	0	0	0	0	0	0	0	0	0	0	0	0	0	0	0	0	0	0.0006	0	0	0	0	0	0.0004	0	0	0	0.0009	0	0	0	0	0.0004	0	0	0	0	0	0	0	0	0	0	0.0004	0	0
G0245	k__Bacteria;p__Firmicutes;c__Bacilli;o__Lactobacillales;f__Streptococcaceae;g__Streptococcus;s__alactolyticus	735cb9abbbc8ff2b5b354be608a3a869	0	0	0	0	0	0	0	0	0	0	0	0	0	0	0	0	0	0	0	0	0	0.0148	0	0	0	0	0	0	0	0	0	0	0	0	0	0	0.01	0	0	0	0	0.001	0	0.0422	0	0	0
G0246	k__Bacteria;p__Tenericutes;c__Mollicutes;o__RF39;f__;g__;s__	d0928ef540893cc9ad663eda02d87dc2	0	0	0	0	0	0	0	0	0	0.2083	0	0	0	0	0	0	0	0	0	0	0	0	0	0	0	0	0	0	0	0	0	0	0	0	0	0	0	0	0	0	0	0	0	0	0	0	0
G0247	k__Bacteria;p__Firmicutes;c__Clostridia;o__Clostridiales;f__Ruminococcaceae;g__Oscillospira;s__	68d79c3035521e82b504b081a197d2ed	0	0	0	0	0.0009	0	0	0	0.0006	0.0005	0	0	0	0.0019	0	0	0.0017	0	0	0.0009	0	0	0	0	0	0	0	0	0	0	0.0038	0.0008	0	0	0	0	0	0	0	0	0	0	0	0	0.0006	0	0
G0248	k__Bacteria;p__Firmicutes;c__Clostridia;o__Clostridiales;f__Ruminococcaceae;g__Ruminococcus;s__callidus	45c80843dac191f771b11018ff90d94c	0	0	0.001	0.0008	0.0003	0	0	0	0	0	0	0	0	0	0.0004	0	0	0	0.0004	0	0	0	0	0	0	0	0	0	0	0	0	0	0	0.0014	0	0	0	0	0	0	0	0	0	0	0	0	0.0005
G0249	k__Bacteria	13ed3bbbcacbba4c4c0cc8e7f3879055	0	0	0	0	0	0	0.0004	0	0.0005	0	0	0	0	0.0377	0.0035	0	0	0	0	0	0	0	0	0	0	0	0	0	0	0	0	0	0	0	0	0	0	0	0	0	0	0	0	0	0	0	0
G0250	k__Bacteria	8351175935d2ea249f32766e33e9d41c	0	0	0	0	0	0	0.0076	0	0.0024	0	0	0	0	0.0045	0.0604	0	0	0	0	0	0	0	0	0	0	0	0	0	0	0	0	0	0	0	0	0	0	0	0	0	0	0	0	0	0	0	0
G0251	k__Bacteria	11dc8d4024a831b97f41c1eafddf079d	0	0	0	0	0	0	0.0019	0	0	0	0	0	0	0	0.0009	0	0	0	0	0	0	0	0	0	0	0	0	0	0	0	0	0	0	0	0	0	0	0	0	0	0	0	0	0	0	0	0
G0252	Unassigned	449c864745167a98de6c7e53c26a6c9f	0	0	0	0	0	0	0	0	0	0.0007	0	0	0	0.0011	0	0	0	0	0	0	0	0	0	0	0	0	0	0	0	0	0	0	0	0	0	0	0	0	0	0	0	0	0	0	0	0	0
G0253	k__Bacteria;p__Firmicutes;c__Clostridia;o__Clostridiales;f__Lachnospiraceae;g__;s__	0a035a7ec1f4a194dd7fbda3c5660db0	0	0.0017	0.0004	0	0	0	0	0	0.0003	0	0	0	0	0	0	0	0	0	0	0.0005	0	0	0	0	0	0	0	0	0	0.0004	0	0	0	0	0	0	0	0	0.0029	0.0008	0	0	0.0059	0	0	0	0.0024
G0254	k__Bacteria;p__Firmicutes;c__Clostridia;o__Clostridiales;f__Ruminococcaceae;g__Ruminococcus;s__	596db8ce20ae5cbfdc338a62f1bed1d9	0	0	0	0.001	0.001	0	0	0	0	0	0	0.0015	0	0	0	0	0	0	0	0	0	0	0.0008	0	0	0	0.0017	0	0	0.0001	0	0	0	0	0.0027	0.0004	0	0	0	0	0	0	0	0	0.0004	0	0
G0255	k__Bacteria	f2a7831d8b1b662ecb8a7f9a820c4318	0	0	0	0	0	0	0	0	0	0	0	0	0	0	0.0021	0	0	0	0	0	0	0	0	0	0	0	0	0	0	0	0	0	0	0	0	0	0	0	0	0	0	0	0	0	0	0	0
G0256	Unassigned	8d673a396421da01c24cf4581305c9a2	0	0	0	0	0	0	0.0027	0	0	0	0	0	0	0	0.0097	0	0	0	0	0	0	0	0	0	0	0	0	0	0	0	0	0	0	0	0	0	0	0	0	0	0	0	0	0	0	0	0
G0257	k__Bacteria;p__Bacteroidetes;c__Bacteroidia;o__Bacteroidales;f__S24-7;g__;s__	4c974b834afe158c4265402ee0bfcbad	0	0	0	0	0	0	0	0	0	0	0	0	0	0	0	0	0	0	0	0	0	0	0.0067	0	0	0	0	0	0	0	0	0	0	0	0	0	0	0	0	0	0.0002	0	0	0	0	0	0
G0258	k__Bacteria;p__Verrucomicrobia;c__Verrucomicrobiae;o__Verrucomicrobiales;f__Verrucomicrobiaceae;g__Akkermansia;s__muciniphila	2ecc55bea1e8fcb004d2c1b3c79ca1e5	0	0	0	0	0	0	0	0	0	0	0	0	0	0	0	0	0	0	0	0	0	0	0	0	0	0	0	0	0	0	0	0	0	0	0	0	0	0	0	0	0	0	0	0	0	0	0
G0259	k__Bacteria;p__Firmicutes;c__Clostridia;o__Clostridiales;f__Lachnospiraceae;g__Lachnobacterium;s__	9484afed9f64641667938e294c07fe7c	0	0	0	0	0	0	0	0	0.0004	0	0	0	0.0007	0.0017	0	0	0	0	0.0007	0	0	0	0.0018	0	0	0	0	0	0	0	0	0	0	0	0	0	0.0004	0	0	0	0	0	0	0	0.0054	0	0
G0260	k__Bacteria;p__Firmicutes;c__Bacilli;o__Lactobacillales;f__Enterococcaceae;g__Enterococcus;s__	9908fffab7ed4f3bec44cda2f5084d49	0	0	0	0	0	0	0	0	0	0	0	0	0	0	0	0	0	0	0	0	0	0	0	0	0	0	0	0	0	0	0	0	0	0	0	0	0	0	0	0	0	0	0	0	0	0	0
G0261	k__Bacteria;p__Tenericutes;c__Mollicutes;o__RF39;f__;g__;s__	3e8f5ad6bedeb6202b4cdb7ecf29e98b	0	0	0	0	0	0	0	0	0	0	0	0	0	0	0	0	0	0	0.0012	0.0042	0	0	0	0	0	0	0	0	0	0	0	0	0	0	0	0	0	0	0	0	0	0	0	0	0	0	0
G0262	k__Bacteria;p__Firmicutes;c__Erysipelotrichi;o__Erysipelotrichales;f__Erysipelotrichaceae;g__Holdemania;s__	6f980c6f3f2ffefd2013c721461cc1c6	0.0026	0	0.0004	0	0	0	0	0.0006	0	0.0004	0	0	0	0.0005	0	0	0	0	0	0	0	0	0	0	0	0	0	0	0	0	0	0	0	0	0	0	0	0.0002	0	0.0002	0.0002	0	0	0	0	0	0.0003
G0263	k__Bacteria;p__Firmicutes;c__Clostridia;o__Clostridiales;f__Lachnospiraceae;g__Coprococcus;s__	d380b9ae91e3875a70ff329e4889cb72	0	0	0	0	0.0004	0	0	0	0	0	0	0.0077	0	0	0	0.096	0	0	0.0024	0	0	0	0	0	0.0028	0	0	0	0	0	0	0	0	0	0	0	0.011	0	0	0.0046	0.0031	0	0.0032	0	0	0.0029	0
G0264	k__Bacteria;p__Firmicutes;c__Clostridia;o__Clostridiales;f__;g__;s__	62c87f13735bb22f5f7a98cfaa429f6c	0	0	0	0	0	0	0	0	0	0	0	0	0	0	0	0	0	0	0.0023	0	0	0	0	0	0	0	0	0	0	0	0.0043	0	0	0	0	0.0003	0	0	0	0	0	0	0	0	0	0	0
G0265	k__Bacteria;p__Bacteroidetes;c__Bacteroidia;o__Bacteroidales;f__[Odoribacteraceae];g__Butyricimonas;s__	bea2245c01baedd6d4a6d6e4e857f9f6	0	0.0003	0.0017	0	0.007	0.0032	0	0	0.0012	0	0	0	0	0	0	0	0	0	0.0008	0	0	0	0	0	0.0002	0	0	0	0	0.0011	0	0	0	0.0029	0	0.0012	0	0	0	0	0	0	0	0	0	0	0.0011
G0266	k__Bacteria;p__Firmicutes;c__Clostridia;o__Clostridiales;f__Lachnospiraceae;g__Blautia;s__obeum	00a96fbd0ac34bfd245f9c24f8737f7d	0	0.0039	0	0	0	0	0	0.0033	0.0007	0	0	0	0.0014	0	0.0006	0	0	0	0	0.0002	0	0	0.0013	0.0008	0.0066	0.0035	0	0	0	0	0	0	0	0	0	0	0	0	0	0	0	0	0	0	0	0	0
G0267	k__Bacteria;p__Proteobacteria;c__Alphaproteobacteria;o__Caulobacterales;f__Caulobacteraceae	55d9508e499d07e966fe1717bd80c566	0	0.0007	0	0	0	0	0	0	0	0	0	0.0044	0.0012	0	0	0.0019	0	0	0	0	0.002	0.0042	0	0	0	0.0017	0	0.0008	0	0	0	0	0	0	0.0009	0	0	0	0	0	0	0	0	0	0	0	0
G0268	k__Bacteria;p__Bacteroidetes;c__Bacteroidia;o__Bacteroidales;f__Bacteroidaceae;g__Bacteroides;s__	e9d23f8839a91794229045bb0395ec02	0	0	0	0	0	0	0	0	0	0	0	0	0	0	0	0	0	0	0	0	0	0	0	0	0	0	0	0	0	0	0	0	0	0	0	0	0	0	0	0	0	0	0	0	0	0	0
G0269	k__Bacteria	1e0fb05f628758c2f52ee0d1c1b0e3d6	0	0	0	0	0	0	0	0	0	0	0	0	0	0	0	0	0	0	0	0	0	0	0	0	0	0	0	0	0	0	0	0	0	0	0	0	0	0	0	0	0	0	0	0	0	0	0
G0270	k__Bacteria;p__Firmicutes;c__Clostridia;o__Clostridiales;f__Ruminococcaceae;g__Oscillospira;s__	77c2dc197e6b3dbebc4ee240c6a1c559	0	0	0.0004	0.0006	0.0011	0.0003	0	0	0.0005	0.0005	0	0	0	0.0003	0	0.0014	0	0	0	0	0	0	0	0	0	0	0	0.0041	0	0.0004	0	0	0	0	0.0035	0	0.0008	0.0002	0	0	0	0	0	0	0.0003	0	0.0014
G0271	k__Bacteria;p__Bacteroidetes;c__Bacteroidia;o__Bacteroidales;f__[Paraprevotellaceae];g__[Prevotella];s__	baa3ee92750f65a79400a3496948666f	0	0	0	0	0	0	0	0	0	0	0	0	0	0	0	0	0	0	0	0	0	0	0	0	0	0	0	0	0	0	0	0	0	0	0	0	0	0	0	0	0	0	0	0	0	0	0
G0272	k__Bacteria;p__Bacteroidetes;c__Bacteroidia;o__Bacteroidales;f__Prevotellaceae;g__Prevotella;s__copri	deb90060cd7e33d6b3e583a968e4a11e	0	0	0	0	0	0	0	0	0	0	0	0	0	0	0	0	0	0	0	0	0	0	0	0	0	0	0	0	0	0	0	0	0	0	0	0	0	0	0	0	0	0	0	0	0	0	0.1768
G0273	k__Bacteria;p__Proteobacteria;c__Deltaproteobacteria;o__Desulfovibrionales;f__Desulfovibrionaceae;g__Desulfovibrio;s__D168	ed66913c64e880ea0b4cf78c59280664	0	0	0	0	0	0	0	0	0	0	0	0	0	0	0	0	0.0133	0	0	0.0014	0	0	0	0	0	0	0	0	0	0	0	0	0	0	0	0.0371	0.0003	0	0	0	0	0	0	0	0	0	0
G0274	k__Bacteria;p__Bacteroidetes;c__Bacteroidia;o__Bacteroidales;f__Bacteroidaceae;g__Bacteroides;s__eggerthii	1ab75f81f06d896defe1a2a976e99bcd	0	0	0	0	0	0.0004	0	0	0	0.0049	0	0	0	0.0118	0	0	0	0	0	0	0	0	0	0	0	0	0	0	0.0013	0	0	0	0	0	0	0	0	0	0	0	0	0	0	0	0	0	0.002
G0275	k__Bacteria;p__Proteobacteria;c__Alphaproteobacteria;o__Rhizobiales;f__Brucellaceae;g__Ochrobactrum;s__	62727dc7f1b9c5878de3da94b2977f05	0	0	0	0	0	0	0	0.0014	0	0.001	0.0019	0.0034	0.0021	0	0.0003	0.0013	0.001	0.0007	0.0001	0	0.003	0.0028	0.0005	0	0.0008	0.0016	0.0002	0.0005	0.0006	0.0003	0.0016	0	0.0002	0.0002	0.0003	0	0	0	0.0006	0.0002	0.0004	0.0001	0	0.0002	0	0	0
G0276	k__Bacteria;p__Firmicutes;c__Clostridia;o__Clostridiales;f__Veillonellaceae;g__Acidaminococcus;s__	6bbff26a22040581ff0e24f9b5b40830	0	0	0	0	0	0	0	0.0026	0	0	0	0	0	0	0	0	0	0	0	0	0	0	0	0	0	0	0	0	0	0	0	0.0005	0	0	0	0	0	0	0	0	0	0	0	0	0	0	0
G0277	Unassigned	b9f43bab37cd68a150887e211a0f27c9	0	0	0	0	0	0	0.0012	0	0	0	0	0	0	0.0163	0	0	0	0	0	0	0	0	0	0	0	0	0	0	0	0	0	0	0	0	0	0	0	0	0	0	0	0	0	0	0	0	0
G0278	k__Bacteria;p__Bacteroidetes;c__Bacteroidia;o__Bacteroidales;f__Prevotellaceae;g__Prevotella;s__	84d5a713b1d46f0e0e0f7ba784e9925d	0	0	0	0	0	0	0	0	0	0	0	0	0	0	0	0	0	0	0	0	0	0	0	0	0	0	0	0	0	0	0	0.0005	0	0	0	0	0	0	0	0	0	0	0	0	0	0	0
G0279	k__Bacteria;p__Bacteroidetes;c__Bacteroidia;o__Bacteroidales;f__Porphyromonadaceae;g__Parabacteroides;s__distasonis	8343cf4c26bb977e05e4d9c5125441ef	0	0	0	0.0062	0	0	0	0	0.0103	0	0.0095	0	0	0	0.0004	0	0	0	0	0	0	0	0	0	0	0	0	0	0	0	0	0	0	0	0	0	0	0	0.0007	0	0	0	0	0	0	0	0
G0280	k__Bacteria;p__Firmicutes;c__Clostridia;o__Clostridiales;f__Lachnospiraceae;g__Clostridium;s__hathewayi	da8644094f1d480f3b3a6a03a7027ab4	0.0009	0	0	0.0005	0	0	0	0	0	0	0	0	0	0	0	0	0	0	0	0	0	0	0	0	0	0	0	0.0005	0	0	0	0	0	0	0.001	0	0	0	0	0	0	0	0	0	0	0	0
G0281	k__Bacteria;p__Firmicutes;c__Clostridia;o__Clostridiales;f__Ruminococcaceae;g__Ruminococcus;s__	8538d07b8c1e8676f9b9c8c242aab14a	0	0	0.0011	0.0007	0	0	0	0	0	0	0	0	0	0	0	0	0	0	0	0	0	0	0	0	0	0	0	0	0	0	0	0	0	0	0	0	0	0	0	0	0	0	0	0	0	0	0
G0282	k__Bacteria;p__Proteobacteria;c__Betaproteobacteria;o__Burkholderiales;f__Alcaligenaceae;g__Sutterella;s__	dbcdaca3ee9e9fe75d8829e87b8551dc	0	0.0001	0	0	0	0	0	0	0	0	0	0	0	0	0	0	0	0	0.0035	0	0	0.0011	0	0	0	0	0	0.0013	0	0	0.0316	0	0	0	0	0.0013	0	0.0014	0.0008	0	0	0	0	0	0.0046	0	0
G0283	k__Bacteria;p__Firmicutes;c__Clostridia;o__Clostridiales;f__[Tissierellaceae];g__WAL_1855D;s__	052ed87a5bce8789c20b59effda065d6	0	0	0	0	0	0	0	0	0	0	0.0208	0.015	0	0	0	0	0.0003	0	0	0	0	0	0.0337	0	0.0006	0	0.0002	0	0	0.0007	0	0	0	0.0002	0.0041	0	0	0	0	0	0	0	0	0	0	0	0
G0284	k__Bacteria;p__Bacteroidetes;c__Bacteroidia;o__Bacteroidales;f__Prevotellaceae;g__Prevotella;s__	e8b6bb77ea932caa70c2a97cabdbd592	0	0	0	0	0	0	0	0	0	0	0	0	0	0	0	0	0	0	0	0	0	0	0	0	0	0	0	0	0.0116	0	0	0	0	0	0	0	0	0	0	0	0	0	0	0	0	0	0
G0285	k__Bacteria;p__Firmicutes;c__Clostridia;o__Clostridiales;f__Ruminococcaceae;g__Faecalibacterium;s__prausnitzii	0d53bc80a23106375719154fbb0ab48e	0	0	0.0033	0	0	0	0	0	0	0	0	0	0	0	0	0	0	0	0	0.0073	0	0	0	0	0.0009	0	0	0	0	0	0	0	0	0	0	0	0	0	0	0	0	0	0	0	0	0	0
G0286	k__Bacteria;p__Firmicutes;c__Clostridia;o__Clostridiales;f__Lachnospiraceae	b1d8e09561b600103cc3d8b388c02478	0	0	0	0	0	0	0	0	0	0	0	0	0	0	0	0	0	0	0	0	0	0	0	0	0.0003	0	0	0	0	0	0.0033	0	0	0.0052	0	0	0	0	0	0	0	0	0	0	0	0	0
G0287	k__Bacteria;p__Bacteroidetes;c__Bacteroidia;o__Bacteroidales;f__Prevotellaceae;g__Prevotella;s__copri	04645342dcaccc29b2078b063aec6f81	0	0	0	0.0269	0	0	0	0	0	0	0	0	0	0	0	0	0	0	0	0	0	0	0	0	0	0	0	0	0	0	0	0	0	0	0	0	0	0	0	0	0	0	0	0	0	0	0
G0288	k__Bacteria;p__Firmicutes;c__Clostridia;o__Clostridiales;f__Christensenellaceae;g__;s__	26736c7ee02864e6bbab37424d69a4ed	0	0	0	0	0	0.0005	0	0	0	0	0	0	0	0.0005	0	0	0	0.0007	0	0	0	0	0	0	0	0	0	0	0	0	0	0	0	0	0	0.0392	0	0	0	0	0	0	0	0	0	0	0
G0289	k__Bacteria;p__Bacteroidetes;c__Bacteroidia;o__Bacteroidales;f__Prevotellaceae;g__Prevotella;s__copri	9911d26664d0f09b184c8548c27180dc	0	0	0	0	0	0	0	0	0	0	0	0	0	0	0	0	0	0	0	0	0	0	0	0	0	0	0	0	0	0	0	0	0	0	0	0	0	0	0	0	0	0	0	0	0	0	0
G0290	k__Bacteria;p__Firmicutes;c__Clostridia;o__Clostridiales;f__;g__;s__	6388b425353a3d02fd798784b9f452ba	0	0	0	0	0	0	0	0	0	0	0	0	0	0	0	0	0	0	0	0	0	0	0	0	0	0	0	0	0	0	0	0	0	0	0	0	0	0	0	0	0	0	0	0	0	0	0
G0291	k__Bacteria;p__Firmicutes;c__Clostridia;o__Clostridiales;f__;g__;s__	1b92901eaf73176b86069084ac8c13e3	0	0	0.0005	0	0.0018	0	0	0	0.0008	0	0	0	0	0	0	0	0	0	0	0.0005	0	0	0	0	0	0	0	0	0	0	0	0.0008	0	0	0.0051	0.0003	0	0.0005	0	0	0	0	0	0	0.0007	0	0
G0292	k__Bacteria;p__Firmicutes;c__Clostridia;o__Clostridiales;f__Ruminococcaceae;g__Ruminococcus;s__callidus	7814c2b485cc601b885f117c70bbdf5d	0	0	0	0	0	0	0	0	0.0008	0	0	0	0.0045	0	0	0	0.0019	0	0	0.0195	0	0	0	0.0069	0	0	0	0	0	0	0	0	0	0	0.001	0	0	0	0	0	0	0	0	0	0	0	0
G0293	k__Bacteria;p__Firmicutes;c__Clostridia;o__Clostridiales;f__;g__;s__	a2d300d1e9c621dbc5239cc092d433c3	0	0	0	0	0	0	0	0	0	0	0	0	0	0	0	0	0	0.009	0.0173	0	0	0	0	0	0	0	0	0	0	0	0	0	0	0	0	0.0697	0	0	0	0	0	0	0	0	0	0	0
G0294	k__Bacteria;p__Firmicutes;c__Erysipelotrichi;o__Erysipelotrichales;f__Erysipelotrichaceae;g__Holdemania;s__	2fb5a4a7d5e419920ec9257327a118ca	0	0	0	0	0.0014	0	0	0	0	0	0	0.0009	0	0	0	0	0	0.0005	0.0003	0.0002	0	0	0	0.0004	0	0	0.0005	0	0	0	0.0004	0	0	0.0003	0.0012	0.0004	0	0	0	0	0	0	0	0.0004	0	0	0
G0295	k__Bacteria;p__Firmicutes;c__Clostridia;o__Clostridiales;f__Lachnospiraceae;g__Anaerostipes;s__	a55a010c9525ce2943a553dca1421b1c	0	0.001	0	0.0084	0	0.0012	0	0	0.0087	0	0	0	0.0037	0	0	0	0	0	0.0014	0	0	0.002	0	0	0	0	0	0	0	0	0	0	0	0	0.0009	0	0	0	0	0	0	0	0	0	0	0	0
G0296	k__Bacteria;p__Firmicutes;c__Clostridia;o__Clostridiales;f__Veillonellaceae;g__Veillonella;s__	040e76434e7d972c9d8183bf7aad267c	0	0	0	0	0	0	0	0	0	0	0	0	0	0	0	0	0	0	0	0	0	0	0	0	0	0	0	0	0	0	0	0	0	0	0	0	0	0	0	0	0	0	0	0	0	0	0
G0297	k__Bacteria;p__Fusobacteria;c__Fusobacteriia;o__Fusobacteriales;f__Fusobacteriaceae;g__Cetobacterium;s__somerae	d5135e3e52ad09c3e39312bf9236b4b7	0	0	0	0	0	0	0	0	0	0	0	0	0	0	0	0	0	0	0	0	0	0	0	0	0	0	0	0	0.0005	0	0	0	0	0	0	0	0	0	0	0	0	0	0	0	0	0	0
G0298	k__Bacteria;p__Bacteroidetes;c__Bacteroidia;o__Bacteroidales;f__[Barnesiellaceae];g__;s__	452d18b2725260f5f93490c7f6517f87	0	0	0	0	0	0	0	0	0	0	0	0	0	0	0	0	0	0	0	0	0.0002	0	0	0	0	0	0	0	0	0.0016	0	0	0	0	0	0.0017	0	0	0	0	0	0	0	0	0	0.0027	0.0028
G0299	k__Bacteria	15111491aa81b3383c337cd8992d6736	0	0	0	0	0	0	0.0147	0	0	0	0	0	0	0.0063	0	0	0	0	0	0	0	0	0	0	0	0	0	0	0	0	0	0	0	0	0	0	0	0	0	0	0	0	0	0	0	0	0
G0300	k__Bacteria;p__Bacteroidetes;c__Bacteroidia;o__Bacteroidales;f__Bacteroidaceae;g__Bacteroides	7ee3e4343242684ba3ce459672348ff7	0	0	0.0002	0.0002	0.0064	0.0018	0	0	0	0	0	0	0	0	0	0	0	0	0	0	0	0	0	0	0	0	0.0019	0.001	0	0	0	0	0	0.0008	0	0	0	0	0	0.0009	0	0.0023	0	0	0	0	0
G0301	k__Bacteria;p__Firmicutes;c__Clostridia;o__Clostridiales;f__;g__;s__	7c104699e795bbf45f90fceac906e6b4	0	0	0	0	0	0	0	0	0	0	0	0	0	0	0	0	0	0.0058	0.0023	0	0	0	0	0	0	0	0	0	0	0	0	0.0004	0	0	0.002	0	0	0	0	0	0	0	0	0	0.0058	0	0
G0302	k__Bacteria;p__Firmicutes;c__Clostridia;o__Clostridiales;f__Lachnospiraceae;g__;s__	a891fb44241e433fa8acf251ef4d328f	0.0006	0	0.0008	0	0.0005	0	0	0	0	0	0	0	0	0	0	0.0015	0	0	0	0	0	0.001	0	0	0	0.002	0	0	0.0021	0	0	0	0.0016	0.0006	0	0	0	0	0	0	0.0016	0	0	0	0	0	0
G0303	k__Bacteria;p__Fusobacteria;c__Fusobacteriia;o__Fusobacteriales;f__Fusobacteriaceae;g__Fusobacterium;s__	44638281c0a8a53e37d1e4ef31260791	0.0136	0	0	0	0	0	0	0	0	0	0.0153	0	0	0	0	0	0	0	0	0	0	0	0	0	0	0	0.0854	0	0	0	0	0	0	0	0	0	0	0	0	0	0	0	0	0	0	0	0
G0304	k__Bacteria;p__Proteobacteria;c__Gammaproteobacteria;o__Pseudomonadales;f__Moraxellaceae;g__Psychrobacter;s__pulmonis	5ccd30281011c170e7e836bc752205e6	0	0	0	0	0	0	0	0	0	0	0	0	0	0	0	0	0	0	0	0	0	0	0	0	0	0	0	0	0	0	0	0	0	0	0	0	0	0	0	0	0	0	0	0	0	0	0
G0305	k__Bacteria;p__Firmicutes;c__Clostridia;o__Clostridiales;f__Lachnospiraceae;g__;s__	48d6e0badb90f052133ee4b44ec77c1d	0	0	0	0	0	0	0	0	0	0	0	0	0	0	0	0	0	0	0	0	0	0	0	0	0	0	0	0	0	0	0	0	0	0	0	0	0	0	0	0	0	0	0	0	0	0	0
G0306	k__Bacteria;p__Bacteroidetes;c__Bacteroidia;o__Bacteroidales;f__Bacteroidaceae;g__Bacteroides;s__uniformis	7ea6aefb9b9611299846da49e41ff0ea	0	0	0	0	0	0	0	0	0	0	0	0	0	0	0	0	0	0	0	0	0	0	0	0	0	0	0	0	0	0	0	0.0034	0	0	0	0	0	0	0	0	0	0	0	0	0	0.0038	0
G0307	k__Bacteria	1eb6706cf6e39935496f76df1c06be3b	0	0	0	0	0	0	0	0	0	0	0	0	0	0	0.0015	0	0	0	0	0	0	0	0	0	0	0	0	0	0	0	0	0	0	0	0	0	0	0	0	0	0	0	0	0	0	0	0
G0308	k__Bacteria;p__Bacteroidetes;c__Bacteroidia;o__Bacteroidales;f__Prevotellaceae;g__Prevotella;s__	f734314317e5a01b2c72cffdf3106ce8	0	0	0	0	0	0	0	0	0	0	0	0	0	0	0	0	0	0	0	0	0	0	0.0001	0	0	0	0	0	0	0	0	0	0	0	0	0	0	0.0019	0	0	0	0	0	0	0	0	0
G0309	k__Bacteria;p__Firmicutes;c__Erysipelotrichi;o__Erysipelotrichales;f__Erysipelotrichaceae;g__[Eubacterium];s__biforme	6dfb118aa8b73ede1bdb71dedc23838c	0	0	0	0	0	0	0	0	0	0	0	0	0	0	0	0	0.0021	0	0	0	0	0	0	0	0	0	0	0	0	0	0	0	0	0	0	0	0	0	0	0	0	0	0	0	0	0	0
G0310	k__Bacteria	4e4dec91f108e7d95b8d2c8eff7218fb	0	0	0	0	0	0	0.0018	0	0.026	0	0	0	0	0.004	0.0014	0	0	0	0	0	0	0	0	0	0	0	0	0	0	0	0	0	0	0	0	0	0	0	0	0	0	0	0	0	0	0	0
G0311	k__Bacteria	bf1adcfc8d7e4ba05bbdd1845312797e	0	0	0	0	0	0	0.0133	0	0.0001	0	0	0	0	0	0.002	0	0	0	0	0	0	0	0	0	0	0	0	0	0	0	0	0	0	0	0	0	0	0	0	0	0	0	0	0	0	0	0
G0312	k__Bacteria;p__Firmicutes;c__Clostridia;o__Clostridiales;f__Ruminococcaceae;g__Oscillospira;s__	609d1ae0045de753ac19f31803e3e19d	0	0	0	0.0011	0	0	0	0.0001	0	0	0	0	0	0	0	0	0	0	0	0	0	0	0	0.0011	0	0	0	0	0	0.0005	0	0	0	0.0025	0	0.0021	0	0	0	0	0	0	0	0	0	0	0
G0313	k__Bacteria	45dd4ee9d1f7b69bc82a4ff184dca11f	0	0	0	0	0	0	0.0055	0	0	0	0	0	0	0	0.0027	0	0	0	0	0	0	0	0	0	0	0	0	0	0	0	0	0	0	0	0	0	0	0	0	0	0	0	0	0	0	0	0
G0314	k__Bacteria	c20244ede0c087392acd1360809660ba	0	0	0	0	0	0	0	0	0.0052	0	0	0	0	0.0024	0	0	0	0	0	0	0	0	0	0	0	0	0	0	0	0	0	0	0	0	0	0	0	0	0	0	0	0	0	0	0	0	0
G0315	k__Bacteria;p__Firmicutes;c__Clostridia;o__Clostridiales;f__Veillonellaceae;g__Megasphaera;s__	3916a456bb0a3bfd02c15fd537ff5923	0	0	0	0	0	0	0	0	0	0	0	0	0	0	0	0	0	0	0	0	0	0	0	0	0	0	0	0	0	0	0	0	0	0	0	0	0	0	0	0	0	0	0	0	0	0	0
G0316	k__Bacteria;p__Bacteroidetes;c__Bacteroidia;o__Bacteroidales;f__Prevotellaceae;g__Prevotella;s__	cc02a1d4bfb6c5216b1b9ae5f2bd9b45	0	0	0	0	0	0	0	0	0	0	0	0	0	0	0	0	0	0	0	0	0	0	0	0	0	0	0	0	0	0	0	0	0	0	0	0	0	0	0	0	0	0	0	0	0	0	0
G0317	k__Bacteria;p__Firmicutes;c__Clostridia;o__Clostridiales;f__;g__;s__	6f532f9a41acff6f812a4827a62219ac	0	0	0	0	0	0	0	0	0	0	0	0	0	0	0	0	0	0.0106	0.0424	0	0	0	0	0	0	0	0	0	0	0	0	0	0	0.0007	0	0	0	0	0	0	0	0	0	0	0	0	0
G0318	k__Bacteria	dc17ad5bfbeaa2e7f27db2a0a4571669	0	0	0	0	0	0	0.0028	0	0	0	0	0	0	0.0009	0.0049	0	0	0	0	0	0	0	0	0	0	0	0	0	0	0	0	0	0	0	0	0	0	0	0	0	0	0	0	0	0	0	0
G0319	k__Bacteria;p__Bacteroidetes;c__Bacteroidia;o__Bacteroidales;f__Porphyromonadaceae;g__Parabacteroides	e4ef1c7b616eb842c0ff7a327e83bd76	0	0	0	0	0	0.0016	0	0	0.0161	0	0	0	0.0039	0	0	0	0	0.0007	0	0	0	0	0	0.0003	0	0	0	0.0043	0	0	0	0	0	0	0.0052	0	0.0005	0	0	0	0.0021	0	0	0	0	0	0
G0320	k__Bacteria;p__Firmicutes;c__Clostridia;o__Clostridiales;f__Lachnospiraceae;g__;s__	4e2e6735331ad01a30c94d2f4c285dc2	0	0	0	0	0	0	0	0.0005	0.0001	0.0005	0	0	0.0028	0	0	0	0	0	0	0	0	0	0	0.0017	0.003	0	0	0	0	0	0	0	0.0022	0	0	0	0	0	0	0	0	0	0	0	0	0	0
G0321	k__Bacteria	38e455947a4dd27fa1a76d3e5a6e71ca	0	0	0	0	0	0	0	0	0	0	0	0	0	0.0008	0	0	0	0	0	0	0	0	0	0	0	0	0	0	0	0	0	0	0	0	0	0	0	0	0	0	0	0	0	0	0	0	0
G0322	k__Bacteria;p__Bacteroidetes;c__Bacteroidia;o__Bacteroidales;f__Rikenellaceae;g__Alistipes;s__indistinctus	efa231614a5eb97a385a5cae7b440348	0	0	0	0.0021	0.0014	0	0	0	0	0	0	0.0006	0	0.0011	0	0	0	0	0	0.0001	0	0.002	0	0	0	0	0	0.0004	0	0	0.0016	0.0051	0	0	0	0	0	0	0	0	0	0.0021	0	0	0.0012	0	0
G0323	k__Bacteria;p__Cyanobacteria;c__4C0d-2;o__YS2;f__;g__;s__	b6b86531ef8d5b24a2b1f0d0cbb40c76	0	0	0	0	0	0	0	0	0	0	0	0	0	0	0	0	0	0	0	0	0	0	0	0	0	0	0	0	0	0	0	0	0	0	0	0	0	0	0	0	0	0	0	0	0	0	0
G0324	k__Bacteria	1d2ef7653bb083724c3572e5e2e8e3f2	0	0	0	0	0	0	0	0	0	0	0	0	0	0	0	0	0	0	0	0	0	0	0	0	0	0	0	0	0	0	0	0	0	0	0	0	0	0	0	0	0	0	0	0	0	0	0
G0325	k__Bacteria	3190fdfb176ee51e0686a4c73f6a65c0	0	0	0	0	0	0	0	0	0.0046	0	0	0	0	0	0.0046	0	0	0	0	0	0	0	0	0	0	0	0	0	0	0	0	0	0	0	0	0	0	0	0	0	0	0	0	0	0	0	0
G0326	k__Bacteria;p__Firmicutes;c__Clostridia;o__Clostridiales;f__;g__;s__	52573485a4521e007e4c5217fc5d7c68	0	0	0	0	0.0012	0	0	0	0	0	0.0084	0	0	0	0	0	0	0	0	0	0	0	0	0	0	0	0	0	0	0.0002	0	0	0	0	0	0	0.0109	0	0	0	0	0	0	0	0	0	0
G0327	k__Bacteria	d4dc7f398a67c5b99ca71f82386ba14c	0	0	0	0	0	0	0.0022	0	0	0	0	0	0	0	0	0	0	0	0	0	0	0	0	0	0	0	0	0	0	0	0	0	0	0	0	0	0	0	0	0	0	0	0	0	0	0	0
G0328	k__Bacteria;p__Bacteroidetes;c__Bacteroidia;o__Bacteroidales;f__Bacteroidaceae;g__Bacteroides;s__plebeius	71e2f677a92258de3ffebd9814e0db39	0	0	0	0	0	0	0	0	0	0	0	0	0	0	0	0	0	0	0	0	0	0	0	0	0	0	0	0	0	0	0	0.0361	0	0	0	0	0	0	0	0	0	0	0	0	0	0	0
G0329	k__Bacteria;p__Firmicutes;c__Clostridia;o__Clostridiales;f__;g__;s__	02db09efa7c46a21be5fadc51cb17dd8	0	0	0	0	0	0	0	0	0	0	0	0	0	0	0	0	0	0.0153	0	0	0	0	0	0	0	0	0	0	0	0	0	0	0	0	0	0	0	0	0	0	0	0	0	0	0	0	0
G0330	k__Bacteria;p__Bacteroidetes;c__Bacteroidia;o__Bacteroidales;f__[Paraprevotellaceae];g__[Prevotella];s__	726bca3c3011eef90e5b866db0fd5329	0	0	0	0	0	0	0	0	0	0	0	0	0	0	0	0	0	0	0	0	0	0	0	0	0	0	0	0	0	0	0	0	0	0	0	0	0	0	0	0	0	0	0	0	0	0	0
G0331	k__Bacteria;p__Proteobacteria;c__Betaproteobacteria;o__Burkholderiales;f__Comamonadaceae	c1d9eada909d2d5dbe078f25f1038508	0.0008	0.0036	0	0	0	0	0	0	0	0	0	0	0.0016	0	0	0.0026	0	0	0.0007	0.0001	0	0.001	0.0022	0	0.002	0.006	0	0.0016	0.0008	0	0	0	0	0	0	0	0.0004	0.0004	0.001	0.0005	0	0.0005	0.0019	0	0	0.0003	0
G0332	k__Bacteria;p__Bacteroidetes;c__Bacteroidia;o__Bacteroidales;f__Prevotellaceae;g__Prevotella;s__stercorea	a868201429067d69e423117dcd041d33	0	0	0	0	0	0	0	0	0	0	0	0	0	0	0	0	0	0	0	0	0	0	0	0	0	0	0	0	0	0	0	0	0	0	0	0	0	0	0	0	0	0	0	0	0	0	0
G0333	k__Bacteria;p__Proteobacteria;c__Gammaproteobacteria;o__Pseudomonadales;f__Pseudomonadaceae;g__Pseudomonas;s__fragi	99e433a3ce4d5290445f668df2c9147e	0	0	0	0	0	0	0	0	0	0	0	0	0	0	0	0	0	0	0	0.0001	0	0	0	0	0	0	0	0	0	0	0	0	0	0	0	0	0	0	0	0	0	0	0	0	0	0	0
G0334	Unassigned	573bc7b204265737f1f22b73a68ff2a9	0	0	0	0	0	0	0	0	0	0	0	0	0	0.0033	0	0	0	0	0	0	0	0	0	0	0	0	0	0	0	0	0	0	0	0	0	0	0	0	0	0	0	0	0	0	0	0	0
G0335	k__Bacteria;p__Firmicutes;c__Clostridia;o__Clostridiales;f__Ruminococcaceae;g__Faecalibacterium;s__prausnitzii	e75d8a41ab7098abcd17d421b40f7165	0	0	0.0041	0	0	0	0	0	0	0	0	0	0	0	0	0	0	0	0	0	0	0	0	0	0	0	0	0	0	0	0	0	0	0	0	0	0	0	0	0	0	0	0	0	0	0	0
G0336	k__Bacteria;p__Proteobacteria;c__Betaproteobacteria;o__Burkholderiales;f__Comamonadaceae	67da37a27427f41e9a28d4bcd418445b	0	0	0	0	0	0	0	0	0	0	0	0	0	0	0	0	0	0	0	0	0	0	0	0	0	0	0	0	0	0	0	0	0	0.0005	0	0	0	0	0	0	0	0	0	0	0	0	0
G0337	k__Bacteria;p__Firmicutes;c__Clostridia;o__Clostridiales;f__Lachnospiraceae;g__;s__	19715b1593c19aa6d35a4d1e3cd09374	0	0.002	0.0006	0	0	0	0	0	0.001	0	0	0	0	0	0	0	0	0	0	0	0	0	0	0	0.0004	0	0	0	0.002	0.003	0	0.0007	0.0015	0	0	0	0	0	0	0	0	0	0.0027	0	0	0	0
G0338	k__Bacteria;p__Firmicutes;c__Clostridia;o__Clostridiales;f__Peptostreptococcaceae;g__;s__	a08e028e952d23166b1e7380f41ccca1	0.0052	0	0	0	0	0	0	0	0	0	0	0	0	0	0	0	0	0	0	0	0	0	0	0	0	0	0	0	0	0	0	0	0	0	0	0	0	0	0	0	0	0	0	0	0	0	0
G0339	k__Bacteria;p__Proteobacteria;c__Gammaproteobacteria;o__Enterobacteriales;f__Enterobacteriaceae	a6fe93787e35d2019cf095a7e15b9c2d	0	0	0	0	0	0	0	0	0	0	0	0	0	0	0	0	0	0	0	0	0	0	0	0	0	0	0	0	0	0	0	0	0	0	0	0	0	0	0	0	0	0	0	0	0	0	0
G0340	k__Bacteria;p__Proteobacteria;c__Betaproteobacteria;o__Burkholderiales;f__Alcaligenaceae;g__Sutterella;s__	6fe33250c45ddbda2700682431270ddc	0	0	0.0023	0.0042	0.0055	0.001	0	0	0	0	0	0	0	0	0	0	0	0	0	0	0	0	0	0	0	0	0	0	0	0.0033	0	0	0	0.005	0	0	0	0	0	0	0	0	0.0003	0	0	0	0
G0341	k__Bacteria	91470de563c2953751a422109b5d254f	0	0	0	0	0	0	0	0	0	0	0	0	0	0.0004	0.0597	0	0	0	0	0	0	0	0	0	0	0	0	0	0	0	0	0	0	0	0	0	0	0	0	0	0	0	0	0	0	0	0
G0342	k__Bacteria;p__Bacteroidetes;c__Bacteroidia;o__Bacteroidales;f__Rikenellaceae	ba5662fa8fee676f6c457d9e44500564	0	0	0	0	0.0164	0	0	0	0	0	0	0	0	0	0	0	0	0	0	0	0	0	0	0	0	0	0	0	0	0	0	0	0	0	0	0.0051	0	0	0	0	0	0	0	0	0	0	0
G0343	k__Bacteria;p__Bacteroidetes;c__Bacteroidia;o__Bacteroidales;f__Bacteroidaceae;g__Bacteroides	f8bcef2b701bb3b9bdf3187f149c62fb	0	0	0	0	0	0	0	0	0.0006	0	0	0	0	0.0015	0.0013	0	0	0	0	0	0	0	0	0	0	0	0	0	0	0.0009	0	0	0	0.0052	0	0	0	0	0	0	0.0009	0	0	0	0	0	0
G0344	k__Bacteria;p__Firmicutes;c__Clostridia;o__Clostridiales;f__[Mogibacteriaceae];g__;s__	815bd7b73c541c8c10214ac2e7c40b79	0	0	0	0	0	0	0	0	0	0	0	0	0	0	0	0	0	0	0	0	0	0	0	0	0	0	0	0	0	0	0	0	0	0	0	0.0007	0	0	0	0	0	0	0	0	0	0.0012	0
G0345	k__Bacteria;p__Tenericutes;c__Mollicutes;o__RF39;f__;g__;s__	f4282233076c0d3f027658641b210468	0	0	0	0	0	0	0	0	0	0	0	0	0	0	0	0	0	0	0	0.0044	0	0	0	0	0	0	0	0	0	0	0	0	0	0	0	0	0	0	0	0	0	0	0	0	0	0	0
G0346	k__Bacteria;p__Bacteroidetes;c__Bacteroidia;o__Bacteroidales;f__Bacteroidaceae;g__Bacteroides;s__ovatus	b78e348dfb22815a4db4373d02d70631	0	0	0	0	0	0	0	0	0	0	0	0	0	0	0	0	0	0	0	0	0	0	0	0	0	0	0	0	0	0	0	0	0	0.0057	0	0	0	0	0	0	0	0.0222	0	0.0007	0	0	0
G0347	k__Bacteria;p__Firmicutes;c__Clostridia;o__Clostridiales;f__Veillonellaceae;g__Veillonella;s__parvula	eae880eaa9c99650e399d9b4eb5dd3b0	0	0	0	0	0	0	0	0	0	0	0	0	0	0	0	0	0	0	0	0	0	0	0	0	0	0	0	0.0017	0	0	0	0	0	0	0	0	0	0	0.0036	0	0	0.002	0	0	0	0	0
G0348	k__Bacteria	d17c5498f0c0481792d2abfac183c961	0	0	0	0	0	0	0	0	0	0	0	0	0	0.0009	0	0	0	0	0	0	0	0	0	0	0	0	0	0	0	0	0	0	0	0	0	0	0	0	0	0	0	0	0	0	0	0	0
G0349	k__Bacteria;p__Actinobacteria;c__Actinobacteria;o__Actinomycetales;f__Actinomycetaceae;g__Actinomyces;s__	df8456a1abbfb4c8a2c450b44378d4cb	0	0.0006	0	0	0	0	0	0	0	0	0	0	0.005	0	0	0	0	0	0.0002	0.0001	0	0.0019	0.0016	0	0.0003	0.008	0	0	0	0.0007	0	0	0	0	0	0.0001	0	0.0002	0	0	0.0004	0	0	0.0006	0	0	0
G0350	k__Bacteria;p__Firmicutes;c__Clostridia;o__Clostridiales;f__Ruminococcaceae;g__;s__	d969ff7a11c25dc9b04c6eb48a6ec8c3	0	0	0	0	0	0.0002	0	0	0	0	0	0	0	0.0032	0	0	0	0.0014	0.0002	0	0	0	0	0	0	0	0	0	0	0	0	0	0	0	0	0	0	0	0	0	0	0	0	0	0.0002	0	0
G0351	k__Bacteria;p__Firmicutes;c__Clostridia;o__Clostridiales;f__;g__;s__	66063c3a2e5cc0fd8b0b301cdbb7c0ce	0	0	0	0	0.0035	0	0	0	0	0	0.0314	0	0	0	0	0	0	0	0	0	0	0	0	0	0.0013	0	0	0.0004	0	0	0	0	0	0	0	0	0	0	0	0	0	0	0.0094	0	0	0	0
G0352	k__Bacteria;p__Firmicutes;c__Clostridia;o__Clostridiales;f__Veillonellaceae;g__Megasphaera;s__	66ae7eb5844f42c118ee1090c85c83b5	0	0	0	0	0	0	0	0	0	0	0	0	0	0	0	0	0.0459	0	0	0	0	0	0.0004	0	0	0	0	0	0	0	0	0	0	0	0	0	0	0	0	0	0	0	0.0101	0	0	0	0.002
G0353	k__Bacteria;p__Tenericutes;c__Mollicutes;o__RF39;f__;g__;s__	e4cadb2adcd5c0b8d7551f3f627ee320	0	0	0	0	0	0	0	0	0	0	0	0	0	0	0	0	0	0	0	0	0	0	0	0	0	0	0	0	0	0	0	0	0	0	0	0	0	0	0	0	0	0	0	0	0	0	0
G0354	k__Bacteria;p__Firmicutes;c__Clostridia;o__Clostridiales;f__Ruminococcaceae;g__;s__	2810d3e79aacf9ffe1a05fc8d18bda6f	0	0	0	0	0	0	0	0	0	0	0	0	0	0	0	0	0	0	0	0	0	0	0	0	0	0	0	0	0	0	0	0	0	0	0	0	0	0	0	0	0	0	0	0	0	0	0
G0355	k__Bacteria;p__Firmicutes;c__Clostridia;o__Clostridiales;f__Ruminococcaceae;g__Faecalibacterium;s__prausnitzii	86ff0efd7fd88b82809500c90c4a7832	0	0	0	0	0	0.0006	0	0	0	0	0	0	0	0	0	0	0	0	0.0037	0	0	0	0	0	0	0	0	0	0.004	0	0	0	0	0	0	0.0031	0	0.0016	0	0	0	0	0	0	0	0	0
G0356	k__Bacteria	00cf08d4cc68e8c4ab0ba61dd48c8212	0	0	0	0	0	0	0.0056	0	0.0004	0	0	0	0	0.004	0.0026	0	0	0	0	0	0	0	0	0	0	0	0	0	0	0	0	0	0	0	0	0	0	0	0	0	0	0	0	0	0	0	0
G0357	k__Bacteria;p__Firmicutes;c__Clostridia;o__Clostridiales;f__Veillonellaceae;g__Dialister;s__	3e91ce87c82f35a8c56f240d561cdfa6	0	0	0	0	0	0	0	0	0	0	0	0	0	0	0	0	0	0	0	0	0	0	0	0	0	0	0	0	0	0	0	0	0	0	0	0	0	0	0	0	0	0	0	0	0	0	0
G0358	k__Bacteria;p__Firmicutes;c__Clostridia;o__Clostridiales;f__Ruminococcaceae	cc310148d41118668670367fc570ab7b	0	0	0	0	0	0	0	0	0.0007	0	0	0	0.0007	0	0	0	0	0	0	0.0004	0.0051	0.001	0	0.0132	0	0	0	0	0	0	0	0	0	0	0	0	0	0	0	0	0	0	0	0	0	0	0
G0359	k__Bacteria;p__Firmicutes;c__Clostridia;o__Clostridiales;f__Ruminococcaceae;g__Faecalibacterium;s__prausnitzii	ad04103899ec4bf8d3a2d37459347c7c	0	0	0	0	0	0	0	0	0	0	0	0	0	0	0	0	0	0	0	0	0	0	0	0	0	0	0	0	0	0	0	0	0	0	0	0	0	0	0	0	0	0	0	0	0	0	0
G0360	k__Bacteria;p__Firmicutes;c__Clostridia;o__Clostridiales;f__;g__;s__	25bf7b31746631bbb8582ebe892fe837	0	0	0	0	0	0	0	0	0	0	0	0	0	0.0055	0.0136	0	0	0.0005	0.0016	0	0	0	0	0	0	0	0	0	0	0	0	0	0	0	0	0	0	0	0	0	0	0	0	0	0	0	0
G0361	k__Bacteria;p__Firmicutes;c__Clostridia;o__Clostridiales;f__Veillonellaceae;g__Dialister;s__	be22632d5e3f6175707a3213d7a90ad2	0	0	0	0	0	0	0	0	0	0	0	0	0	0	0	0	0	0	0	0	0	0	0	0	0	0	0	0	0	0	0	0	0	0	0	0	0	0	0	0	0	0	0	0	0	0	0
G0362	k__Bacteria;p__Actinobacteria;c__Coriobacteriia;o__Coriobacteriales;f__Coriobacteriaceae;g__Eggerthella;s__lenta	629f41c0de31ba20f5d2b3f4c69e09c1	0	0	0	0	0	0	0	0	0	0.0005	0	0	0.0004	0	0	0.01	0	0	0	0	0	0.0021	0	0	0	0	0.0002	0	0	0	0	0	0	0.0001	0.0002	0	0.0013	0	0	0	0	0	0	0.0128	0	0	0
G0363	k__Bacteria;p__Bacteroidetes;c__Bacteroidia;o__Bacteroidales;f__Prevotellaceae;g__Prevotella;s__copri	a83794533c3272c3bea6d90acfcdd1d5	0	0	0	0	0	0	0	0	0	0	0	0	0	0	0	0	0	0	0	0	0	0	0	0	0	0	0	0	0	0	0	0	0	0	0	0	0	0	0	0	0	0	0	0	0	0	0
G0364	k__Bacteria;p__Tenericutes;c__Mollicutes;o__RF39;f__;g__;s__	c7cf8a8f75d27cb64693299761833b87	0	0	0	0	0	0	0	0	0.0001	0	0	0.0009	0	0	0	0	0	0	0.0038	0	0	0	0	0	0	0	0	0	0	0	0	0	0	0	0	0	0	0	0	0	0	0	0	0	0	0	0
G0365	k__Bacteria;p__Tenericutes;c__Mollicutes;o__RF39;f__;g__;s__	b6aa2186be5e7c7aca2bca54ff8390fc	0	0	0	0	0	0	0	0	0	0	0	0	0	0	0	0	0	0	0	0	0	0	0	0	0	0	0	0	0	0	0	0	0	0	0	0	0	0	0	0	0	0	0	0	0	0	0
G0366	k__Bacteria;p__Firmicutes;c__Erysipelotrichi;o__Erysipelotrichales;f__Erysipelotrichaceae;g__Coprobacillus;s__cateniformis	a333ee090a52b582e1a0e2dd776eb937	0	0	0	0	0	0	0	0	0	0	0	0	0	0	0	0	0	0	0	0	0	0	0	0	0	0	0	0.0003	0	0	0	0	0	0	0	0	0	0	0	0	0	0	0	0	0	0	0
G0367	k__Bacteria	0a9c3a6221aed69af7fb9c28feb2a089	0	0	0	0	0	0	0	0	0	0	0	0	0	0	0	0	0	0	0	0	0	0	0	0	0	0	0	0	0	0	0	0	0	0	0	0	0	0	0	0	0	0	0	0	0	0	0
G0368	k__Bacteria	964ab5190579c538cce9a649caca2853	0	0	0	0	0	0	0.01	0	0	0	0	0	0	0.0136	0	0	0	0	0	0	0	0	0	0	0	0	0	0	0	0	0	0	0	0	0	0	0	0	0	0	0	0	0	0	0	0	0
G0369	k__Bacteria	f03c61486d7f9b56a6676e8a0dbd2532	0	0	0	0	0	0	0	0	0	0	0	0	0	0	0	0	0	0	0	0	0	0	0	0	0	0	0	0	0	0	0	0	0	0	0	0	0	0	0	0	0	0	0	0	0	0	0
G0370	k__Bacteria;p__Bacteroidetes;c__Bacteroidia;o__Bacteroidales;f__Bacteroidaceae;g__Bacteroides	12cc4c8a5d46fec0b6738bfe7c6c8a08	0	0	0	0	0	0.0078	0	0	0	0	0	0	0	0	0	0	0	0	0	0	0	0	0	0	0	0	0	0.0059	0	0	0	0	0	0	0	0	0	0	0	0	0	0	0	0	0.0018	0	0
G0371	k__Bacteria	d6d470466c1723cae9276ef06f00f3f0	0	0	0	0	0	0	0	0	0	0.0006	0	0	0	0	0	0	0	0	0	0	0	0	0.0011	0.0001	0.0008	0	0	0	0	0	0	0	0	0	0	0	0	0	0.0005	0.0002	0	0	0	0	0	0	0
G0372	k__Bacteria;p__Bacteroidetes;c__Bacteroidia;o__Bacteroidales;f__[Paraprevotellaceae];g__Paraprevotella;s__	edf42f357f8934fc004c334c5c7b5e6e	0	0	0	0	0	0	0	0	0	0	0	0	0	0	0	0	0	0	0	0.0008	0	0	0	0	0.0005	0	0	0	0	0	0	0	0	0	0	0	0	0	0	0	0	0	0	0	0	0	0
G0373	k__Bacteria;p__Firmicutes;c__Clostridia;o__Clostridiales;f__;g__;s__	29c0b831ad8278ee5185bfe79acc067e	0	0	0	0	0	0	0	0	0	0	0	0	0	0.005	0	0	0	0	0	0	0	0	0.0034	0	0	0	0	0	0	0	0	0	0	0	0	0	0	0	0	0	0	0	0	0	0	0	0
G0374	k__Bacteria	eb5740d36bdea709a2527f6c71b84072	0	0	0	0	0	0	0	0	0	0	0	0	0	0.0069	0	0	0	0	0	0	0	0	0	0	0	0	0	0	0	0	0	0	0	0	0	0	0	0	0	0	0	0	0	0	0	0	0
G0375	k__Bacteria;p__Tenericutes;c__Mollicutes;o__RF39;f__;g__;s__	8c34fcb68ccd5fd5855d173e5486df4b	0	0	0	0	0	0	0	0	0	0	0	0	0	0	0	0	0	0	0	0	0	0	0	0	0	0	0	0	0	0	0	0	0	0	0	0	0	0	0	0	0	0	0	0	0	0	0
G0376	k__Bacteria	586e5b9dcbcfab7aeb42534dce60cf5e	0	0	0	0	0	0	0.0224	0	0	0	0	0	0	0.0023	0	0	0	0	0	0	0	0	0	0	0	0	0	0	0	0	0	0	0	0	0	0	0	0	0	0	0	0	0	0	0	0	0
G0377	k__Bacteria;p__Bacteroidetes;c__Bacteroidia;o__Bacteroidales;f__Rikenellaceae;g__Alistipes;s__indistinctus	fee421dd182111e1d718ac10decab1e9	0	0	0	0.0024	0	0.0001	0	0	0.0005	0.0023	0	0	0	0	0	0	0	0	0.0018	0	0	0	0	0	0	0	0	0	0	0	0	0.0004	0	0	0	0.0021	0	0	0	0	0	0	0	0	0	0	0.0003
G0378	k__Bacteria;p__Firmicutes;c__Clostridia;o__Clostridiales;f__;g__;s__	94928715987dcb9638dd5c0e8f9b20f4	0	0	0	0	0.0015	0	0	0	0	0	0	0	0	0	0	0	0	0.0095	0	0	0	0	0.0001	0	0	0	0	0	0	0	0	0	0	0	0	0.001	0	0	0	0	0	0	0	0	0	0	0
G0379	k__Bacteria;p__Cyanobacteria;c__4C0d-2;o__YS2;f__;g__;s__	c0db21fc90b9cd7ed694875d1f852ff3	0	0	0	0	0	0	0	0	0	0	0	0	0	0	0	0.0002	0	0	0	0	0	0	0	0	0	0	0	0	0	0	0	0	0	0	0	0	0	0	0	0	0	0	0	0	0	0	0
G0380	k__Bacteria;p__Fusobacteria;c__Fusobacteriia;o__Fusobacteriales;f__Fusobacteriaceae;g__Fusobacterium;s__	37125fc6b7326af0e29ddb765d441528	0	0	0	0	0.0079	0	0	0	0	0	0	0	0	0	0	0	0	0	0	0	0	0	0	0	0	0	0	0	0	0.0038	0	0	0	0	0	0	0	0	0	0.0086	0	0	0	0	0	0	0
G0381	k__Bacteria;p__Firmicutes;c__Clostridia;o__Clostridiales;f__Veillonellaceae;g__Veillonella;s__dispar	3bae00d865b43e800a6f297f958ac2de	0	0.0025	0	0	0	0	0	0	0	0	0	0	0	0	0	0	0	0	0	0	0	0.0027	0	0	0.0013	0	0	0.0016	0	0	0	0	0	0	0	0	0.0005	0	0.0022	0	0	0	0.0038	0	0	0	0
G0382	k__Bacteria;p__Firmicutes;c__Clostridia;o__Clostridiales;f__Lachnospiraceae	b0e56c25ca193e27096e8fb4eb560eee	0	0.0008	0	0	0	0	0	0.0006	0.0002	0	0	0	0	0	0	0	0	0	0	0	0	0	0	0	0	0	0	0	0	0	0	0	0	0	0	0	0.0024	0	0	0	0	0	0	0	0	0	0
G0383	k__Bacteria	d71a7be661eaf438e8be07c7b3d3cf43	0	0	0	0	0	0	0.016	0	0.0002	0	0	0	0	0.0015	0.0029	0	0	0	0	0	0	0	0	0	0	0	0	0	0	0	0	0	0	0	0	0	0	0	0	0	0	0	0	0	0	0	0
G0384	k__Bacteria;p__Bacteroidetes;c__Bacteroidia;o__Bacteroidales;f__Bacteroidaceae;g__Bacteroides;s__plebeius	dc9ddb6b3c51c6926b26dc6d65ff66c3	0	0	0	0	0	0	0	0	0	0	0	0	0	0	0	0	0	0	0	0	0	0.0277	0	0	0	0	0	0	0	0	0	0	0	0	0	0	0	0	0	0	0	0	0	0	0	0	0
G0385	k__Bacteria	9dc307c81dad8408962841c391dad6c5	0	0	0	0	0	0	0.0007	0	0	0	0	0	0	0	0	0	0	0	0	0	0	0	0	0	0	0	0	0	0	0	0	0	0	0	0	0	0	0	0	0	0	0	0	0	0	0	0
G0386	k__Bacteria;p__Firmicutes;c__Clostridia;o__Clostridiales;f__Lachnospiraceae	4f480409cf34da6fb985eaa1cf33a65b	0	0	0	0	0	0	0	0	0	0	0	0	0	0	0	0	0	0	0	0	0	0	0	0	0	0	0	0	0	0	0	0	0	0	0	0	0	0	0	0	0	0	0	0	0.0019	0	0
G0387	k__Bacteria;p__Bacteroidetes;c__Bacteroidia;o__Bacteroidales;f__Bacteroidaceae;g__Bacteroides;s__	e810c05ef3bbd54aa5c5ca517bf5d983	0	0	0	0	0	0	0	0	0	0	0	0	0	0	0	0	0	0	0.0058	0	0	0	0	0	0	0	0	0	0	0	0	0	0	0	0	0	0	0	0	0	0.003	0	0	0	0	0	0
G0388	k__Bacteria;p__Bacteroidetes;c__Bacteroidia;o__Bacteroidales;f__Prevotellaceae;g__Prevotella;s__copri	79f568eb9849a44b807fce84623843d4	0	0	0	0	0	0	0	0	0	0	0	0	0	0	0	0	0	0	0	0	0	0	0	0	0	0	0	0	0	0	0	0	0	0	0	0	0	0	0	0	0	0	0	0	0	0	0
G0389	k__Bacteria;p__Firmicutes;c__Clostridia;o__Clostridiales;f__;g__;s__	6121caf4647799c9c9b99c881535b69a	0	0	0	0	0	0	0	0	0	0	0	0	0	0	0	0	0	0	0	0	0	0	0	0	0	0	0	0	0	0	0.0042	0	0	0	0	0	0	0	0	0	0	0	0	0	0	0	0
G0390	k__Bacteria;p__Proteobacteria;c__Gammaproteobacteria;o__Enterobacteriales;f__Enterobacteriaceae	40c00caf4aba9abc8cf5384e6e8e438c	0	0	0	0	0	0	0	0	0	0	0	0	0	0	0	0	0	0	0	0	0	0	0.0024	0	0	0	0	0	0	0	0	0	0	0	0.0039	0	0	0	0	0	0	0	0	0	0	0	0
G0391	k__Bacteria;p__Firmicutes;c__Clostridia;o__Clostridiales;f__Ruminococcaceae;g__;s__	7717c98118439762317647199c6005f7	0	0	0	0	0	0.0006	0	0	0	0	0	0	0	0	0	0	0	0	0	0	0	0	0.0046	0	0	0	0	0	0	0	0	0	0	0.0038	0	0	0	0.0002	0	0	0	0	0	0	0	0	0
G0392	k__Bacteria;p__Firmicutes;c__Clostridia;o__Clostridiales;f__Ruminococcaceae;g__;s__	0f603a9018080b298f6f858569d3b3e2	0	0	0	0	0	0	0	0	0	0	0	0	0	0	0	0	0	0.0029	0	0	0	0	0	0	0	0	0	0	0	0	0.0047	0	0	0	0	0.0038	0	0	0	0	0	0	0	0	0	0	0
G0393	k__Bacteria;p__Firmicutes;c__Bacilli;o__Gemellales;f__Gemellaceae	85c44c83eddc5d3028261a1000b7d0e1	0	0.0003	0	0	0	0	0	0	0	0.0015	0	0.0022	0.0017	0	0	0.0033	0.0015	0	0	0.0002	0	0.0032	0.0025	0.0002	0.0005	0.0043	0	0	0	0.0058	0	0	0	0	0	0.0002	0	0	0	0	0.0007	0	0	0.0003	0	0	0
G0394	k__Bacteria	ea60638f9057ef506db0120b45f7cd16	0	0	0	0	0	0	0	0	0	0	0	0	0	0	0	0	0	0	0	0	0	0	0	0	0	0	0	0	0	0	0	0	0	0	0	0	0	0	0	0	0.0002	0.0002	0.0004	0.0004	0	0	0.0002
G0395	k__Bacteria	a28dddfcecbb381c8a5a757d8089b281	0	0	0	0	0	0	0	0	0.0001	0	0	0	0	0	0	0	0	0	0	0	0	0	0	0	0	0	0	0	0	0	0	0	0	0	0	0	0	0	0	0	0	0	0	0	0	0	0
G0396	k__Bacteria	7a3db1990b337fe02f49e4f592be6275	0	0	0	0	0	0	0.0469	0	0	0	0	0	0	0	0	0	0	0	0	0	0	0	0	0	0	0	0	0	0	0	0	0	0	0	0	0	0	0	0	0	0	0	0	0	0	0	0
G0397	k__Bacteria	e9a00c5562578ae6c0ab4194f8804341	0	0	0	0	0	0	0	0	0	0	0	0	0	0	0	0	0	0	0	0	0	0	0	0	0	0	0	0	0	0	0	0	0	0	0	0	0	0	0	0	0	0	0	0	0	0	0
G0398	k__Bacteria;p__Firmicutes;c__Clostridia;o__Clostridiales;f__Lachnospiraceae;g__Clostridium;s__colinum	91587a85e342f8dba27f54e15ac0ea77	0	0	0	0	0.0001	0	0	0	0.0008	0.0004	0	0	0.0011	0	0	0	0.0022	0	0	0	0	0	0	0	0.0015	0.0009	0	0	0.0015	0	0	0	0.0036	0	0	0	0	0	0	0	0	0.0003	0	0	0	0	0
G0399	k__Bacteria;p__Firmicutes;c__Clostridia;o__Clostridiales;f__Ruminococcaceae	54ec3041ed02d098b3c5e4395466c441	0	0	0	0.0081	0	0.0015	0	0	0	0	0	0	0	0	0	0	0	0	0	0	0	0	0	0	0	0	0	0	0	0	0	0	0	0	0	0	0	0	0	0	0	0	0	0	0	0	0
G0400	k__Bacteria	23f6f11fce8140ec6586039b7d2c7c97	0	0	0	0	0	0	0	0	0	0	0	0	0	0	0	0	0	0	0	0	0	0	0	0	0	0	0	0	0	0	0	0	0	0	0	0	0	0	0	0	0	0	0	0	0	0	0
G0401	k__Bacteria;p__Proteobacteria;c__Betaproteobacteria;o__Burkholderiales;f__Comamonadaceae	0920dcf0f62fb2b3ab9e32f1c4edec37	0	0.0003	0.0004	0.0005	0.0003	0	0	0.0009	0	0	0	0	0.001	0	0	0.0016	0.0028	0	0	0	0	0	0.0006	0	0	0	0	0	0	0	0	0	0	0	0.0009	0	0	0	0	0	0	0	0	0	0	0	0
G0402	k__Bacteria	711933e4f5a8b4c619c2b3bcaebdeec7	0	0	0	0	0	0	0.0012	0	0.0038	0	0	0	0	0	0	0	0	0	0	0	0	0	0	0	0	0	0	0	0	0	0	0	0	0	0	0	0	0	0	0	0	0	0	0	0	0	0
G0403	k__Bacteria;p__Firmicutes;c__Clostridia;o__Clostridiales;f__Lachnospiraceae;g__;s__	23d6e67ff377b63cc8506920f662b5a5	0	0	0	0	0	0	0	0	0	0	0	0	0	0	0	0	0	0	0	0	0	0	0	0	0	0	0	0	0	0	0	0	0	0.0161	0	0	0	0	0	0	0	0	0	0	0	0	0
G0404	k__Bacteria;p__Firmicutes;c__Clostridia;o__Clostridiales;f__Veillonellaceae;g__Veillonella;s__	882b3c2ce47f05a25d8c9950ebf0ec9b	0	0	0	0	0	0	0	0	0	0	0	0	0	0	0	0	0	0	0	0	0	0	0	0	0	0	0	0	0	0	0	0	0	0	0	0	0	0	0	0	0	0	0	0	0	0	0
G0405	k__Bacteria;p__Proteobacteria;c__Betaproteobacteria;o__Burkholderiales;f__Oxalobacteraceae;g__Oxalobacter;s__formigenes	b600d65ed89ddbd1e326cd0b04be1d7a	0	0	0.0033	0	0	0	0	0	0	0	0	0	0	0	0	0	0	0.0026	0	0	0	0	0	0	0	0	0	0	0	0	0	0	0	0	0	0	0	0	0	0	0	0	0	0	0.0021	0	0
G0406	k__Bacteria;p__Proteobacteria;c__Betaproteobacteria;o__Burkholderiales;f__Alcaligenaceae;g__Sutterella;s__	b20abc2c16ea643f1fe7ceb2e5db9d45	0	0	0	0	0	0	0	0	0	0.0011	0	0	0	0	0	0	0	0	0	0.0002	0	0	0	0.0017	0	0	0	0	0	0	0	0	0	0	0.0011	0	0	0	0	0.0064	0	0	0	0	0	0	0
G0407	k__Bacteria	469e2b3abcc489a642ca26c0faf5da2d	0	0	0	0	0	0	0	0	0.0063	0	0	0	0	0.003	0.0008	0	0	0	0	0	0	0	0	0	0	0	0	0	0	0	0	0	0	0	0	0	0	0	0	0	0	0	0	0	0	0	0
G0408	k__Bacteria;p__Bacteroidetes;c__Bacteroidia;o__Bacteroidales;f__Bacteroidaceae;g__Bacteroides;s__	300c4bd995a6f629811d0dd31ce5e023	0	0	0	0	0	0	0	0	0	0	0	0	0	0	0	0	0	0	0	0	0	0	0	0	0	0	0	0	0	0	0	0	0	0	0	0	0	0	0	0	0	0	0	0	0	0	0
G0409	k__Bacteria;p__Firmicutes;c__Clostridia;o__Clostridiales;f__Ruminococcaceae;g__Oscillospira;s__	8d5153b41e59c5ffb5a1fc080eb784cf	0	0	0	0	0	0	0	0	0.0003	0	0	0.0007	0	0	0	0	0	0.0011	0	0.001	0	0	0	0	0	0	0	0	0	0.0003	0	0	0	0	0.0008	0.0003	0	0	0	0	0	0	0	0	0.0002	0	0
G0410	Unassigned	be04c51a5bd48d9d253fb34d644ff658	0	0	0	0	0	0	0	0	0.0022	0	0	0	0	0.0004	0	0	0	0	0	0	0	0	0	0	0	0	0	0	0	0	0	0	0	0	0	0	0	0	0	0	0	0	0	0	0	0	0
G0411	k__Bacteria;p__Firmicutes;c__Clostridia;o__Clostridiales;f__Ruminococcaceae;g__Gemmiger;s__formicilis	396472bc78dc32a45fef7019f660f788	0	0	0.0021	0	0	0	0	0	0	0	0	0	0	0	0	0	0	0	0	0	0	0	0	0	0	0	0	0	0	0	0	0	0	0	0	0	0	0	0	0	0	0	0	0	0	0	0
G0412	k__Bacteria;p__Firmicutes;c__Clostridia;o__Clostridiales;f__Lachnospiraceae;g__Clostridium;s__symbiosum	67e8859e108281ee7971084bfa759522	0	0	0	0	0	0	0	0	0.0002	0	0	0	0	0	0	0	0	0	0	0	0	0	0	0.0003	0	0	0	0.0017	0	0	0	0	0	0	0	0	0	0	0	0	0	0	0	0	0	0	0
G0413	k__Bacteria	e55e83b6c2b06d46513a28a723412a39	0	0	0	0	0	0	0.0045	0	0	0	0	0	0	0	0	0	0	0	0	0	0	0	0	0	0	0	0	0	0	0	0	0	0	0	0	0	0	0	0	0	0	0	0	0	0	0	0
G0414	k__Bacteria;p__Firmicutes;c__Clostridia;o__Clostridiales;f__Lachnospiraceae	07699fa14cb8970eee5e8dda19dd5dbe	0	0	0	0	0	0	0	0	0	0	0	0	0	0	0	0	0	0	0	0	0	0	0	0.0003	0	0	0	0.0021	0	0	0	0	0	0	0	0	0	0	0	0	0	0	0	0	0	0	0
G0415	k__Bacteria;p__Bacteroidetes;c__Bacteroidia;o__Bacteroidales;f__[Paraprevotellaceae];g__[Prevotella];s__	0679360ec12039ab2478a2a8c5c9eb07	0	0	0	0	0	0	0	0	0	0	0	0	0	0	0	0	0	0	0	0	0	0	0	0	0	0	0	0	0	0	0	0.0035	0	0	0	0	0	0	0	0	0	0	0	0	0	0	0
G0416	k__Bacteria;p__Proteobacteria;c__Alphaproteobacteria;o__Rhizobiales;f__;g__;s__	948cadc1d282b8b41c73e208b1c7c9b9	0	0	0	0.0003	0	0	0	0	0	0	0	0.0025	0.0011	0	0	0	0	0	0	0	0.0022	0.0037	0	0	0.0002	0	0	0	0	0	0	0	0	0	0	0	0	0	0	0	0	0	0	0	0	0	0
G0417	k__Bacteria;p__Bacteroidetes;c__Bacteroidia;o__Bacteroidales;f__[Barnesiellaceae];g__;s__	64047158420a8a9df9d35d8719329c5b	0	0	0	0	0	0	0	0	0.0033	0.004	0	0	0.0004	0	0	0	0	0	0	0	0	0	0	0	0	0	0	0	0	0	0	0.0132	0	0	0	0	0	0	0	0	0	0	0	0	0	0	0
G0418	k__Bacteria;p__Bacteroidetes;c__Bacteroidia;o__Bacteroidales;f__Bacteroidaceae;g__Bacteroides;s__	c301ca82353174f48e49a53878be17d2	0	0	0	0	0	0	0	0	0	0	0	0	0	0	0	0	0	0	0	0	0	0	0	0	0	0	0	0	0	0	0	0	0	0	0	0	0	0	0	0	0	0.1106	0.001	0	0	0	0
G0419	k__Bacteria;p__Bacteroidetes;c__Bacteroidia;o__Bacteroidales;f__S24-7;g__;s__	506ee17cb5d882636086031fa2232f11	0	0	0	0	0	0	0	0	0	0	0	0	0	0	0	0	0	0	0	0	0	0	0	0	0	0	0	0	0	0	0	0	0	0	0	0	0	0	0	0	0	0	0	0	0	0	0
G0420	k__Bacteria	ee67b8953ce94a9f90a937d487a57a9d	0	0	0	0	0	0	0	0	0	0	0	0	0	0	0.0074	0	0	0	0	0	0	0	0	0	0	0	0	0	0	0	0	0	0	0	0	0	0	0	0	0	0	0	0	0	0	0	0
G0421	k__Bacteria;p__Bacteroidetes;c__Bacteroidia;o__Bacteroidales;f__Bacteroidaceae;g__Bacteroides;s__ovatus	3c5f8326b6a8924c33a474868590cb45	0	0	0	0	0	0	0	0	0	0	0	0	0	0	0	0	0	0	0	0	0	0	0	0	0	0	0	0	0	0	0	0	0	0	0	0	0	0	0	0	0.0245	0	0	0	0	0	0
G0422	k__Bacteria;p__Firmicutes;c__Clostridia;o__Clostridiales;f__Ruminococcaceae;g__Faecalibacterium;s__prausnitzii	43142d382f1afaacee89d4e390f49748	0	0	0.0035	0	0	0	0	0	0	0	0	0	0	0	0	0	0	0	0	0	0	0	0	0	0	0	0	0	0	0	0	0	0	0	0	0	0	0	0	0	0	0	0	0	0	0	0
G0423	k__Bacteria;p__Bacteroidetes;c__Bacteroidia;o__Bacteroidales;f__Porphyromonadaceae;g__Parabacteroides;s__	b1956a37445160b890fb5a06a818c385	0	0	0	0	0.0007	0	0	0	0	0	0	0	0	0.0005	0	0	0	0	0	0	0	0	0	0	0	0	0	0	0	0	0	0	0.0008	0	0.0019	0	0	0	0	0	0	0.0013	0.0024	0	0	0	0
G0424	k__Bacteria;p__Bacteroidetes;c__Bacteroidia;o__Bacteroidales;f__[Paraprevotellaceae];g__Paraprevotella;s__	888f55ac51312b80cd969798719e9df0	0	0	0	0.0619	0	0	0	0	0	0	0	0	0	0	0	0	0	0	0	0	0	0	0	0	0	0	0	0	0	0	0	0	0	0	0	0	0	0	0	0	0	0	0	0	0	0	0.0111
G0425	k__Bacteria;p__Firmicutes;c__Erysipelotrichi;o__Erysipelotrichales;f__Erysipelotrichaceae;g__Coprobacillus;s__	ba64f4fa502258a89d2b7468af3cbb28	0	0	0	0	0	0	0	0	0	0	0	0	0	0	0	0	0	0	0	0	0	0	0	0	0	0	0	0	0	0	0	0	0	0	0	0	0	0	0	0	0	0	0	0	0	0	0
G0426	k__Bacteria;p__Bacteroidetes;c__Bacteroidia;o__Bacteroidales;f__Porphyromonadaceae;g__Parabacteroides;s__	8d1761da3df16fe43e34eea0112ba8fd	0	0	0	0	0.0049	0	0	0	0	0	0	0	0	0	0	0	0	0	0	0	0	0	0	0	0	0	0	0	0	0	0	0	0	0	0	0	0	0	0	0	0	0	0	0	0.0059	0	0
G0427	k__Bacteria;p__Firmicutes;c__Clostridia;o__Clostridiales;f__Christensenellaceae;g__;s__	90af3675c266d09bb7986147ac5885ec	0	0	0	0	0	0	0	0	0	0	0	0	0	0	0	0	0	0.0035	0.0003	0	0	0	0	0	0	0	0	0	0	0	0	0	0	0	0.0006	0.0007	0	0	0	0	0	0	0	0	0	0	0
G0428	k__Bacteria;p__Cyanobacteria;c__Chloroplast;o__Streptophyta;f__;g__;s__	4a0b292ba716582f9af46694458c0b9b	0	0	0	0	0	0	0	0	0	0	0	0	0	0	0	0	0	0	0	0	0	0.0008	0.001	0	0	0	0	0	0.003	0	0	0	0	0	0	0	0	0	0	0	0	0	0	0.0003	0.0031	0	0
G0429	k__Bacteria;p__Firmicutes;c__Clostridia;o__Clostridiales;f__Veillonellaceae;g__Phascolarctobacterium;s__	69448ce8829b89091e9d199dc7d6062b	0	0	0	0	0	0	0	0	0	0	0	0	0	0	0	0	0	0	0	0	0	0	0	0	0	0	0	0	0	0	0	0	0	0	0	0	0	0	0	0	0	0	0	0	0	0	0
G0430	k__Bacteria	0b76cfb3c59c8084fbc732c5f0032d53	0	0	0	0	0	0	0	0	0	0	0	0	0	0	0	0	0	0	0	0	0	0	0	0	0	0	0	0	0	0	0	0	0	0	0	0	0	0	0	0	0	0	0	0	0	0	0
G0431	k__Bacteria;p__Firmicutes;c__Clostridia;o__Clostridiales;f__Ruminococcaceae;g__Faecalibacterium;s__prausnitzii	d99c0d73f81bd7bdc7eff6e10b59b0f3	0	0	0	0	0	0	0	0	0	0	0	0	0	0	0	0	0	0	0	0	0	0	0	0	0	0	0	0	0	0	0	0	0	0	0	0	0	0	0	0	0	0	0	0	0	0	0
G0432	k__Bacteria;p__Actinobacteria;c__Actinobacteria;o__Bifidobacteriales;f__Bifidobacteriaceae;g__Bifidobacterium;s__adolescentis	b63bb9365028610ab8186a93ed1be946	0	0	0	0	0	0	0	0	0	0	0	0	0	0	0	0	0	0	0	0	0	0	0	0	0	0	0	0	0	0	0	0	0	0	0	0	0	0	0	0	0	0	0	0	0	0.2045	0
G0433	k__Bacteria;p__Firmicutes;c__Clostridia;o__Clostridiales;f__Lachnospiraceae;g__Coprococcus;s__	6851a4ee264b56be2fff4686ce269907	0	0.003	0	0.0001	0	0	0	0.0008	0	0	0.0017	0	0	0	0	0	0	0	0	0	0.0014	0	0	0.0005	0.0015	0	0	0	0	0	0	0	0	0	0.0009	0	0	0	0	0	0	0	0	0.0005	0	0	0
G0434	k__Bacteria;p__Firmicutes;c__Clostridia;o__Clostridiales;f__Lachnospiraceae;g__Lachnospira;s__	9e1f282914b07cd79711ce21e7cf4aff	0	0	0	0	0	0	0	0	0	0	0	0	0	0	0	0	0	0	0	0	0	0	0	0	0	0	0	0	0	0	0	0	0	0	0	0	0	0	0	0	0	0	0	0	0	0	0
G0435	k__Bacteria;p__Bacteroidetes;c__Bacteroidia;o__Bacteroidales;f__Bacteroidaceae;g__Bacteroides;s__	1c2839401c960dd49de918c7e785ddaf	0	0	0	0	0	0.0041	0	0	0	0	0	0	0	0	0	0	0	0	0	0	0	0	0	0	0	0	0	0	0	0	0	0	0	0	0	0	0	0	0	0	0	0	0	0	0	0	0
G0436	k__Bacteria;p__Proteobacteria;c__Gammaproteobacteria;o__Pseudomonadales;f__Moraxellaceae;g__Acinetobacter;s__	69179c4a6011d0c9d30036cf18626520	0	0	0	0	0	0	0	0	0	0	0	0	0	0	0	0	0	0.0008	0	0	0	0	0	0	0	0	0	0	0	0	0.0005	0	0	0	0	0	0	0	0	0	0	0	0	0.0003	0	0	0.0956
G0437	k__Bacteria;p__Bacteroidetes;c__Bacteroidia;o__Bacteroidales;f__Prevotellaceae;g__Prevotella;s__	45ddc69a3fbf19ff4953211c157cb9ac	0	0	0	0	0	0	0	0	0	0	0	0	0	0	0	0	0	0	0	0	0	0	0	0	0	0	0	0	0	0	0	0	0	0	0	0	0	0	0	0	0	0	0	0	0	0	0
G0438	k__Bacteria	f701e67e94d6757d0fab6f6a710855e2	0	0	0	0	0	0	0	0	0.0025	0	0	0	0	0	0.001	0	0	0	0	0	0	0	0	0	0	0	0	0	0	0	0	0	0	0	0	0	0	0	0	0	0	0	0	0	0	0	0
G0439	k__Bacteria;p__Firmicutes;c__Clostridia;o__Clostridiales;f__Ruminococcaceae;g__Gemmiger;s__formicilis	3bf3f615ba5ca333c5c69e4021230fc9	0	0	0	0	0	0	0	0	0	0	0	0	0	0	0	0	0	0	0	0	0	0	0	0	0	0	0	0	0	0	0	0	0	0	0	0	0	0	0	0	0	0	0	0	0	0	0
G0440	Unassigned	d2b98f5afceba6e8997617dd86f1ab95	0	0	0	0	0	0	0.0006	0	0	0	0	0	0	0.0021	0	0	0	0	0	0	0	0	0	0	0	0	0	0	0	0	0	0	0	0	0	0	0	0	0	0	0	0	0	0	0	0	0
G0441	k__Bacteria;p__Bacteroidetes;c__Bacteroidia;o__Bacteroidales;f__[Barnesiellaceae]	948a960b3f069d6eaabc5f61d6e74516	0	0	0	0	0	0	0	0	0	0	0	0	0	0	0	0	0	0	0	0	0	0	0	0	0	0.0005	0	0	0	0	0.0047	0	0	0	0.0146	0	0	0	0	0	0	0	0	0	0	0	0
G0442	k__Bacteria;p__Firmicutes;c__Clostridia;o__Clostridiales;f__Veillonellaceae;g__Mitsuokella	6dcaf5dafe4d20b4f82131ef8c1e5b19	0	0	0	0	0	0	0	0	0	0	0	0	0	0	0	0	0.118	0	0	0	0	0	0	0	0	0	0	0	0.0194	0.0008	0	0	0	0	0	0	0.0014	0.0047	0	0	0	0	0	0	0	0	0
G0443	Unassigned	1ef87a163b563f908d76ac9c429ccbfb	0	0	0	0	0	0	0	0	0	0	0	0	0	0	0	0	0	0	0	0	0	0	0	0	0	0	0	0	0	0	0	0	0	0	0	0	0	0	0	0	0	0	0	0	0	0	0
G0444	k__Bacteria;p__Firmicutes;c__Clostridia;o__Clostridiales;f__;g__;s__	0243b68c76049aa1b8c51a20333da950	0	0.0021	0.0001	0	0	0	0	0	0	0	0	0	0.0046	0	0	0	0	0	0	0	0	0	0	0	0	0.0004	0	0	0	0	0	0	0	0	0	0	0	0	0	0	0	0	0	0	0.0002	0	0
G0445	k__Bacteria;p__Bacteroidetes;c__Bacteroidia;o__Bacteroidales;f__Prevotellaceae;g__Prevotella;s__stercorea	f5abea898fb49a4770e0a5d036c9f2e9	0	0	0	0	0	0	0	0	0	0	0	0	0	0	0	0	0	0	0	0	0	0	0	0	0	0	0	0	0	0	0	0	0	0	0	0	0	0	0	0	0	0	0	0	0	0	0
G0446	k__Bacteria;p__Proteobacteria;c__Gammaproteobacteria;o__Pseudomonadales;f__Moraxellaceae;g__Acinetobacter;s__guillouiae	d15bc449222795a9ff230013aa633686	0	0	0	0	0	0	0	0	0	0	0	0	0.0022	0	0	0.0012	0	0	0.0006	0	0.0007	0.0008	0	0	0.0005	0	0	0	0	0	0	0	0.0007	0	0	0	0	0	0	0	0.0006	0	0.0008	0	0	0	0.0084
G0447	k__Bacteria;p__Firmicutes;c__Clostridia;o__Clostridiales;f__Ruminococcaceae;g__Ruminococcus;s__	6acfe69f470ceebec0cce442b1190fa9	0	0	0	0	0	0.0003	0	0	0	0	0	0	0	0	0	0	0	0	0	0	0	0	0.0014	0	0	0	0	0	0	0	0	0	0	0	0	0	0	0	0	0	0	0	0	0	0	0	0
G0448	k__Bacteria;p__Firmicutes;c__Clostridia;o__Clostridiales;f__Ruminococcaceae;g__Faecalibacterium;s__prausnitzii	be51e7a14175fd7c78dd731bce0e42cc	0	0	0	0	0	0	0	0	0	0	0	0	0	0	0	0	0	0	0	0	0	0	0	0	0	0	0	0	0	0	0	0	0	0	0	0	0	0	0	0	0	0	0	0	0	0	0
G0449	k__Bacteria;p__Bacteroidetes;c__Bacteroidia;o__Bacteroidales;f__[Barnesiellaceae];g__;s__	412b0b2c43975195a230e493a7a2b763	0	0	0	0	0	0	0	0	0.0018	0	0	0	0	0	0	0	0	0	0	0	0	0	0	0	0	0	0	0	0	0	0	0	0	0	0	0	0	0	0	0	0	0	0	0	0	0	0
G0450	k__Bacteria;p__Firmicutes;c__Bacilli;o__Lactobacillales;f__Enterococcaceae;g__Enterococcus	569653b1659271a290facfcedd0de061	0	0	0	0	0	0	0	0	0	0	0	0	0	0	0	0	0	0	0	0	0	0	0	0	0	0	0	0	0	0	0	0	0	0	0	0	0	0	0	0	0	0	0	0	0	0	0
G0451	k__Bacteria;p__Firmicutes;c__Clostridia;o__Clostridiales;f__Ruminococcaceae;g__Ruminococcus;s__	54a2bfb0a96adc52c4ccca239ad01466	0	0	0	0	0	0	0	0	0	0	0	0	0	0	0	0	0	0	0	0.0144	0	0	0	0	0	0	0	0	0	0	0	0	0	0.0114	0	0	0	0	0	0	0	0	0	0	0	0	0
G0452	k__Bacteria	e20afb7b4207194d781ff47a04bd4ce9	0	0	0	0	0	0	0	0	0	0	0	0	0	0.004	0.0002	0	0	0	0	0	0	0	0	0	0	0	0	0	0	0	0	0	0	0	0	0	0	0	0	0	0	0	0	0	0	0	0
G0453	k__Bacteria;p__Actinobacteria;c__Actinobacteria;o__Actinomycetales;f__Nocardiopsaceae;g__;s__	7dd05175076b873d4d2a60d811533d60	0	0	0	0	0	0	0	0	0	0	0	0	0	0	0	0	0	0	0	0	0	0	0	0	0	0	0	0	0	0	0	0	0	0	0	0	0	0	0	0	0	0	0	0	0	0	0
G0454	k__Bacteria;p__Firmicutes;c__Clostridia;o__Clostridiales;f__Ruminococcaceae;g__Faecalibacterium;s__prausnitzii	a0da65da7952b55d020e7765b746f979	0	0	0	0	0	0	0	0	0	0	0	0	0	0	0	0	0	0	0	0	0	0	0	0	0	0	0	0	0	0	0	0	0	0	0	0	0	0	0	0	0	0	0	0	0	0	0
G0455	k__Bacteria;p__Bacteroidetes;c__Bacteroidia;o__Bacteroidales;f__Bacteroidaceae;g__Bacteroides	2ccfbb965ea96180fdeba6c80be32d29	0	0	0	0	0	0	0	0	0	0	0	0	0	0	0	0	0	0	0.0001	0	0	0	0	0	0	0	0	0	0	0.0356	0	0	0	0	0	0	0	0	0	0	0	0	0	0	0	0	0
G0456	k__Bacteria;p__Bacteroidetes;c__Bacteroidia;o__Bacteroidales;f__Prevotellaceae;g__Prevotella;s__	ebac41e3f5cb012888bb8cdd503aa7eb	0	0	0	0	0	0	0	0	0	0	0	0	0	0	0	0	0	0	0	0	0	0	0	0	0	0	0	0	0	0	0	0	0	0	0	0	0	0	0	0	0	0	0	0	0	0	0
G0457	k__Bacteria;p__Firmicutes;c__Erysipelotrichi;o__Erysipelotrichales;f__Erysipelotrichaceae;g__Catenibacterium;s__	a2ae5a0c3ad750b868fc4fb273926024	0	0	0	0	0	0	0	0	0	0	0	0	0	0	0	0	0	0	0	0	0	0	0	0	0	0	0	0	0	0	0	0	0	0	0	0	0	0	0.152	0	0	0	0	0	0	0	0
G0458	k__Bacteria;p__Proteobacteria;c__Gammaproteobacteria;o__Pasteurellales;f__Pasteurellaceae;g__Aggregatibacter;s__	f3384f1f36a908bd09b3c265bac26f8c	0	0	0	0	0	0	0	0	0	0	0	0	0	0	0	0	0	0	0	0.0039	0.0047	0	0	0	0.0007	0	0	0	0.001	0	0	0	0	0	0	0	0	0	0	0	0	0	0	0	0	0.0007	0
G0459	k__Bacteria;p__Proteobacteria;c__Gammaproteobacteria;o__Aeromonadales;f__Succinivibrionaceae;g__Succinivibrio;s__	8adadd953ff6f3831d8492aaecdbe713	0	0	0	0	0	0	0	0	0	0	0	0	0	0	0	0	0.0014	0	0	0	0	0	0	0	0	0	0	0	0	0	0	0	0	0	0	0	0	0	0	0	0	0	0	0	0	0	0
G0460	k__Bacteria;p__Bacteroidetes;c__Bacteroidia;o__Bacteroidales;f__Prevotellaceae;g__Prevotella;s__	4bc7a01c9f3ae55e58c6018c2b47c3d8	0	0	0	0	0	0	0	0	0	0	0	0	0	0	0	0	0	0	0	0	0	0	0	0	0	0	0	0	0	0	0	0	0	0	0	0	0	0	0	0	0	0	0	0	0	0	0
G0461	k__Bacteria;p__Firmicutes;c__Clostridia;o__Clostridiales;f__Christensenellaceae;g__;s__	0b4aeb45916a24fd10e3655fe6481966	0	0	0	0	0	0	0	0	0	0	0	0	0	0	0	0	0	0	0	0	0	0	0	0	0	0	0	0	0	0	0	0	0	0.0003	0	0.0083	0	0	0	0	0	0	0	0	0	0	0
G0462	k__Bacteria;p__Proteobacteria;c__Betaproteobacteria;o__Burkholderiales;f__Alcaligenaceae;g__Sutterella;s__	21401b105dc53b367b8fdc0ec97a9f02	0	0	0	0	0	0.001	0	0	0	0	0	0	0	0	0	0	0	0	0	0	0	0	0	0	0	0	0	0	0	0	0	0	0	0	0	0	0	0.0015	0	0	0	0	0	0	0	0	0
G0463	k__Bacteria;p__Firmicutes;c__Clostridia;o__Clostridiales;f__Ruminococcaceae;g__;s__	c54ecd701d322d197b9000b235740969	0	0.0004	0	0	0	0	0	0	0	0	0	0	0	0	0	0	0	0.0006	0	0	0	0	0	0	0	0	0	0	0	0	0	0	0	0	0.0005	0	0	0	0	0	0	0	0	0	0	0	0
G0464	k__Bacteria;p__Firmicutes;c__Clostridia;o__Clostridiales;f__Ruminococcaceae;g__;s__	3f9afe17105dd0c33bf41ce08824f362	0	0.0002	0	0.0001	0.0001	0	0	0	0	0	0	0	0	0	0	0	0	0	0	0	0	0	0.0011	0	0	0	0	0	0	0	0	0	0	0	0.0015	0	0.0003	0	0	0	0	0	0	0.0008	0	0.0015	0
G0465	k__Bacteria	47629901e9b62ca0de3f8a481220dbde	0	0	0	0	0	0	0	0	0.0004	0	0	0	0	0	0.0044	0	0	0	0	0	0	0	0	0	0	0	0	0	0	0	0	0	0	0	0	0	0	0	0	0	0	0	0	0	0	0	0
G0466	k__Bacteria	db06e2bdb440682543917bb1c62e702e	0	0	0	0	0	0	0	0	0	0	0	0	0	0	0	0	0	0	0	0	0	0	0	0	0	0	0	0	0	0	0	0	0	0	0	0	0	0	0	0	0	0	0	0	0	0	0
G0467	k__Bacteria;p__Fusobacteria;c__Fusobacteriia;o__Fusobacteriales;f__Fusobacteriaceae	7f9133f40ad8626034374694d9c81b36	0	0	0	0	0	0	0	0	0	0	0	0	0	0	0	0	0	0	0	0	0	0	0	0	0	0	0	0	0	0.0095	0	0	0	0	0	0	0	0	0	0	0	0	0	0	0	0	0
G0468	k__Bacteria;p__Bacteroidetes;c__Bacteroidia;o__Bacteroidales;f__[Odoribacteraceae];g__Butyricimonas;s__	1c2edba6f16fd68a4972f9933d463941	0	0	0	0	0	0.0032	0	0	0	0	0	0	0.0001	0	0	0	0	0	0	0	0	0	0	0	0	0	0.0055	0	0	0	0	0	0	0.0003	0	0	0	0	0	0	0	0	0	0	0	0	0
G0469	k__Bacteria	66612aef11db93a3c78d814e95f0b2b2	0	0	0	0	0	0	0	0	0	0	0	0	0	0	0	0	0	0	0	0	0	0	0	0	0	0	0	0	0	0	0	0	0	0	0	0	0	0	0	0	0	0	0	0	0	0	0
G0470	k__Bacteria;p__Bacteroidetes;c__Bacteroidia;o__Bacteroidales;f__[Paraprevotellaceae];g__Paraprevotella;s__	dffd48b1005574979781e104156691c1	0	0	0	0	0	0	0	0	0	0	0	0	0	0	0	0	0	0	0	0	0	0	0	0	0	0	0	0	0	0	0	0.0231	0	0	0	0	0	0	0	0	0	0	0	0	0	0	0
G0471	k__Bacteria;p__Firmicutes;c__Clostridia;o__Clostridiales;f__Clostridiaceae;g__Clostridium	8249b99ba2d979e302500a2071f42677	0	0	0	0	0	0	0	0	0	0	0	0	0	0	0	0	0	0	0	0	0	0	0	0	0	0	0	0	0	0	0	0	0	0	0	0	0	0	0	0	0	0	0	0	0	0	0
G0472	k__Bacteria;p__Bacteroidetes;c__Bacteroidia;o__Bacteroidales;f__Bacteroidaceae;g__Bacteroides;s__	56c4255f23151f17d4282fb98c825f4b	0	0	0	0	0	0	0	0	0	0	0	0	0	0	0	0	0	0	0	0	0	0	0	0	0	0	0	0	0.0079	0	0	0	0	0	0	0	0	0	0	0	0	0	0	0	0	0	0
G0473	k__Bacteria;p__Bacteroidetes;c__Bacteroidia;o__Bacteroidales;f__S24-7;g__;s__	887fd9e9fb1476163b8821cb0a9bae8a	0	0	0	0	0	0	0	0	0	0	0	0	0	0	0	0	0	0	0	0	0	0	0	0	0	0	0	0	0	0	0	0	0	0	0	0	0	0	0	0	0	0	0	0	0	0	0
G0474	k__Bacteria;p__Bacteroidetes;c__Bacteroidia;o__Bacteroidales;f__S24-7;g__;s__	ca9fd54003f5bacb5e70b96748449c36	0	0	0	0	0	0	0	0	0	0	0	0	0	0	0	0	0	0	0	0	0	0	0	0	0	0	0	0	0	0	0	0	0	0	0	0	0	0	0	0	0	0	0	0	0	0	0
G0475	k__Bacteria;p__Bacteroidetes;c__Bacteroidia;o__Bacteroidales;f__[Paraprevotellaceae];g__Paraprevotella;s__	acf339d6620e975d91dc57db41e28cae	0	0	0	0	0	0	0	0	0	0	0	0	0	0	0	0	0	0	0.0112	0	0	0	0	0	0	0	0	0	0	0	0	0	0	0	0	0	0	0	0	0	0	0	0	0.0014	0	0	0
G0476	k__Bacteria;p__Actinobacteria;c__Coriobacteriia;o__Coriobacteriales;f__Coriobacteriaceae;g__Collinsella;s__stercoris	69659d7edd60cd37bbdc9e3bb7f77431	0	0	0	0	0.0014	0	0	0	0	0	0.0027	0	0	0	0	0	0	0	0	0.0008	0	0	0	0	0	0	0	0	0	0	0	0	0	0	0	0.0014	0	0	0	0	0	0	0.001	0	0	0	0
G0477	k__Bacteria	cbf0cd25d2c3824ac6d1c31b29c31989	0	0	0	0	0	0	0	0	0.0014	0	0	0	0	0.0006	0	0	0	0	0	0	0	0	0	0	0	0	0	0	0	0	0	0	0	0	0	0	0	0	0	0	0	0	0	0	0	0	0
G0478	k__Bacteria	d687777411de098b7228b3fad870b027	0	0	0	0	0	0	0.0058	0	0	0	0	0	0	0.0011	0.0009	0	0	0	0	0	0	0	0	0	0	0	0	0	0	0	0	0	0	0	0	0	0	0	0	0	0	0	0	0	0	0	0
G0479	k__Bacteria;p__Firmicutes;c__Clostridia;o__Clostridiales;f__Lachnospiraceae;g__;s__	0b53415990b1e4435ba981cc617f6be0	0	0	0	0	0	0	0	0	0	0	0	0	0	0	0	0	0	0	0	0	0	0	0	0	0	0	0	0	0	0	0	0	0	0	0	0	0	0	0	0	0	0	0	0	0	0	0
G0480	k__Bacteria;p__Bacteroidetes;c__Bacteroidia;o__Bacteroidales;f__Prevotellaceae;g__Prevotella;s__stercorea	4cd9f9afc20f0cdbfd847fc35a4f7b67	0	0	0	0	0	0	0	0	0	0	0	0	0	0	0	0	0	0	0	0	0	0	0	0	0	0	0	0	0	0	0	0	0	0	0	0	0	0	0	0	0	0	0	0	0	0	0
G0481	k__Bacteria;p__Verrucomicrobia;c__Verrucomicrobiae;o__Verrucomicrobiales;f__Verrucomicrobiaceae;g__Akkermansia;s__muciniphila	f790a49e8719500a8fb52b8e5e4e051d	0	0	0	0	0	0	0	0	0	0	0	0	0	0	0	0	0	0	0	0	0	0	0	0	0	0	0	0	0	0	0	0	0	0	0	0	0	0	0	0	0	0	0	0	0	0	0
G0482	k__Bacteria;p__Fusobacteria;c__Fusobacteriia;o__Fusobacteriales;f__Fusobacteriaceae;g__Fusobacterium;s__	2a6ae3ad4c6b2a74f7a23a27b5b9e892	0	0	0	0	0	0	0	0	0	0	0	0	0	0	0	0	0	0	0	0	0	0	0	0	0	0	0	0	0	0	0	0	0	0	0	0	0	0	0	0	0	0	0	0	0	0	0
G0483	k__Bacteria;p__Bacteroidetes;c__Bacteroidia;o__Bacteroidales;f__Rikenellaceae;g__Alistipes;s__indistinctus	c95c5a9f7b563d35d8b87a1429acffcc	0	0	0	0	0	0	0	0	0	0	0	0	0	0	0	0	0.0005	0	0	0	0	0	0	0	0	0	0	0	0	0	0	0	0	0	0	0.0052	0	0	0	0	0	0	0	0.0001	0	0	0.0004
G0484	k__Bacteria;p__Bacteroidetes;c__Bacteroidia;o__Bacteroidales;f__Bacteroidaceae;g__Bacteroides;s__plebeius	118f25064c88bfb285806a5a6e9d3140	0	0	0	0	0	0	0	0	0	0	0	0	0	0	0	0	0	0	0	0	0	0	0	0	0	0	0	0	0	0	0	0	0	0	0	0	0	0	0	0	0	0	0	0	0	0	0
G0485	k__Bacteria;p__Firmicutes;c__Clostridia;o__Clostridiales;f__Ruminococcaceae;g__Ruminococcus;s__	3d675bc2e3ca7ae2dbd80044122f82b0	0	0	0	0	0	0	0	0	0	0	0	0	0	0	0	0	0	0	0	0	0	0	0	0	0	0	0	0	0	0	0	0	0	0	0	0	0	0	0	0	0	0	0	0	0	0.0005	0
G0486	k__Bacteria	a4e0e21a4a3e6e1dc1b714a0096f17c5	0	0	0	0	0	0	0	0	0	0	0	0	0	0	0	0	0	0	0	0	0	0	0	0	0	0	0	0	0	0	0	0	0	0	0	0	0	0	0	0	0	0	0	0	0	0	0
G0487	k__Bacteria;p__Bacteroidetes;c__Bacteroidia;o__Bacteroidales;f__Prevotellaceae;g__Prevotella;s__	116b000bcdd330f4319bda48bd997abf	0	0	0	0	0	0	0	0	0	0	0	0	0	0	0	0	0	0	0	0	0	0	0	0	0	0	0	0	0	0	0	0	0	0	0	0	0	0	0	0	0	0	0	0	0	0	0
G0488	k__Bacteria;p__Firmicutes;c__Clostridia;o__Clostridiales;f__;g__;s__	b1162bcb5e03ffb9e3911aec18b6f761	0	0	0	0	0	0	0	0	0	0.0013	0	0	0	0	0	0	0	0	0.0008	0	0	0	0.0004	0	0	0	0	0	0	0	0	0	0	0	0	0	0	0	0	0	0	0	0	0	0	0.0005	0
G0489	k__Bacteria;p__Tenericutes;c__Mollicutes;o__RF39;f__;g__;s__	0be7c938c5c8d0429d444dcd5ac695f4	0	0	0	0	0	0	0	0	0	0	0	0	0	0	0	0	0	0	0	0	0	0	0.0554	0	0	0	0	0	0	0	0	0	0	0	0	0	0	0	0	0	0	0	0	0	0	0	0
G0490	k__Bacteria;p__Firmicutes;c__Bacilli;o__Turicibacterales;f__Turicibacteraceae;g__Turicibacter;s__	be5cc85bd2ac16b6ae446fd24b1e2308	0	0	0	0	0	0	0	0	0	0.0001	0	0	0	0	0	0	0	0	0	0	0	0	0	0	0	0	0	0	0	0	0	0	0	0	0.0002	0	0.0023	0	0	0	0	0	0	0	0	0	0
G0491	k__Bacteria	ae0eba6c5cadb2d4e09735a43c1ac406	0	0	0	0	0	0	0	0	0	0	0	0	0	0	0.0011	0	0	0	0	0	0	0	0	0	0	0	0	0	0	0	0	0	0	0	0	0	0	0	0	0	0	0	0	0	0	0	0
G0492	k__Bacteria;p__Firmicutes;c__Clostridia;o__Clostridiales;f__;g__;s__	e0f7bdf2974c6f61534b16e0886f6670	0	0	0	0	0	0	0	0	0	0	0	0	0	0	0	0	0	0	0	0	0	0	0	0.002	0	0	0	0	0	0	0	0	0	0	0	0	0	0	0	0	0	0	0	0	0	0	0
G0493	k__Bacteria;p__Firmicutes;c__Clostridia;o__Clostridiales;f__Ruminococcaceae;g__;s__	bc979a8588f5a2b031514a23cf3971cb	0	0	0	0	0	0	0	0	0	0	0	0	0	0	0	0	0	0	0.0116	0	0	0	0	0	0	0	0	0	0	0	0	0	0	0	0	0	0	0	0	0	0	0	0	0	0	0	0
G0494	k__Bacteria;p__Firmicutes;c__Clostridia;o__Clostridiales;f__Ruminococcaceae;g__Faecalibacterium;s__prausnitzii	e3a0992d60513f0affc3dfc78f14413d	0	0	0	0	0	0	0	0	0	0	0	0	0	0	0	0	0	0	0	0	0	0	0	0	0	0	0	0	0	0	0	0	0	0	0	0	0	0	0	0	0	0	0	0	0	0	0
G0495	k__Bacteria;p__Firmicutes;c__Clostridia;o__Clostridiales;f__Ruminococcaceae;g__;s__	67e01a89cf3eabe01c14f7f937534cf4	0	0	0	0	0	0	0	0	0	0	0	0	0	0	0	0	0	0	0	0	0	0	0	0	0	0	0	0	0	0	0	0	0	0	0	0	0	0	0	0	0	0	0	0	0	0	0
G0496	k__Bacteria;p__Bacteroidetes;c__Bacteroidia;o__Bacteroidales;f__[Paraprevotellaceae];g__[Prevotella];s__	45158693222383612f0b6b469c0be1fe	0	0	0	0	0	0	0	0	0	0	0	0	0	0	0	0	0	0	0	0	0	0	0	0	0	0	0	0.0001	0.0001	0	0	0	0	0	0	0	0	0	0	0	0	0	0	0	0	0	0
G0497	k__Bacteria;p__Firmicutes;c__Clostridia;o__Clostridiales;f__Veillonellaceae;g__Dialister;s__	961ee91f3e27eb4e3d627ce32dfb36d1	0	0	0	0	0	0	0	0	0	0	0	0	0	0	0	0	0	0	0	0.0039	0	0	0	0	0	0	0	0	0	0	0	0	0	0	0	0	0	0	0	0	0	0	0	0	0	0	0
G0498	k__Bacteria	145d5beeabac6165990549c0eb937929	0	0	0	0	0	0	0	0	0.0006	0	0	0	0	0	0.0005	0	0	0	0	0	0	0	0	0	0	0	0	0	0	0	0	0	0	0	0	0	0	0	0	0	0	0	0	0	0	0	0
G0499	k__Bacteria;p__Firmicutes;c__Clostridia;o__Clostridiales;f__Lachnospiraceae;g__[Ruminococcus];s__	a85414d00d7f63d6e200967b1ba7d397	0	0	0	0	0	0	0	0.0027	0	0	0	0	0	0	0	0	0	0	0	0	0	0	0	0	0	0	0	0	0	0	0	0	0	0	0	0	0	0	0	0	0	0	0	0	0	0	0
G0500	k__Bacteria;p__Bacteroidetes;c__Bacteroidia;o__Bacteroidales;f__[Paraprevotellaceae];g__Paraprevotella;s__	3b4cabf8962f05db11ca9e79fa492351	0	0	0	0	0	0	0	0	0	0	0	0	0	0	0	0	0	0	0	0	0	0	0	0	0	0	0	0	0	0	0	0.0063	0	0	0	0	0	0	0	0	0	0	0	0	0	0	0
G0501	k__Bacteria;p__Firmicutes;c__Clostridia;o__Clostridiales;f__Lachnospiraceae;g__;s__	96040114b5274bdb987f28c63b6b6b87	0	0	0	0	0	0	0	0	0	0	0	0	0	0	0	0	0	0	0	0	0	0	0	0	0	0	0	0	0	0	0	0	0	0	0	0	0	0	0	0	0	0	0	0.0012	0	0	0
G0502	k__Bacteria;p__Tenericutes;c__Mollicutes;o__RF39;f__;g__;s__	8f9addd511e62a91672469f36811367a	0	0	0	0	0	0	0	0	0	0	0	0	0	0	0	0	0	0	0	0	0	0	0	0	0	0	0	0	0	0	0	0	0	0	0	0	0	0	0	0	0	0	0	0	0	0	0
G0503	Unassigned	cbd4fd9efae78dcfdad7a6733b5d669d	0	0	0	0	0	0	0.0047	0	0	0	0	0	0	0	0.0003	0	0	0	0	0	0	0	0	0	0	0	0	0	0	0	0	0	0	0	0	0	0	0	0	0	0	0	0	0	0	0	0
G0504	k__Bacteria	2f14529867ddf477c06fc37cb20165a0	0	0	0	0	0	0	0	0	0.0003	0	0	0	0	0	0.0029	0	0	0	0	0	0	0	0	0	0	0	0	0	0	0	0	0	0	0	0	0	0	0	0	0	0	0	0	0	0	0	0
G0505	k__Bacteria;p__Bacteroidetes;c__Bacteroidia;o__Bacteroidales;f__[Paraprevotellaceae];g__Paraprevotella;s__	7823f3affa1ac6029e82f4561502cb4e	0	0	0	0	0	0	0	0	0	0	0	0	0	0	0	0	0	0	0	0	0	0	0	0	0	0	0	0	0	0	0	0	0	0	0	0	0	0	0	0	0	0	0	0	0	0	0
G0506	k__Bacteria;p__Bacteroidetes;c__Bacteroidia;o__Bacteroidales;f__Rikenellaceae;g__Alistipes;s__putredinis	a99cc66ebd4603d3eaa3b60b769e0fd1	0	0	0	0	0	0	0	0	0	0	0	0	0	0	0	0	0	0	0	0	0	0	0	0	0	0	0	0	0	0	0	0	0	0	0	0	0	0	0	0	0	0	0	0	0	0	0
G0507	k__Bacteria;p__Firmicutes;c__Clostridia;o__Clostridiales;f__Ruminococcaceae	c2da7cc0247443dccd2e3d6a62f7be45	0	0	0	0	0.0004	0	0	0	0	0	0	0.0012	0	0	0	0	0	0	0	0	0	0	0.0011	0.0002	0	0	0	0	0	0	0	0	0	0	0.0008	0	0	0	0	0	0	0	0	0	0	0	0
G0508	k__Bacteria;p__Firmicutes;c__Clostridia;o__Clostridiales;f__Lachnospiraceae;g__;s__	5f25904e073fe5c114cadfde74349518	0	0	0	0	0	0	0	0	0	0	0	0	0	0	0	0	0	0	0	0	0	0	0	0	0	0	0.0007	0	0	0	0	0	0	0.001	0	0	0	0	0	0	0	0	0	0	0	0	0
G0509	k__Bacteria;p__Firmicutes;c__Clostridia;o__Clostridiales;f__Lachnospiraceae;g__Coprococcus;s__	aac0099991c8518a5268b1a19a84550b	0	0	0.0004	0	0	0	0	0	0	0	0	0.0049	0	0	0	0	0	0	0	0	0	0	0	0	0.0024	0.002	0	0	0	0	0	0	0	0	0	0	0	0.0005	0	0	0	0.0021	0	0.001	0	0	0
G0510	k__Bacteria;p__Proteobacteria;c__Deltaproteobacteria;o__Desulfovibrionales;f__Desulfovibrionaceae;g__Desulfovibrio;s__	302f78f3ed2a95d333cdefefbc065c28	0	0	0	0	0	0	0	0	0	0	0	0	0	0	0	0	0	0.0026	0	0	0	0	0	0	0	0	0	0	0.0009	0	0.0062	0	0	0	0	0	0	0	0	0	0	0	0	0	0	0	0
G0511	k__Bacteria;p__Firmicutes;c__Clostridia;o__Clostridiales;f__Ruminococcaceae;g__Ruminococcus;s__bromii	1b24283dde54f8c5b6891b8d040172c3	0	0	0	0	0	0	0	0	0	0	0	0	0	0	0	0	0	0	0	0	0	0	0	0	0	0	0	0	0	0	0	0	0	0	0	0	0	0	0	0	0	0	0	0	0	0	0
G0512	k__Bacteria;p__Firmicutes;c__Clostridia;o__Clostridiales;f__Lachnospiraceae;g__Shuttleworthia;s__	e0cdaf99e96ca363991154bd1da46a59	0	0	0	0	0	0	0	0	0	0	0	0	0	0	0	0	0	0	0	0	0	0	0	0	0	0	0	0	0	0	0	0	0	0	0	0	0	0	0	0	0	0	0	0	0	0	0
G0513	k__Bacteria;p__Firmicutes;c__Clostridia;o__Clostridiales;f__Veillonellaceae;g__Acidaminococcus;s__	03633857f8307d261e79828c0f213201	0	0	0	0	0	0	0	0	0	0	0	0	0	0	0	0	0	0	0	0	0	0	0	0	0	0	0	0	0	0	0	0	0	0	0	0	0	0	0	0	0	0	0	0	0	0	0
G0514	k__Bacteria;p__Proteobacteria;c__Gammaproteobacteria;o__Pseudomonadales;f__Moraxellaceae;g__Acinetobacter;s__johnsonii	e8386d3a307c208c4b9f0a756259cd6b	0	0	0	0	0	0	0	0	0	0	0.0014	0.0022	0	0	0	0	0	0	0	0	0	0	0	0	0	0	0	0	0	0	0	0	0	0	0	0	0.0005	0	0	0	0	0	0	0	0	0	0
G0515	k__Bacteria;p__Firmicutes;c__Clostridia;o__Clostridiales;f__Lachnospiraceae;g__;s__	ab9899b443255cd34e51705c7b8ea201	0	0	0	0	0	0	0	0	0	0	0	0	0	0	0	0	0	0	0	0	0	0	0	0	0	0	0	0	0	0	0	0	0	0	0	0	0	0	0	0	0	0	0	0	0	0	0
G0516	k__Bacteria;p__Firmicutes;c__Clostridia;o__Clostridiales;f__Lachnospiraceae;g__Anaerostipes;s__	1b5d50e4ae6a2cb153f3b2ca04699419	0	0.0008	0	0.0007	0	0	0	0	0.0003	0	0	0.001	0.0015	0	0	0	0	0	0	0.0011	0	0	0	0	0	0	0.0002	0	0	0	0	0.0005	0.0017	0.0007	0.0009	0	0	0	0	0	0.0002	0	0	0.0006	0	0	0
G0517	k__Bacteria	bf79f933d4454bd2964a2e11e1cce5af	0	0	0	0	0	0	0.0011	0	0	0	0	0	0	0.0089	0	0	0	0	0	0	0	0	0	0	0	0	0	0	0	0	0	0	0	0	0	0	0	0	0	0	0	0	0	0	0	0	0
G0518	k__Bacteria	22d9364d20e7507bcb5c1cff41ececb0	0	0	0	0	0	0	0	0	0	0	0	0	0	0	0	0	0	0	0	0	0	0	0	0	0	0	0	0	0	0	0	0	0	0	0	0	0	0	0	0	0	0	0	0	0	0	0
G0519	k__Bacteria;p__Firmicutes;c__Clostridia;o__Clostridiales;f__;g__;s__	ab149525cad479f6599c7923acc49691	0	0	0	0	0.0012	0	0	0	0.0015	0	0	0	0.0006	0	0	0	0	0	0.0004	0	0	0	0	0	0	0	0	0	0	0	0.0014	0	0.0008	0.0008	0	0	0	0	0	0	0	0	0	0	0	0	0
G0520	k__Bacteria;p__Proteobacteria;c__Deltaproteobacteria;o__Desulfovibrionales;f__Desulfovibrionaceae;g__Desulfovibrio;s__	74792adac452eb3544cdc17064d6bbee	0	0	0.0037	0	0	0	0	0	0	0	0	0	0	0	0	0	0	0	0	0	0	0	0	0	0	0	0	0	0	0	0	0	0	0	0	0	0	0	0	0	0	0	0	0	0	0	0.0003
G0521	k__Bacteria;p__Proteobacteria;c__Gammaproteobacteria;o__Enterobacteriales;f__Enterobacteriaceae;g__Proteus;s__	38eaa8f3d127290bf06b9a82171c37c0	0	0	0	0	0	0	0	0	0	0	0	0	0	0	0	0	0	0	0	0	0	0	0	0	0	0	0	0	0	0	0	0	0	0	0	0	0	0	0	0	0	0	0	0	0	0	0
G0522	k__Bacteria;p__Bacteroidetes;c__Bacteroidia;o__Bacteroidales;f__Prevotellaceae;g__Prevotella;s__copri	13fb78ba7bdab6baea8f2a088d3e6405	0	0	0	0	0	0	0	0	0	0	0	0	0	0	0	0	0	0	0	0	0	0	0	0	0	0	0	0	0	0	0	0	0	0	0	0	0	0	0	0	0	0	0	0	0	0	0
G0523	k__Bacteria;p__Firmicutes;c__Erysipelotrichi;o__Erysipelotrichales;f__Erysipelotrichaceae;g__[Eubacterium];s__dolichum	517b36b986012394a442af4336b89612	0	0	0	0	0	0	0	0	0	0	0.0043	0	0	0	0	0	0	0	0	0	0	0	0	0	0	0	0	0	0	0	0	0	0	0	0	0	0.0006	0	0	0	0	0	0	0.0003	0	0	0
G0524	k__Bacteria;p__Proteobacteria;c__Gammaproteobacteria;o__Enterobacteriales;f__Enterobacteriaceae;g__Morganella;s__morganii	b4bb370a59f2637d406ccc0f5a1b2a1e	0	0	0	0	0	0	0	0	0	0	0.0013	0	0	0	0	0	0	0	0	0	0	0	0	0	0	0	0	0	0	0	0	0	0	0	0	0	0	0	0	0	0	0	0	0	0	0	0
G0525	k__Bacteria;p__Proteobacteria;c__Deltaproteobacteria;o__Desulfovibrionales;f__Desulfovibrionaceae;g__Desulfovibrio;s__	e6f3609c5cc6e7a422629332d057a0c7	0	0	0.0011	0	0	0	0	0	0	0	0	0	0	0	0	0	0	0	0	0	0	0	0	0	0	0	0	0	0	0	0	0	0	0	0	0	0	0	0	0	0	0	0	0	0	0	0
G0526	k__Bacteria;p__Proteobacteria;c__Deltaproteobacteria;o__Desulfovibrionales;f__Desulfovibrionaceae;g__Desulfovibrio;s__	66a9101067d5d8c3ba7bb71b3043276d	0	0	0	0.0009	0	0.0015	0	0	0	0	0	0	0	0	0	0	0	0	0	0	0	0	0	0	0	0	0	0	0	0	0	0	0.0003	0	0	0	0	0	0.0013	0	0	0	0	0	0	0.0001	0
G0527	k__Bacteria	569048b812adc1dd159d8382f030f5bc	0	0	0	0	0	0	0	0	0	0	0	0	0	0	0	0	0	0	0	0	0	0	0	0	0	0	0	0	0	0	0	0	0	0	0	0	0	0	0	0	0	0	0	0	0	0	0
G0528	k__Bacteria;p__Bacteroidetes;c__Bacteroidia;o__Bacteroidales;f__[Barnesiellaceae];g__;s__	43a39fa4815bda79d6470002c8172dcb	0	0.0002	0	0.0084	0	0	0	0	0	0	0	0	0	0	0	0	0	0	0	0	0	0	0	0	0	0	0	0	0	0	0	0	0	0.0003	0	0	0	0	0	0	0	0	0	0	0	0	0
G0529	k__Bacteria	ff05338ad8f5881a21a1aae17f48468e	0	0	0	0	0	0	0	0	0	0	0	0	0	0	0	0	0	0	0	0	0	0	0	0	0	0	0	0	0	0	0	0	0	0	0	0	0	0	0	0	0	0	0	0	0	0	0
G0530	k__Bacteria;p__Firmicutes;c__Clostridia;o__Clostridiales;f__Lachnospiraceae;g__;s__	c6b90711837508687841b1d5cbff2f65	0	0	0.0005	0	0.0001	0	0	0	0.0003	0	0	0	0	0	0	0	0	0	0	0	0	0	0	0	0	0	0	0	0	0	0	0.0011	0	0.0021	0	0	0	0	0	0	0	0	0	0	0	0	0
G0531	k__Bacteria;p__Firmicutes;c__Clostridia;o__Clostridiales;f__Ruminococcaceae;g__Faecalibacterium;s__prausnitzii	e1ae18b2b42a86fca3c5ea5283f7e316	0	0	0	0	0	0	0	0	0	0	0	0	0	0	0	0	0	0	0	0	0	0	0	0	0	0	0	0	0	0.0003	0	0	0	0	0	0	0	0	0	0	0	0	0.032	0	0	0	0
G0532	k__Bacteria;p__Firmicutes;c__Bacilli;o__Lactobacillales;f__Streptococcaceae;g__Streptococcus;s__luteciae	9fec7bdd6bd88e710bd69b15692e54a0	0	0	0	0	0	0	0	0	0	0	0	0.005	0	0	0	0	0	0	0	0	0	0	0	0	0	0	0	0	0	0	0	0	0	0	0	0	0	0	0	0	0	0	0	0	0	0	0
G0533	k__Bacteria;p__Bacteroidetes;c__Bacteroidia;o__Bacteroidales;f__[Odoribacteraceae];g__Butyricimonas;s__	b452284fca181520c11d087351ff43df	0	0	0	0.0022	0	0	0	0	0	0	0	0	0	0	0	0	0	0	0	0	0	0	0	0.0016	0	0	0.0122	0	0	0	0	0	0.0003	0	0	0.0004	0	0	0	0.0002	0	0	0.0009	0	0	0	0
G0534	k__Bacteria;p__Firmicutes;c__Erysipelotrichi;o__Erysipelotrichales;f__Erysipelotrichaceae;g__;s__	0edd7e1b08a794af5b19096976ce9b41	0	0	0	0	0	0	0	0	0	0	0	0	0	0	0	0	0	0	0	0	0	0	0	0	0	0	0	0	0	0	0	0	0	0	0	0	0	0	0	0	0	0	0	0	0	0	0
G0535	k__Bacteria;p__Cyanobacteria;c__Chloroplast;o__Streptophyta;f__;g__;s__	0a3cf58d4ca062c13d42c9db4ebcbc53	0	0	0	0	0	0.0001	0	0	0	0	0	0	0	0	0.0001	0.0189	0.0069	0	0	0.0084	0	0	0.0028	0	0.0005	0	0	0	0	0	0	0	0	0	0	0	0	0	0.0013	0	0	0	0	0	0	0	0
G0536	k__Bacteria;p__Bacteroidetes;c__Bacteroidia;o__Bacteroidales;f__Bacteroidaceae;g__Bacteroides	5b8231290691beeee761636dd96a9603	0	0	0	0	0	0	0	0	0	0	0	0	0	0	0	0	0	0	0	0	0	0	0	0	0	0	0	0	0	0	0	0	0	0	0	0	0	0	0	0	0	0	0	0	0	0	0
G0537	k__Bacteria;p__Actinobacteria;c__Coriobacteriia;o__Coriobacteriales;f__Coriobacteriaceae;g__;s__	871b99772b7ead3ed8a217f566729af6	0	0	0	0	0	0	0	0	0.0002	0	0	0	0	0	0.0001	0	0	0	0	0.0005	0	0	0	0	0.0013	0	0	0	0	0	0	0	0	0.0004	0	0	0	0	0	0	0	0	0	0	0	0	0
G0538	k__Bacteria;p__Verrucomicrobia;c__Verrucomicrobiae;o__Verrucomicrobiales;f__Verrucomicrobiaceae;g__Akkermansia;s__muciniphila	cec47322883e3eee75c3ed8bf0de7502	0	0	0	0	0	0	0	0	0	0	0	0	0	0	0	0	0	0	0	0	0	0	0	0	0	0	0	0	0	0	0	0	0	0	0	0	0	0	0	0	0	0	0	0	0	0	0
G0539	k__Bacteria;p__Bacteroidetes;c__Bacteroidia;o__Bacteroidales;f__Rikenellaceae;g__Alistipes;s__indistinctus	a795896e21fbfb9083a5f3f5493b7dda	0	0	0	0	0	0	0	0	0	0	0	0	0	0	0	0	0	0	0	0	0	0	0	0	0	0	0	0	0.0002	0	0	0	0	0.0002	0	0	0	0	0	0	0	0	0	0	0	0	0
G0540	k__Bacteria;p__Bacteroidetes;c__Bacteroidia;o__Bacteroidales;f__Bacteroidaceae;g__Bacteroides;s__	eb68fe28258fd26ecf1563beee7ccbe7	0	0	0	0	0	0	0	0	0	0	0	0	0	0	0	0	0	0	0	0	0	0	0	0	0	0	0	0	0	0	0	0	0	0	0	0	0	0	0	0	0	0	0	0	0	0	0
G0541	Unassigned	2df070b2d4ff4795e4a21013e03bd5b9	0	0	0	0	0	0	0	0	0	0	0	0	0	0.0012	0.0005	0	0	0	0	0	0	0	0	0	0	0	0	0	0	0	0	0	0	0	0	0	0	0	0	0	0	0	0	0	0	0	0
G0542	k__Bacteria;p__Firmicutes;c__Clostridia;o__Clostridiales;f__Ruminococcaceae;g__Faecalibacterium;s__prausnitzii	f1e46fe5d6a659fec0915b5de3000887	0	0	0	0	0	0	0	0	0	0	0	0	0	0	0	0	0	0	0	0	0	0	0	0	0	0	0	0	0	0	0	0	0	0	0	0	0	0	0	0	0	0	0	0	0	0	0
G0543	k__Bacteria;p__Proteobacteria;c__Alphaproteobacteria;o__Rhizobiales;f__Methylobacteriaceae;g__Methylobacterium	04ecfad5772d2e09a84a0f5ef460536c	0	0	0	0	0	0	0	0	0	0	0	0.0011	0.0006	0	0	0.0038	0.0007	0	0	0	0.002	0.0015	0	0	0	0.0007	0	0.0007	0.0004	0	0	0	0.0003	0	0.0002	0	0	0	0	0	0	0	0	0	0	0	0
G0544	k__Bacteria;p__Proteobacteria;c__Gammaproteobacteria;o__Oceanospirillales;f__Halomonadaceae;g__Halomonas;s__	649f2efd13df2dff8125deb6f1a44f58	0	0	0	0	0	0	0	0.0004	0	0	0.0011	0.0029	0.0003	0.0002	0.0003	0.0009	0.0003	0.0003	0	0	0	0.0005	0	0	0.0007	0	0	0	0.0006	0	0	0	0	0	0	0	0	0	0	0	0	0	0	0	0	0	0
G0545	k__Bacteria;p__Bacteroidetes;c__Bacteroidia;o__Bacteroidales;f__[Barnesiellaceae];g__;s__	4b28de43c256105fe5e7da896a80aad6	0	0	0	0	0	0	0	0	0	0	0	0	0	0	0	0	0	0	0	0	0	0	0	0	0.0003	0	0	0	0	0	0	0	0	0	0	0	0	0	0	0	0	0	0	0	0	0	0
G0546	k__Bacteria;p__Bacteroidetes;c__Bacteroidia;o__Bacteroidales;f__Bacteroidaceae;g__Bacteroides;s__uniformis	4d8dc7e8e18ff5001f56a8b604069aab	0	0	0	0	0	0	0	0	0	0	0	0	0	0	0	0	0	0	0	0	0	0	0	0	0	0	0	0	0	0	0	0	0	0	0	0	0	0	0	0	0	0	0	0	0	0	0
G0547	k__Bacteria;p__Bacteroidetes;c__Bacteroidia;o__Bacteroidales;f__Prevotellaceae;g__Prevotella;s__stercorea	27a18663c7f9d9f7bd1ddd023670a3d0	0	0	0	0	0	0	0	0	0	0	0	0	0	0	0	0	0	0	0	0	0	0	0	0	0	0	0	0	0	0	0	0	0	0	0	0	0	0	0	0	0	0	0	0	0	0	0
G0548	k__Bacteria;p__Bacteroidetes;c__Bacteroidia;o__Bacteroidales;f__Bacteroidaceae;g__Bacteroides;s__fragilis	f3525dfcba08d71347f5820fda554a0c	0	0	0	0	0	0	0	0	0	0	0	0	0	0	0	0	0	0	0	0	0	0	0	0	0	0	0	0	0	0	0	0	0	0	0	0	0	0	0	0	0	0	0	0	0	0	0
G0549	k__Bacteria;p__Bacteroidetes;c__Bacteroidia;o__Bacteroidales;f__S24-7;g__;s__	3ab6a9d74439bc6f494057a775bfdcd2	0	0	0	0	0	0	0	0	0	0	0	0	0	0	0	0	0	0	0	0	0	0	0	0	0	0	0	0	0	0	0	0	0	0	0	0	0	0	0	0	0	0	0	0	0	0	0
G0550	k__Bacteria	bab71c658a6754f4f42e546f9753b515	0	0	0	0	0	0	0	0	0	0	0	0	0	0	0	0	0	0	0	0	0	0	0	0	0	0	0	0	0	0	0	0	0	0	0	0	0	0	0	0	0	0	0	0	0	0	0
G0551	k__Bacteria;p__Actinobacteria;c__Actinobacteria;o__Bifidobacteriales;f__Bifidobacteriaceae;g__Bifidobacterium;s__bifidum	2c5e87b291147c04e1b8d1c808b1aee0	0	0	0	0	0	0	0	0.0021	0	0.0006	0	0	0	0	0	0	0	0	0	0	0.001	0	0	0	0	0	0	0	0	0	0	0	0	0	0	0	0.0056	0	0	0	0	0	0	0	0	0	0
G0552	k__Bacteria;p__Firmicutes;c__Clostridia;o__Clostridiales;f__[Mogibacteriaceae];g__;s__	9b12ea14bff8a37dc1d39b36b5b904d6	0	0	0	0	0	0	0	0.0054	0	0	0	0.002	0	0	0	0	0	0	0	0.0005	0	0	0.0008	0	0.0004	0	0	0	0	0	0	0	0	0	0.0018	0	0	0	0	0	0	0	0	0	0.0008	0	0
G0553	k__Bacteria;p__Firmicutes;c__Clostridia;o__Clostridiales;f__Lachnospiraceae;g__[Ruminococcus];s__	664667183a91ac47de4771fa5456a698	0	0.0001	0	0	0	0	0	0	0	0	0	0	0	0	0	0	0	0	0	0	0	0	0.0015	0	0.0029	0	0.0002	0	0	0	0	0	0	0	0	0	0	0	0	0	0	0	0	0	0	0	0
G0554	k__Bacteria;p__Bacteroidetes;c__Bacteroidia;o__Bacteroidales;f__S24-7;g__;s__	d64daeafe88fb6fb606e8c7b4f14dbdc	0	0	0	0	0	0	0	0	0	0	0	0	0	0	0	0	0	0	0	0	0	0	0	0	0	0	0	0	0	0	0	0	0	0	0	0	0	0	0	0	0	0	0	0	0	0	0
G0555	k__Bacteria;p__Firmicutes;c__Erysipelotrichi;o__Erysipelotrichales;f__Erysipelotrichaceae;g__;s__	de68af3f62b2b04e42f894e18839bb57	0	0	0	0	0.0002	0	0	0	0	0	0	0	0	0	0	0	0	0	0	0	0	0	0	0	0	0	0	0	0	0	0	0	0.0009	0	0	0	0.0019	0	0	0	0	0.0003	0	0	0	0	0
G0556	k__Bacteria	3e8de51c1c7b9c54232a815f1744f571	0	0	0	0	0	0	0	0	0	0	0	0	0	0	0.0036	0	0	0	0	0	0	0	0	0	0	0	0	0	0	0	0	0	0	0	0	0	0	0	0	0	0	0	0	0	0	0	0
G0557	k__Bacteria;p__Cyanobacteria;c__Chloroplast;o__Streptophyta;f__;g__;s__	b40a197ce6cd24114f2b63c353e49c64	0	0	0	0	0	0	0	0	0.0005	0	0	0	0	0	0	0	0	0	0	0	0	0	0	0	0	0	0	0	0	0	0	0	0	0	0	0	0	0	0	0	0	0	0	0	0	0	0
G0558	k__Bacteria	89cea86f3b27b7c0bdee1ea495eb637e	0	0	0	0	0	0	0	0	0.0004	0	0	0	0	0	0.018	0	0	0	0	0	0	0	0	0	0	0	0	0	0	0	0	0	0	0	0	0	0	0	0	0	0	0	0	0	0	0	0
G0559	k__Bacteria;p__Firmicutes;c__Clostridia;o__Clostridiales;f__Ruminococcaceae;g__Faecalibacterium;s__prausnitzii	63cccf7b62977dda754dd088f0918e00	0	0	0	0	0	0	0	0	0	0	0	0	0	0	0	0	0	0	0	0	0	0	0	0	0	0	0	0	0	0	0	0	0	0	0	0	0	0	0	0	0	0	0	0	0	0	0
G0560	k__Bacteria;p__Firmicutes;c__Clostridia;o__Clostridiales;f__Lachnospiraceae;g__Blautia;s__producta	d49783e7800974b5f2bcce554e26072e	0	0	0	0	0	0	0	0	0	0	0	0	0	0	0	0.0015	0	0	0	0	0.0024	0	0	0	0	0	0	0	0	0.0041	0	0	0	0	0	0	0	0	0	0.0004	0.0003	0.0014	0	0	0	0.0007	0
G0561	k__Bacteria;p__Bacteroidetes;c__Bacteroidia;o__Bacteroidales;f__Prevotellaceae;g__Prevotella;s__copri	cc8acae3ed0ec313a659d0ccbe233981	0	0	0	0	0	0	0	0	0	0	0	0	0	0	0	0	0	0	0	0	0	0	0	0	0	0	0	0	0	0	0	0	0	0	0	0	0	0	0	0	0	0	0	0	0	0	0
G0562	k__Bacteria;p__Firmicutes;c__Clostridia;o__Clostridiales;f__Lachnospiraceae;g__Ruminococcus;s__lactaris	fcffedae608fe4871be42936a1cb523a	0	0.0027	0	0	0	0	0	0	0	0	0	0	0	0	0	0	0	0	0.0005	0	0	0	0	0	0.0009	0	0	0	0	0	0	0	0	0	0	0	0	0	0	0	0	0	0	0	0.0014	0	0
G0563	k__Bacteria;p__Tenericutes;c__Mollicutes;o__RF39;f__;g__;s__	08acd9de92858cc893fc13782bfbe299	0	0	0	0	0	0	0	0	0	0	0	0	0	0	0	0	0	0	0	0	0	0	0	0	0	0	0	0	0	0	0	0	0	0	0	0	0	0	0	0	0	0	0	0	0	0	0
G0564	k__Bacteria;p__Firmicutes;c__Clostridia;o__Clostridiales;f__Lachnospiraceae;g__;s__	6eaef2dd2e8097421a196c104a2b76c8	0	0	0	0	0	0	0	0	0	0	0	0	0	0	0	0	0	0	0	0	0	0	0	0	0	0	0	0	0	0	0	0	0	0	0	0	0	0	0	0	0	0	0	0	0	0	0
G0565	k__Bacteria;p__Firmicutes;c__Clostridia;o__Clostridiales;f__[Mogibacteriaceae];g__;s__	74d519816d4cfb9cf4ec9605f76301d6	0	0.0001	0.0032	0	0	0	0	0	0.0005	0.0008	0	0	0	0	0	0	0	0.0009	0	0	0	0	0	0	0	0	0	0	0	0	0	0	0	0	0	0	0	0	0	0	0	0	0	0	0.0012	0	0.0014
G0566	k__Bacteria;p__Firmicutes;c__Clostridia;o__Clostridiales;f__Veillonellaceae;g__Veillonella;s__parvula	76a2a89fb35336e7b117fc44ff915092	0	0	0	0	0	0	0	0	0	0	0	0	0	0	0	0	0	0	0	0.0013	0	0	0	0	0	0	0	0	0	0	0	0	0	0	0	0	0	0	0	0	0	0	0	0	0	0	0
G0567	k__Bacteria;p__Tenericutes;c__Mollicutes;o__RF39;f__;g__;s__	a7fe69d61cb22afa7516c62655f3db91	0	0	0	0	0	0	0	0	0	0	0	0	0	0	0	0	0	0	0	0	0	0	0	0	0	0	0	0	0	0	0	0	0	0	0	0	0	0	0	0	0	0	0	0	0	0	0
G0568	k__Bacteria	1dedd422634cf749a883a8eaf040e8be	0	0	0	0	0	0	0	0	0	0	0	0	0	0.0018	0.0025	0	0	0	0	0	0	0	0	0	0	0	0	0	0	0	0	0	0	0	0	0	0	0	0	0	0	0	0	0	0	0	0
G0569	k__Bacteria;p__Firmicutes;c__Clostridia;o__Clostridiales;f__Lachnospiraceae;g__Coprococcus;s__	0b886492b5eaa91693cc62f74710b18b	0	0	0	0	0	0	0	0	0	0	0	0	0	0	0	0	0	0	0	0	0	0	0	0	0	0	0	0	0	0	0	0	0	0	0	0	0	0	0	0	0	0	0	0	0	0	0
G0570	k__Bacteria;p__Proteobacteria;c__Betaproteobacteria;o__Burkholderiales;f__Oxalobacteraceae;g__Oxalobacter	fec2da4ccc40b9ad85a020553063366b	0	0	0	0	0	0	0	0	0	0	0	0	0	0	0	0	0	0	0	0	0	0	0	0	0	0	0	0.0012	0	0	0	0	0	0	0	0	0	0	0	0	0	0	0	0	0	0	0
G0571	k__Bacteria;p__Actinobacteria;c__Coriobacteriia;o__Coriobacteriales;f__Coriobacteriaceae;g__;s__	35195a80f6fb69ef8bd6827d1b045aad	0	0	0.0002	0	0	0	0	0	0	0	0	0	0	0	0	0	0	0	0	0	0	0	0	0	0.0013	0	0	0	0	0	0	0	0	0	0	0	0	0.0002	0	0	0	0	0	0	0	0	0
G0572	k__Bacteria	51dcd43e9f46bd024588532784dce452	0	0	0	0	0	0	0	0	0	0	0	0	0	0	0	0	0	0	0	0	0	0	0	0	0	0	0	0	0	0	0	0	0	0	0	0	0	0	0	0	0	0	0	0	0	0	0
G0573	k__Bacteria	c3d6764e5f1a64d7c99f0dc6dede8870	0	0	0	0	0	0	0	0	0	0	0	0	0	0	0	0	0	0	0	0	0	0	0	0	0	0	0	0	0	0	0	0	0	0	0	0	0	0	0	0	0	0	0	0	0	0	0
G0574	k__Bacteria;p__Bacteroidetes;c__Bacteroidia;o__Bacteroidales;f__Bacteroidaceae;g__Bacteroides;s__	d98862c324045e346d03d4bceca3ade4	0	0	0	0	0	0	0	0	0	0	0	0	0	0	0	0	0	0	0	0	0	0	0	0	0	0	0	0	0	0	0	0	0	0	0	0	0	0	0	0	0	0	0	0	0	0	0
G0575	k__Bacteria;p__Actinobacteria;c__Actinobacteria;o__Actinomycetales;f__Micrococcaceae;g__Rothia;s__mucilaginosa	7d135dfbf857c62673695ef24332b100	0	0	0	0	0	0	0	0	0	0	0	0	0	0	0	0	0	0	0	0	0	0	0.0305	0	0	0	0	0	0	0.001	0	0	0	0	0	0	0	0	0	0	0	0	0	0	0	0	0
G0576	k__Bacteria;p__Proteobacteria;c__Gammaproteobacteria;o__Pseudomonadales;f__Moraxellaceae;g__Acinetobacter	3ebe761bfb1238c87195d431f41bf976	0	0	0	0	0	0	0	0	0	0	0	0	0	0	0	0	0.0014	0	0	0	0	0	0	0	0	0	0	0	0	0	0	0	0	0	0	0	0	0	0	0	0	0.0002	0	0	0	0	0.0022
G0577	k__Bacteria;p__Bacteroidetes;c__[Saprospirae];o__[Saprospirales];f__Chitinophagaceae;g__;s__	864509f73159254b63f613f908a9fbed	0	0.0002	0	0	0	0	0	0	0	0	0.0008	0.0011	0.005	0	0	0.0003	0	0	0	0	0.0013	0.0021	0.0001	0	0	0	0	0	0.0006	0.0002	0	0	0	0	0	0	0.0007	0	0	0	0.0004	0	0	0	0	0	0
G0578	k__Bacteria;p__Bacteroidetes;c__Bacteroidia;o__Bacteroidales;f__Prevotellaceae;g__Prevotella;s__copri	bd1f7b1e1c6b8d8d541f9e1ba69c7bc8	0	0	0	0	0	0	0	0	0	0	0	0	0	0	0	0	0	0	0	0	0	0	0	0	0	0	0	0	0	0	0	0	0	0	0	0	0	0	0	0	0	0	0	0	0	0	0
G0579	k__Bacteria;p__Firmicutes;c__Clostridia;o__Clostridiales;f__[Tissierellaceae];g__1-68;s__	7fae613f7cc102eb5599d1caa6893bb9	0.0002	0	0	0	0	0	0	0	0	0	0	0.003	0	0	0	0	0	0	0	0	0	0	0.0022	0	0.0002	0	0	0	0	0.0001	0	0	0	0	0.007	0	0	0	0	0	0	0	0	0	0	0	0
G0580	k__Bacteria;p__Firmicutes;c__Clostridia;o__Clostridiales;f__Veillonellaceae;g__Megasphaera;s__	7be82bc72ae1011d7f9c4c1fb7d72292	0	0	0	0	0	0	0	0	0	0	0	0	0	0	0	0	0	0	0	0	0	0	0	0.0003	0	0	0	0	0	0	0	0	0	0.0008	0	0	0	0	0	0	0	0	0	0	0	0	0
G0581	k__Bacteria;p__Proteobacteria;c__Alphaproteobacteria;o__Sphingomonadales;f__Sphingomonadaceae;g__Sphingomonas	d6efd2da2728fd74ded268122ee05036	0	0.0002	0	0.0003	0	0	0	0.0014	0	0	0.0034	0.0014	0	0	0	0	0	0	0	0.0002	0	0	0	0	0.0004	0.0009	0	0.0003	0	0	0	0	0.0002	0	0.0002	0	0	0	0	0	0	0	0	0	0	0	0
G0582	k__Bacteria;p__Bacteroidetes;c__Bacteroidia;o__Bacteroidales;f__Bacteroidaceae;g__Bacteroides;s__	975c1a9c958907a3832432669833ea02	0	0	0	0	0	0	0	0	0	0	0	0	0	0	0	0	0	0	0.0041	0	0	0	0	0	0	0	0	0	0	0.0008	0	0.0003	0	0.0014	0.0038	0.0006	0	0	0	0	0	0	0	0	0.0014	0	0
G0583	k__Bacteria;p__Firmicutes;c__Clostridia;o__Clostridiales;f__Ruminococcaceae;g__;s__	d084475ce17d67557615ecfb105797ab	0	0	0	0	0	0	0	0	0	0	0	0	0	0	0	0	0	0	0.0006	0	0	0	0	0	0	0	0	0	0	0	0.0005	0	0	0	0	0.0005	0	0	0	0	0	0	0	0	0	0	0
G0584	k__Bacteria;p__Bacteroidetes;c__Bacteroidia;o__Bacteroidales;f__Bacteroidaceae;g__Bacteroides;s__ovatus	52bf48726da7d46f199909fb51a3b211	0	0	0	0	0	0	0	0	0	0	0	0	0	0	0	0	0	0	0	0	0	0	0	0	0	0	0	0	0	0	0	0	0	0	0	0	0	0	0	0	0	0	0	0	0	0	0
G0585	k__Bacteria;p__Bacteroidetes;c__Bacteroidia;o__Bacteroidales;f__[Paraprevotellaceae];g__YRC22;s__	0396602d92ed3259e0e0a0620c5cf2ce	0	0	0	0	0	0	0	0	0	0	0	0	0	0	0	0	0	0	0	0	0	0	0	0	0	0	0	0	0	0	0	0	0	0.0016	0	0	0	0	0	0	0	0	0	0	0	0	0
G0586	k__Bacteria;p__Firmicutes;c__Clostridia;o__Clostridiales;f__[Tissierellaceae];g__Peptoniphilus;s__	b407c0316dbd17ba50708ee7a6bb48e6	0	0.0002	0	0	0	0	0	0	0	0	0.002	0.0044	0	0	0	0	0	0	0	0	0	0	0.0014	0	0	0	0.0001	0	0	0.0002	0	0	0	0	0.0022	0	0	0	0	0	0	0	0	0	0	0	0
G0587	k__Bacteria;p__Bacteroidetes;c__Bacteroidia;o__Bacteroidales;f__Bacteroidaceae;g__Bacteroides;s__	fbeace19cc0a5b4be56a59dec22df53e	0	0	0	0	0	0	0	0	0	0	0	0	0	0	0	0	0	0	0	0	0	0	0	0	0	0	0	0	0	0	0	0	0	0	0	0	0	0	0	0	0	0	0	0	0	0	0
G0588	k__Bacteria	c1473ba50e7be5b511ac0154f9574523	0	0	0	0	0	0	0	0	0	0	0	0	0	0	0.0033	0	0	0	0	0	0	0	0	0	0	0	0	0	0	0	0	0	0	0	0	0	0	0	0	0	0	0	0	0	0	0	0
G0589	k__Bacteria;p__Proteobacteria;c__Gammaproteobacteria;o__Enterobacteriales;f__Enterobacteriaceae	e8787a441079e2df721a4db78eea6420	0	0	0	0	0	0	0	0	0	0	0	0	0	0	0	0	0	0	0	0	0	0	0	0	0	0	0	0	0	0	0	0	0	0	0	0	0	0	0	0	0	0	0	0	0	0	0
G0590	k__Bacteria;p__Firmicutes;c__Erysipelotrichi;o__Erysipelotrichales;f__Erysipelotrichaceae;g__Catenibacterium;s__	88164645a99f568665db2ee7bba5a120	0	0	0	0	0	0	0	0	0	0	0	0	0	0	0	0	0	0	0	0	0	0	0	0	0	0	0	0	0	0	0	0	0	0	0	0	0	0	0	0	0	0	0	0	0	0	0
G0591	k__Bacteria;p__Bacteroidetes;c__Bacteroidia;o__Bacteroidales;f__Prevotellaceae;g__Prevotella;s__copri	bf9585670e11c5e1cdd9180391f46412	0	0	0	0	0	0	0	0	0	0	0	0	0	0	0	0	0	0	0	0	0	0	0	0	0	0	0	0	0	0	0	0	0	0	0	0	0	0	0	0	0	0	0	0	0	0	0
G0592	k__Bacteria;p__Firmicutes;c__Clostridia;o__Clostridiales;f__Lachnospiraceae;g__;s__	fc00ed40b15cd5fa384b672502a3adc3	0	0	0	0	0.0008	0	0	0	0	0	0	0	0	0	0	0	0	0	0	0.0004	0	0	0	0	0.0013	0	0	0	0	0	0	0	0	0	0	0	0.0007	0	0	0	0	0	0	0	0	0	0
G0593	k__Bacteria;p__Bacteroidetes;c__Bacteroidia;o__Bacteroidales;f__Prevotellaceae;g__Prevotella;s__copri	2d847eb4b1a91154b0b5e0d0975b8256	0	0	0	0	0	0	0	0	0	0	0	0	0	0	0	0	0	0	0	0	0	0	0	0	0	0	0	0	0	0	0	0	0	0	0	0	0	0	0	0	0	0	0	0	0	0	0
G0594	k__Bacteria;p__Bacteroidetes;c__Bacteroidia;o__Bacteroidales;f__Prevotellaceae;g__Prevotella;s__copri	9ba69b0d264cc78158affff305e560cc	0	0	0	0	0	0	0	0	0	0	0	0	0	0	0	0	0	0	0	0	0	0	0	0	0	0	0	0	0	0	0	0	0	0	0	0	0	0	0	0	0	0	0	0	0	0	0
G0595	k__Bacteria;p__Firmicutes;c__Clostridia;o__Clostridiales;f__Ruminococcaceae;g__Faecalibacterium;s__prausnitzii	d53e2ad7162860b80a16b636ab59a039	0	0	0	0	0	0	0	0	0	0	0	0	0	0	0	0	0.0073	0	0	0	0	0	0	0	0	0	0	0	0	0	0	0	0	0	0	0.0038	0	0	0	0	0	0	0	0	0	0	0
G0596	k__Bacteria;p__Bacteroidetes;c__Bacteroidia;o__Bacteroidales;f__Bacteroidaceae;g__Bacteroides;s__	271056550ca142312263422475323c2f	0	0	0	0	0	0	0	0	0	0	0	0	0	0	0	0	0	0	0	0	0	0	0	0	0	0	0	0	0	0	0	0	0	0	0	0	0	0	0	0	0	0	0	0	0	0	0
G0597	k__Bacteria	dd239dc82435d7e32f3c348109b11ac3	0	0	0	0	0	0	0	0	0	0	0	0	0	0	0	0	0	0	0	0	0	0	0	0	0	0	0	0	0	0	0	0	0	0	0	0	0	0	0	0	0	0	0	0	0	0	0
G0598	k__Bacteria	e7688434ad9b27060a34255823584bb0	0	0	0	0	0	0	0	0	0	0	0	0	0	0.0001	0.0125	0	0	0	0	0	0	0	0	0	0	0	0	0	0	0	0	0	0	0	0	0	0	0	0	0	0	0	0	0	0	0	0
G0599	k__Bacteria;p__Bacteroidetes;c__Bacteroidia;o__Bacteroidales;f__Bacteroidaceae;g__Bacteroides;s__	17e4a07623c4b46b26c7437f261af46e	0	0	0	0	0	0	0	0	0	0	0	0	0	0	0	0	0	0	0	0	0	0	0	0	0	0	0	0	0	0	0	0	0	0	0	0	0	0	0	0	0	0	0	0	0	0	0
G0600	k__Bacteria;p__Firmicutes;c__Clostridia;o__Clostridiales;f__Ruminococcaceae;g__Ruminococcus;s__	a62fa6e25e8805dafe5b628529c90023	0	0	0	0	0.0003	0	0	0	0	0	0	0	0	0	0	0	0	0	0.0004	0	0	0	0.0004	0	0	0	0	0	0	0	0.0015	0	0	0	0	0	0	0	0	0	0	0	0	0	0.0003	0	0
G0601	k__Bacteria	7018c01b885a77653841005ca25c6ab7	0	0	0	0	0	0	0	0	0	0	0	0	0	0	0	0	0	0	0	0	0	0	0	0	0	0	0	0	0	0	0	0	0	0	0	0	0	0	0	0	0	0	0	0	0	0	0
G0602	k__Bacteria;p__Bacteroidetes;c__Bacteroidia;o__Bacteroidales;f__Bacteroidaceae;g__Bacteroides;s__eggerthii	1c4f71b06ad9d613e117b633de27a107	0	0	0	0	0	0	0	0	0	0	0	0	0	0	0	0	0	0	0	0	0	0	0	0	0	0	0	0	0	0	0	0	0	0	0	0	0	0	0	0	0	0	0	0	0	0	0
G0603	k__Bacteria;p__Firmicutes;c__Clostridia;o__Clostridiales;f__Ruminococcaceae;g__Faecalibacterium;s__prausnitzii	b1d7800680b5ac024997052b405b2b5e	0	0	0	0	0	0	0	0	0	0	0	0	0	0	0	0	0	0	0	0	0	0	0	0	0	0	0	0	0	0	0	0	0	0	0	0	0	0	0	0	0	0	0	0	0	0	0
G0604	k__Bacteria;p__Firmicutes;c__Erysipelotrichi;o__Erysipelotrichales;f__Erysipelotrichaceae;g__[Eubacterium];s__dolichum	7a3090aa682623800304aca0da51c22c	0	0	0	0	0	0	0	0	0	0	0	0	0	0	0	0	0	0	0	0	0	0	0	0	0	0	0	0	0	0.0006	0	0	0	0	0	0	0	0	0	0.0006	0	0	0	0	0	0	0
G0605	k__Bacteria;p__Firmicutes;c__Clostridia;o__Clostridiales;f__Lachnospiraceae	7eac17dba253d45b7426ebc866487e31	0	0	0	0	0	0	0	0	0	0	0	0	0	0	0	0	0	0	0	0	0	0.0062	0	0	0	0	0	0	0	0	0	0	0	0	0	0	0	0	0	0	0	0	0	0	0	0	0
G0606	k__Bacteria;p__Bacteroidetes;c__Bacteroidia;o__Bacteroidales;f__[Barnesiellaceae];g__;s__	605cc047d6200f294e043f8ce6cb5af7	0	0	0	0.0063	0	0	0	0	0	0	0	0	0	0	0	0	0	0	0.0004	0	0	0	0	0	0	0	0	0	0	0	0.0009	0.0037	0	0	0.0017	0	0	0	0	0	0	0	0	0	0	0	0
G0607	k__Bacteria;p__Firmicutes;c__Erysipelotrichi;o__Erysipelotrichales;f__Erysipelotrichaceae;g__[Eubacterium];s__dolichum	5f8d35126b0a7321413d21487ec72b73	0.0001	0	0	0	0	0	0	0	0.0001	0	0	0.0008	0	0	0	0	0	0	0	0	0	0.0009	0	0	0	0	0	0	0	0	0	0	0	0	0	0	0	0	0	0	0	0.0011	0	0	0	0	0
G0608	k__Bacteria	045a9ab15aa21cc8a6648c78afa2c4af	0	0	0	0	0	0	0.0035	0	0	0	0	0	0	0	0.0013	0	0	0	0	0	0	0	0	0	0	0	0	0	0	0	0	0	0	0	0	0	0	0	0	0	0	0	0	0	0	0	0
G0609	k__Bacteria	c4fa039f1cc97e1e86c465eeaaffe546	0	0	0	0	0	0	0	0	0	0	0	0	0	0	0.0025	0	0	0	0	0	0	0	0	0	0	0	0	0	0	0	0	0	0	0	0	0	0	0	0	0	0	0	0	0	0	0	0
G0610	Unassigned	bc3182f3d5e267f94967963efcad2d8a	0	0	0	0	0	0	0	0	0	0	0	0	0	0	0.0026	0	0	0	0	0	0	0	0	0	0	0	0	0	0	0	0	0	0	0	0	0	0	0	0	0	0	0	0	0	0	0	0
G0611	k__Bacteria;p__Firmicutes;c__Clostridia;o__Clostridiales;f__Ruminococcaceae;g__Oscillospira;s__	f98dab4619ff896a9cee45a9b9ddc792	0	0	0	0	0.0006	0	0	0	0	0	0	0	0	0	0	0	0	0	0	0	0	0	0	0	0	0	0	0	0	0	0	0	0	0	0.0011	0	0	0	0	0	0	0	0	0	0.0002	0	0
G0612	k__Bacteria;p__Proteobacteria;c__Betaproteobacteria;o__Burkholderiales;f__Alcaligenaceae;g__Sutterella;s__	0876151038534344cd9e870c08a523e3	0	0	0.0011	0	0	0	0	0	0	0	0	0	0	0	0	0	0	0	0	0	0	0	0	0	0	0	0	0	0.0031	0	0	0	0	0	0	0	0	0	0	0	0	0	0	0	0	0	0
G0613	k__Bacteria	1bbcbf1e90d8cff576e22d52bb3ff775	0	0	0	0	0	0	0	0	0	0	0	0	0	0	0.0015	0	0	0	0	0	0	0	0	0	0	0	0	0	0	0	0	0	0	0	0	0	0	0	0	0	0	0	0	0	0	0	0
G0614	k__Bacteria;p__Bacteroidetes;c__Bacteroidia;o__Bacteroidales;f__Porphyromonadaceae;g__Parabacteroides;s__distasonis	4e42039735d5e412a6873a2fbcf92410	0	0	0	0	0	0	0	0	0	0	0	0	0	0	0	0	0	0	0	0	0	0	0	0	0	0	0.0017	0.0056	0	0	0	0	0	0	0	0	0	0	0	0	0.008	0	0	0	0	0	0
G0615	k__Bacteria;p__Firmicutes;c__Clostridia;o__Clostridiales;f__Lachnospiraceae;g__Roseburia;s__	8d0f4817a45a3269a4df41c6c4dbc1c2	0	0	0	0	0	0	0	0	0	0	0	0	0	0	0	0	0	0	0	0	0	0	0	0	0	0	0	0	0	0	0	0	0	0	0	0	0	0	0	0	0	0	0	0	0	0	0
G0616	k__Bacteria;p__Firmicutes;c__Clostridia;o__Clostridiales;f__Veillonellaceae;g__Dialister;s__	af2ae83db0ea9b8d611094fb57b22401	0	0	0.0005	0	0	0	0	0	0.0022	0	0	0	0.0005	0	0	0	0	0	0	0	0	0	0	0	0	0	0	0.0011	0	0	0.0015	0.0016	0	0	0.0016	0	0	0.0026	0.0036	0	0	0	0.003	0	0	0	0
G0617	k__Bacteria;p__Firmicutes;c__Clostridia;o__Clostridiales;f__Lachnospiraceae	8ce212aaf7d867e84eab351d75eeecfa	0	0	0	0	0	0	0	0	0	0	0	0	0	0	0	0	0	0	0	0	0	0	0	0	0	0	0	0	0	0	0	0	0	0	0	0	0	0	0	0	0	0	0	0	0	0	0
G0618	k__Bacteria;p__Firmicutes;c__Erysipelotrichi;o__Erysipelotrichales;f__Erysipelotrichaceae;g__[Eubacterium];s__biforme	bac2ee18181e2b913542342c3aa3f3ed	0	0	0	0	0	0	0	0	0	0	0	0	0	0	0	0	0	0	0.0027	0	0	0	0.0053	0	0	0	0	0	0	0	0	0	0	0	0	0	0	0	0	0	0	0	0	0	0	0	0
G0619	k__Bacteria;p__Bacteroidetes;c__Bacteroidia;o__Bacteroidales;f__Bacteroidaceae;g__Bacteroides	b7e5e417da183df1d5cb33a51a10991d	0	0	0	0	0	0	0	0	0	0	0	0	0	0	0	0	0	0	0	0	0	0	0.0018	0	0	0	0	0	0	0	0	0	0	0	0	0	0	0	0	0	0	0	0	0	0.0022	0.0025	0
G0620	k__Bacteria;p__Firmicutes;c__Clostridia;o__Clostridiales;f__Veillonellaceae;g__Acidaminococcus;s__	7e7b1b348f44e9f2151b74e0db7b4144	0	0	0	0	0	0	0	0	0	0	0	0	0	0	0	0	0	0	0	0	0	0	0	0	0	0	0	0	0	0	0	0	0	0	0	0	0	0.0031	0	0	0	0.0083	0	0	0	0	0
G0621	k__Bacteria	a55847fe747ab7eb7b9fac30292d55c6	0	0	0	0	0	0	0	0	0	0	0	0	0	0	0	0	0	0	0	0	0	0	0	0	0	0	0	0	0	0	0	0	0	0	0	0	0	0	0	0	0	0	0	0	0	0	0
G0622	k__Bacteria;p__Bacteroidetes;c__Bacteroidia;o__Bacteroidales;f__[Barnesiellaceae];g__;s__	9ea77e95fbfd1a99c9c28db3b03a01a8	0	0	0	0	0	0	0	0	0	0	0	0	0	0	0	0	0	0	0	0	0	0	0	0	0	0	0	0	0	0	0	0	0	0	0	0	0	0	0	0	0	0	0	0	0	0	0
G0623	k__Bacteria;p__Bacteroidetes;c__Bacteroidia;o__Bacteroidales;f__Bacteroidaceae;g__Bacteroides;s__uniformis	0190302afde8b64d231ef9931ad36b25	0	0	0	0	0	0.0338	0	0	0	0	0	0	0	0	0	0	0	0	0	0	0	0	0.0024	0	0	0	0	0	0	0	0	0	0	0	0	0	0	0	0	0	0	0.0189	0	0	0	0	0
G0624	k__Bacteria;p__Bacteroidetes;c__Bacteroidia;o__Bacteroidales;f__Bacteroidaceae;g__Bacteroides;s__acidifaciens	8be9dac75adfd36649c004c8b72de91d	0	0	0	0	0	0	0	0	0	0	0	0	0	0	0	0	0	0	0	0	0	0	0	0	0	0	0	0	0	0	0	0	0	0	0	0	0	0	0	0	0	0	0	0	0	0	0
G0625	k__Bacteria;p__Firmicutes;c__Clostridia;o__Clostridiales;f__;g__;s__	b044a86e33a67caceb0a9f59149747ac	0	0	0	0	0	0	0	0	0	0	0	0	0	0	0.0003	0	0	0.0055	0	0.0004	0	0	0	0	0	0	0	0	0.0008	0	0	0	0	0	0	0	0	0	0	0	0	0	0	0	0	0	0.0013
G0626	k__Bacteria;p__Firmicutes;c__Clostridia;o__Clostridiales;f__Ruminococcaceae;g__Oscillospira;s__	d0833ce681acbdd482a03911d447756d	0	0	0.0007	0	0	0	0	0	0	0	0	0	0	0	0	0	0	0	0.0002	0	0	0	0	0	0	0	0.0006	0	0.0004	0	0	0	0	0	0	0	0	0	0	0	0	0	0	0	0	0	0
G0627	k__Bacteria;p__Bacteroidetes;c__Bacteroidia;o__Bacteroidales;f__S24-7;g__;s__	38bc21046fb99385da7558218d4389f2	0	0	0	0	0	0	0	0	0	0	0	0	0	0	0	0	0	0	0	0	0	0	0	0	0	0	0	0	0	0	0	0	0	0	0	0	0	0	0	0	0	0	0	0	0	0	0
G0628	k__Bacteria;p__Proteobacteria;c__Betaproteobacteria;o__Burkholderiales;f__Alcaligenaceae;g__Sutterella;s__	ed0b2c436e0aa37c7501df9927eca476	0	0	0	0	0	0	0	0	0	0	0	0	0	0	0	0	0	0	0	0	0	0	0	0	0	0	0	0	0	0	0	0	0	0	0	0	0	0.0013	0	0	0	0	0	0	0	0	0
G0629	k__Bacteria;p__Firmicutes;c__Clostridia;o__Clostridiales;f__Lachnospiraceae	be44bdb8fa2c3b45178a5579d3ed9684	0	0	0	0	0	0	0	0	0	0	0	0	0	0	0	0	0	0	0	0	0	0	0	0	0	0	0	0	0	0	0	0	0	0	0	0	0	0	0	0	0	0	0	0	0	0	0
G0630	k__Bacteria;p__Tenericutes;c__Mollicutes;o__RF39;f__;g__;s__	f9b38089f67113fd73c8b5a5d32cbd67	0	0	0	0	0	0	0	0	0	0	0	0	0	0	0	0	0	0	0	0	0	0	0	0	0	0	0	0	0	0	0	0	0	0	0	0	0	0	0	0	0	0	0	0	0	0	0
G0631	k__Bacteria	e4618ce4a2418ea7aba1211311f753c1	0	0	0	0	0	0	0	0	0.0003	0	0	0	0	0.0022	0.0005	0	0	0	0	0	0	0	0	0	0	0	0	0	0	0	0	0	0	0	0	0	0	0	0	0	0	0	0	0	0	0	0
G0632	k__Bacteria;p__Bacteroidetes;c__Bacteroidia;o__Bacteroidales;f__Prevotellaceae;g__Prevotella;s__	f4c2587bbaa6e03cd0452af030d28bb5	0	0	0	0	0	0	0	0	0.0003	0	0	0	0	0	0	0	0	0	0	0	0	0	0	0	0	0	0	0	0	0	0	0	0	0	0	0	0	0	0	0	0	0.0004	0	0	0	0	0
G0633	k__Bacteria	67231c8ce4e377744261d2cd982ffcd7	0	0	0	0	0	0	0	0	0	0	0	0	0	0	0.0013	0	0	0	0	0	0	0	0	0	0	0	0	0	0	0	0	0	0	0	0	0	0	0	0	0	0	0	0	0	0	0	0
G0634	Unassigned	96e9c5c9f925f8fb625c99c8f9ba99d7	0	0	0	0	0	0	0	0	0	0	0	0	0	0	0	0	0	0	0	0	0	0	0	0	0	0	0	0	0	0	0	0	0	0	0	0	0	0	0	0	0	0	0	0	0	0	0
G0635	k__Bacteria;p__Bacteroidetes;c__Bacteroidia;o__Bacteroidales;f__Prevotellaceae;g__Prevotella;s__copri	0c5ab99f9c7460a6db64e61e56a26266	0	0	0	0	0	0	0	0	0	0	0	0	0	0	0	0	0	0	0	0	0	0	0	0	0	0	0	0	0	0	0	0	0	0	0	0	0	0	0	0	0	0	0	0	0	0	0
G0636	k__Bacteria;p__Synergistetes;c__Synergistia;o__Synergistales;f__Dethiosulfovibrionaceae;g__Pyramidobacter;s__piscolens	8624322ae2483faffff421f46f814fc2	0	0	0	0	0	0	0	0	0	0	0	0	0	0	0	0	0	0	0	0	0	0	0	0	0	0	0	0	0	0	0	0	0	0	0	0	0	0	0	0	0	0	0	0	0	0	0
G0637	k__Bacteria;p__Firmicutes;c__Clostridia;o__Clostridiales;f__Lachnospiraceae;g__Roseburia;s__	b1479e74e93e243fc221f7c8b415f507	0	0	0	0	0	0	0	0	0	0	0	0	0	0	0	0	0	0	0	0	0	0	0	0.0044	0	0	0	0	0	0	0	0	0	0	0	0	0	0	0	0	0	0	0	0	0	0	0
G0638	k__Bacteria	20ebe51b05f44156963d0c423d4c62a0	0	0	0	0	0	0	0.0077	0	0.0001	0	0	0	0	0	0.0166	0	0	0	0	0	0	0	0	0	0	0	0	0	0	0	0	0	0	0	0	0	0	0	0	0	0	0	0	0	0	0	0
G0639	k__Bacteria;p__Firmicutes;c__Clostridia;o__Clostridiales;f__Clostridiaceae;g__Clostridium;s__paraputrificum	1d49df56b83a383d8b998af9d148f52c	0	0	0	0	0	0	0	0	0	0	0	0	0	0	0	0	0	0	0	0	0	0	0	0	0	0	0	0	0	0	0	0	0	0	0	0	0	0	0	0	0	0	0	0	0	0	0
G0640	k__Bacteria;p__Bacteroidetes;c__Bacteroidia;o__Bacteroidales;f__[Barnesiellaceae];g__;s__	df1e3db8a1faf4439c34564e9698099a	0	0	0	0	0	0.0004	0	0	0	0	0	0	0	0	0	0	0	0	0	0	0	0	0	0	0	0	0	0	0.022	0.0005	0	0	0	0.0001	0	0	0	0	0	0	0	0	0	0	0	0	0
G0641	k__Bacteria;p__Firmicutes;c__Clostridia;o__Clostridiales;f__Lachnospiraceae;g__Clostridium;s__hathewayi	8646bffa210e3f061cc57f1b1cf2f751	0	0	0	0	0	0	0	0	0	0	0	0	0	0	0	0	0	0	0	0	0	0	0	0	0	0	0	0	0	0	0	0	0	0	0	0	0	0	0	0	0	0	0	0	0	0	0
G0642	k__Bacteria;p__Firmicutes;c__Clostridia;o__Clostridiales;f__Ruminococcaceae;g__Ruminococcus;s__	4d3f1d8f02b45e845e419a273f5b2386	0	0	0	0	0	0	0	0	0	0	0	0	0	0	0	0	0	0	0	0	0	0	0	0	0	0	0	0	0	0	0	0	0	0	0	0	0	0	0	0	0	0	0	0	0	0	0
G0643	k__Bacteria;p__Firmicutes;c__Clostridia;o__Clostridiales;f__Ruminococcaceae	e1a56584d3ddf2ef6223b745321c178a	0	0	0	0	0	0	0	0	0	0	0	0	0	0.0013	0	0	0	0	0.0007	0	0	0	0	0	0	0	0	0	0	0	0	0	0	0	0	0	0	0	0	0	0	0	0	0	0	0	0
G0644	k__Bacteria;p__Bacteroidetes;c__Bacteroidia;o__Bacteroidales;f__[Paraprevotellaceae];g__Paraprevotella;s__	a22adf9cea194889c66a0e9b28768b1b	0	0	0	0	0	0	0	0	0	0	0	0	0	0	0	0	0	0	0	0	0	0	0	0	0	0	0	0	0	0	0	0	0	0	0	0	0	0	0	0	0	0	0	0	0	0	0
G0645	k__Bacteria;p__Firmicutes;c__Clostridia;o__Clostridiales;f__Ruminococcaceae;g__Oscillospira;s__	e657205bc51c1db7e6a38c33a084749d	0	0	0	0	0	0	0	0	0	0	0	0	0	0	0	0	0	0	0	0	0	0	0.0001	0	0	0	0	0	0.0002	0	0	0	0	0	0	0	0	0	0	0	0	0	0	0	0	0	0
G0646	k__Bacteria;p__Bacteroidetes;c__Bacteroidia;o__Bacteroidales;f__Prevotellaceae;g__Prevotella;s__copri	d5e95cf12a309c54ce0a6a504fdc2e92	0	0	0	0	0	0	0	0	0	0	0	0	0	0	0	0	0	0	0	0	0	0	0	0	0	0	0	0	0	0	0	0	0	0	0	0	0	0	0	0	0	0	0	0	0	0	0
G0647	k__Bacteria;p__Bacteroidetes;c__Bacteroidia;o__Bacteroidales;f__Bacteroidaceae;g__Bacteroides;s__plebeius	124e7c3f8ec418d9e4074139df640953	0	0	0	0	0	0	0	0	0	0	0	0	0	0	0	0	0	0	0	0	0	0	0	0	0	0	0	0	0	0	0	0	0	0	0	0	0	0	0	0	0	0	0	0	0	0	0
G0648	k__Bacteria;p__Firmicutes;c__Clostridia;o__Clostridiales;f__Lachnospiraceae;g__Coprococcus;s__eutactus	465b59fcd7a05f0ca2cc7c41e8816fbf	0	0	0	0	0	0	0	0	0	0	0	0	0	0	0	0	0	0	0	0	0	0	0	0	0	0	0	0	0	0	0	0	0	0	0	0	0	0	0	0	0	0	0	0	0	0	0
G0649	k__Bacteria;p__Firmicutes;c__Clostridia;o__Clostridiales;f__Ruminococcaceae	caee94af7a4562c61da6712807157dc9	0	0	0	0	0	0	0	0	0	0	0	0	0	0	0	0	0	0.0008	0.0006	0	0	0	0	0	0	0	0	0	0	0	0	0	0	0	0	0	0	0	0	0	0	0	0	0	0	0	0
G0650	k__Bacteria;p__Bacteroidetes;c__Bacteroidia;o__Bacteroidales;f__[Barnesiellaceae];g__;s__	a12a086985ef700cc8f5a0bd3c7b45c1	0	0	0	0	0	0	0	0	0	0	0	0	0	0	0	0	0	0	0.0198	0	0	0	0	0	0	0	0	0	0	0	0	0	0	0	0	0	0	0	0	0	0	0	0	0	0	0	0
G0651	k__Bacteria;p__Firmicutes;c__Erysipelotrichi;o__Erysipelotrichales;f__Erysipelotrichaceae;g__[Eubacterium];s__dolichum	8d6a36f5df79821e2d79b954de8ddf99	0	0	0	0.0002	0	0	0	0	0	0	0	0	0	0	0	0	0	0	0	0	0	0	0	0	0	0	0	0	0	0.0002	0	0	0	0	0	0	0	0	0	0	0	0	0.001	0	0	0	0
G0652	Unassigned	d827abc9741a55c9b1e2d69a7df13064	0	0	0	0	0	0	0.004	0	0.0061	0	0	0	0	0	0	0	0	0	0	0	0	0	0	0	0	0	0	0	0	0	0	0	0	0	0	0	0	0	0	0	0	0	0	0	0	0	0
G0653	k__Bacteria;p__Bacteroidetes;c__Bacteroidia;o__Bacteroidales;f__Prevotellaceae;g__Prevotella;s__copri	f8a0f81a9c727efd3cdf8c8ee1af699a	0	0	0	0	0	0	0	0	0	0	0	0	0	0	0	0	0	0	0	0	0	0	0	0	0	0	0	0	0	0	0	0	0	0	0	0	0	0	0	0	0	0	0	0	0	0	0
[truncated: 1,001 more columns]
